# Supplementary material for: Multi-gene phylogeny and taxonomy of Hydnum (Hydnaceae, Cantharellales) including a global phylogeny of ITS sequences for the genus
Source: IMA Fungus. 2026 Feb 3;17:e172544. doi: 10.3897/imafungus.17.172544 (PMC12892097; doi:10.3897/imafungus.17.172544)
Supplement: XML Treatment for Insulana [file imafungus.17.172544-treatment1.xml]

<!DOCTYPE tp:taxon-treatment
  PUBLIC "-//TaxonX//DTD Taxonomic Treatment Publishing DTD v0 20100105//EN" "tax-treatment-NSO.dtd">
<tp:taxon-treatment xmlns:tp="http://www.plazi.org/taxpub"><tp:treatment-meta><kwd-group><label>Taxon classification</label><kwd>
                <named-content content-type="kingdom">Animalia</named-content>
              </kwd><kwd>
                <named-content content-type="order">Cantharellales</named-content>
              </kwd><kwd>
                <named-content content-type="family">Hydnaceae</named-content>
              </kwd></kwd-group><mixed-citation publication-type="journal"><person-group><name><surname>Xu</surname><given-names>Yi-Hua</given-names></name><name><surname>Zeng</surname><given-names>Long</given-names></name><name><surname>Xu</surname><given-names>Tai-Min</given-names></name><name><surname>Song</surname><given-names>Chang-Ge</given-names></name><name><surname>Shen</surname><given-names>Lu-Lu</given-names></name><name><surname>Sun</surname><given-names>Yi-Fei</given-names></name><name><surname>Cui</surname><given-names>Bao-Kai</given-names></name></person-group><article-title>Multi-gene phylogeny and taxonomy of <italic><tp:taxon-name><tp:taxon-name-part taxon-name-part-type="genus" reg="Hydnum">Hydnum</tp:taxon-name-part></tp:taxon-name></italic> (<italic><tp:taxon-name><tp:taxon-name-part taxon-name-part-type="family" reg="Hydnaceae">Hydnaceae</tp:taxon-name-part></tp:taxon-name></italic>, <italic><tp:taxon-name><tp:taxon-name-part taxon-name-part-type="order" reg="Cantharellales">Cantharellales</tp:taxon-name-part></tp:taxon-name></italic>) including a global phylogeny of ITS sequences for the genus</article-title><source>IMA Fungus</source><day>03</day><month>02</month><year>2026</year><volume>17</volume><pub-id pub-id-type="doi">10.3897/imafungus.17.172544</pub-id></mixed-citation></tp:treatment-meta><tp:nomenclature><label>Clade</label><tp:taxon-name><object-id xmlns:xlink="http://www.w3.org/1999/xlink" content-type="arpha" xlink:type="simple">3EAF0EAE-E3C7-517D-8BDD-8E77DCA6C517</object-id>
                    		<tp:taxon-name-part taxon-name-part-type="genus" reg="Hydnum"/><tp:taxon-name-part taxon-name-part-type="clade" reg="Insulana">Insulana</tp:taxon-name-part>
                    	</tp:taxon-name></tp:nomenclature><tp:treatment-sec sec-type="Etymology"><title>Etymology.</title><p><italic><tp:taxon-name><tp:taxon-name-part taxon-name-part-type="genus" reg="Hydnum"/><tp:taxon-name-part taxon-name-part-type="clade" reg="Insulana">Insulana</tp:taxon-name-part></tp:taxon-name></italic> (Lat.), refers to the insular geographic provenance of taxa in this subgenus.</p></tp:treatment-sec><tp:treatment-sec sec-type="Notes"><title>Notes.</title><p>The specimens in this clade were mostly collected from insular ecosystems of Oceania and Malay Archipelago, such as Australia, New Caledonia, New Zealand, Malaysia and Singapore. According to their distinct geographical distribution and phylogenetic relationship (96% <abbrev xmlns:xlink="http://www.w3.org/1999/xlink" xlink:title="Maximum likelihood" xlink:type="simple">ML</abbrev> bootstrap, 1.00 <abbrev xmlns:xlink="http://www.w3.org/1999/xlink" xlink:title="Bayesian posterior probabilities" xlink:type="simple">BPP</abbrev>) (Fig. <xref ref-type="fig" rid="F5">1</xref>), clade <italic><tp:taxon-name><tp:taxon-name-part taxon-name-part-type="genus" reg="Hydnum"/><tp:taxon-name-part taxon-name-part-type="clade" reg="Insulana">Insulana</tp:taxon-name-part></tp:taxon-name></italic> was presented to accommodate these specimens, which is consistent with previous findings in <xref ref-type="bibr" rid="B10">Feng et al. 2016</xref>, <xref ref-type="bibr" rid="B30">Niskanen et al. 2018</xref> and <xref ref-type="bibr" rid="B38">Sugawara et al. 2022</xref>. Due to the lack of researchable specimens, it is currently proposed as a new clade rather than a new subgenus.</p></tp:treatment-sec><tp:treatment-sec><!--Section generated to contain objects referenced in tp:taxon-treatment.--><fig id="F5" position="float" orientation="portrait"><object-id xmlns:xlink="http://www.w3.org/1999/xlink" content-type="doi" xlink:type="simple">10.3897/imafungus.17.172544.figure1</object-id><object-id xmlns:xlink="http://www.w3.org/1999/xlink" content-type="arpha" xlink:type="simple">6C833DDC-62CD-58AB-820C-764EA4FE7684</object-id><label>Figure 1.</label><caption><p>Maximum likelihood tree of the <italic><tp:taxon-name><tp:taxon-name-part taxon-name-part-type="genus" reg="Hydnum">Hydnum</tp:taxon-name-part></tp:taxon-name></italic> based on the combined dataset (<abbrev xmlns:xlink="http://www.w3.org/1999/xlink" xlink:title="internal transcribed spacer" xlink:type="simple">ITS</abbrev>-<abbrev xmlns:xlink="http://www.w3.org/1999/xlink" xlink:title="large subunit of nuclear ribosomal RNA gene ," xlink:type="simple">nLSU</abbrev>-<italic><abbrev xmlns:xlink="http://www.w3.org/1999/xlink" xlink:title="translation elongation factor 1-α gene" xlink:type="simple">tef1α</abbrev></italic>). Branches are labeled with <abbrev xmlns:xlink="http://www.w3.org/1999/xlink" xlink:title="Maximum likelihood" xlink:type="simple">ML</abbrev> bootstrap values higher than 75%, and Bayesian posterior probabilities higher than 0.95 respectively. Bold names = New species.</p></caption><graphic xmlns:xlink="http://www.w3.org/1999/xlink" xlink:href="imafungus-17-e172544-g001.jpg" id="oo_1536146.jpg" position="float" orientation="portrait" xlink:type="simple"><uri content-type="original_file" xlink:type="simple">https://binary.pensoft.net/fig/1536146</uri></graphic></fig></tp:treatment-sec><ref-list><ref id="B10"><mixed-citation xmlns:xlink="http://www.w3.org/1999/xlink" xlink:type="simple">Feng B, Wang XH, Ratkowsky D et al. (2016) Multilocus phylogenetic analyses reveal unexpected abundant diversity and significant disjunct distribution pattern of the hedgehog mushrooms (<italic><tp:taxon-name><tp:taxon-name-part taxon-name-part-type="genus">Hydnum</tp:taxon-name-part></tp:taxon-name></italic> L.). Scientific Reports 6: 25586. <ext-link xlink:href="10.1038/srep25586" ext-link-type="doi" xlink:type="simple">https://doi.org/10.1038/srep25586</ext-link></mixed-citation></ref><ref id="B30"><mixed-citation xmlns:xlink="http://www.w3.org/1999/xlink" xlink:type="simple">Niskanen T, Liimatainen K, Nuytinck J et al. (2018) Identifying and naming the currently known diversity of the genus <italic><tp:taxon-name><tp:taxon-name-part taxon-name-part-type="genus">Hydnum</tp:taxon-name-part></tp:taxon-name></italic>, with an emphasis on European and North American taxa. Mycologia 110: 890–918. <ext-link xlink:href="10.1080/00275514.2018.1477004" ext-link-type="doi" xlink:type="simple">https://doi.org/10.1080/00275514.2018.1477004</ext-link></mixed-citation></ref><ref id="B38"><mixed-citation xmlns:xlink="http://www.w3.org/1999/xlink" xlink:type="simple">Sugawara R, Maekawa N, Sotome K et al. (2022) Systematic revision of <italic><tp:taxon-name><tp:taxon-name-part taxon-name-part-type="genus">Hydnum</tp:taxon-name-part></tp:taxon-name></italic> species in Japan. Mycologia 114: 413–452. <ext-link xlink:href="10.1080/00275514.2021.2024407" ext-link-type="doi" xlink:type="simple">https://doi.org/10.1080/00275514.2021.2024407</ext-link></mixed-citation></ref></ref-list></tp:taxon-treatment>
