# Supplementary material for: Multi-gene phylogeny and taxonomy of Hydnum (Hydnaceae, Cantharellales) including a global phylogeny of ITS sequences for the genus
Source: IMA Fungus. 2026 Feb 3;17:e172544. doi: 10.3897/imafungus.17.172544 (PMC12892097; doi:10.3897/imafungus.17.172544)
Supplement: XML Treatment for Hydnum flosculoides [file imafungus.17.172544-treatment2.xml]

<!DOCTYPE tp:taxon-treatment
  PUBLIC "-//TaxonX//DTD Taxonomic Treatment Publishing DTD v0 20100105//EN" "tax-treatment-NSO.dtd">
<tp:taxon-treatment xmlns:tp="http://www.plazi.org/taxpub"><tp:treatment-meta><kwd-group><label>Taxon classification</label><kwd>
                <named-content content-type="kingdom">Animalia</named-content>
              </kwd><kwd>
                <named-content content-type="order">Cantharellales</named-content>
              </kwd><kwd>
                <named-content content-type="family">Hydnaceae</named-content>
              </kwd></kwd-group><mixed-citation publication-type="journal"><person-group><name><surname>Xu</surname><given-names>Yi-Hua</given-names></name><name><surname>Zeng</surname><given-names>Long</given-names></name><name><surname>Xu</surname><given-names>Tai-Min</given-names></name><name><surname>Song</surname><given-names>Chang-Ge</given-names></name><name><surname>Shen</surname><given-names>Lu-Lu</given-names></name><name><surname>Sun</surname><given-names>Yi-Fei</given-names></name><name><surname>Cui</surname><given-names>Bao-Kai</given-names></name></person-group><article-title>Multi-gene phylogeny and taxonomy of <italic><tp:taxon-name><tp:taxon-name-part taxon-name-part-type="genus" reg="Hydnum">Hydnum</tp:taxon-name-part></tp:taxon-name></italic> (<italic><tp:taxon-name><tp:taxon-name-part taxon-name-part-type="family" reg="Hydnaceae">Hydnaceae</tp:taxon-name-part></tp:taxon-name></italic>, <italic><tp:taxon-name><tp:taxon-name-part taxon-name-part-type="order" reg="Cantharellales">Cantharellales</tp:taxon-name-part></tp:taxon-name></italic>) including a global phylogeny of ITS sequences for the genus</article-title><source>IMA Fungus</source><day>03</day><month>02</month><year>2026</year><volume>17</volume><pub-id pub-id-type="doi">10.3897/imafungus.17.172544</pub-id></mixed-citation></tp:treatment-meta><tp:nomenclature><tp:taxon-name><object-id xmlns:xlink="http://www.w3.org/1999/xlink" content-type="arpha" xlink:type="simple">884FF118-8723-51E3-B45B-01F11F6E6158</object-id>
                    		<tp:taxon-name-part taxon-name-part-type="genus" reg="Hydnum">Hydnum</tp:taxon-name-part> <tp:taxon-name-part taxon-name-part-type="species" reg="flosculoides">flosculoides</tp:taxon-name-part>
                    	
                    		<object-id xmlns:xlink="http://www.w3.org/1999/xlink" content-type="mycobank" xlink:type="simple">856506</object-id>
                    	</tp:taxon-name><tp:taxon-authority>Y.H. Xu, Y.F. Sun &amp; B.K. Cui</tp:taxon-authority><tp:taxon-status xmlns:xlink="http://www.w3.org/1999/xlink" xlink:type="simple">sp. nov.</tp:taxon-status><xref ref-type="fig" rid="F1">Figs 2 a, b, 3</xref></tp:nomenclature><tp:treatment-sec sec-type="Etymology"><title>Etymology.</title><p><italic><tp:taxon-name><tp:taxon-name-part taxon-name-part-type="genus" reg="Flosculus">Flosculus</tp:taxon-name-part></tp:taxon-name></italic> (Lat.), refers to the flower-like appearance of the species with undulate pileus.</p></tp:treatment-sec><tp:treatment-sec sec-type="Type"><title>Type.</title><p>CHINA. Yunnan Province, Mangshi, alt. ca. 1200 m; 31 Aug. 2023, Yunnan Shanshifu leg., on ground of forest mixed by bamboo, <italic><tp:taxon-name><tp:taxon-name-part taxon-name-part-type="genus" reg="Quercus">Quercus</tp:taxon-name-part></tp:taxon-name></italic> and <italic><tp:taxon-name><tp:taxon-name-part taxon-name-part-type="genus" reg="Pinus">Pinus</tp:taxon-name-part></tp:taxon-name></italic>, Cui 23128 (<named-content xmlns:xlink="http://www.w3.org/1999/xlink" content-type="dwc:institutional_code" xlink:title="Beijing Forestry University" xlink:href="https://scientific-collections.gbif.org/institution/b0f02bea-c4c9-489a-a8ff-40048cf99952" xlink:type="simple">BJFC</named-content>, holotype).</p></tp:treatment-sec><tp:treatment-sec sec-type="Diagnosis"><title>Diagnosis.</title><p>Characterized by its flower-like basidiomata with large and undulate pileus (up to 110 mm wide), orange hymenophore with decurrent spines.</p></tp:treatment-sec><tp:treatment-sec sec-type="Description"><title>Description.</title><p>Basidiomata solitary to gregarious, fleshy and moderately firm when fresh, becoming leathery upon drying. Pilei up to 110 mm wide, round to reniform, plano-convex when young; ellipsoid or irregularly round, umbilicate at center or infundibuliform when old. Pileus surface dry, subglabrous, azonate, pale orange to orange (5A3–6B8) when fresh, yellow-orange to grayish orange (4B8–5B4) when dry. Pileus margin thin, entire, undulate, strongly decurved, same color or sometimes darker than the pileus surface. Context 1–5 mm thick, white to cream white (4A2). Hymenophore hydnoid, spines decurrent, crowded, evenly distributed; surface orange-white (5A2) when fresh, light orange or brown (5A4/6D4) when dry; subulate, acute, straight to somewhat flexuous, solitary, 1–3.5 mm long, shortest near the pileus margin, 3–4 per mm, brittle when dry. Stipes central, 40–70 mm long, 16 mm wide, subcylindrical, solid; surface glabrous, white to cream white (4A2); stipe base enlarged and covered with a little amount of white basal mycelium. Odor mild and fruity.</p><p>Basidiospores subglobose to broadly ellipsoid, hyaline, thin-walled, smooth, some with granular contents, IKI–, (5.4–)5.6–6.7(–6.9) × (4.7–)5–5.8(–6.4) μm, <abbrev xmlns:xlink="http://www.w3.org/1999/xlink" xlink:title="= average length and width of all basidiospores ± sample standard deviation" xlink:type="simple">av.</abbrev> 6.14 ± 0.31 × 5.37 ± 0.30 μm, Q = 1.05–1.23 (n = 90/3), <abbrev xmlns:xlink="http://www.w3.org/1999/xlink" xlink:title="= average Q value of all basidiospores ± sample standard deviation" xlink:type="simple">Qm</abbrev> = 1.14 ± 0.06. Under SEM, the basidiospores smooth without any ornamentation, each bearing a distinct hilar appendix at the attachment point. Basidia subcylindrical to clavate, 27–39 × 6.5–8.5 μm, sometimes containing granular contents; sterigmata 2–4, up to 4–8 μm long, 1–1.2 μm wide at base, slightly curving. Basidioles numerous, subcylindrical to subclavate, 25–36 × 6.5–7 μm. Cystidia absent. Hyphae of spines 2.3–3.7 µm wide, cylindrical, thin-walled, smooth, hyaline, subparallel, enlarged at hyphal apex or septum, up to 4.7–9.9 μm, greenish yellow in <abbrev xmlns:xlink="http://www.w3.org/1999/xlink" xlink:title="= 5% potassium hydroxide" xlink:type="simple">KOH</abbrev>. Pileipellis composed of loosely interwoven erect to cylindrical hyphae, occasionally containing granular contents, 4–7.5 µm wide, enlarged at hyphal apex to 6–11 μm. Stipitipellis composed of subcylindrical hyphae, thin-walled, interwoven, 3–3.6 μm wide, terminal elements rounded at apex, sometimes containing hyaline oily droplets. Clamp connections present in all tissues.</p></tp:treatment-sec><tp:treatment-sec sec-type="Additional materials examined"><title>Additional materials examined.</title><p>CHINA. Yunnan Province, Chuxiong, Zixi Mount., alt. ca. 1500 m, 11 Aug. 2023, Bao-Kai Cui leg., on ground of forest mixed by <italic><tp:taxon-name><tp:taxon-name-part taxon-name-part-type="genus" reg="Fagus">Fagus</tp:taxon-name-part></tp:taxon-name></italic> and <italic><tp:taxon-name><tp:taxon-name-part taxon-name-part-type="genus" reg="Pinus">Pinus</tp:taxon-name-part></tp:taxon-name></italic>, Cui 22857 (<named-content xmlns:xlink="http://www.w3.org/1999/xlink" content-type="dwc:institutional_code" xlink:title="Beijing Forestry University" xlink:href="https://scientific-collections.gbif.org/institution/b0f02bea-c4c9-489a-a8ff-40048cf99952" xlink:type="simple">BJFC</named-content>). Yunnan Province, Mangshi, alt. ca. 1200 m, 31 Aug. 2023, Yunnan Shanshifu leg., on ground of forest mixed by bamboo, <italic><tp:taxon-name><tp:taxon-name-part taxon-name-part-type="genus" reg="Quercus">Quercus</tp:taxon-name-part></tp:taxon-name></italic> and <italic><tp:taxon-name><tp:taxon-name-part taxon-name-part-type="genus" reg="Pinus">Pinus</tp:taxon-name-part></tp:taxon-name></italic>, Cui 23129 (<named-content xmlns:xlink="http://www.w3.org/1999/xlink" content-type="dwc:institutional_code" xlink:title="Beijing Forestry University" xlink:href="https://scientific-collections.gbif.org/institution/b0f02bea-c4c9-489a-a8ff-40048cf99952" xlink:type="simple">BJFC</named-content>).</p></tp:treatment-sec><tp:treatment-sec sec-type="Distribution"><title>Distribution.</title><p>Known only from China.</p></tp:treatment-sec><tp:treatment-sec sec-type="Notes"><title>Notes.</title><p>In the phylogenetic tree, <italic><tp:taxon-name><tp:taxon-name-part taxon-name-part-type="genus" reg="Hydnum">Hydnum</tp:taxon-name-part> <tp:taxon-name-part taxon-name-part-type="species" reg="flosculoides">flosculoides</tp:taxon-name-part></tp:taxon-name></italic> was involved in subg. <italic><tp:taxon-name><tp:taxon-name-part taxon-name-part-type="genus" reg="Hydnum">Hydnum</tp:taxon-name-part></tp:taxon-name></italic> forming a separate group (98% <abbrev xmlns:xlink="http://www.w3.org/1999/xlink" xlink:title="Maximum likelihood" xlink:type="simple">ML</abbrev> bootstrap, 1.00 <abbrev xmlns:xlink="http://www.w3.org/1999/xlink" xlink:title="Bayesian posterior probabilities" xlink:type="simple">BPP</abbrev>; Fig. <xref ref-type="fig" rid="F5">1</xref>). It is closely related to <italic><tp:taxon-name><tp:taxon-name-part taxon-name-part-type="genus" reg="Hydnum">H.</tp:taxon-name-part> <tp:taxon-name-part taxon-name-part-type="species" reg="sphaericum">sphaericum</tp:taxon-name-part></tp:taxon-name></italic> which both have a cream to orange pileus surface, crowded spines, thin-walled hyphae with clamps in the spines. However, <italic><tp:taxon-name><tp:taxon-name-part taxon-name-part-type="genus" reg="Hydnum">H.</tp:taxon-name-part> <tp:taxon-name-part taxon-name-part-type="species" reg="sphaericum">sphaericum</tp:taxon-name-part></tp:taxon-name></italic> differed from <italic><tp:taxon-name><tp:taxon-name-part taxon-name-part-type="genus" reg="Hydnum">H.</tp:taxon-name-part> <tp:taxon-name-part taxon-name-part-type="species" reg="flosculoides">flosculoides</tp:taxon-name-part></tp:taxon-name></italic> in having a subglobose and smaller pileus (25–35 mm), smaller stipes (18–25 × 5–8 mm, non-decurrent to subdecurrent spines in white, white (3A1–4A1) hymenophore when fresh and bigger basidiospores (8.0–8.8 × 6.5–7.5 μm; <xref ref-type="bibr" rid="B7">Cao et al. 2021</xref>).</p></tp:treatment-sec><tp:treatment-sec><!--Section generated to contain objects referenced in tp:taxon-treatment.--><fig id="F1" position="float" orientation="portrait"><object-id xmlns:xlink="http://www.w3.org/1999/xlink" content-type="doi" xlink:type="simple">10.3897/imafungus.17.172544.figure2</object-id><object-id xmlns:xlink="http://www.w3.org/1999/xlink" content-type="arpha" xlink:type="simple">DC123714-EC36-5199-BCF2-B79169842102</object-id><label>Figure 2.</label><caption><p>Fresh basidiomata of two new <italic><tp:taxon-name><tp:taxon-name-part taxon-name-part-type="genus" reg="Hydnum">Hydnum</tp:taxon-name-part></tp:taxon-name></italic> species. <bold>a, b</bold><italic><tp:taxon-name><tp:taxon-name-part taxon-name-part-type="genus" reg="Hydnum">H.</tp:taxon-name-part> <tp:taxon-name-part taxon-name-part-type="species" reg="flosculoides">flosculoides</tp:taxon-name-part></tp:taxon-name></italic> (Cui 23128, holotype) <bold>c, d</bold><italic><tp:taxon-name><tp:taxon-name-part taxon-name-part-type="genus" reg="Hydnum">H.</tp:taxon-name-part> <tp:taxon-name-part taxon-name-part-type="species" reg="robustum">robustum</tp:taxon-name-part></tp:taxon-name></italic> (Cui 22893, holotype). Scale bars: 2 cm (<bold>a, b</bold>); 1 cm (<bold>c, d</bold>).</p></caption><graphic xmlns:xlink="http://www.w3.org/1999/xlink" xlink:href="imafungus-17-e172544-g002.jpg" id="oo_1536147.jpg" position="float" orientation="portrait" xlink:type="simple"><uri content-type="original_file" xlink:type="simple">https://binary.pensoft.net/fig/1536147</uri></graphic></fig><fig id="F5" position="float" orientation="portrait"><object-id xmlns:xlink="http://www.w3.org/1999/xlink" content-type="doi" xlink:type="simple">10.3897/imafungus.17.172544.figure1</object-id><object-id xmlns:xlink="http://www.w3.org/1999/xlink" content-type="arpha" xlink:type="simple">6C833DDC-62CD-58AB-820C-764EA4FE7684</object-id><label>Figure 1.</label><caption><p>Maximum likelihood tree of the <italic><tp:taxon-name><tp:taxon-name-part taxon-name-part-type="genus" reg="Hydnum">Hydnum</tp:taxon-name-part></tp:taxon-name></italic> based on the combined dataset (<abbrev xmlns:xlink="http://www.w3.org/1999/xlink" xlink:title="internal transcribed spacer" xlink:type="simple">ITS</abbrev>-<abbrev xmlns:xlink="http://www.w3.org/1999/xlink" xlink:title="large subunit of nuclear ribosomal RNA gene ," xlink:type="simple">nLSU</abbrev>-<italic><abbrev xmlns:xlink="http://www.w3.org/1999/xlink" xlink:title="translation elongation factor 1-α gene" xlink:type="simple">tef1α</abbrev></italic>). Branches are labeled with <abbrev xmlns:xlink="http://www.w3.org/1999/xlink" xlink:title="Maximum likelihood" xlink:type="simple">ML</abbrev> bootstrap values higher than 75%, and Bayesian posterior probabilities higher than 0.95 respectively. Bold names = New species.</p></caption><graphic xmlns:xlink="http://www.w3.org/1999/xlink" xlink:href="imafungus-17-e172544-g001.jpg" id="oo_1536146.jpg" position="float" orientation="portrait" xlink:type="simple"><uri content-type="original_file" xlink:type="simple">https://binary.pensoft.net/fig/1536146</uri></graphic></fig></tp:treatment-sec><ref-list><ref id="B7"><mixed-citation xmlns:xlink="http://www.w3.org/1999/xlink" xlink:type="simple">Cao T, Hu YP, Yu JR et al. (2021) A phylogenetic overview of the <italic><tp:taxon-name><tp:taxon-name-part taxon-name-part-type="family">Hydnaceae</tp:taxon-name-part></tp:taxon-name></italic> (<italic><tp:taxon-name><tp:taxon-name-part taxon-name-part-type="order">Cantharellales</tp:taxon-name-part></tp:taxon-name></italic>, <italic><tp:taxon-name><tp:taxon-name-part taxon-name-part-type="phylum">Basidiomycota</tp:taxon-name-part></tp:taxon-name></italic>) with new taxa from China. Studies in Mycology 99: 100121–100121. <ext-link xlink:href="10.1016/j.simyco.2021.100121" ext-link-type="doi" xlink:type="simple">https://doi.org/10.1016/j.simyco.2021.100121</ext-link></mixed-citation></ref></ref-list></tp:taxon-treatment>
