# Supplementary material for: Multi-gene phylogeny and taxonomy of Hydnum (Hydnaceae, Cantharellales) including a global phylogeny of ITS sequences for the genus
Source: IMA Fungus. 2026 Feb 3;17:e172544. doi: 10.3897/imafungus.17.172544 (PMC12892097; doi:10.3897/imafungus.17.172544)
Supplement: XML Treatment for Hydnum robustum [file imafungus.17.172544-treatment3.xml]

<!DOCTYPE tp:taxon-treatment
  PUBLIC "-//TaxonX//DTD Taxonomic Treatment Publishing DTD v0 20100105//EN" "tax-treatment-NSO.dtd">
<tp:taxon-treatment xmlns:tp="http://www.plazi.org/taxpub"><tp:treatment-meta><kwd-group><label>Taxon classification</label><kwd>
                <named-content content-type="kingdom">Animalia</named-content>
              </kwd><kwd>
                <named-content content-type="order">Cantharellales</named-content>
              </kwd><kwd>
                <named-content content-type="family">Hydnaceae</named-content>
              </kwd></kwd-group><mixed-citation publication-type="journal"><person-group><name><surname>Xu</surname><given-names>Yi-Hua</given-names></name><name><surname>Zeng</surname><given-names>Long</given-names></name><name><surname>Xu</surname><given-names>Tai-Min</given-names></name><name><surname>Song</surname><given-names>Chang-Ge</given-names></name><name><surname>Shen</surname><given-names>Lu-Lu</given-names></name><name><surname>Sun</surname><given-names>Yi-Fei</given-names></name><name><surname>Cui</surname><given-names>Bao-Kai</given-names></name></person-group><article-title>Multi-gene phylogeny and taxonomy of <italic><tp:taxon-name><tp:taxon-name-part taxon-name-part-type="genus" reg="Hydnum">Hydnum</tp:taxon-name-part></tp:taxon-name></italic> (<italic><tp:taxon-name><tp:taxon-name-part taxon-name-part-type="family" reg="Hydnaceae">Hydnaceae</tp:taxon-name-part></tp:taxon-name></italic>, <italic><tp:taxon-name><tp:taxon-name-part taxon-name-part-type="order" reg="Cantharellales">Cantharellales</tp:taxon-name-part></tp:taxon-name></italic>) including a global phylogeny of ITS sequences for the genus</article-title><source>IMA Fungus</source><day>03</day><month>02</month><year>2026</year><volume>17</volume><pub-id pub-id-type="doi">10.3897/imafungus.17.172544</pub-id></mixed-citation></tp:treatment-meta><tp:nomenclature><tp:taxon-name><object-id xmlns:xlink="http://www.w3.org/1999/xlink" content-type="arpha" xlink:type="simple">8F11BFFA-37A7-53AC-8800-5728FC53BB54</object-id>
                    		<tp:taxon-name-part taxon-name-part-type="genus" reg="Hydnum">Hydnum</tp:taxon-name-part> <tp:taxon-name-part taxon-name-part-type="species" reg="robustum">robustum</tp:taxon-name-part>
                    	
                    		<object-id xmlns:xlink="http://www.w3.org/1999/xlink" content-type="mycobank" xlink:type="simple">856511</object-id>
                    	</tp:taxon-name><tp:taxon-authority>Y.H. Xu, Y.F. Sun &amp; B.K. Cui</tp:taxon-authority><tp:taxon-status xmlns:xlink="http://www.w3.org/1999/xlink" xlink:type="simple">sp. nov.</tp:taxon-status><xref ref-type="fig" rid="F1">Figs 2 c, d, 4</xref></tp:nomenclature><tp:treatment-sec sec-type="Etymology"><title>Etymology.</title><p><italic><tp:taxon-name><tp:taxon-name-part taxon-name-part-type="genus" reg="Robustum">Robustum</tp:taxon-name-part></tp:taxon-name></italic> (Lat.), refers to the robust basidiomata.</p></tp:treatment-sec><tp:treatment-sec sec-type="Diagnosis"><title>Diagnosis.</title><p>Characterized by its robust basidiomata and narrow hyphae on pileipellis (2.5–4.5 µm wide).</p></tp:treatment-sec><tp:treatment-sec sec-type="Type"><title>Type.</title><p>CHINA. Yunnan Province, Lanping County, Luogujing Nature Reserve, alt. ca. 1900 m, 13 Aug. 2023, Yi-Fei Sun leg., on ground of <italic><tp:taxon-name><tp:taxon-name-part taxon-name-part-type="genus" reg="Pinus">Pinus</tp:taxon-name-part></tp:taxon-name></italic> forest, Cui 22893 (<named-content xmlns:xlink="http://www.w3.org/1999/xlink" content-type="dwc:institutional_code" xlink:title="Beijing Forestry University" xlink:href="https://scientific-collections.gbif.org/institution/b0f02bea-c4c9-489a-a8ff-40048cf99952" xlink:type="simple">BJFC</named-content>, holotype).</p></tp:treatment-sec><tp:treatment-sec sec-type="Description"><title>Description.</title><p>Basidiomata gregarious, robust, 16–30 mm high, fleshy when fresh, becoming ceraceous and cocky upon drying. Pilei up to 35 mm wide, irregularly round or semicircular, convex to plano-convex when young, infundibuliform when old, shallowly depressed in the center; surface glabrous, azonate, smooth to irregularly bumpy; white to cream (4A2), tinged pale yellow (4A2–4A4) when fresh; turning to orange-brown to reddish brown (7E7–8E7) when dry. Pileus margin thick, entire, strongly decurved, flatten, concolorous with pileus surface. Context 1–2 mm thick, white to cream white (4A2). Hymenophore hydnoid, spines subdecurrent, crowded, 3–4 spines/mm<sup>2</sup> when fresh, evenly distributed, subulate, acute, solitary, up to 2.5 mm long and up to 0.3 mm diam; surface white to yellowish white (4A2) when fresh, light brown (6D7/6D8) when dry. Stipes central, robust, up to 25 mm long, 5–15 mm wide, subcylindrical, solid, glabrous, concolorous with spines surface; unchanging when handled; stipe base enlarged and covered with a small amount of white basal mycelium. Odor mild and fruity.</p><p>Basidiospores subglobose to broadly ellipsoid or ovoid, hyaline, thin-walled, smooth, some with granular contents, IKI–, (3.8–)4.1–5.2(–5.8) × (3–)3.2–4.6(–4.9) μm, <abbrev xmlns:xlink="http://www.w3.org/1999/xlink" xlink:title="= average length and width of all basidiospores ± sample standard deviation" xlink:type="simple">av.</abbrev> 4.62 ± 0.33 × 3.94 ± 0.38, Q = 1.01–1.37 (n = 60/2), <abbrev xmlns:xlink="http://www.w3.org/1999/xlink" xlink:title="= average Q value of all basidiospores ± sample standard deviation" xlink:type="simple">Qm</abbrev> = 1.18 ± 0.09. Under SEM, the basidiospores smooth without any ornamentation, each bearing a distinct hilar appendix at the attachment point. Basidia subcylindrical or subclavate to clavate, (20–)22–30(–33) × (3–)4–6.5 μm, usually contains hyaline oily droplets; sterigmata 2–5, 2–5 μm long, 1–1.5 μm wide at base, slightly curving. Basidioles numerous, subcylindrical to subclavate, enlarge at apex, smaller or the same size with basidia, frequently covered with granular substance at the apex. Cystidia absent. Hyphae of spines 2.5–4.5 μm, filamentous, hyaline to pale yellow, thin-walled, apex cylindrical, interwoven, frequently branched, pale yellow in <abbrev xmlns:xlink="http://www.w3.org/1999/xlink" xlink:title="= 5% potassium hydroxide" xlink:type="simple">KOH</abbrev>. Pileipellis a mixocutis, hyaline to pale yellow, composed of hyphae 2.5–4.5 µm wide, thin to slightly thick-walled, cylindrical to irregular, slightly inflated at apex. Stipitipellis composed of subcylindrical hyphae, slightly thick-walled, interwoven, 1.5–3 μm wide, yellowish brown, sometimes containing yellowish cytoplasmic pigment. Clamp connections present.</p></tp:treatment-sec><tp:treatment-sec sec-type="Additional materials examined"><title>Additional materials examined.</title><p>CHINA. Yunnan Province, Lanping County, Luogujing, alt. ca. 1900 m, 13 Aug. 2023, Yi-Fei Sun leg., on ground of <italic><tp:taxon-name><tp:taxon-name-part taxon-name-part-type="genus" reg="Pinus">Pinus</tp:taxon-name-part></tp:taxon-name></italic> forest, Cui 22901 (<named-content xmlns:xlink="http://www.w3.org/1999/xlink" content-type="dwc:institutional_code" xlink:title="Beijing Forestry University" xlink:href="https://scientific-collections.gbif.org/institution/b0f02bea-c4c9-489a-a8ff-40048cf99952" xlink:type="simple">BJFC</named-content>). Yunnan Province, Lanping County, Luogujing, 13 Aug. 2023, Yi-Fei Sun leg., on ground of <italic><tp:taxon-name><tp:taxon-name-part taxon-name-part-type="genus" reg="Pinus">Pinus</tp:taxon-name-part></tp:taxon-name></italic> forest, Cui 22904 (<named-content xmlns:xlink="http://www.w3.org/1999/xlink" content-type="dwc:institutional_code" xlink:title="Beijing Forestry University" xlink:href="https://scientific-collections.gbif.org/institution/b0f02bea-c4c9-489a-a8ff-40048cf99952" xlink:type="simple">BJFC</named-content>). Yunnan Province, Lanping County, Luogujing, alt. ca. 1900 m, 13 Aug. 2023, Yi-Fei Sun leg., on ground of <italic><tp:taxon-name><tp:taxon-name-part taxon-name-part-type="genus" reg="Pinus">Pinus</tp:taxon-name-part></tp:taxon-name></italic> forest, Cui 22905 (<named-content xmlns:xlink="http://www.w3.org/1999/xlink" content-type="dwc:institutional_code" xlink:title="Beijing Forestry University" xlink:href="https://scientific-collections.gbif.org/institution/b0f02bea-c4c9-489a-a8ff-40048cf99952" xlink:type="simple">BJFC</named-content>). Yunnan Province, Lijiang City, Yulong County, Jiuhe, alt. ca. 2400 m, 1 September 2020, Ming Zhang leg., on ground of mixed forests mainly dominated by <italic><tp:taxon-name><tp:taxon-name-part taxon-name-part-type="family" reg="Fagaceae">Fagaceae</tp:taxon-name-part></tp:taxon-name></italic> and <italic><tp:taxon-name><tp:taxon-name-part taxon-name-part-type="genus" reg="Pinus">Pinus</tp:taxon-name-part></tp:taxon-name></italic> trees, GDGM83047. Hubei Province, Huanggang City, Luotian, alt. ca. 800 m, 22 October 2023, Xiaomei Peng leg., on ground of mixed forests mainly dominated by <italic><tp:taxon-name><tp:taxon-name-part taxon-name-part-type="family" reg="Fagaceae">Fagaceae</tp:taxon-name-part></tp:taxon-name></italic> and <italic><tp:taxon-name><tp:taxon-name-part taxon-name-part-type="genus" reg="Pinus">Pinus</tp:taxon-name-part></tp:taxon-name></italic> trees, GDGM93020.</p></tp:treatment-sec><tp:treatment-sec sec-type="Distribution"><title>Distribution.</title><p>Known only from China.</p></tp:treatment-sec><tp:treatment-sec sec-type="Notes"><title>Notes.</title><p>The specimens numbered as GDGM83047, GDGM93020 and HKAS57714 collected from southern subtropical China were firstly recognized as <italic><tp:taxon-name><tp:taxon-name-part taxon-name-part-type="genus" reg="Hydnum">Hydnum</tp:taxon-name-part> <tp:taxon-name-part taxon-name-part-type="species" reg="pinicola">pinicola</tp:taxon-name-part></tp:taxon-name></italic> R. Sugaw. &amp; N. Endo, which is originally described from Japan, having whitish to cream basidiomata, pale yellow or pale orange spines, and relatively smaller basidiospores (4.5–5.5 × 4–5 µm; <xref ref-type="bibr" rid="B38">Sugawara et al. 2022</xref>). However, the addition of our new specimens revealed that the material from China formed a separate lineage with strong support in the multi-gene phylogenetic tree (87% in <abbrev xmlns:xlink="http://www.w3.org/1999/xlink" xlink:title="Maximum likelihood" xlink:type="simple">ML</abbrev> bootstrap, 0.99 <abbrev xmlns:xlink="http://www.w3.org/1999/xlink" xlink:title="Bayesian posterior probabilities" xlink:type="simple">BPP</abbrev>). Further morphological study revealed that <italic><tp:taxon-name><tp:taxon-name-part taxon-name-part-type="genus" reg="Hydnum">H.</tp:taxon-name-part> <tp:taxon-name-part taxon-name-part-type="species" reg="robustum">robustum</tp:taxon-name-part></tp:taxon-name></italic> has a wider stipe (up to 25 mm) combined with a lower basidioma (16–30 mm) and shorter spines (up to 3 mm), resulting in a robust appearance. Moreover, the pileipellis and stipitipellis of <italic><tp:taxon-name><tp:taxon-name-part taxon-name-part-type="genus" reg="Hydnum">H.</tp:taxon-name-part> <tp:taxon-name-part taxon-name-part-type="species" reg="robustum">robustum</tp:taxon-name-part></tp:taxon-name></italic> show a broader range of hyphal diameters (pileipellis 2–17 µm, stipitipellis 2–12 µm).</p></tp:treatment-sec><tp:treatment-sec><!--Section generated to contain objects referenced in tp:taxon-treatment.--><fig id="F1" position="float" orientation="portrait"><object-id xmlns:xlink="http://www.w3.org/1999/xlink" content-type="doi" xlink:type="simple">10.3897/imafungus.17.172544.figure2</object-id><object-id xmlns:xlink="http://www.w3.org/1999/xlink" content-type="arpha" xlink:type="simple">DC123714-EC36-5199-BCF2-B79169842102</object-id><label>Figure 2.</label><caption><p>Fresh basidiomata of two new <italic><tp:taxon-name><tp:taxon-name-part taxon-name-part-type="genus" reg="Hydnum">Hydnum</tp:taxon-name-part></tp:taxon-name></italic> species. <bold>a, b</bold><italic><tp:taxon-name><tp:taxon-name-part taxon-name-part-type="genus" reg="Hydnum">H.</tp:taxon-name-part> <tp:taxon-name-part taxon-name-part-type="species" reg="flosculoides">flosculoides</tp:taxon-name-part></tp:taxon-name></italic> (Cui 23128, holotype) <bold>c, d</bold><italic><tp:taxon-name><tp:taxon-name-part taxon-name-part-type="genus" reg="Hydnum">H.</tp:taxon-name-part> <tp:taxon-name-part taxon-name-part-type="species" reg="robustum">robustum</tp:taxon-name-part></tp:taxon-name></italic> (Cui 22893, holotype). Scale bars: 2 cm (<bold>a, b</bold>); 1 cm (<bold>c, d</bold>).</p></caption><graphic xmlns:xlink="http://www.w3.org/1999/xlink" xlink:href="imafungus-17-e172544-g002.jpg" id="oo_1536147.jpg" position="float" orientation="portrait" xlink:type="simple"><uri content-type="original_file" xlink:type="simple">https://binary.pensoft.net/fig/1536147</uri></graphic></fig></tp:treatment-sec><ref-list><ref id="B38"><mixed-citation xmlns:xlink="http://www.w3.org/1999/xlink" xlink:type="simple">Sugawara R, Maekawa N, Sotome K et al. (2022) Systematic revision of <italic><tp:taxon-name><tp:taxon-name-part taxon-name-part-type="genus">Hydnum</tp:taxon-name-part></tp:taxon-name></italic> species in Japan. Mycologia 114: 413–452. <ext-link xlink:href="10.1080/00275514.2021.2024407" ext-link-type="doi" xlink:type="simple">https://doi.org/10.1080/00275514.2021.2024407</ext-link></mixed-citation></ref></ref-list></tp:taxon-treatment>
