# Supplementary material for: Multi-gene phylogeny and taxonomy of Hydnum (Hydnaceae, Cantharellales) including a global phylogeny of ITS sequences for the genus
Source: IMA Fungus. 2026 Feb 3;17:e172544. doi: 10.3897/imafungus.17.172544 (PMC12892097; doi:10.3897/imafungus.17.172544)
Supplement: Supplementary material 1 — Supplementary information 1 [file imafungus-17-e172544-s001.xlsx]

## Sheet: Table S1
Table S1 ITS sequences excluded from the meta-analysis of Hydnum with various reasons.
Number	Sequences original labelling	Acession number	Reason for exclusion
1	Hydnum sp.	MT596474	Erroneously assigned to Hydnum
2	Hydnum sp.	MF352717	Erroneously assigned to Hydnum
3	Hydnum sp.	MF352716	Erroneously assigned to Hydnum
4	Hydnum sp.	KM576414	Erroneously assigned to Hydnum
5	Hydnum sp.	FN669208	Erroneously assigned to Hydnum
6	Hydnum rufescens	AM087246	Erroneously assigned to Hydnum
7	Uncultured Hydnum	HF674603	Erroneously assigned to Hydnum
8	Uncultured Hydnum	LC574690	Erroneously assigned to Hydnum
9	Uncultured Hydnum	LC574689	Erroneously assigned to Hydnum
10	Uncultured Hydnum	LR818151	Erroneously assigned to Hydnum
11	Uncultured Hydnum	LR816812	Erroneously assigned to Hydnum
12	Uncultured Hydnum	LR816789	Erroneously assigned to Hydnum
13	Uncultured Hydnum	LR818375	Erroneously assigned to Hydnum
14	Uncultured Hydnum	LR818734	Environmental sample/High heterogeneity
15	Uncultured Hydnum	LR818732	Environmental sample/High heterogeneity
16	Uncultured Hydnum	LR818731	Environmental sample/High heterogeneity
17	Uncultured Hydnum	LR818191	Erroneously assigned to Hydnum
18	Uncultured Hydnum	LR818143	Erroneously assigned to Hydnum
19	Uncultured Hydnum	LR817117	Erroneously assigned to Hydnum
20	Uncultured Hydnum	LR816936	Erroneously assigned to Hydnum
21	Uncultured Hydnum	LR816888	Erroneously assigned to Hydnum
22	Uncultured Hydnum	LR816814	Erroneously assigned to Hydnum
23	Uncultured Hydnum	LR816708	Erroneously assigned to Hydnum
24	Uncultured Hydnum	LR815836	Erroneously assigned to Hydnum
25	Uncultured Hydnum	LR601691	Erroneously assigned to Hydnum
26	Uncultured Hydnum	LR602032	Environmental sample/High heterogeneity
27	Uncultured Hydnum	LR602030	Environmental sample/High heterogeneity
28	Uncultured Hydnum	LR602029	Environmental sample/High heterogeneity
29	Uncultured Hydnum	LR601513	Erroneously assigned to Hydnum
30	Uncultured Hydnum	LR601467	Erroneously assigned to Hydnum
31	Uncultured Hydnum	LR600325	Erroneously assigned to Hydnum
32	Uncultured Hydnum	LR600279	Erroneously assigned to Hydnum
33	Uncultured Hydnum	LR600209	Erroneously assigned to Hydnum
34	Uncultured Hydnum	LR600207	Erroneously assigned to Hydnum
35	Uncultured Hydnum	LR600185	Erroneously assigned to Hydnum
36	Uncultured Hydnum	LR600495	Erroneously assigned to Hydnum
37	Uncultured Hydnum	LR600109	Erroneously assigned to Hydnum
38	Uncultured Hydnum	LR599276	Erroneously assigned to Hydnum
39	Uncultured Hydnum	HF675293	Erroneously assigned to Hydnum
40	Uncultured Hydnum	HF675283	Erroneously assigned to Hydnum
41	Uncultured Hydnum	KF041418	Erroneously assigned to Hydnum
42	Uncultured Hydnum	KF484421	Erroneously assigned to Hydnum
43	Uncultured Hydnum	JQ991738	Erroneously assigned to Hydnum
44	Uncultured Hydnum	LS982806	Sequence length < 250/High heterogeneity
45	Uncultured Hydnum	LS982809	Sequence length < 250/High heterogeneity
46	Uncultured Hydnum	LS982808	Sequence length < 250/High heterogeneity
47	Uncultured Hydnum	LS982807	Sequence length < 250/High heterogeneity
48	Uncultured Hydnum	LS982805	Sequence length < 250/High heterogeneity
49	Uncultured Hydnum	LS982804	Sequence length < 250/High heterogeneity
50	Uncultured Hydnum	LS982803	Sequence length < 250/High heterogeneity
51	Uncultured Hydnum	LS982802	Sequence length < 250/High heterogeneity
52	Uncultured Hydnum	LS982801	Sequence length < 250/High heterogeneity
53	Hydnum amplissimum	MZ322830	Changed to Sarcodontia amplissima
54	Hydnum amplissimum	MZ322829	Changed to Sarcodontia amplissima
55	Hydnum amplissimum	MZ322828	Changed to Sarcodontia amplissima
56	Unverified Hydnum	OP978852	Sequence length < 250/High heterogeneity
57	Unverified Hydnum	OP978855	Sequence length < 250/High heterogeneity
58	Unverified Hydnum	OP978854	Sequence length < 250/High heterogeneity
59	Unverified Hydnum	OP978853	Sequence length < 250/High heterogeneity
60	Uncultured Hydnum	KF429585	Sequence length < 250/High heterogeneity
61	Uncultured Hydnum	KF429569	Sequence length < 250/High heterogeneity
62	Uncultured Hydnum	PP728228	High heterogeneity/unresolved identities
63	Uncultured Hydnum	PP748898	High heterogeneity/unresolved identities
64	Uncultured Hydnum	MZ018316	Sequence length < 350/High heterogeneity
65	Uncultured Hydnum	MW376667	Sequence length < 350
66	Uncultured Hydnum	LT967100	Sequence length < 250
67	Uncultured Hydnum	LT967099	Sequence length < 250
68	Uncultured Hydnum	LT967098	Sequence length < 250
69	Uncultured Hydnum	LT967097	Sequence length < 250
70	Uncultured Hydnum	LT967096	Sequence length < 250
71	Uncultured Hydnum	LT967095	Sequence length < 250
72	Hydnum sp.	MK342117	Sequence length < 350
73	Hydnum vagabundum	MH379956	Sequence length < 250
74	Hydnum albidum	MH379953	Sequence length < 350
75	Hydnum alboaurantiacum	MH379952	Sequence length < 350
76	Hydnum alboaurantiacum	MH379951	Sequence length < 350
77	Hydnum cuspidatum	MH379845	Sequence length < 350
78	Hydnum aerostatisporum	MH379954	Sequence length < 350
79	Hydnum melitosarx	MG052930	Sequence length < 250
80	Hydnum melitosarx	MG052929	Sequence length < 250
81	Hydnum melitosarx	MG052928	Sequence length < 250
82	Hydnum melitosarx	MG052927	Sequence length < 250
83	Hydnum boreorepandum	MG052926	Sequence length < 250
84	Hydnum mulsicolor	MG052925	Sequence length < 250
85	Hydnum mulsicolor	MG052924	Sequence length < 250
86	Hydnum mulsicolor	MG052923	Sequence length < 250
87	Hydnum mulsicolor	MG052922	Sequence length < 250
88	Hydnum mulsicolor	MG052921	Sequence length < 250
89	Hydnum mulsicolor	MG052920	Sequence length < 250
90	Hydnum sp.	MG052934	Sequence length < 250
91	Hydnum sp.	MG052933	Sequence length < 250
92	Hydnum sp.	MG052932	Sequence length < 250
93	Hydnum sp.	MG052931	Sequence length < 250
94	Hydnum oregonense	MG818853	Sequence length < 250
95	Hydnum sp.	OP042847	Sequence length < 250
96	Hydnum sp.	OP152262	Sequence length < 250
97	Hydnum sp.	OP151929	Sequence length < 250
98	Hydnum repandum	OP178171	Sequence length < 350
99	Hydnum repandum	OP178032	Sequence length < 350
100	Hydnum subconnatum	MZ314653	Sequence length < 350
101	Hydnum sp.	MT229552	Sequence length < 350
102	Hydnum umbilicatum	MG969978	Sequence length < 250
103	Uncultured Hydnum	LT980472	Sequence length < 250
104	Uncultured Hydnum	LT980471	Sequence length < 250
105	Uncultured Hydnum	LT980470	Sequence length < 250
106	Uncultured Hydnum	LT980469	Sequence length < 250
107	Uncultured Hydnum	LT980468	Sequence length < 250
108	Uncultured Hydnum	LT980467	Sequence length < 250
109	Uncultured Hydnum	LT980466	Sequence length < 250
110	Uncultured Hydnum	LT980465	Sequence length < 250
111	Uncultured Hydnum	LT980464	Sequence length < 250
112	Hydnum sp.	MH430514	Sequence length < 250
113	Hydnum sp.	KM576415	Sequence length < 250
114	Hydnum repandum	HM639267	Sequence length < 350
115	Uncultured Hydnum	KF476821	Sequence length < 350
116	Uncultured ectomycorrhiza	MW282491	Sequence length < 250
117	Uncultured ectomycorrhiza	OW732763	Sequence length < 250
118	Uncultured Hydnum	OW732761	Sequence length < 250
119	Uncultured Hydnum	OW732712	Sequence length < 250
120	Uncultured Hydnum	OU989177	Sequence length < 250
121	Uncultured Hydnum	OU981821	Sequence length < 250
122	Uncultured Hydnum	LR887669	Sequence length < 250
123	Uncultured Hydnum	LR886628	Sequence length < 250
124	Uncultured Hydnum	LR989295	Sequence length < 250
125	Uncultured Hydnum	LS420306	Sequence length < 250
126	Uncultured Hydnum	LS420303	Sequence length < 250
127	Uncultured Hydnum	LN911572	Sequence length < 250
128	Uncultured Hydnum	LN909818	Sequence length < 250
129	Uncultured Hydnum	LN909773	Sequence length < 250
130	Uncultured Hydnum	KC679815	Sequence length < 350
131	Hydnum repandum	PP455008	High heterogeneity
132	Uncultured Hydnum	HM488538	High heterogeneity
133	Uncultured Hydnum	LS448904	Erroneously assigned to Hydnum
134	Uncultured Hydnum	LS448903	Erroneously assigned to Hydnum
135	Uncultured Hydnum	OR435795	Erroneously assigned to Hydnum
136	Uncultured Hydnum	OR435794	Sequence length < 350
137	Uncultured Hydnum	OP496630	Sequence length < 250
138	Hydnum sp.	OR159540	Erroneously assigned to Hydnum
139	Uncultured Hydnum	HM488541	Erroneously assigned to Hydnum
140	Uncultured Hydnum	HM488542	Erroneously assigned to Hydnum
141	Uncultured mycorrhizal	AB456656	High heterogeneity/environmental_sample
142	Hydnum repandum	KC859459	High heterogeneity
143	Hydnum sp.	OQ207653	High heterogeneity
144	Hydnum rufescens	AJ534976	High heterogeneity
145	Uncultured Hydnum	KF879468	High heterogeneity/unresolved identities
146	Hydnum sp.	PP926175	High heterogeneity/unresolved identities

## Sheet: Table S2
Table S2 ITS sequences remaining for the meta-analysis of Hydnum.
Number	Sequences original labelling	Acession number
1	Hydnum sp. 4 BF-2016	KU612534
2	Hydnum sp. 4 BF-2016	KU612535
3	Hydnum subrufescens	KX388649
4	Hydnum aerostatisporum	KY654711
5	Hydnum aerostatisporum	MF153090
6	Hydnum aerostatisporum	KY800343
7	Hydnum aerostatisporum	KY800344
8	Hydnum aerostatisporum	MH211835
9	Hydnum aerostatisporum	MH379843
10	Hydnum aerostatisporum	MH379856
11	Hydnum aerostatisporum	MH379861
12	Hydnum aerostatisporum	MH379875
13	Hydnum aerostatisporum	MH379885
14	Hydnum aerostatisporum	MH379888
15	Hydnum aerostatisporum	MH379903
16	Hydnum aerostatisporum	MH379919
17	Hydnum aerostatisporum	MH379924
18	Hydnum aerostatisporum	MH379934
19	Hydnum aerostatisporum	MH379939
20	Hydnum subrufescens	NR158487
21	Hydnum aerostatisporum	NR158513
22	Hydnum aerostatisporum	MK560117
23	Hydnum aerostatisporum	MN906123
24	Hydnum aerostatisporum	OM972558
25	Hydnum aerostatisporum	OM987350
26	Hydnum aerostatisporum	ON059249
27	Hydnum aerostatisporum	OP477025
28	Hydnum aerostatisporum	OP541677
29	Hydnum aerostatisporum	OP743664
30	Hydnum aerostatisporum	OQ235177
31	Hydnum aerostatisporum	ON774763
32	Hydnum aerostatisporum	OR464387
33	Hydnum aerostatisporum	PQ492837
34	Hydnum albertense	KX388664
35	Hydnum albertense	NR158492
36	Hydnum sp. 4 RG-2012	KC152123
37	Hydnum albidum	MH379862
38	Hydnum albidum	MH379873
39	Hydnum albidum	MH379877
40	Hydnum albidum	MH379884
41	Hydnum albidum	MH379920
42	Hydnum albidum	MH379921
43	Hydnum albidum	MH379923
44	Hydnum albidum	MH379935
45	Hydnum albidum	MH379938
46	Hydnum albidum	MH379941
47	Hydnum albidum	MH379950
48	Hydnum albidum	NR164025
49	Hydnum albidum	OM809260
50	Hydnum albidum	ON383450
51	Hydnum albidum	OP643130
52	Hydnum albidum	OP749298
53	Hydnum albidum	OQ235283
54	Hydnum albidum	OQ235284
55	Hydnum albidum	OQ235285
56	Hydnum albidum	OQ235286
57	Hydnum albidum	OQ235287
58	Hydnum albidum	OQ235288
59	Hydnum albidum	OR464388
60	Hydnum albidum	OR464394
61	Hydnum albidum	OR471201
62	Hydnum albidum	PP414159
63	Hydnum albidum	PP414160
64	Hydnum albidum	PP414161
65	Hydnum albidum	PP414162
66	Hydnum albidum	PQ046188
67	Hydnum albidum	PQ256340
68	Hydnum albidum	MH379883
69	Hydnum sp. 3 RG-2012	KC152122
70	Hydnum sp. 11 BF-2016	KU612600
71	Hydnum alboaurantiacum	MH379841
72	Hydnum alboaurantiacum	MH379850
73	Hydnum alboaurantiacum	MH379855
74	Hydnum alboaurantiacum	MH379864
75	Hydnum alboaurantiacum	MH379872
76	Hydnum alboaurantiacum	MH379894
77	Hydnum alboaurantiacum	MH379904
78	Hydnum alboaurantiacum	MH379937
79	Hydnum alboaurantiacum	OQ235291
80	Hydnum alboaurantiacum	OQ235292
81	Hydnum alboaurantiacum	OQ235293
82	Hydnum alboaurantiacum	OR464370
83	Hydnum alboaurantiacum	OR464371
84	Hydnum alboaurantiacum	PP413623
85	Hydnum alboaurantiacum	PP414156
86	Hydnum alboaurantiacum	PP414157
87	Hydnum alboaurantiacum	PP414158
88	Hydnum alboaurantiacum	PP516689
89	Hydnum alboaurantiacum	PP850777
90	Hydnum alboaurantiacum	MH379955
91	Hydnum alboluteum	LC621797
92	Hydnum alboluteum	LC621798
93	Hydnum alboluteum	LC621799
94	Hydnum alboluteum	LC621800
95	Hydnum alboluteum	LC621801
96	Hydnum alboluteum	LC621802
97	Hydnum alboluteum	LC621803
98	Hydnum alboluteum	LC621804
99	Hydnum alboluteum	LC621805
100	Hydnum alboluteum	LC621806
101	Hydnum alboluteum	NR176695
102	Hydnum sp. 10 BF-2016	KU612573
103	Hydnum albomagnum	DQ218305
104	Hydnum albomagnum	MH379908
105	Hydnum albomagnum	MH910591
106	Hydnum albomagnum	NR164031
107	Hydnum albomagnum	PP414163
108	Hydnum albomagnum	MH379943
109	Hydnum albomarginatum	PV329855
110	Hydnum albomarginatum	PV329856
111	Hydnum aff. repandum	MW554432
112	Hydnum albopallidum	LC621807
113	Hydnum albopallidum	LC621808
114	Hydnum albopallidum	LC621809
115	Hydnum albopallidum	NR176696
116	Hydnum cf. subtilior	ON907799
117	Hydnum albopallidum	OR211374
118	Hydnum sp.	MH379880
119	Hydnum atlanticum	OQ235207
120	Hydnum atlanticum	OQ235208
121	Hydnum atlanticum	OQ235209
122	Hydnum atlanticum	OQ235210
123	Hydnum atlanticum	OQ235211
124	Hydnum atlanticum	OQ235212
125	Hydnum atlanticum	OQ235213
126	Hydnum atlanticum	OQ235214
127	Hydnum atlanticum	OQ235215
128	Hydnum atlanticum	OQ235216
129	Hydnum atlanticum	OQ235217
130	Hydnum atlanticum	OQ235218
131	Hydnum atlanticum	OQ235219
132	Hydnum atlanticum	OQ235220
133	Hydnum atlanticum	OQ235221
134	Hydnum atlanticum	OQ235222
135	Hydnum atlanticum	OQ235223
136	Hydnum atlanticum	OQ235224
137	Hydnum atlanticum	OQ235225
138	Hydnum atlanticum	OQ235226
139	Hydnum atlanticum	OQ235227
140	Hydnum atlanticum	OQ235228
141	Hydnum atlanticum	OQ235229
142	Hydnum atlanticum	OQ235230
143	Hydnum atlanticum	OQ235231
144	Hydnum atlanticum	OQ235232
145	Hydnum atlanticum	OQ235233
146	Hydnum atlanticum	OQ235234
147	Hydnum atlanticum	OQ235235
148	Hydnum atlanticum	OQ235236
149	Hydnum atlanticum	OQ235237
150	Hydnum atlanticum	OQ235238
151	Hydnum atlanticum	OQ235239
152	Hydnum sp.	ON383439
153	Hydnum sp. 1 RS-2024	PP414164
154	Hydnum sp. 3 BF-2016	KU612522
155	Hydnum sp. 3 BF-2016	KU612523
156	Hydnum sp. 3 BF-2016	KU612524
157	Hydnum sp. 3 BF-2016	KU612525
158	Hydnum sp. 3 BF-2016	KU612526
159	Hydnum sp. 3 BF-2016	KU612527
160	Hydnum sp. 3 BF-2016	KU612528
161	Hydnum sp. 3 BF-2016	KU612529
162	uncultured Hydnum	KX444230
163	uncultured Hydnum	KY684434
164	Hydnum berkeleyanum	MG972969
165	Hydnum berkeleyanum	MG972968
166	Hydnum berkeleyanum	NR158533
167	Hydnum berkeleyanum	MW980552
168	Hydnum berkeleyanum	OM867728
169	Hydnum berkeleyanum	ON794251
170	Hydnum berkeleyanum	OQ130700
171	Hydnum berkeleyanum	OQ130701
172	Hydnum berkeleyanum	PQ287656
173	Hydnum berkeleyanum	PQ287657
174	Hydnum berkeleyanum	PQ505045
175	Hydnum berkeleyanum	PQ505046
176	Hydnum berkeleyanum	PQ505051
177	Hydnum berkeleyanum	PQ505061
178	Hydnum berkeleyanum	PQ505062
179	Hydnum berkeleyanum	PQ505066
180	Hydnum sp.	OM341393
181	Hydnum sp.	OM341394
182	Hydnum bifurcatum	PV329845
183	Hydnum bifurcatum	PV329846
184	Hydnum repandum	GU373488
185	Hydnum repandum	KU612582
186	Hydnum repandum	KU612583
187	Hydnum boreorepandum	KX388657
188	Hydnum boreorepandum	KX388658
189	Hydnum boreorepandum	NR158488
190	Hydnum sp.	MH169344
191	Hydnum boreorepandum	LC621814
192	Hydnum boreorepandum	LC621815
193	Hydnum boreorepandum	LC621816
194	Hydnum boreorepandum	LC621817
195	Hydnum canadense	KX388681
196	Hydnum canadense	MH379892
197	Hydnum canadense	NR158495
198	Hydnum canadense	MN992414
199	Hydnum canadense	OM634672
200	Hydnum canadense	OM634674
201	Hydnum canadense	OQ235164
202	Hydnum canadense	OQ235165
203	Hydnum canadense	OQ235166
204	Hydnum canadense	OQ235167
205	Hydnum canadense	OQ235168
206	Hydnum canadense	OQ235169
207	Hydnum canadense	OQ235170
208	Hydnum canadense	OQ235171
209	Hydnum cremeoalbum	AB906674
210	Hydnum cremeoalbum	AB906677
211	Hydnum cremeoalbum	AB906678
212	Hydnum cremeoalbum	AB906679
213	Hydnum cremeoalbum	AB906680
214	Hydnum sp. 12 BF-2016	KU612618
215	Hydnum sp. 12 BF-2016	KU612619
216	Hydnum sp.	KY407532
217	Hydnum albomagnum	LC377878
218	Hydnum albomagnum	LC377879
219	Hydnum albomagnum	LC377880
220	Hydnum albomagnum	MW980550
221	Hydnum albomagnum	MW980551
222	Hydnum cremeoalbum	LC621818
223	Hydnum cremeoalbum	LC621819
224	Hydnum cremeoalbum	LC621820
225	Hydnum cremeoalbum	LC621821
226	Hydnum cremeoalbum	LC621822
227	Hydnum cremeoalbum	LC621823
228	Hydnum cremeoalbum	LC621824
229	Hydnum cremeoalbum	LC621825
230	Hydnum cremeoalbum	LC621826
231	Hydnum cremeoalbum	NR176684
232	Hydnum cremeoalbum	ON907782
233	Hydnum albomagnum	LC667090
234	Hydnum cremeoalbum	OQ656784
235	Hydnum cremeoalbum	OR947110
236	Hydnum cremeoalbum	OR947126
237	Hydnum cremeum	PQ287673
238	Hydnum cremeum	PQ287674
239	uncultured Hydnum	JF960785
240	Hydnum crocidens	KU612630
241	Hydnum crocidens	KU612631
242	Hydnum crocidens	KU612632
243	Hydnum sp.	PP508257
244	Hydnum sp.	PP748900
245	Hydnum sp.	PP748910
246	Hydnum sp.	PP748911
247	Hydnum sp.	KU612606
248	Hydnum cuspidatum	MH379889
249	Hydnum cuspidatum	MH379911
250	Hydnum cuspidatum	MH379912
251	Hydnum cuspidatum	MH379936
252	Hydnum cuspidatum	MH379940
253	Hydnum cuspidatum	MH379945
254	Hydnum cuspidatum	MH379946
255	Hydnum cuspidatum	MK282424
256	Hydnum cuspidatum	MK282425
257	Hydnum cuspidatum	MK575232
258	Hydnum cuspidatum	NR164032
259	Hydnum aff. cuspidatum	MT329607
260	Hydnum cuspidatum	MT345209
261	Hydnum cuspidatum	ON383437
262	Hydnum cuspidatum	OP480700
263	Hydnum cuspidatum	OP643001
264	Hydnum cuspidatum	OP749328
265	Hydnum cuspidatum	OP749642
266	Hydnum cuspidatum	OQ235282
267	Hydnum cuspidatum	OR464389
268	Hydnum cuspidatum	OR464390
269	Hydnum cuspidatum	OR464391
270	Hydnum cuspidatum	OR464392
271	Hydnum cuspidatum	OR464393
272	Hydnum cuspidatum	OR464406
273	Hydnum cuspidatum	OR464409
274	Hydnum cuspidatum	PP850765
275	Hydnum cuspidatum	MH379944
276	Hydnum elatum	KU612633
277	Hydnum elatum	KU612634
278	Hydnum elatum	KU612635
279	Hydnum elatum	KU612636
280	Hydnum elatum	KU612637
281	Hydnum elatum	KU612638
282	Hydnum elatum	KU612639
283	Hydnum elatum	OR434568
284	Hydnum rufescens	AJ547882
285	Hydnum ellipsosporum	HM189766
286	Hydnum ellipsosporum	HM189767
287	Hydnum ellipsosporum	HM189768
288	Hydnum ellipsosporum	KX086215
289	Hydnum ellipsosporum	KX388666
290	Hydnum ellipsosporum	KX388667
291	Hydnum ellipsosporum	KX388668
292	Hydnum ellipsosporum	KX388669
293	Hydnum ellipsosporum	KX388670
294	Hydnum ellipsosporum	KX388671
295	Hydnum ellipsosporum	KX168653
296	Hydnum ellipsosporum	MK028891
297	Hydnum ellipsosporum	MN559529
298	Hydnum ellipsosporum	AY817138
299	Hydnum vesterholtii	KU612560
300	Hydnum sp.	OR722666
301	Hydnum sp.	KX358033
302	Hydnum ferruginescens	MH379942
303	Hydnum ferruginescens	NR164027
304	Hydnum ferruginescens	OR464395
305	Hydnum ferruginescens	MH379905
306	Hydnum sp. 4 RS-2024	PP414174
307	Hydnum sp. 4 RS-2024	PP414175
308	Hydnum sp.	KR135344
309	Hydnum sp.	KR135345
310	uncultured fungus	KM594876
311	uncultured fungus	KM594877
312	uncultured fungus	KM594880
313	Hydnum flabellatum	MW980575
314	Hydnum flabellatum	NR175732
315	Hydnum flavidocanum	MW980559
316	Hydnum flavidocanum	MW980560
317	Hydnum flavidocanum	NR175727
318	Hydnum pallidomarginatum	PQ287662
319	Hydnum sp.	PQ287672
320	Hydnum sp.	KU612598
321	Hydnum sp.	KT875012
322	Hydnum sp. 2 RS-2024	PP414168
323	Hydnum sp. 2 RS-2024	PP414169
324	Hydnum sp. 2 RS-2024	PP414170
325	Hydnum repandum	AJ547879
326	Hydnum repandum	AJ783968
327	Hydnum vesterholtii	HE611086
328	Hydnum vesterholtii	KU612561
329	Hydnum ibericum	MW376665
330	Hydnum vesterholtii	OR912063
331	Hydnum ibericum	PV501004
332	Hydnum itachiharitake	LC621827
333	Hydnum itachiharitake	LC621828
334	Hydnum itachiharitake	LC621829
335	Hydnum itachiharitake	LC621830
336	Hydnum itachiharitake	LC621831
337	Hydnum itachiharitake	LC621832
338	Hydnum itachiharitake	LC621833
339	Hydnum itachiharitake	LC621834
340	Hydnum itachiharitake	NR176698
341	Hydnum rufescens	AJ535301
342	Hydnum sp. 6 BF-2016	KU612546
343	Hydnum sp. 6 BF-2016	KU612547
344	Hydnum sp. 6 BF-2016	KU612548
345	Hydnum jussii	KX388665
346	Hydnum jussii	NR158493
347	Hydnum jussii	MW862406
348	Hydnum jussii	MW980553
349	Hydnum jussii	MW980554
350	Hydnum jussii	MZ157208
351	Hydnum jussii	MZ754493
352	uncultured Hydnum	LC547675
353	uncultured Hydnum	LC574691
354	Hydnum jussii	OR236905
355	Hydnum rufescens	OR242718
356	Hydnum sp.	OR471200
357	Hydnum jussii	OR912031
358	Hydnum jussii	OR912043
359	Hydnum jussii	OR912052
360	Hydnum jussii	PQ505063
361	Hydnum jussii	PV009763
362	Hydnum repandum	DQ367902
363	Hydnum vesterholtii	MT163352
364	Hydnum sp.	OQ130694
365	Hydnum sp.	OQ130695
366	Hydnum sp.	OQ130696
367	Hydnum longibasidium	MW980555
368	Hydnum longibasidium	MW980556
369	Hydnum longibasidium	NR175726
370	Hydnum sp.	KU612601
371	Hydnum longipes	OR947121
372	Hydnum longipes	NR198674
373	Hydnum rufescens	AJ535302
374	Hydnum rufescens	AJ535303
375	Hydnum aff. repandum	DQ218306
376	Hydnum rufescens	HE611089
377	Hydnum magnorufescens	KC293545
378	Hydnum magnorufescens	KU612549
379	Hydnum magnorufescens	KU612550
380	Hydnum magnorufescens	KX388663
381	Hydnum rufescens	KU973850
382	uncultured Hydnum	KY630479
383	Hydnum magnorufescens	MH169347
384	Hydnum magnorufescens	MH169348
385	Hydnum magnorufescens	OR912000
386	Hydnum sp.	PP533019
387	Hydnum magnorufescens	PQ120667
388	uncultured Hydnum	LS448151
389	uncultured Hydnum	LS448168
390	Hydnum rufescens	AJ535305
391	Hydnum rufescens	AJ547866
392	Hydnum rufescens	AJ547867
393	Hydnum rufescens	AJ547889
394	Hydnum sp.	FN669210
395	Hydnum rufescens	KU612537
396	Hydnum rufescens	KU612538
397	Hydnum rufescens	KU612539
398	Hydnum rufescens	KU612540
399	Hydnum rufescens	KU612541
400	Hydnum rufescens	KU612542
401	Hydnum melitosarx	KX388683
402	Hydnum melitosarx	KX388684
403	Hydnum melitosarx	KX388685
404	Hydnum cf. melitosarx	KX388686
405	Hydnum cf. melitosarx	KX388687
406	Hydnum sp. 8 MB-2018	MF954962
407	Hydnum sp. 8 MB-2018	MF954968
408	Hydnum sp. 8 MB-2018	MF954970
409	Hydnum sp. 8 MB-2018	MF954973
410	Hydnum sp. 8 MB-2018	MF954979
411	Hydnum melitosarx	NR158497
412	Hydnum sp.	MH169345
413	Hydnum sp.	MH169346
414	Hydnum melitosarx	MT955128
415	Hydnum melitosarx	OK491621
416	Hydnum melitosarx	OK491628
417	Hydnum melitosarx	OK491632
418	Hydnum melitosarx	OK346400
419	Hydnum melitosarx	OR840962
420	Hydnum melitosarx	OR912003
421	Hydnum melitosarx	OR912011
422	Hydnum melitosarx	OR947117
423	Hydnum melitosarx	OR947125
424	Hydnum melitosarx	PV388735
425	Hydnum melitosarx	PV388796
426	Hydnum rufescens	AY817137
427	uncultured Hydnum	LS449732
428	uncultured Hydnum	LS450691
429	Hydnum melleopallidum	OK442658
430	Hydnum melleopallidum	NR177458
431	Hydnum melleopallidum	PQ822194
432	Hydnum melleopallidum	FJ845406
433	Hydnum microcarpum	OR947115
434	Hydnum microcarpum	OR947116
435	Hydnum microcarpum	PQ505069
436	Hydnum microcarpum	PQ505070
437	Hydnum microcarpum	NR198673
438	Hydnum tangerinum	MW980580
439	Hydnum tangerinum	MW980581
440	Hydnum tangerinum	MW980582
441	Hydnum tangerinum	NR175735
442	Hydnum minospororufescens	LC621835
443	Hydnum minospororufescens	LC621836
444	Hydnum minospororufescens	LC621837
445	Hydnum minospororufescens	LC621838
446	Hydnum minospororufescens	LC621839
447	Hydnum minospororufescens	NR176699
448	Hydnum minus	AB906675
449	Hydnum minus	AB906676
450	Hydnum sp.	KY407533
451	Hydnum minus	LC377881
452	Hydnum minus	MW980557
453	Hydnum minus	MW980558
454	Hydnum minus	LC621840
455	Hydnum minus	LC621841
456	Hydnum minus	LC621842
457	Hydnum minus	ON907783
458	Hydnum minus	ON907784
459	Hydnum minus	ON907785
460	Hydnum minus	ON907786
461	Hydnum minus	ON907787
462	Hydnum minus	ON907788
463	Hydnum minus	ON907789
464	Hydnum minus	NR178090
465	Hydnum minus	OQ656785
466	Hydnum minus	OQ656786
467	Hydnum minus	PQ287658
468	Hydnum minus	PQ287659
469	Hydnum rufescens	AJ547868
470	Hydnum rufescens	AJ783969
471	Hydnum rufescens	JX093560
472	Hydnum sp. 1 BF-2016	KU612545
473	Hydnum rufescens	KX086216
474	Hydnum mulsicolor	MH379895
475	Hydnum mulsicolor	MH379896
476	Hydnum mulsicolor	MH379902
477	Hydnum mulsicolor	MH379906
478	Hydnum rufescens	LC377890
479	Hydnum rufescens	LC377891
480	Hydnum mulsicolor	MT197001
481	Hydnum mulsicolor	MW376666
482	Hydnum rufescens	MW899489
483	Hydnum mulsicolor	LC621843
484	Hydnum mulsicolor	LC621844
485	Hydnum rufescens	OQ398575
486	Hydnum mulsicolor	OR464372
487	Hydnum mulsicolor	OR464373
488	Hydnum mulsicolor	OR464374
489	Hydnum mulsicolor	PP414177
490	Hydnum mulsicolor	NR197976
491	Hydnum mulsicolor	PV121750
492	Hydnum mulsicolor	AJ547885
493	Hydnum mulsicolor	ON383462
494	Hydnum mulsicolor	OR464419
495	Hydnum sp. 3 RS-2024	PP414172
496	Hydnum sp. 3 RS-2024	PP414173
497	Hydnum olympicum	KX388661
498	Hydnum olympicum	MH156043
499	Hydnum olympicum	MH156053
500	Hydnum olympicum	MH156056
501	Hydnum olympicum	MH156204
502	Hydnum olympicum	MH458790
503	Hydnum cf. repandum	MF954950
504	Hydnum cf. repandum	MF954956
505	Hydnum cf. repandum	MF954983
506	Hydnum cf. repandum	MF954986
507	Hydnum cf. repandum	MF954989
508	Hydnum olympicum	NR158490
509	Hydnum olympicum	MT955126
510	Hydnum olympicum	MT955127
511	Hydnum olympicum	MT955159
512	Hydnum olympicum	OM906865
513	Hydnum olympicum	OR168863
514	Hydnum olympicum	PP659828
515	Hydnum olympicum	PP659829
516	Hydnum olympicum	PP883503
517	Hydnum olympicum	PQ061139
518	Hydnum olympicum	PQ111727
519	Hydnum umbilicatum	AJ534973
520	uncultured Hydnum	HM488539
521	uncultured Hydnum	HM488540
522	uncultured Hydnum	KF879509
523	Hydnum umbilicatum	KU612608
524	Hydnum oregonense	MH063268
525	Hydnum oregonense	MH158252
526	Hydnum umbilicatum	MF954959
527	Hydnum oregonense	MK680155
528	Hydnum oregonense	MT955129
529	Hydnum oregonense	MT955130
530	Hydnum oregonense	OR168895
531	Hydnum oregonense	OR464420
532	Hydnum oregonense	OR464421
533	Hydnum oregonense	OR464422
534	Hydnum oregonense	NR189749
535	Hydnum oregonense	AJ534972
536	Hydnum albidum	LC377874
537	Hydnum albidum	LC377875
538	Hydnum sp. 16 BF-2016	KU612609
539	Hydnum sp. 16 BF-2016	KU612610
540	Hydnum albidum	LC377870
541	Hydnum albidum	LC377871
542	Hydnum albidum	LC377872
543	Hydnum albidum	LC377873
544	Hydnum albidum	LC377876
545	Hydnum albidum	LC377877
546	Hydnum albidum	LC578777
547	Hydnum albidum	LC578778
548	Hydnum albidum	LC578779
549	Hydnum albidum	LC578780
550	Hydnum albidum	LC578781
551	Hydnum albidum	LC578782
552	Hydnum repandum	MZ221555
553	Hydnum repandum	MZ310495
554	Hydnum albidum	MZ622031
555	Hydnum orientalbidum	LC621845
556	Hydnum orientalbidum	LC621846
557	Hydnum orientalbidum	LC621847
558	Hydnum orientalbidum	LC621848
559	Hydnum orientalbidum	LC621849
560	Hydnum orientalbidum	LC621850
561	Hydnum orientalbidum	LC621851
562	Hydnum orientalbidum	LC621852
563	Hydnum orientalbidum	LC621853
564	Hydnum orientalbidum	LC621854
565	Hydnum orientalbidum	LC621855
566	Hydnum orientalbidum	LC621856
567	Hydnum orientalbidum	LC621857
568	Hydnum orientalbidum	LC621858
569	Hydnum orientalbidum	LC621859
570	Hydnum orientalbidum	LC621860
571	Hydnum orientalbidum	LC621861
572	Hydnum orientalbidum	LC621862
573	Hydnum sp.	LC667091
574	Hydnum orientalbidum	OQ656787
575	Hydnum orientalbidum	OQ656788
576	Hydnum orientalbidum	OQ656789
577	Hydnum orientalbidum	OR211375
578	Hydnum orientalbidum	OR211376
579	Hydnum orientalbidum	OR211377
580	Hydnum orientalbidum	OR211381
581	Hydnum orientalbidum	OR947108
582	Hydnum orientalbidum	OR947111
583	Hydnum albidum	PP455007
584	Hydnum orientalbidum	PQ505059
585	Hydnum orientalbidum	PV329857
586	Hydnum orientalbidum	PV329858
587	Hydnum ovoideisporum	HE611080
588	Hydnum ovoideisporum	HE611081
589	Hydnum ovoideisporum	HE611082
590	Hydnum ovoideisporum	HE611083
591	Hydnum ovoideisporum	KC293542
592	Hydnum ovoideisporum	KC293543
593	Hydnum ovoideisporum f. depauperatum	KC293544
594	Hydnum ovoideisporum	KU612536
595	Hydnum subovoideisporum	KX388680
596	Hydnum ovoideisporum	KU973848
597	Hydnum subovoideisporum	NR158494
598	uncultured Hydnum	MW282598
599	uncultured Hydnum	MW282654
600	Hydnum subovoideisporum	OR912069
601	Hydnum ovoideisporum	PP533021
602	Hydnum ovoideisporum	PV121707
603	uncultured fungus	FJ897191
604	Hydnum ovoideisporum	NR119818
605	Hydnum pallidocroceum	MW980569
606	Hydnum pallidocroceum	NR175731
607	Hydnum pallidocroceum	MW980568
608	Hydnum vesterholtii	KU612551
609	Hydnum vesterholtii	KU612552
610	Hydnum vesterholtii	KU612553
611	Hydnum vesterholtii	KU612554
612	Hydnum vesterholtii	KU612556
613	Hydnum pallidomarginatum	MW980566
614	Hydnum pallidomarginatum	MW980567
615	Hydnum vesterholtii	OM867707
616	Hydnum pallidomarginatum	NR175730
617	Hydnum pallidomarginatum	ON907790
618	Hydnum pallidomarginatum	ON907791
619	Hydnum pallidomarginatum	ON907792
620	Hydnum vesterholtii	OR852543
621	Hydnum vesterholtii	OR852554
622	Hydnum pallidomarginatum	PQ287660
623	Hydnum pallidomarginatum	PQ287661
624	Hydnum pallidomarginatum	PQ287663
625	Hydnum pallidomarginatum	PQ287664
626	Hydnum pallidomarginatum	PQ505073
627	Hydnum cf. longibasidium	ON907801
628	Hydnum paucispinum	OR211380
629	Hydnum paucispinum	OR211379
630	uncultured Hydnum	JF960784
631	Hydnum sp. 17 BF-2016	KU612620
632	Hydnum sp.	PQ505060
633	Hydnum sp. 17 BF-2016	KU612621
634	Hydnum sp. 17 BF-2016	KU612622
635	Hydnum sp.	PP748899
636	Hydnum sp.	PP748916
637	Hydnum pinicola	LC621810
638	Hydnum pinicola	LC621811
639	Hydnum pinicola	LC621812
640	Hydnum pinicola	LC621813
641	Hydnum pinicola	NR176697
642	Hydnum pinicola	OR211373
643	Hydnum pinicola	OR211382
644	Hydnum pinicola	OR211383
645	Hydnum quebecense	KX388662
646	Hydnum quebecense	MH379876
647	Hydnum quebecense	MH379878
648	Hydnum quebecense	MH379879
649	Hydnum quebecense	MH379881
650	Hydnum quebecense	NR158491
651	Hydnum quebecense	OQ235266
652	Hydnum quebecense	OQ235267
653	Hydnum quebecense	OQ235268
654	Hydnum quebecense	OQ235269
655	Hydnum quebecense	OQ235270
656	Hydnum quebecense	OQ235271
657	Hydnum quebecense	OQ235272
658	Hydnum quebecense	OQ235273
659	Hydnum quebecense	OQ235274
660	Hydnum quebecense	OQ235275
661	Hydnum quebecense	OQ235276
662	Hydnum quebecense	OQ235277
663	Hydnum quebecense	OQ235278
664	Hydnum quebecense	OQ235279
665	Hydnum quebecense	OQ235280
666	Hydnum quebecense	OQ235281
667	Hydnum sp.	PP464409
668	Hydnum quebecense	PP464439
669	Hydnum quebecense	PP464548
670	Hydnum albidum	AJ534974
671	Hydnum albidum	AJ534975
672	Hydnum reginae	ON502618
673	Hydnum reginae	NR184980
674	Hydnum sp.	OR824944
675	Hydnum sp.	OR824945
676	Hydnum sp.	OR824946
677	Hydnum sp.	OR824947
678	Hydnum sp.	OR824949
679	Hydnum sp.	OR912055
680	Hydnum albidum	AY817135
681	Hydnum sp.	OR824948
682	Hydnum sp.	OR912054
683	Hydnum cf. subalpinum	PQ505072
684	Hydnum repando-orientale	AB906681
685	Hydnum repando-orientale	AB906682
686	Hydnum repando-orientale	AB906683
687	Hydnum repando-orientale	AB906684
688	Hydnum repando-orientale	AB906685
689	Hydnum repandum	LC377882
690	Hydnum repandum	LC377883
691	Hydnum repandum	LC377884
692	Hydnum repandum	LC377885
693	Hydnum repandum	LC377886
694	Hydnum repandum	LC377887
695	Hydnum repandum	LC377888
696	Hydnum repando-orientale	LC621863
697	Hydnum repando-orientale	LC621864
698	Hydnum repando-orientale	LC621865
699	Hydnum repando-orientale	LC621866
700	Hydnum repando-orientale	LC621867
701	Hydnum repando-orientale	LC621868
702	Hydnum repando-orientale	LC621869
703	Hydnum repando-orientale	LC621870
704	Hydnum repando-orientale	LC621872
705	Hydnum repando-orientale	LC621873
706	Hydnum repando-orientale	LC621874
707	Hydnum repando-orientale	LC621875
708	Hydnum repando-orientale	LC621876
709	Hydnum repando-orientale	LC621877
710	Hydnum repando-orientale	LC621878
711	Hydnum repando-orientale	NR178091
712	Hydnum subalpinum	LC717913
713	Hydnum subalpinum	LC717914
714	Hydnum subalpinum	LC717915
715	Hydnum repando-orientale	LC717917
716	Hydnum repando-orientale	LC717918
717	Hydnum cf. subalpinum	OR947118
718	Hydnum repando-orientale	LC621871
719	Hydnum repandum	AF347095
720	Hydnum repandum	AJ889949
721	Hydnum repandum	AJ889978
722	Hydnum repandum	AJ547873
723	Hydnum repandum	AJ547874
724	Hydnum repandum	AJ547875
725	Hydnum repandum	AJ547876
726	Hydnum repandum	AJ547877
727	Hydnum repandum	AJ547878
728	Hydnum repandum	AJ547881
729	Hydnum repandum	AJ547883
730	Hydnum repandum	AJ547886
731	Hydnum repandum	AJ547888
732	Hydnum repandum	AJ547871
733	uncultured Hydnum	JQ063050
734	Hydnum repandum	JN649348
735	uncultured Hydnum	KC686877
736	Hydnum repandum	KU612574
737	Hydnum repandum	KU612575
738	Hydnum repandum	KU612576
739	Hydnum repandum	KU612577
740	Hydnum repandum	KU612578
741	Hydnum repandum	KU612579
742	Hydnum repandum	KU612580
743	Hydnum repandum	KU612581
744	Hydnum repandum	KX388651
745	Hydnum repandum	KX388652
746	Hydnum repandum	KX388654
747	Hydnum repandum	KX388655
748	Hydnum repandum	KU973849
749	Hydnum repandum	KX449416
750	Hydnum sp.	MF352715
751	Hydnum repandum	MW691201
752	Hydnum repandum	OP207958
753	Hydnum repandum	OQ362282
754	Hydnum repandum	OQ398557
755	Hydnum repandum	OR912015
756	Hydnum repandum	OR912016
757	Hydnum repandum	OR912057
758	Hydnum repandum	OR912060
759	Hydnum repandum	OR912064
760	Hydnum repandum	OR912070
761	Hydnum repandum	OR912071
762	Hydnum repandum	OR912072
763	Hydnum repandum	OR912073
764	Hydnum repandum	OR912085
765	Hydnum repandum	OR912093
766	Hydnum repandum	PP533020
767	Hydnum sp.	PQ418294
768	Hydnum repandum	PQ505064
769	Hydnum repandum	PQ505065
770	Hydnum repandum	PQ653072
771	Hydnum repandum	PV530142
772	Hydnum repandum	AY817136
773	Hydnum repandum	KX388650
774	Hydnum repandum	NR164553
775	Hydnum sp. 13 BF-2016	KU612615
776	Hydnum sp. 13 BF-2016	KU612616
777	Hydnum sp. 13 BF-2016	KU612617
778	Hydnum pinicola	OR947109
779	Hydnum pinicola	OR947119
780	Hydnum robustum	PQ505047
781	Hydnum robustum	PQ505048
782	Hydnum robustum	PQ505049
783	Hydnum robustum	PQ505050
784	Hydnum roseoalbum	PQ287669
785	Hydnum roseoalbum	PQ287670
786	Hydnum rufescens	AJ547880
787	Hydnum rufescens	AJ547872
788	Hydnum rufescens	DQ658890
789	Hydnum rufescens	HE611088
790	Hydnum sp.	KM576413
791	Hydnum rufescens	KX388653
792	Hydnum rufescens	KX388656
793	Hydnum rufescens	KX388673
794	Hydnum rufescens	KX388689
795	Hydnum rufescens	KX388690
796	Hydnum repandum	KX168638
797	Hydnum rufescens	MH930907
798	Hydnum rufescens	MH930908
799	Hydnum rufescens	MH169349
800	Hydnum rufescens	MH169350
801	Hydnum rufescens	OL739363
802	Hydnum rufescens	OR912062
803	Hydnum rufescens	PQ653306
804	Hydnum rufescens	PV388703
805	Hydnum rufescens	KX388688
806	Hydnum rufescens	NR173157
807	uncultured Hydnum	LS450511
808	uncultured Hydnum	LS450550
809	Hydnum sinorepandum	OR947120
810	Hydnum sinorepandum	OR947123
811	Hydnum sinorepandum	OR947124
812	Hydnum sinorepandum	PQ505067
813	Hydnum sinorepandum	NR198675
814	Hydnum subalpinum	KU612592
815	Hydnum vagabundum	MH379909
816	Hydnum sinorepandum	OR947122
817	Hydnum rufescens	AJ547884
818	Hydnum sp.	AJ547869
819	Hydnum slovenicum	NR158460
820	Hydnum slovenicum	OP592269
821	Hydnum slovenicum	AJ547870
822	Hydnum sp. 7 BF-2016	KU612584
823	Hydnum sp. 7 BF-2016	KU612585
824	Hydnum sp. 7 BF-2016	KU612586
825	Hydnum sp. 7 BF-2016	KU612587
826	Hydnum sp. 7 BF-2016	KU612588
827	Hydnum sp. 7 BF-2016	KU612589
828	Hydnum sp. 7 BF-2016	KU612590
829	Hydnum sp. 7 BF-2016	KU612591
830	Hydnum repandum	MW374196
831	Hydnum sphaericum	MW980563
832	Hydnum sphaericum	MW980564
833	Hydnum sphaericum	MW980565
834	Hydnum sp.	MZ426682
835	Hydnum sphaericum	NR175729
836	Hydnum sp.	ON794291
837	Hydnum repandum	OR912078
838	Hydnum sphaericum	PQ287665
839	Hydnum flosculoides	PQ505052
840	Hydnum flosculoides	PQ505053
841	Hydnum flosculoides	PQ505054
842	Hydnum sp.	PQ505055
843	Hydnum sp.	PQ505056
844	Hydnum sp.	PQ505057
845	Hydnum sp.	PQ287675
846	Hydnum sp.	PQ287676
847	Hydnum sp. 3 BF-2016	KU612530
848	Hydnum sp. 3 BF-2016	KU612531
849	Hydnum sp. 3 BF-2016	KU612532
850	Hydnum sp. 3 BF-2016	KU612533
851	Hydnum rufescens	LC377889
852	Hydnum ventricosum	MW980562
853	Hydnum ventricosum	NR175728
854	Hydnum subberkeleyanum	LC621879
855	Hydnum subberkeleyanum	LC621880
856	Hydnum subberkeleyanum	LC621881
857	Hydnum subberkeleyanum	LC621882
858	Hydnum subberkeleyanum	LC621883
859	Hydnum rufescens	ON794353
860	Hydnum subberkeleyanum	NR176700
861	Hydnum ventricosum	ON907794
862	Hydnum ventricosum	ON907795
863	Hydnum ventricosum	ON907796
864	Hydnum ventricosum	ON907797
865	Hydnum ventricosum	ON907798
866	Hydnum ventricosum	OR211378
867	Hydnum subberkeleyanum	PQ505058
868	Hydnum rufescens	PQ613349
869	Hydnum ventricosum	MW980561
870	Hydnum ventricosum	OR211397
871	Hydnum fulvostriatum	PV329849
872	Hydnum fulvostriatum	PV329850
873	Hydnum crassipedum	PV329853
874	Hydnum crassipedum	PV329854
875	Hydnum subconnatum	OQ785312
876	Hydnum subconnatum	OR464385
877	Hydnum subconnatum	OR813872
878	Hydnum subconnatum	MF079255
879	Hydnum subconnatum	MH379848
880	Hydnum subconnatum	MH379852
881	Hydnum subconnatum	MH379853
882	Hydnum subconnatum	MH379854
883	Hydnum subconnatum	MH379867
884	Hydnum subconnatum	MH379869
885	Hydnum subconnatum	MH379914
886	Hydnum subconnatum	MH379916
887	Hydnum subconnatum	MH379922
888	Hydnum subconnatum	MH379947
889	Hydnum umbilicatum	MH910540
890	Hydnum subconnatum	NR164030
891	Hydnum subconnatum	OP749053
892	Hydnum subconnatum	MH379930
893	Hydnum submulsicolor	KX388682
894	Hydnum submulsicolor	NR158496
895	Hydnum submulsicolor	OM634670
896	Hydnum submulsicolor	OQ235172
897	Hydnum submulsicolor	OQ235173
898	Hydnum submulsicolor	OQ235174
899	Hydnum submulsicolor	OQ235175
900	Hydnum submulsicolor	OQ235176
901	Hydnum submulsicolor	OQ225101
902	Hydnum submulsicolor	OQ225102
903	Hydnum submulsicolor	OQ225103
904	Hydnum repandum	JX093561
905	Hydnum repandum	KM406979
906	Hydnum sp. 9 BF-2016	KU612599
907	Hydnum aff. repandum	MF755289
908	Hydnum aff. repandum	MF755290
909	Hydnum subolympicum	MH174257
910	Hydnum subolympicum	MH174258
911	Hydnum subolympicum	MH174259
912	Hydnum subolympicum	MH379847
913	Hydnum subolympicum	MH379858
914	Hydnum subolympicum	MH379901
915	Hydnum subolympicum	MH379907
916	Hydnum subolympicum	MH379915
917	Hydnum repandum	MH465093
918	Hydnum vagabundum	MH979267
919	Hydnum subolympicum	MW582873
920	Hydnum subolympicum	MW582891
921	Hydnum subolympicum	OM634669
922	Hydnum subolympicum	OM634675
923	Hydnum subolympicum	OM634676
924	Hydnum subolympicum	OM972485
925	Hydnum subolympicum	ON412810
926	Hydnum subolympicum	OP743495
927	Hydnum subolympicum	OP743538
928	Hydnum subolympicum	OP749327
929	Hydnum subolympicum	OQ235206
930	Hydnum subolympicum	ON129210
931	Hydnum subolympicum	OR464384
932	Hydnum subolympicum	OR464464
933	Hydnum subolympicum	OR464465
934	Hydnum subolympicum	NR189375
935	Hydnum subolympicum	PP910169
936	Hydnum subolympicum	PV248499
937	Hydnum subolympicum	PV248504
938	uncultured Hydnum	KY574324
939	Hydnum subtilior	MH379842
940	Hydnum subtilior	MH379959
941	Hydnum subtilior	MH379849
942	Hydnum subtilior	MH379851
943	Hydnum subtilior	MH379859
944	Hydnum subtilior	MH379863
945	Hydnum subtilior	MH379870
946	Hydnum subtilior	MH379871
947	Hydnum subtilior	MH379874
948	Hydnum subtilior	MH379886
949	Hydnum subtilior	MH379910
950	Hydnum subtilior	MH379917
951	Hydnum subtilior	MH379918
952	Hydnum subtilior	MH379925
953	Hydnum subtilior	MH379926
954	Hydnum subtilior	MH379927
955	Hydnum subtilior	MH379928
956	Hydnum cf. vesterholtii	MH795292
957	Hydnum subtilior	NR164029
958	Hydnum subtilior	OM473887
959	Hydnum subtilior	OM972277
960	Hydnum subtilior	OQ235289
961	Hydnum subtilior	OQ235290
962	Hydnum subtilior	OP270525
963	Hydnum subtilior	OR464386
964	Hydnum subtilior	PP414165
965	Hydnum subtilior	PP414166
966	Hydnum subtilior	MH379913
967	Hydnum sp.	HE814148
968	uncultured Hydnum	JQ991737
969	Hydnum sp. 10 BF-2016	KU612566
970	Hydnum sp. 10 BF-2016	KU612567
971	Hydnum sp. 10 BF-2016	KU612568
972	Hydnum sp. 10 BF-2016	KU612569
973	Hydnum sp. 10 BF-2016	KU612570
974	Hydnum sp. 10 BF-2016	KU612571
975	Hydnum sp. 10 BF-2016	KU612572
976	Hydnum sp.	MW374149
977	Hydnum tenuistipitum	MW980576
978	Hydnum tenuistipitum	MW980577
979	Hydnum brevispinum	MW980579
980	Hydnum tenuistipitum	NR175733
981	Hydnum brevispinum	NR175734
982	Hydnum sp.	ON794443
983	Hydnum tenuistipitum	OQ913759
984	Hydnum tenuistipitum	OQ913760
985	Hydnum tenuistipitum	OQ913761
986	Hydnum sp.	OR947112
987	Hydnum sp.	OR947113
988	Hydnum sp.	OR947114
989	Hydnum sp.	PQ505068
990	Hydnum sp.	PQ505071
991	Hydnum brevispinum	MW980578
992	Hydnum tenuistipitum	PQ287666
993	Hydnum tenuistipitum	PQ287667
994	Hydnum tenuistipitum	PQ287668
995	Hydnum tomaense	LC621884
996	Hydnum tomaense	LC621885
997	Hydnum tomaense	LC621886
998	Hydnum tomaense	NR176701
999	Hydnum sp.	MW374217
1000	Hydnum vesterholtii	LC377893
1001	Hydnum vesterholtii	LC377894
1002	Hydnum vesterholtii	LC377895
1003	Hydnum vesterholtii	LC377896
1004	Hydnum tottoriense	LC621887
1005	Hydnum tottoriense	LC621888
1006	Hydnum tottoriense	LC621889
1007	Hydnum tottoriense	LC621890
1008	Hydnum tottoriense	LC621891
1009	Hydnum tottoriense	NR176702
1010	Hydnum tottoriense	PP789891
1011	Hydnum treui	OR722667
1012	Hydnum treui	OR722668
1013	Hydnum rufescens	AJ535304
1014	Hydnum sp.	FJ596769
1015	Hydnum sp.	FJ596770
1016	Hydnum sp.	FN669209
1017	uncultured Hydnum	KC412514
1018	uncultured Hydnum	KM402930
1019	Hydnum umbilicatum	KP454006
1020	Hydnum ellipsosporum	KU612602
1021	Hydnum ellipsosporum	KU612603
1022	Hydnum ellipsosporum	KU612604
1023	Hydnum ellipsosporum	KU612605
1024	Hydnum cf. umbilicatum	KX388672
1025	Hydnum cf. umbilicatum	KX388674
1026	Hydnum cf. umbilicatum	KX388675
1027	Hydnum cf. umbilicatum	KX388676
1028	Hydnum cf. umbilicatum	KX388677
1029	Hydnum cf. umbilicatum	KX388678
1030	Hydnum cf. umbilicatum	KX388679
1031	Hydnum umbilicatum	MH379844
1032	Hydnum umbilicatum	MH379958
1033	Hydnum umbilicatum	MH379960
1034	Hydnum umbilicatum	MH379857
1035	Hydnum umbilicatum	MH379860
1036	Hydnum umbilicatum	MH379865
1037	Hydnum umbilicatum	MH379866
1038	Hydnum umbilicatum	MH379868
1039	Hydnum umbilicatum	MH379882
1040	Hydnum umbilicatum	MH379887
1041	Hydnum umbilicatum	MH379891
1042	Hydnum umbilicatum	MH379893
1043	Hydnum umbilicatum	MH379897
1044	Hydnum umbilicatum	MH379898
1045	Hydnum umbilicatum	MH379899
1046	Hydnum umbilicatum	MH379900
1047	Hydnum umbilicatum	MH379929
1048	Hydnum umbilicatum	MH379931
1049	Hydnum umbilicatum	MH379932
1050	Hydnum umbilicatum	MH379933
1051	Hydnum sp. 5 MB-2018	MF954947
1052	Hydnum sp. 5 MB-2018	MF954948
1053	Hydnum sp. 4 MB-2018	MF954949
1054	Hydnum sp. 5 MB-2018	MF954951
1055	Hydnum sp. 5 MB-2018	MF954952
1056	Hydnum sp. 5 MB-2018	MF954954
1057	Hydnum sp. 5 MB-2018	MF954955
1058	Hydnum sp. 5 MB-2018	MF954957
1059	Hydnum sp. 5 MB-2018	MF954958
1060	Hydnum sp. 5 MB-2018	MF954961
1061	Hydnum sp. 5 MB-2018	MF954963
1062	Hydnum sp. 5 MB-2018	MF954965
1063	Hydnum sp. 5 MB-2018	MF954966
1064	Hydnum sp. 5 MB-2018	MF954967
1065	Hydnum sp. 5 MB-2018	MF954969
1066	Hydnum sp. 5 MB-2018	MF954972
1067	Hydnum sp. 5 MB-2018	MF954977
1068	Hydnum sp. 5 MB-2018	MF954980
1069	Hydnum sp. 5 MB-2018	MF954981
1070	Hydnum sp. 5 MB-2018	MF954985
1071	Hydnum sp. 5 MB-2018	MF954987
1072	uncultured Hydnum	LC175089
1073	Hydnum rufescens	LC377892
1074	Hydnum umbilicatum	NR164026
1075	uncultured Hydnum	MW282468
1076	uncultured Hydnum	MW282578
1077	uncultured Hydnum	MW282587
1078	uncultured Hydnum	LC547676
1079	Hydnum umbilicatum	OM634671
1080	Hydnum umbilicatum	OM987313
1081	Hydnum umbilicatum	LC621892
1082	Hydnum umbilicatum	LC621893
1083	Hydnum umbilicatum	LC621894
1084	Hydnum umbilicatum	LC621895
1085	Hydnum umbilicatum	LC621896
1086	Hydnum umbilicatum	LC621897
1087	Hydnum umbilicatum	LC621898
1088	Hydnum cf. umbilicatum	ON408367
1089	Hydnum ellipsosporum	ON622917
1090	Hydnum umbilicatum	OP749004
1091	Hydnum umbilicatum	OP749685
1092	Hydnum umbilicatum	OP749717
1093	Hydnum umbilicatum	OP749805
1094	Hydnum umbilicatum	OP749846
1095	Hydnum umbilicatum	OQ076933
1096	Hydnum umbilicatum	OQ235240
1097	Hydnum umbilicatum	OQ235241
1098	Hydnum umbilicatum	OQ235242
1099	Hydnum umbilicatum	OQ235243
1100	Hydnum umbilicatum	OQ235244
1101	Hydnum umbilicatum	OQ235245
1102	Hydnum umbilicatum	OQ235246
1103	Hydnum umbilicatum	OQ235247
1104	Hydnum umbilicatum	OQ235248
1105	Hydnum umbilicatum	OQ235249
1106	Hydnum umbilicatum	OQ235250
1107	Hydnum umbilicatum	OQ235251
1108	Hydnum umbilicatum	OQ235252
1109	Hydnum umbilicatum	OQ235253
1110	Hydnum umbilicatum	OQ235254
1111	Hydnum umbilicatum	OQ235255
1112	Hydnum umbilicatum	OQ235256
1113	Hydnum umbilicatum	OQ235257
1114	Hydnum umbilicatum	OQ235258
1115	Hydnum umbilicatum	OQ235259
1116	Hydnum umbilicatum	OQ235260
1117	Hydnum umbilicatum	OQ235261
1118	Hydnum umbilicatum	OQ235262
1119	Hydnum umbilicatum	OQ235263
1120	Hydnum umbilicatum	OQ235264
1121	Hydnum umbilicatum	OQ235265
1122	Hydnum umbilicatum	OR464407
1123	Hydnum umbilicatum	OR464408
1124	Hydnum umbilicatum	OR464410
1125	Hydnum umbilicatum	OR464411
1126	Hydnum umbilicatum	OR464466
1127	Hydnum umbilicatum	OR464467
1128	Hydnum umbilicatum	OR464468
1129	Hydnum umbilicatum	OR464469
1130	Hydnum umbilicatum	OR824619
1131	Hydnum ellipsosporum	OR912084
1132	Hydnum umbilicatum	PP414176
1133	Hydnum umbilicatum	PP789888
1134	Hydnum umbilicatum	PP910168
1135	Hydnum umbilicatum	PQ256343
1136	Hydnum sp.	HM240528
1137	Hydnum umbilicatum	MH379890
1138	uncultured Hydnum	LS450048
1139	uncultured Hydnum	LS449870
1140	Hydnum repandum	HM639268
1141	Hydnum subalpinum	KU612593
1142	Hydnum subalpinum	KU612594
1143	Hydnum subalpinum	KU612595
1144	Hydnum subalpinum	KU612596
1145	Hydnum vagabundum	MH379948
1146	Hydnum vagabundum	MH379949
1147	Hydnum vagabundum	NR164028
1148	Hydnum repandum	MT345247
1149	Hydnum vagabundum	OQ235205
1150	Hydnum vagabundum	OR464423
1151	Hydnum vagabundum	OR464424
1152	Hydnum sp.	OR464470
1153	Hydnum sp.	OR464471
1154	Hydnum sp.	OR464472
1155	Hydnum sp.	OR464473
1156	Hydnum sp.	OR464474
1157	Hydnum sp.	OR464475
1158	Hydnum vagabundum	OR471204
1159	Hydnum vagabundum	PP413622
1160	Hydnum vagabundum	PP414167
1161	Hydnum vesterholtii	AJ547887
1162	Hydnum vesterholtii	HE611084
1163	Hydnum vesterholtii	HE611085
1164	Hydnum vesterholtii	HE611087
1165	Hydnum vesterholtii	KX388648
1166	Hydnum vesterholtii	NR119819
1167	uncultured Hydnum	GU180269
1168	Hydnum neorepandum	KX388659
1169	Hydnum neorepandum	KX388660
1170	Hydnum washingtonianum	MG972632
1171	Hydnum washingtonianum	MH156048
1172	Hydnum washingtonianum	MH482744
1173	Hydnum washingtonianum	MF954953
1174	Hydnum washingtonianum	MF954960
1175	Hydnum washingtonianum	MF954971
1176	Hydnum washingtonianum	MF954974
1177	Hydnum washingtonianum	MF954975
1178	Hydnum washingtonianum	MF954976
1179	Hydnum washingtonianum	MF954978
1180	Hydnum washingtonianum	MF954982
1181	Hydnum washingtonianum	MF954988
1182	Hydnum washingtonianum	MF954990
1183	Hydnum neorepandum	NR158489
1184	Hydnum repandum	MK281466
1185	Hydnum neorepandum	MK680156
1186	Hydnum washingtonianum	MT955125
1187	Hydnum washingtonianum	OM634673
1188	Hydnum washingtonianum	OQ235178
1189	Hydnum washingtonianum	OQ235179
1190	Hydnum washingtonianum	OQ235180
1191	Hydnum washingtonianum	OQ235181
1192	Hydnum washingtonianum	OQ235182
1193	Hydnum washingtonianum	OQ235183
1194	Hydnum washingtonianum	OQ235184
1195	Hydnum washingtonianum	OQ235185
1196	Hydnum washingtonianum	OQ235186
1197	Hydnum washingtonianum	OQ235187
1198	Hydnum washingtonianum	OQ235188
1199	Hydnum washingtonianum	OQ235189
1200	Hydnum washingtonianum	OQ235190
1201	Hydnum washingtonianum	OQ235191
1202	Hydnum washingtonianum	OQ235192
1203	Hydnum washingtonianum	OQ235193
1204	Hydnum washingtonianum	OQ235194
1205	Hydnum washingtonianum	OQ235195
1206	Hydnum washingtonianum	OQ235196
1207	Hydnum washingtonianum	OQ235197
1208	Hydnum washingtonianum	OQ235198
1209	Hydnum washingtonianum	OQ235199
1210	Hydnum washingtonianum	OQ235200
1211	Hydnum washingtonianum	OQ235201
1212	Hydnum washingtonianum	OQ235202
1213	Hydnum washingtonianum	OQ235203
1214	Hydnum washingtonianum	OQ235204
1215	Hydnum washingtonianum	OQ987842
1216	Hydnum washingtonianum	OQ987843
1217	Hydnum washingtonianum	OR676986
1218	Hydnum washingtonianum	PP464352
1219	Hydnum washingtonianum	PP464455
1220	Hydnum washingtonianum	PQ163502
1221	Hydnum washingtonianum	PQ358734
1222	Hydnum washingtonianum	MH379846
1223	Hydnum zongolicense	NR177463
1224	Hydnum zongolicense	KC152121
1225	Hydnum sp. 15 BF-2016	KU612611
1226	Hydnum sp. 15 BF-2016	KU612612
1227	Hydnum sp. 15 BF-2016	KU612613
1228	Hydnum sp. 15 BF-2016	KU612614
1229	Hydnum treui	ON907793
1230	Hydnum sp.	KU612597
1231	Hydnum repandum	MT560353
1232	Hydnum repandum	KM517239
1233	Hydnum sp.	OR168926
1234	uncultured fungus	KM594888
1235	Hydnum sp.	KU612625
1236	Hydnum sp.	OR354970
1237	Hydnum repandum	KP191966
1238	Hydnum sp. 17 BF-2016	KU612623
1239	Hydnum sp. 17 BF-2016	KU612624
1240	Hydnum sp. 19 BF-2016	KU612640
1241	Hydnum sp. 19 BF-2016	KU612641
1242	Hydnum sp. 19 BF-2016	KU612642
1243	Hydnum sp. 19 BF-2016	KU612643
1244	Hydnum sp.	KU612626
1245	Hydnum sp.	KY774222
1246	Hydnum sp. 18 BF-2016	KU612627
1247	Hydnum sp. 18 BF-2016	KU612628
1248	Hydnum sp. 18 BF-2016	KU612629
1249	Hydnum sp.	PP508260
1250	Hydnum vesterholtii	KU612562
1251	Hydnum vesterholtii	KU612563
1252	Hydnum subtilior	OP177900
1253	Hydnum sp. 1 LS-2024	PQ287671
1254	Hydnum repandum	PQ613468
1255	Hydnum vesterholtii	KU612564
1256	Hydnum vesterholtii	KU612565
1257	Hydnum sp.	LC621899
1258	Hydnum sp.	LC621900
1259	Hydnum sp.	PP789883
1260	Hydnum vesterholtii	KU612555
1261	Hydnum sp.	MZ426508
1262	Hydnum vesterholtii	KU612558
1263	Hydnum vesterholtii	KU612557
1264	Hydnum vesterholtii	KU612559
1265	Hydnum sp. 2 MB-2018	MF954984
1266	Hydnum cf. berkeleyanum	ON907800
1267	Hydnum aff. rufescens	KT875011
1268	Hydnum cf. ferruginesens	OP297814
1269	Hydnum cf. ferruginescens	OQ780517
1270	Hydnum ferruginescens	PP414171
1271	uncultured Hydnum	FJ196922
1272	Hydnum sp.	PP383803
1273	uncultured Hydnum	KC679833
1274	uncultured Hydnum	KC679834
1275	Hydnum sp.	PP387932
1276	Hydnum sp.	PP926209
1277	Hydnum sp.	KU612607
1278	Hydnum sp.	PV470157
1279	Hydnum sp.	OR464425
1280	Hydnum sp. 9 MB-2018	MF954991
1281	Hydnum umbilicatum	DQ367903
1282	Hydnum sp. 2 BF-2016	KU612543
1283	Hydnum sp. 2 BF-2016	KU612544
1284	Hydnum sp. 3 MB-2018	MF954964
1285	uncultured Hydnum	LC547677
1286	Hydnum sp.	OP028378
1287	Hydnum sp.	PP387929
1288	Hydnum sp.	PP387930
1289	Hydnum sp.	PP387933
1290	Hydnum sp. 3 MB-2018	MF954946
1291	Hydnum sp.	PP387931
1292	Hydnum berkeleyanum	OR546346
1293	Hydnum repandum	OR468727

## Sheet: Table S3
Table S3 The detailed information of ITS sequences used in meta-analysis of Hydnum, including the clustering relationship, acession number, locality, habitat and bootstraps. Bold names present the subgenera or clade. Asterisk (*) denote the information of type specimens. Asterisk (#) denote the information of environmental samples.
Clades/Species (no.of sequences per taxon)	Acession number	Locality	Habitat	ML bootstrap (%)
Subgen. Rufescentia				99
H. umbilicatum (127)		USA (46)*, CANADA (53), JAPAN (8), CHINA (1), RUSSIA (1), SPAIN (3), ITALY (1), FRANCE (1), SLOVENIA (1), FINLAND (2), GERMANY (3), ESTONIA (3)	Primarily in damp to mesic coniferous or mixed forests, predominantly under Abies, Picea, Tsuga, Quercus, Betula, Pinus, and other hardwoods, typically on mossy (Sphagnum), humus-rich, or calcareous soil, including wet/boggy areas, embankments, drained peatland, and high-elevation sites.	87
H. umbilicatum (76) *	NR164026*, PP910168, PP789888, OR824619, OR464407, OR464408, OR464410, OR464411, OR464466, OR464467, OR464468, OR464469, OQ235240, OQ235241, OQ235242, OQ235243, OQ235244, OQ235245, OQ235246, OQ235247, OQ235248, OQ235249, OQ235250, OQ235251, OQ235252, OQ235253, OQ235254, OQ235255, OQ235256, OQ235257, OQ235258, OQ235259, OQ235260, OQ235261, OQ235262, OQ235263, OQ235264, OQ235265, OQ076933, OP749004…	USA*, CANADA, CHINA
H. cf. umbilicatum (8)	ON408367, KX388672, KX388674, KX388675, KX388676, KX388677, KX388678, KX388679	USA, FINLAND, CANADA
H. ellipsosporum (6)	OR912084, ON622917, KU612602, KU612603, KU612604, KU612605	ITALY, FRANCE, CHINA, GERMANY
H. rufescens (2)	AJ535304, LC37789, LC377892	SLOVENIA, JAPAN
Hydnum sp. 5 MB-2018 (26)	MF954947, MF954948, MF954949, MF954951, MF954952, MF954954, MF954955, MF954957, MF954958, MF954961, MF954963, MF954965, MF954966, MF954967, MF954969, MF954972, MF954977, MF954980, MF954981, MF954985, MF954987, FJ596769, HM240528, FN669209, FJ596770	CANADA, ESTONIA, USA
Uncultured Hydnum (9)	LC547676#, KM402930#, MW282587#, MW282578#, MW282468#, KC412514#, LC175089#, LS450048#, LS449870#	RUSSIA, SPAIN, UK, CANADA, ESTONIA
H. ellipsosporum (15)		GERMANY (6)*, FINLAND (5), SWITZERLAND (1), SPAIN (1), POLAND (1), ITALY (1)	Primarily in coniferous or mixed forests dominated by Picea abies, often with Betula, Populus tremula, Pinus sylvestris, Tilia, Quercus, and Corylus, including somewhat herb-rich stands, and is also found under Castanea sativa.	88
H. ellipsosporum (14) *	AY817138*, MN559529, MK028891, KX388666, KX388667, KX388668, KX388669, KX388670, KX388671, KX086215, KX168653, HM189766, HM189767, HM189768	GERMANY*, FINLAND, SWITZERLAND, POLAND, ITALY
H. rufescens (1)	AJ547882	SPAIN
H. cuspidatum (29)		USA (27)*, CANADA (1), MEXICO (1)	Primarily in mixed coniferous-deciduous forests, typically on soil, moss, leaf litter, or embankments, associated with Tsuga, Betula, Quercus, Picea, Pinus, Fagus, and Abies	99
H. cuspidatum (27) *	MH379944*, PP850765, OR464389, OR464390, OR464391, OR464392, OR464393, OR464406, OR464409, OQ235282, OP749328, OP749642, OP643001, OP480700, ON383437, MT345209, NR164032, MK575232, MK282424, MK282425, MH379889, MH379911, MH379912, MH379936, MH379940, MH379945, MH379946	USA*, CANADA, MEXICO
H. aff. cuspidatum (1)	MT329607	MEXICO
Hydnum sp. (1)	KU612606	USA
H. quebecense (25)		CANADA (21)*, USA (4)	In conifer dominated forest (Tsuga, Abies, Picea, Betula,and Populus), typically growing on Sphagnum-rich substrates or as a muscicolous associate of Fagus grandifolia	99
H. quebecense (24) *	NR158491*, KX388662*, PP464439, PP464548, OQ235266, OQ235267, OQ235268, OQ235269, OQ235270, OQ235271, OQ235272, OQ235273, OQ235274, OQ235275, OQ235276, OQ235277, OQ235278, OQ235279, OQ235280, OQ235281, MH379876, MH379878, MH379879, MH379881	CANADA*, USA
Hydnum sp. (1)	PP464409	CANADA
H. subconnatum (18)		USA (18)*	Primarily in mixed conifer-hardwood forests, predominantly under Pinus, Quercus, Tsuga, and various hardwoods (Fagus, Carya, Acer, Liriodendron, Juniperus virginiana), typically growing scattered to cespitose on soil, duff, or leaf litter	84
H. subconnatum (17) *	NR164030*, MH379930, OR813872, OR464385, OQ785312, OP749053, MH379848, MH379852, MH379853, MH379854, MH379867, MH379869, MH379914, MH379916, MH379922, MH379947, MF079255	USA*
H. umbilicatum (1)	MH910540	USA
H. oregonense (17)		USA (14)*, CANADA (3)	Primarily in coniferous or mixed forests, associated with Pseudotsuga menziesii, Picea sitchensis, Tsuga heterophylla, Lithocarpus densiflorus, Abies, and Alnus rubra, on soil with Piloderma mats.	99
H. oregonense (10)	NR189749*, OR464420, OR464421, OR464422, OR168895, MT955129, MT955130, MK680155, MH158252, MH063268	USA*, CANADA
H. umbilicatum (4)*	AJ534972*, MF954959, AJ534973, KU612608	USA*, CANADA
Uncultured Hydnum (3)	HM488539#, HM488540#, KF879509#	USA
H. atlanticum (34)		CANADA (33)*, USA (1)	On bryophyte-covered soil in conifer dominated forests (Abies, Picea, Tsuga, Larix)	97
H. atlanticum (33) *	OQ235220*, OQ235207, OQ235208, OQ235209, OQ235210, OQ235211, OQ235212, OQ235213, OQ235214, OQ235215, OQ235216, OQ235217, OQ235218, OQ235219, OQ235221, OQ235222, OQ235223, OQ235224, OQ235225, OQ235226, OQ235227, OQ235228, OQ235229, OQ235230, OQ235231, OQ235232, OQ235233, OQ235234, OQ235235, OQ235236, OQ235237, OQ235238, OQ235239	CANADA*
Hydnum sp. (1)	MH379880	USA
H. fibrillosum (7)		COSTA RICIA (1)*, MEXICO (2), PANAMA (4)	Scattered on humus with Quercus seemanii and Oreomunnea mexicana in cloud forest	99
Hydnum sp. (4) *	PP414175*, PP414174, KR135344, KR135345	COSTA RICIA*, MEXICO, PANAMA
Uncultured fungus (3)	KM594876#, KM594877#, KM594880#	PANAMA
H. melitosarx (39)		USA (9)*, CHINA (8), CANADA (6), UK (1), SLOVENIA (4), ESTONIA (3), AUSTRIA (2), FINLAND (1), SWEDEN (4), ANDORRA (1), GERMANY (1)	Primarily in Picea-dominated, Pseudotsuga-mixed, or general coniferous forests, associated with Picea, Pinus, Pseudotsuga, Betula, Alnus, Salix, Populus, Tsuga, Abies, Thuja, and Acer macrophyllum, typically on rich, calcareous, eutrophic boreo-nemoral, drained peatland, or moss-covered soils	86
H. melitosarx (16) *	NR158497*, KX388683*, OR912003, OR912011, OR947117, OR947125, OR840962, OK346400, OK491621, OK491628, OK491632, MT955128, KX388684, KX388685	USA*, CANADA, CHINA, AUSTRIA
H. rufescens (11)	KU612537, KU612538, KU612539, KU612540, KU612541, KU612542, AJ547866, AJ547867, AJ547889, AJ535305, AY817137	SLOVENIA, CHINA, ANDORRA, GERMANY
H. cf. melitosarx (2)	KX388686, KX388687	USA
Hydnum sp. (8)	MF954962, MF954968, MF954970, MF954973, MF954979, MH169345, MH169346, FN669210	CANADA, ESTONIA, SWEDEN
Uncultured Hydnum (2)	LS449732#, LS450691#	ESTONIA
H. itachiharitake (9)		JAPAN (9)*	On ground in mixed forest of Castanopsis sieboldii and Quercus glauca with some Pinus densiflora	87
H. itachiharitake (9) *	NR176698*, LC621830*, LC621827, LC621828, LC621829, LC621831, LC621832, LC621833, LC621834	JAPAN*
H. longibasidium (3)		CHINA (3)*	On ground in angiosperm forest	76
H. longibasidium (3) *	NR175726*, MW980556*, MW980555	CHINA*
H. paucispinum (3)		REPUBLIC OF KOREA (3)*	In mixed forest dominant with Pinus densiflora	99
H. paucispinum (2) *	OR211379*, OR211380	REPUBLIC OF KOREA*
H. cf. longibasidium (1)	ON907801	REPUBLIC OF KOREA
H. elatum (8)		SINAPORE (2), MALAYSIA (6)		100
H. elatum (8)	KU612633, KU612634, KU612635, KU612636, KU612637, KU612638, KU612639, OR434568	SINAPORE, MALAYSIA
H. mulsicolor - H. persicinum (28)		SLOVENIA (5)*, USA (10), JAPAN (4), BELIZE (4), SWITZERLAND (1), SPAIN (1), BULGARIA (1), FRANCE (1)	Primarily in mixed deciduous or coniferous forests, associated with Quercus (including Q. alba, Q. rubra, Q. robur), Acer rubrum, Carya, Fagus, Castanea sativa, Pinus peuce, Coccoloba, and Rhododendron, typically on acidic soils in various topographic conditions including karst landscapes	91
H. mulsicolor (17) *	NR197976*, AJ547885*, OR464372, OR464373, OR464374, OR464419, ON383462, LC621843, LC621844, MW376666, MT197001, MH379895, MH379896, MH379902, MH379906, PP414177, PV121750	SLOVENIA*, USA, BELIZE, SPAIN, FRANCE
H. rufescens (8)	OQ398575, MW899489, LC377890, LC377891, KX086216, JX093560, AJ783969, AJ547868	SLOVENIA, USA, SWITZERLAND, JAPAN, BULGARIA
Hydnum sp. 1 BF-2016 (1)	KU612545	SLOVENIA
Hydnum sp. (2) *	PP414172*, PP414173	BELIZE*
H. submulsicolor (11)		CANADA (11)*	Primarily in coniferous forests dominated by Abies and Picea, with some Betula, typically on mossy ground or soil.	74
H. submulsicolor (11) *	NR158496*, KX388682*, OQ235172, OQ235173, OQ235174, OQ235175, OQ235176, OM634670, OQ225101, OQ225102, OQ225103	CANADA*
H. canadense (14)		CANADA (13)*, USA (1)	Primarily in conifer-dominated forests and mixed broadleaved-coniferous woods, associated with Abies fraseri, Betula, and Picea (spruce), typically on soil	96
H. canadense (14) *	NR158495*, KX388681*, OQ235164, OQ235165, OQ235166, OQ235167, OQ235168, OQ235169, OQ235170, OQ235171, OM634672, OM634674, MN992414, MH379892	CANADA*, USA
H. longipes (3)		CHINA (3)*	On ground in mixed forest dominated by Quercus aquifolioides and Pinus densata	97
H. longipes (2) *	NR198674*, OR947121*	CHINA
Hydnum sp. (1)	KU612601	CHINA
H. ovoideisporum - H. subovoideisporum (18)		SPAIN (7)*, FINLAND (2)*, ITALY (4), SLOVENIA (1), TUNISIA (2), PORTUGAL (1), FRANCE (1)	Primarily in deciduous and coniferous forests, associated with Abies alba, A. nordmanniana, Pinus sylvestris, Quercus (including Q. rotundifolia and Q. ilex), and Betula, typically on calcareous or mull soils	100
H. ovoideisporum (12) *	NR119818*, PP533021, MW376667, KU973848, KU612536, KC293542, KC293543, KC293544, HE611080, HE611081, HE611082, HE611083	SPAIN*, FINLAND, SLOVENIA, TUNISIA, ITALY, FRANCE
H. subovoideisporum (3) *	NR158494*, KX388680*, OR912069	FINLAND*, ITALY
Uncultured Hydnum (3)	MW282654#, MW282598#, FJ897191#	SPAIN, PORTUGAL
H. minospororufescens - H. tangerinum (10)		JAPAN (6)*, CHINA (6)*	On ground in broad-leaved forest of Quercus crispula and Fagus crenata/ On soil associated with Angiospermae	100
H. minospororufescens (6) *	NR176699*, LC621837*, LC621835, LC621836, LC621838, LC621839	JAPAN*
H. tangerinum (4) *	NR175735*, MW980580*, MW980581, MW980582	CHINA*
H. subberkeleyanum - H. ventricosum - H. crassipedum - H. fulvostriatum - H. roseotangerinum (30)		JAPAN (7)*, CHINA (14)*, REPUBLIC OF KOREA (8)	On ground in mixed forest of Abies, Betula, and Tsuga with some Tilia/ On ground in forest of angiosperm and Pinus/ On the ground of Quercus variabilis forest/ On the ground of Quercus glauca forest/ On the ground of mixed forests dominated by Ericaceae, Fagaceae, and Pinaceae	85
H. subberkeleyanum (7) *	NR176700*, LC621881*, LC621879, LC621880, LC621882, LC621883, PQ505058	JAPAN*, CHINA
H. ventricosum (10) *	NR175728*, MW980561*, OR211378, ON907794, ON907795, ON907796, ON907797, ON907798, MW980562, OR211397	REPUBLIC OF KOREA, CHINA*
H. fulvostriatum (2) *	PV329849*, PV329850	CHINA*
H. crassipedum (2) *	PV329853*, PV329854	CHINA*
Hydnum sp. (6) *	KU612530, KU612531, KU612532, KU612533, PQ287676, PQ287675*	CHINA*
H. rufescens (3)	LC377889, ON794353, PQ613349	CHINA, JAPAN
H. albomarginatum (2)		CHINA (2)	On the ground of Quercus serrata forest	-
H. albomarginatum (2) *	PV329855*, PV329855	CHINA*
H. berkeleyanum (26)		INDIA (2)*, PAKISTAN (3), CHINA (30)	In mixed forest of broadleaf and coniferous	79
H. berkeleyanum (16) *	NR158533*, MG972968*, OQ130700, OQ130701, ON794251, OM867728, MW980552, MG972969, PQ505045, PQ505046, PQ505051, PQ505061, PQ505062, PQ505066, PQ287656, PQ287657	INDIA*, PAKISTAN, CHINA
Hydnum sp. 3 BF-2016 (8)	KU612522, KU612523, KU612524, KU612525, KU612526, KU612527, KU612528, KU612529	CHINA
Uncultured Hydnum (2)	KX444230#, KY684434#	CHINA
H. rufescens (23)		FINLAND (5)*, SWEDEN (4), ESTONIA (3), SPAIN (2), INDIA (2), ITALY (1), GERMANY (1), PORTUGAL (1), NORWAY (1), SLOVENIA (1), ESTONIA (3)	Primarily in mixed forests, associated with Picea abies, Quercus pyrenaica, Corylus, Betula, Populus, and Tilia, on acidic, mull/clayey, or mesotrophic boreal soils, often in herb-rich stands or slopes	95
H. rufescens (19) *	NR173157*, KX388688*, OR912062, OL739363, MH930907, MH930908, MH169349, MH169350, KX388653, KX388656, KX388673, KX388689, KX388690, HE611088, DQ658890, AJ547872, AJ547880, PQ653306, PV388703	FINLAND*, SWEDEN, ESTONIA, SPAIN, ITALY, PORTUGAL, NORWAY, SLOVENIA, INDIA
H. repandum (1)	KX168638	GERMANY
Hydnum sp. (1)	KM576413	SPAIN
Uncultured Hydnum (2)	LS450511#, LS450550#	ESTONIA
H. aerostatisporum (33)		USA (29)*, CANADA (3)	Primarily in mixed forests, associated with Tsuga, Abies, Pinus, Quercus, Populus, Betula, Carya, Ulmus, and Picea, typically on mossy soil and embankments	89
H. aerostatisporum (29) *	NR158513*, KY800343*, OR464387, ON774763, OQ235177, OP743664, OP541677, OP477025, ON059249, OM987350, OM972558, MN906123, MK560117, MH379843, MH379856, MH379861, MH379875, MH379885, MH379888, MH379903, MH379919, MH379924, MH379934, MH379939, MH211835, KY800344, MF153090, KY654711, PQ492837	USA*, CANADA
H. subrufescens (2)	NR158487, KX388649	CANADA
Hydnum sp. 4 BF-2016 (2)	KU612534, KU612535	USA
H. magnorufescens (17)		ITALY (1)*, SLOVENIA (3), ESTONIA (2), SPAIN (2), SWEDEN (1), AUSTRIA (1), CHINA (1), TUNISIA (1), DENMARK (1), NORWAY (1), GERMANY (1), USA (1)	In mixed forest with Corylus, Picea and Ulmus	93
H. magnorufescens (8) *	KC293545*, OR912000, MH169347, MH169348, KX388663, KU612549, KU612550, PQ120667	ITALY*, SLOVENIA, SWEDEN, AUSTRIA, CHINA, DENMARK, NORWAY, SPAIN
H. rufescens (4)	KU973850, HE611089, AJ535302, AJ535303	TUNISIA. SLOVENIA, SPAIN
H. aff. repandum (1)	DQ218306	USA
Hydnum sp. (1)	PP533019	TUNISIA
Uncultured Hydnum (3)	KY630479#, LS448151#, LS448168#	GERMANY, ESTONIA
H. ferruginescens (5)		USA (5)*	In moss at trailside with Kalmia latifolia, Pinus strobus, Quercus prinus	76
H. ferruginescens (4) *	NR164027*, MH379905*, OR464395, MH379942	USA*
Hydnum sp. (1)	KX358033	USA
H. crocidens - H. mcnabbianum (8)		AUSTRALIA (5), NEW ZEALAND (3)	On ground under native trees and shrubs	100
H. crocidens (3)	KU612630, KU612631, KU612632	NEW ZEALAND
Hydnum sp. (4)	PP508257, PP748900, PP748910, PP748911	AUSTRALIA
Uncultured Hydnum (1)	JF960785	AUSTRALIA
H. jussii (22)		FINLAND (2)*, CHINA (6), RUSSIA (4), USA (3), AUSTRIA (3), SLOVENIA (1)	Primarily in mesic to partly moist Picea abies-dominated forests, associated with Picea abies, Betula, Populus tremula, and Pinus sylvestris, typically on rich ground	92
H. jussii (12) *	NR158493*, KX388665*, OR236905, OR912031, OR912043, OR912052, MW980553, MW980554, MZ754493, MZ157208, MW862406, PQ505063, PV009763	FINLAND*, CHINA, USA, RUSSIA, AUSTRIA
Hydnum sp. 6 BF-2016 (3)	KU612546, KU612547, KU612548	CHINA
H. rufescens (2)	AJ535301, OR242718	RUSSIA, SLOVENIA
H. repandum (1)	DQ367902	UNKNOWN
Uncultured Hydnum (2)	LC574691#, LC547675#	RUSSIA
Hydnum sp. (1)	OR471200	USA
H. pallidocroceum (3)		CHINA (3)*	On ground in forest of Pinus and Picea	85
H. pallidocroceum (3) *	NR175731*, MW980568*, MW980569	CHINA*
H. melleopallidum (4)		CANADA (2)*, USA (2)	Primarily in mixed old-growth coniferous forest, associated with Pinus contorta	99
H. melleopallidum (4) *	NR177458*, FJ845406*, OK442658, PQ822194	CANADA*, USA
H. albertense (2)		CANADA (3)*	In coniferous forest	78
H. albertense (2) *	NR158492*, KX388664*	CANADA
Hydnum sp. Rufescentia (29)
Hydnum sp. Rufescentia 1 (1)	MF954984	CANADA		—
Hydnum sp. Rufescentia 2 (2)	KC679833#, KC679834#	CHINA		94
Hydnum sp. Rufescentia 3 (2)	PP387932, PP926209	USA		99
Hydnum sp. Rufescentia 4 (1)	KU612607	CHINA		—
Hydnum sp. Rufescentia 5 (3)	OR464425, PV470157, MF954991	CANADA, USA		77
Hydnum sp. Rufescentia 6 (1)	DQ367903	UNKNOWN		—
Hydnum sp. Rufescentia 7 (8)	KU612543, KU612544, MF954964, LC547677#, OP028378, PP387929, PP387930, PP387933	CANADA, USA, RUSSIA, CHINA		-
Hydnum sp. Rufescentia 8 (2)	MF954946, PP387931	CANADA, USA		89
Hydnum sp. Rufescentia 9 (2)	OR546346, OR468727	UNKNOWN		99
Hydnum sp. Rufescentia 10 (1)	ON907800	REPUBLIC OF KOREA		—
Hydnum sp. Rufescentia 11 (5)	KT875011, OQ780517, OP297814, PP414171, FJ196922#	MEXICO, USA		93
Hydnum sp. Rufescentia 12 (1)	PP383803	CANADA		—
Subgen. Hydnum				95
H. repando-orientale - H. subalpinum (36)		JAPAN (34)**, CHINA (2)	In broad-leaved forest of Fagus crenata, Quercus serrata and Quercus crispula/On ground associated with Abies homolepsis, Tsuga diversifolia, and Pinus pumila	92
H. repando-orientale (24) **	NR178091*, AB906683*, LC717917, LC717918, LC621863, LC621864, LC621871*, LC621872, LC621873, LC621874, LC621875, LC621876, LC621877, LC621878, LC621865, LC621866, LC621867, LC621868, LC621869, LC621870, AB906681, AB906682, AB906684, AB906685	JAPAN**
H. subalpinum (3)	LC717913, LC717914, LC717915	JAPAN
H. repandum (7)	LC377882, LC377883, LC377884, LC377885, LC377886, LC377887, LC377888	JAPAN
H. cf. subalpinum (2)	OR947118, PQ505072	CHINA
H. boreorepandum (11)		FINLAND (4)*, JAPAN (4), SWEDEN (2), CHINA (1)	In submesic coniferous forest of Picea abies and Pinus sylvestris with some Betula	70
H. boreorepandum (7) *	NR158488*, KX388657*, LC621814, LC621815, LC621816, LC621817, KX388658	FINLAND*, JAPAN
H. repandum (3)	KU612583, KU612582, GU373488	CHINA, SWEDEN, FINLAND
Hydnum sp. (1)	MH169344	SWEDEN
H. repandum (56)		FINLAND (5) *, SLOVENIA (16), ITALY (8), SWEDEN (4), FRANCE (3), GERMANY (3), AUSTRIA (2), TUNISIA (2), DENMARK (2), BULGARIA (1), RUSSIA (1), IRAQ (1), ANDORRA, UK (1), VENEZUELA (1), POLAND (1), MONTENEGRO (1), NORWAY (1)	Primarily in oak woodlands, Picea abies-dominated forests, Pinus plantations, and mixed conifer-deciduous stands, associated with Quercus, Picea abies, Betula, Populus tremula, Pinus sylvestris, and Pinus peuce, typically on rich to calcareous, dryish, or herb-rich submesic soils, occasionally among grasses or conifer needles	-
H. repandum (52) *	NR164553*, PP533020, OQ398557, OR912015, OR912016, OR912057, OR912060, OR912064, OR912070, OR912071, OR912072, OR912073, OR912085, OR912093, OQ362282, OP207958, MW691201, KX388650, KX388651, KX388652, KX388654, KX388655, KX449416, KU973849, KU612574, KU612575, KU612576, KU612577, KU612578, KU612579, KU612580, KU612581, JN649348, AJ547871, AJ547873, AJ547874, AJ547875, AJ547876, AJ547877, AJ547878…	FINLAND*, GERMANY, SLOVENIA, BULGARIA, ITALY, RUSSIA, AUSTRIA, SWEDEN, IRAQ, TUNISIA, DENMARK, FRANCE, ANDORRA, MONTENEGRO
Hydnum sp. (2)	MF352715, PQ418294	UK, NORWAY
Uncultured Hydnum (2)	JQ063050#, KC686877#	VENEZUELA, POLAND
H. washingtonianum - H. neorepandum (56)		USA (11) *, CANADA (45) *	On soil associated with Coniferae/ In mesic to moist forest of Abies balsamea with some Picea, Alnus and Betula	90
H. washingtonianum (50) *	MH379846*, PP464352, PP464455, OQ987842, OQ987843, OQ235178, OQ235179, OQ235180, OQ235181, OQ235182, OQ235183, OQ235184, OQ235185, OQ235186, OQ235187, OQ235188, OQ235189, OQ235190, OQ235191, OQ235192, OQ235193, OQ235194, OQ235195, OQ235196, OQ235197, OQ235198, OQ235199, OQ235200, OQ235201, OQ235202, OQ235203, OQ235204, OM634673, MT955125, MF954953, MF954960, MF954971, MF954974, MF954975, MF954976…	USA*, CANADA
H. neorepandum (4) *	NR158489*, KX388659*, MK680156, KX388660	USA, CANADA*
H. repandum (1)	MK281466	CANADA
Uncultured Hydnum (1)	GU180269#	USA
H. flosculoides - H. sphaericum (23)		CHINA (21) *, ITALY (1)	On ground of bamboo, Quercus and Pinus/ On ground associated with Angiospermae	-
H. flosculoides (3) *	PQ505054*, PQ505052, PQ505053	CHINA*
H. sphaericum (5) *	NR175729*, MW980563*, MW980564, MW980565, PQ287665	CHINA*
H. repandum (2)	MW374196, OR912078	UNKNOWN, ITALY
Hydnum sp. (13)	KU612584, KU612585, KU612586, KU612587, KU612588, KU612589, KU612590, KU612591, MZ426682, ON794291, PQ505055, PQ505056, PQ505057	CHINA
H. sinorepandum (11)		CHINA (11) *	On ground associated with Angiospermae and Gymnospermae	95
H. sinorepandum (6) *	NR198675*, OR947122*, OR947124, OR947120, OR947123, PQ505067	CHINA*
H. subalpinum (5)	KU612592, KU612593, KU612594, KU612595, KU612596	CHINA
H. vagabundum (18)		USA (6) *, BELIZE (6), CHINA (4), CANADA(1)	Primarily in mixed woods, oak-pine forests, and mixed hardwood forests, associated with Tsuga, Fagus, Picea abies, Betula alleghaniensis, Pinus, and Quercus, typically on humus or soil.	98
H. vagabundum (10) *	NR164028*, MH379909*, OR464423, OR464424, OR471204, OQ235205, MH379948, MH379949, PP413622, PP414167	USA*, CHINA
Hydnum sp. isolate MES3213 (6)	OR464470, OR464471, OR464472, OR464473, OR464474, OR464475	BELIZE
H. repandum (2)	MT345247, HM639268	USA, UNKNOWN
H. formosum (5)		PANAMA (2) *, COSTA RICA (2), MEXICO (1)		92
Hydnum sp. (5)	PP414169*, PP414168, PP414170, KT875012, KU612598	PANAMA, COSTA RICA, MEXICO
H. subolympicum (34)		CANADA (13) *, USA (21)	Primarily in mixed hardwood, coniferous, and bottomland forests, associated with Pinus, Quercus, Carya, Fagus, Betula papyrifera, B. alleghaniensis, Liriodendron tulipifera, Tsuga canadensis, Picea spp., Abies balsamea, and Acer saccharum, typically on soil, moss, or mixed leaf litter in moist habitats, often near boggy areas or with secondary growth.	99
H. subolympicum (27) *	NR189375*, MH174257, PP910169, OR464384, OR464464, OR464465, ON129210, OQ235206, OP749327, OP743495, OP743538, ON412810, OM972485, OM634669, OM634675, OM634676, MW582873, MW582891, MH379847, MH379858, MH379901, MH379907, MH379915, MH174258, MH174259, PV248499, PV248504	CANADA*, USA
H. repandum (4)	KM406979, MH465093, JX093561, MH979267	CANADA, USA
H. aff. repandum (2)	MF755289, MF755290	USA
Hydnum sp. 9 BF-2016 (1)	KU612599	USA
H. olympicum (22)		USA (18) *, CANADA (4)	Primarily in old-growth coniferous forests, mixed forests, and under various coniferous and broadleaf canopies, associated with Tsuga heterophylla, Pseudotsuga menziesii, Picea spp., Pinus spp., Lithocarpus densiflorus (tanoak), Arctostaphylos spp. (manzanita), Alnus spp. (alder), and Abies amabilis (silver fir), typically on moist, mossy soil, often in areas with abundant understory vegetation s…	91
H. olympicum (17) *	NR158490*, KX388661, PP883503, PP659828, PP659829, OR168863, OM906865, MT955126, MT955127, MT955159, MH458790, MH156043, MH156053, MH156056, MH156204, PQ061139, PQ111727	USA*, CANADA
H. cf. repandum 2 MB-2018 (5)	MF954950, MF954956, MF954983, MF954986, MF954989	CANADA
H. slovenicum (5)		SLOVENIA (4) *, FRANCE (1)	On ground associated with Picea abies	98
H. slovenicum (2) *	NR158460*, AJ547870*, OP592269	SLOVENIA*, FRANCE
H. rufescens (1)	AJ547884	SLOVENIA
Hydnum sp. (2)	AJ547869	SLOVENIA
Hydnum sp. Hydnum (3)
Hydnum sp. Hydnum 1 (1)	MT560353	CHINA
Hydnum sp. Hydnum 2 (1)	KM517239	FINLAND
Hydnum sp. Hydnum 3 (1)	OR168926	USA
Clade Insulana				97
Hydnum sp. Insulana (15)
Hydnum sp. Ⅰnsulana 1 (3)	KU612623, KU612624, KP191966	AUSTRALIA, NEW ZEALAND		-
Hydnum sp. Insulana 2 (2)	OR354970, KU612625	SINAPORE, MALAYSIA		100
Hydnum sp. Insulana 3 (1)	KU612626	AUSTRALIA		—
Hydnum sp. Insulana 4 (4)	KU612640, KU612641, KU612642, KU612643	AUSTRALIA		100
Hydnum sp. Insulana 5 (1)	KY774222	NEW CALEDONIA		—
Hydnum sp. Insulana 6 (4)	KU612627, KU612628, KU612629, PP508260	NEW ZEALAND, AUSTRALIA		100
Hydnum sp. Insulana 7 (7)	PQ505060, JF960784#, KU612620, KU612621, KU612622, PP748899, PP748916	AUSTRALIA		93
Subgen. Pallida				100
H. subtilior (29)		USA (24) *, MEXICO (3), CANADA (2)	On ground in mixed forest of Carya, Fagus, Quercus	86
H. subtilior (27) *	NR164029*, OR464386, OP270525, OQ235289, OQ235290, OM972277, OM473887, MH379842, MH379849, MH379851, MH379859, MH379863, MH379870, MH379871, MH379874, MH379886, MH379910, MH379913, MH379917, MH379918, MH379925, MH379926, MH379927, MH379928, MH379959, PP414165, PP414166	USA*, MEXICO, CANADA
H. cf. vesterholtii (1)	MH795292	USA
Uncultured Hydnum (1)	KY574324	MEXICO
H. albopallidum (7)		JAPAN (4) *, REPUBLIC OF KOREA (2), CHINA (1)	On ground associated with Abies homolepis, Tsuga diversifolia, and Betula ermanii	97
H. albopallidum (5) *	NR176696*, LC621807*, OR211374, LC621808, LC621809	JAPAN, REPUBLIC OF KOREA
H. aff. repandum (1)	MW554432	CHINA
H. cf. subtilior (1)	ON907799	REPUBLIC OF KOREA
H. cremeum (2)		CHINA (2)*	On the ground of temperate to subalpine mixed forests dominated by Ericaceae, Fagaceae, and Pinaceae	88
H. cremeum (2) *	PQ287673*, PQ287674	CHINA *
H. ibericum (7)		SPAIN (4) *, ITALY (1), CHINA (1), USA (1)	On ground in mixed forest of Abies alba and Pinus sylvestris	-
H. vesterholtii (3) *	HE611086*, OR912063, KU612561	ITALY, CHINA, SPAIN
H. ibericum (2)	MW376665, PV501004	SPAIN, USA
H. repandum (2)	AJ547879, AJ783968	SPAIN
H. vesterholtii (6)		FRANCE (2) *, SPAIN (2), FINLAND (1), ANDORRA (1)	On calcareous ground in mixed forest of Abies alba and Fagus sylvatica	97
H. vesterholtii (6) *	NR119819*, HE611084*, AJ547887, KX388648, HE611085, HE611087	FRANCE, SPAIN, FINLAND, ANDORRA
H. pallidomarginatum (19)		CHINA (13)*, REPUBLIC OF KOREA (3)	On ground in angiosperm forest	-
H. pallidomarginatum (11) *	NR175730*, ON907790, ON907791, ON907792, MW980566, MW980567, PQ505073, PQ287660, PQ287661, PQ287663, PQ287664	CHINA, REPUBLIC OF KOREA
H. vesterholtii (8)	KU612551, KU612552, KU612553, KU612554, KU612556, OR852543, OR852554, OM867707	CHINA, REPUBLIC OF KOREA, SLOVENIA, UNKOWN
H. tottoriense (11)		JAPAN (10) *	On ground associated with Abies firma and Castanopsis sieboldii	95
H. tottoriense (7) *	NR176702*, LC621890*, PP789891, LC621887, LC621888, LC621889, LC621891	JAPAN, UNKOWN
H. vesterholtii (4)	LC377893, LC377894, LC377895, LC377896	JAPAN
H. khanspurense (4)		PAKISTAN (3) *, INDIA (1)	—	90
Hydnum sp. ARN-2023a (3) *	OQ130694*, OQ130695, OQ130696	PAKISTAN*, INDIA
H. vesterholtii (1)	MT163352	INDIA
H. flabellatum (2)		CHINA (2) *	On ground in mixed forest of angiosperm and Pinus	100
H. flabellatum (2) *	NR175732*, MW980575	CHINA
H. erectum (2)		CHINA (2) *	On ground associated with Fagaceae	94
Hydnum sp. DV-2023a (1) *	OR722666*	CHINA
H. vesterholtii (1)	KU612560	CHINA
H. flavosquamosum (2)		CHINA (2) *	On the ground of temperate to subalpine mixed forests dominated by Ericaceae, Fagaceae, and Pinaceae	94
Hydnum sp. LS-2024b (1) *	PQ287672*	CHINA*
H. pallidomarginatum (1)	PQ287662	CHINA
Hydnum sp. Pallida (15)
Hydnum sp. Pallida 1 (1)	KU612562	CHINA		—
Hydnum sp. Pallida 2 (4)	OP177900, KU612563, PQ287671, PQ613468	JAPAN, CHINA		79
Hydnum sp. Pallida 3 (5)	LC621900, LC621899, PP789883, KU612564, KU612565	JAPAN, CHINA, UNKNOWN		98
Hydnum sp. Pallida 4 (2)	KU612555, MZ426508	CHINA		85
Hydnum sp. Pallida 5 (1)	KU612558	CHINA		—
Hydnum sp. Pallida 6 (1)	KU612557	CHINA		—
Hydnum sp. Pallida 7 (1)	KU612559	CHINA		—
Subgen. Brevispina				79
H. tenuistipitum - H. brevispinum (28)		CHINA (28) *	Primarily in mixed forests, associated with Pinus armandi, Quercus, and other angiospermous tree species, typically on ground./ On soil in angiosperm forest	78
H. tenuistipitum (9) *	NR175733*, MW980576, OQ913759, OQ913760, OQ913761, MW980577, PQ287666, PQ287667, PQ287668	CHINA*
H. brevispinum (3) *	NR175734*, MW980578, MW980579	CHINA*
Hydnum sp. 10 BF-2016 (7)	KU612566, KU612567, KU612568, KU612569, KU612570, KU612571, KU612572	CHINA
Hydnum sp. (8)	OR947112, OR947113, OR947114, ON794443, MW374149, HE814148, PQ505068, PQ505071	CHINA
Uncultured Hydnum (1)	JQ991737	CHINA
H. alboluteum (12)		JAPAN (11) *, CHINA (1)	On ground associated with Quercus serrata	93
H. alboluteum (11) *	NR176695*, LC621797, LC621798, LC621799, LC621800, LC621801, LC621802, LC621803, LC621804, LC621805, LC621806	JAPAN*
Hydnum sp. (1)	KU612573	CHINA
H. microcarpum (5)		CHINA (4) *	On ground associated with Castanopsis and Pinus	99
H. microcarpum (5) *	NR198673*, OR947115*, OR947116, PQ505069, PQ505070	CHINA*
H. alboaurantiacum (22)		USA (14) *, CANADA (3), BELIZE (2), MEXICO (1)	Primarily in mixed woods, deciduous woodlots, and cloud forests, associated with Quercus, Pinus, Tsuga, Betula, Fagus, Acer, Liriodendron, Clusia, and mountain palm, typically on soil or mixed duff, often in mossy, acidic, or humus-rich conditions, occasionally on woody debris or embankments.	100
H. alboaurantiacum (20) *	MH379955*, PP850777, PP516689, OR464370, OR464371, OQ235291, OQ235292, OQ235293, MH379841, MH379850, MH379855, MH379864, MH379872, MH379894, MH379904, MH379937, PP413623, PP414156, PP414157, PP414158	USA*, CANADA, BELIZE
Hydnum sp. (2)	KU612600, KC152122	USA, MEXICO
Subgen. Alba				87
H. cremeoalbum (28)		JAPAN (19)*, CHINA (8), REPUBLIC OF KOREA (1)	In mixed forest associated with Quercus myrsinaefolia	97
H. cremeoalbum (19) *	NR176684*, AB906678*, OR947110, OR947126, ON907782, OQ656784, LC621818, LC621819, LC621820, LC621821, LC621822, LC621823, LC621824, LC621825, LC621826, AB906674, AB906677, AB906679, AB906680	JAPAN*, CHINA, REPUBLIC OF KOREA
H. albomagnum (6)	LC377880, LC377879, LC377878, MW980550, MW980551, LC667090	JAPAN, CHINA
Hydnum sp. 12 BF-2016 (2)	KU612618, KU612619	CHINA
Hydnum sp. (1)	KY407532	CHINA
H. pinicola (8)		JAPAN (5) *, REPUBLIC OF KOREA (3)	On ground associated with Pinus thunbergii, Pinus densiflora and Quercus serrata	78
H. pinicola (8) *	NR176697*, LC621813*, OR211373, OR211382, OR211383, LC621810, LC621811, LC621812	JAPAN*, REPUBLIC OF KOREA
H. robustum (9)		CHINA (9) *	On ground in Pinus Forest	77
H. robustum (4)*	PQ505050*, PQ505048, PQ505047, PQ505049	CHINA*
H. pinicola (2)	OR947109, OR947119	CHINA
Hydnum sp. 13 BF-2016 (3)	KU612615, KU612616, KU612617	CHINA
H. albomagnum (6)		USA (5) *, DOMINICAN REPUBLIC (1)	Primarily in broadleaf forests and mixed pine-oak stands, associated with Quercus, Acer, Pinus occidentalis, and possibly Carya, typically on soil in leaf litter.	86
H. albomagnum (6) *	NR164031*, MH379908, MH379943, MH910591, DQ218305, PP414163	USA, DOMINICAN REPUBLIC
H. reginae (13)		UK (2), ITALY (5), SPAIN (4), SWEDEN (1), GEIMANY (1)	Primarily in Fagus forests and mixed forests, associated with Fagus, Quercus ilex, Pinus, and Erica, typically on calcareous soils in leaf litter or emerging from bare soil.	100
Hydnum sp. (8)	OR912055, OR824944, OR824945, OR824946, OR824947, OR824948, OR824949, OR912054	ITALY, SPAIN
H. reginae (2) *	NR184980*, ON502618*	UK*
H. albidum (3)	AY817135, AJ534974, AJ534975	SPAIN, SLOVENIA, GERMANY
Subgen. Alba s. lato				75
H. minum (21)		JAPAN (7) *, CHINA (7), REPUBLIC OF KOREA (7)	Primarily in angiosperm and mixed forests, associated with Pinus densiflora, typically on soil.	100
H. minus (19) *	NR178090*, AB906675*, ON907783, ON907784, ON907785, ON907786, ON907787, ON907788, ON907789, OQ656785, OQ656786, LC621840, LC621841, LC621842, MW980557, MW980558, AB906676, PQ287658, PQ287659	JAPAN*, CHINA, REPUBLIC OF KOREA
H. minum (1)	LC377881	JAPAN
Hydnum sp. (1)	KY407533	CHINA
H. treui (3)		CHINA (2)	In subtropical and tropical moist lowland forest dominated by Castanopsis acuminatissima
H. treui (2)	OR722667, OR722668	CHINA
Hydnum sp. (1)	MW374217	UNKNOWN
H. roseoalbum (2)		CHINA (2) *	On the ground of broad‑leaved forests dominated by Ericaceae and Fagaceae	96
H. roseoalbum(2) *	PQ287669*, PQ287670	CHINA*
H. bifurcatum (4)		CHINA (4) *	On the ground of Quercus mongolica forest	92
H. bifurcatum (2) *	PV329845*, PV329846	CHINA*
Hydnum sp. (2)	OM341393, OM341394	CHINA
H. tomaense (4)		JAPAN (4) *	On ground associated with Quercus crispula, Abies sachalinensis and Picea abies	-
H. tomaense (4) *	NR176701*, LC621885*, LC621884, LC621886	JAPAN*
H. zongolicense (2)		MEXICO (2) *	On chromic luvisol in subtropical moist mixed forest of Pinus patula, Liquidambar styraciflua, Quercus and Alnus acuminata	92
H. zongolicense (2) *	NR177463*, KC152121	MEXICO*
H. flavidocanum (3)		CHINA (2)*	On ground associated with Angiospermae and Pinus	99
H. flavidocanum (3) *	NR175727*, MW980559, MW980560	CHINA*
Hydnum sp. Alba s. lato (6)
Hydnum sp. Alba s. lato 1 (4)	KU612611, KU612612, KU612613, KU612614	CHINA		100
Hydnum sp. Alba s. lato 2 (1)	ON907793	REPUBLIC OF KOREA
Hydnum sp. Alba s. lato 3 (1)	KU612597	CHINA
Incertae sedis				89
H. aurantiascens (2)		BELIZE (2) *	In Quercus sp. and pine-oak forest	99
Hydnum sp. (2) *	PP414164*, ON383439	BELIZE*
H. albidum (33)		USA (21) *, CANADA (6), BELIZE (2), COSTA RICA (2), COLOMBIA (1), MEXICO (1)	Primarily in mixed woods, montane cloud forests, and paramo habitats, associated with Betula, Quercus, Tsuga, Fagus, Acer, Pinus, Picea, and Abies, typically on humus-rich soil or leaf litter, often on well-drained embankments.	97
H. albidum (32) *	NR164025*, MH379883*, OR464388, OR464394, OR471201, OQ235283, OQ235284, OQ235285, OQ235286, OQ235287, OQ235288, OP749298, OP643130, ON383450, OM809260, MH379862, MH379873, MH379877, MH379884, MH379920, MH379921, MH379923, MH379935, MH379938, MH379941, MH379950, PP414159, PP414160, PP414161, PP414162, PQ046188, PQ256340	USA*, CANADA, BELIZE, COSTA RICA, COLOMBIA
Hydnum sp. 4 RG-2012 (1)	KC152123	MEXICO
H. orientalbidum (51)		JAPAN (33), CHINA (12), REPUBLIC OF KOREA (4)	Primarily in coniferous, mixed, and broadleaved forests, associated with Picea glehnii, Castanopsis, Quercus spp. (Quercus serrata), typically on ground	98
H. orientalbidum (30)	OR947108, OR947111, OR211375, OR211376, OR211377, OR211381, OQ656787, OQ656788, OQ656789, LC621845, LC621846, LC621847, LC621848, LC621849, LC621850, LC621851, LC621852, LC621853, LC621854, LC621855, LC621856, LC621857, LC621858, LC621859, LC621860, LC621861, LC621862, PQ505059, PV329857, PV329858	JAPAN, CHINA, REPUBLIC OF KOREA
H. albidum (16)	MZ622031, LC377874, LC377875, LC578777, LC578778, LC578779, LC578780, LC578781, LC578782, LC377870, LC377871, LC377872, LC377873, LC377876, LC377877, PP455007	JAPAN, CHINA
H. repandum (2)	MZ221555, MZ310495	CHINA, UNKNOWN
Hydnum sp. 16 BF-2016 (2)	KU612609, KU612610	CHINA
Hydnum sp. (1)	LC667091	JAPAN
Hydnum sp. Incertae sedis (1)
Hydnum sp. Incertae sedis 1 (1)	KM594888#	PANAMA		—
