# Supplementary material for: Multi-gene phylogeny and taxonomy of Hydnum (Hydnaceae, Cantharellales) including a global phylogeny of ITS sequences for the genus
Source: IMA Fungus. 2026 Feb 3;17:e172544. doi: 10.3897/imafungus.17.172544 (PMC12892097; doi:10.3897/imafungus.17.172544)
Supplement: Supplementary material 2 — Supplementary information 2 [file imafungus-17-e172544-s002.nex]

#NEXUS
[written Thu Nov 13 23:12:23 CST 2025 by Mesquite  version 3.04 (build 725) at LAPTOP-PL9TMSCI/192.168.1.103]

BEGIN TAXA;
	TITLE Taxa;
	DIMENSIONS NTAX=232;
	TAXLABELS
		'Hydnum_pallidomarginatum_MHKMU_LP_Tang_3453_CHINA' 'Hydnum_sphaericum_Wei_10300_CHINA' 'Hydnum_sphaericum_IFP_019470_CHINA_TYPE' 'Hydnum_sphaericum_IFP_019471_CHINA' 'Hydnum_sphaericum_MHKMU_X_Na149_CHINA' 'Hydnum_flosculum_Cui_23128_CHINA_TYPE' 'Hydnum_flosculum_Cui_23131_CHINA' 'Hydnum_flosculum_Cui_22857_CHINA' 'Hydnum_sinorepandnum_Dai_22816_CHINA' 'Hydnum_sinorepandnum_voucher_GDGM82416_CHINA' 'Hydnum_sinorepandnum_voucher_GDGM82382_CHINA' 'Hydnum_repandoorientale_TUMH60745_JAPAN_TYPE' 'Hydnum_repandoorientale_TUMH60746_JAPAN' 'Hydnum_subalpinum_TUMH_64630_JAPAN' 'Hydnum_cf_subalpinum_voucher_GDGM83086_CHINA' 'Hydnum_cf_subalpinum_Cui_24157_CHINA' 'Hydnum_repandum_HKAS93253_GERMANY' 'Hydnum_repandum_H_6003710_FINLAND_EPITYPE' 'Cui_18633_FRANCE' 'Cui_18632_FRANCE' 'Hydnum_neorepandum_HT_095_CANADA_TYPE' 'Hydnum_neorepandum_HT_086_CANADA' 'Hydnum_washingtonianum_214' 'Hydnum_boreorepandum_H_6003711_FINLAND_TYPE' 'Hydnum_boreorepandum_HT_1679_FINLAND' 'Hydnum_vagabundum_CLO4985_USA_TYPE' 'Hydnum_vagabundum_10782TJB_USA' 'Hydnum_formosum_CO5236_PANAMA_TYPE' 'Hydnum_formosum_AEFM1079_COSTA_RICA' 'Hydnum_subolympicum_F1188765_USA' 'Hydnum_subolympicum_DAOM744368_CANADA' 'Hydnum_olympicum_HT_134_USA_TYPE' 'Hydnum_olympicum_SAT_05_USA' 'Hydnum_slovenicum_LJU_1338_SLOVENIA_TYPE' 'Hydnum_pinicola_SFC20180928_18_SOUTH_KOREA' 'Hydnum_pinicola_TUMH_64004_JAPAN_TYPE' 'Hydnum_pinicola_TUMH_64000_JAPAN' 'Hydnum_pinicola_TUMH_64002_JAPAN' 'Hydnum_pinicola_TUMH_64003_JAPAN' 'Hydnum_pinicola_voucher_GDGM93020_CHINA' 'Hydnum_robustum_Cui_22901_CHINA_TYPE' 'Hydnum_robustum_Cui_22905_CHINA' 'Hydnum_pinicola_voucher_GDGM83047_CHINA' 'Hydnum_robustum_Cui_22904_CHINA' 'Hydnum_albomagnum_131LL_DOMINICAN_REPUBLIC' 'Hydnum_albomagnum_RAS231_USA_EPITYPE' 'Hydnum_subcremeoalbum_TUF110688_PAPANEWGUINEA' 'Hydnum_cremeoalbum_TUMH60740_JAPAN_TYPE' 'Hydnum_cremeoalbum_HKAS92345_CHINA' 'Hydnum_cremeoalbum_GDGM93011_CHINA' 'Hydnum_aurantiascens_MES_3176_BELIZE' 'Hydnum_aurantiascens_14LL_BELIZE_TYPE' 'Hydnum_subtilior_Cif3425_MEXICO' 'Hydnum_subtilior_RAS180_USA' 'Hydnum_subtilior_TENN_073034_USA_TYPE' 'Hydnum_albopallidum_TUMH_63999_JAPAN' 'Hydnum_albopallidum_TUMH_63997_JAPAN_TYPE' 'Hydnum_khanspurense_PAKISTAN_KH_09_LAN88021_TYPE' 'Hydnum_khanspurense_PAKISTAN_KH_50_LAN29722' 'Hydnum_pallidomarginatum_SFC20180705_81_REPUBLIC_OF_KOREA' 'Hydnum_pallidomarginatum_IFP_019468_CHINA_TYPE' 'Hydnum_pallidomarginatum_Cui_24163_CHINA' 'Hydnum_tottoriense_TUMH_64091_JAPAN_TYPE' 'Hydnum_tottoriense_TUMH_64092_JAPAN' 'Hydnum_flabellatum_IFP_019459_CHINA_TYPE' 'Hydnum_ibericum_MAfungi_3457_SPAIN' 'Hydnum_ibericum_BIO_12330_SPAIN_TYPE' 'Hydnum_vesterholtii_BIO_10429_FRANCE_TYPE' 'Hydnum_vesterholtii_BIO_10452_SPAIN' 'Hydnum_erectum_gui0024_CHINA' 'Hydnum_flavosquamosum_MHKMU_LP_Tang_3454_CHINA_TYPE' 'Hydnum_albidum_10640TJB_USA_EPITYPE' 'Hydnum_albidum_AH179NBM_CANADA' 'Hydnum_microcarpum_voucher_GDGM879021_CHINA' 'Hydnum_microcarpum_voucher_GDGM87902_CHINA' 'Hydnum_microcarpum_Cui_23219_CHINA' 'Hydnum_microcarpum_Cui_23220_CHINA' 'Hydnum_tenuistipitum_IFP_019476_CHINA_TYPE' 'Hydnum_tenuistipitum_IFP_019477_CHINA' 'Hydnum_brevispinum_IFP_019464_CHINA_TYPE' 'Hydnum_brevispinum_IFP_019465_CHINA' 'Hydnum_tenuistipitum_GDGM92097_CHINA' 'Hydnum_tenuistipitum_GDGM91207_CHINA' 'Hydnum_tenuistipitum_Cui_23224_CHINA' 'Hydnum_tenuistipitum_Cui_23231_CHINA' 'Hydnum_alboluteum_TUMH_63992_JAPAN' 'Hydnum_alboluteum_TUMH_63988_JAPAN_TYPE' 'Hydnum_alboaurantiacum_AJ1766_CANADA' 'Hydnum_albertense_HT_354_CANADA_TYPE' 'Hydnum_melleopallidum_UBC_F17492_CANADA_TYPE' 'Hydnum_pallidocroceum_IFP_019466_CHINA_TYPE' 'Hydnum_pallidocroceum_IFP_019467_CHINA' 'Hydnum_jussii_H_6003709_FINLAND_TYPE' 'Hydnum_jussii_IFP_019485_CHINA' 'Hydnum_jussii_IFP_019486_CHINA' 'Hydnum_jussii_Cui_18551_CHINA' 'Hydnum_melitosarx_HT_056_USA_TYPE' 'Hydnum_melitosarx_K_176869_UK' 'Hydnum_melitosarx_voucher_GDGM84518_CHINA' 'Hydnum_canadense_RAS100_USA' 'Hydnum_canadense_HT_006_CANADA_TYPE' 'Hydnum_canadense_AJ1769NBM_CANADA' 'Hydnum_sp_2_BF2016_HKAS92340_CHINA' 'Hydnum_sp_2_BF2016_F1187537_CANADA' 'Hydnum_persicinum_44LL_BELIZE_TYPE' 'Hydnum_persicinum_MES_3199_BELIZE' 'Hydnum_mulsicolor_RAS023_USA' 'Hydnum_mulsicolor_LJU_1336_SLOVENIA_TYPE' 'Hydnum_mulsicolor_RAS108_USA' 'Hydnum_submulsicolor_HT_132_CANADA_TYPE' 'Hydnum_submulsicolor_AJ1570NBM_CANADA' 'Hydnum_sp_HKAS57385_CHINA' 'Hydnum_longipes_voucher_GDGM82458_CHINA' 'Hydnum_flavidocanum_IFP_019460_CHINA_TYPE' 'Hydnum_flavidocanum_IFP_019461_CHINA' 'Hydnum_fulvostriatum_FJAU66566' 'Hydnum_fulvostriatum_FJAU66567' 'Hydnum_crassipedum_FJAU66572' 'Hydnum_crassipedum_FJAU66573' 'Hydnum_subberkeleyanum_TUMH_64075_JAPAN_TYPE' 'Hydnum_roseotangerinum_MHKMU_LP_Tang_3458_CHINA_TYPE' 'Hydnum_roseotangerinum_MHKMU_LP_Tang_3458_1_CHINA' 'Hydnum_subberkeleyanum_TUMH_64081_JAPAN' 'Hydnum_ventricosum_IFP_019479_CHINA' 'Hydnum_ventricosum_IFP_019478_CHINA_TYPE' 'Hydnum_albomarginatum_FJAU66574' 'Hydnum_albomarginatum_FJAU66575' 'Hydnum_berkeleyanum_HKAS77834_CHINA' 'Hydnum_berkeleyanum_CAL_1656_INDIA_TYPE' 'Hydnum_berkeleyanum_Dai_21255_CHINA' 'Hydnum_berkeleyanum_Cui_18728_CHINA' 'Hydnum_berkeleyanum_Cui_18642_CHINA' 'Hydnum_berkeleyanum_Cui_17697_CHINA' 'Hydnum_aerostatisporum_MR00311_USA' 'Hydnum_aerostatisporum_RAS157_USA' 'Hydnum_aerostatisporum_PC_0142474_USA_TYPE' 'Hydnum_subrufescens_HT_154_CANADA_TYPE' 'Hydnum_rufescens_HT_7839_ESTONIA' 'Hydnum_rufescens_H_6003708_FINLAND_EPITYPE' 'Hydnum_magnorufescens_TO_HG2818_ITALY_TYPE' 'Hydnum_magnorufescens_161209_SLOVENIA' 'Hydnum_ferruginescens_MH16005_USA_TYPE' 'Hydnum_ferruginescens_RAS229_USA' 'Hydnum_quebecense_49JD_USA' 'Hydnum_quebecense_CN9_USA' 'Hydnum_quebecense_HT_064_CANADA_TYPE' 'Hydnum_ellipsosporum_OS5579_GERMANY_TYPE' 'Hydnum_ellipsosporum_FD3281_SWITZERLAND' 'Hydnum_ellipsosporum_HT_036_FINLAND' 'Hydnum_sp_wi8T4spel_TAIWAN' 'Hydnum_sp_wi1A4spel_TAIWAN' 'Hydnum_umbilicatum_CORT_012241_USA_TYPE' 'Hydnum_umbilicatum_UBC_F28405_CANADA' 'Hydnum_subconnatum_RAS169_USA' 'Hydnum_subconnatum_RAS235_USA_TYPE' 'Hydnum_atlanticum_AJ1528_CANADA' 'Hydnum_atlanticum_AJ1732_CANADA_TYPE' 'Hydnum_cuspidatum_RAS205_USA' 'Hydnum_cuspidatum_RAS246_USA_TYPE' 'Hydnum_oregonense_RLP12318D_USA' 'Hydnum_oregonense_PNW_09_USA_TYPE' 'Hydnum_ovoideisporum_BIO_12683_SPAIN_TYPE' 'Hydnum_ovoideisporum_71106_SLOVENIA' 'Hydnum_subovoideisporum_H_6003707_FINLAND_TYPE' 'Hydnum_orientalbidum_FJAU66570' 'Hydnum_orientalbidum_TUMH64068_JAPAN' 'Hydnum_orientalbidum_SFC20150902_97_SOUTH_KOREA' 'Hydnum_orientalbidum_Cui_12601_CHINA' 'Hydnum_sp_16_BF2016_HKAS92350_CHINA' 'Hydnum_orientalbidum_voucher_GDGM93480_CHINA' 'Hydnum_sp_15_BF2016_HKAS93259_CHINA' 'Hydnum_sp_15_BF2016_HKAS55325_CHINA' 'Hydnum_minum_TUMH60737_JAPAN_TYPE' 'Hydnum_minum_IFP_019482_CHINA' 'Hydnum_longibasidium_IFP_019463_CHINA' 'Hydnum_longibasidium_IFP_019462_CHINA_TYPE' 'Hydnum_itachiharitake_TUMH_64033_JAPAN_TYPE' 'Hydnum_itachiharitake_TUMH_64032_JAPAN' 'Hydnum_paucispinum_NIBRFG0000508573_REPUBLIC_OF_KOREA' 'Hydnum_paucispinum_NIBRFG0000507153_VIETNAM' 'Hydnum_paucispinum_NIBRFG0000503828_VIETNAM_TYPE' 'Hydnum_bifurcatum_FJAU66562' 'Hydnum_bifurcatum_FJAU66563' 'Hydnum_tomaense_TUMH_64086_JAPAN_TYPE' 'Hydnum_tomaense_TUMH_64085_JAPAN' 'Hydnum_treui_KA0732_PAPUANEWGUINEA_TYPE' 'Hydnum_roseoalbum_MHKMU_WH_Zhang_606_CHINA_TYPE' 'Hydnum_roseoalbum_MHKMU_WH_Zhang_606_1_CHINA' 'Hydnum_treui_NKZeng8373_CHINA' 'Hydnum_treui_NKZeng8374_CHINA' 'Hydnum_zongolicense_MEXU_26248_MEXICO_TYPE' 'Hydnum_alboaurantiacum_RAS186_USA_TYPE' 'Hydnum_tangerinum_IFP_019473_CHINA_TYPE' 'Hydnum_tangerinum_IFP_019474_CHINA' 'Hydnum_tangerinum_IFP_019475_CHINA' 'Hydnum_minospororufescens_TUMH_64041_JAPAN_TYPE' 'Hydnum_minospororufescens_TUMH_64039_JAPAN' 'Hydnum_reginae_KM_265258_UK_TYPE' 'Hydnum_pallidum_r_TUF106235_ESTONIA' 'Hydnum_pallidum_a_MAFungi_40149_SPAIN' 'Sistotrema_muscicola_taxon_154757_FINLAND' 'Sistotrema_muscicola_KHL_11721_FINLAND' 'Hydnum_fibrillosum_9543TJB_COSTA_RICA_TYPE' 'Hydnum_fibrillosum_AC152_PANAMA' 'Hydnum_sp_GD1584_AUSTRALIA' 'Hydnum_sp_BH2066F_AUSTRALIA' 'Hydnum_sp_17_BF2016_GD1588_AUSTRALIA' 'Hydnum_pilosomarginatum_Cui_16706_AUSTRALIA' 'Hydnum_sp_17_BF2016_PERTH08072957_AUSTRALIA' 'Hydnum_sp_17_BF2016_PERTH07830742_AUSTRALIA' 'Hydnum_sp_17_BF2016_PDD98029_NEWZEALAND' 'Hydnum_sp_17_BF2016_PDD93275_NEWZEALAND' 'Hydnum_sp_SL1121_SINGAPORE' 'Hydnum_sp_FRI62832_MALAYSIA' 'Hydnum_sp_18_BF2016_PDD94968_NEWZEALAND' 'Hydnum_sp_18_BF2016_GD1589_AUSTRALIA' 'Hydnum_sp_18_BF2016_GD1590_AUSTRALIA' 'Hydnum_crocidens_PERTH08072965_AUSTRALIA' 'Hydnum_crocidens_PERTH08095981_AUSTRALIA' 'Hydnum_crocidens_PDD93278_NEWZEALAND' 'Hydnum_sp_19_BF2016_PERTH08091676_AUSTRALIA' 'Hydnum_sp_19_BF2016_PERTH08093865_AUSTRALIA' 'Hydnum_sp_19_BF2016_PERTH07608543_AUSTRALIA' 'Hydnum_sp_19_BF2016_PERTH08018413_AUSTRALIA' 'Hydnum_sp_PGK13_025_1_NEW_CALEDONIA' 'Hydnum_elatum_HKAS92352_SINGAPORE' 'Hydnum_elatum_FRI62309_MALAYSIA' 'Hydnum_subalpinum_TUMH_64016_JAPAN_TYPE' 'Hydnum_melitosarx_Cui_18658_CHINA' 'Hydnum_sp_16_BF2016_HKAS92349_CHINA' 'Hydnum_orientalbidum_FJAU66571' 'Hydnum_orientalbidum_TUMH_62998_JAPAN_TYPE' 
	;

END;


BEGIN CHARACTERS;
	TITLE  Character_Matrix;
	LINK TAXA = Taxa;
	DIMENSIONS  NCHAR=2080;
	FORMAT DATATYPE = DNA GAP = - MISSING = ?;
	MATRIX
	'Hydnum_pallidomarginatum_MHKMU_LP_Tang_3453_CHINA'        ---------------------------------------------------------------------------------------------------------------------------------------------------------------------------------------------------------------------------------------CC-----TTGTRTTGAAMCAK-TGAATG--TTTATCTGCCR--CAAGGCAAA------------TT-TTAATACAACTTTTAACAACGGATCTCTTGGCTCTCGCATCGATGAAGAACGCAGCGAAATGCGATAAGTAATGTGAATTGCAGAATTCAGTGAATCATCGAATCTTTGAACGCACCTTGCGCTCTCTGGTATTCCGGGGAGCACACCTGTTCGAGTGTCATTGAAACTCTCAAAT-AAAGGTRG----CTTTG-----CAG-CTGTCTC-TGTTTGGA-TTTGGAC---TTTGCTGC--A-T------T-A----R-TGT-GGCTRGTCTTAAATGCATTAGC--TGGT-CCTCA-TT-----GA--GG-------TTTGGTTCCACTCRGCGTGAT-AAK---T-A-----TCTAACGTTGAGG----ACAGTC-------------------TCAGGA---------------------CTGG-CCATG-G----------------C--TCTCTC----T----GGATTGCTTCTCTCTGGCTG-CCCGAGTTGTAATCTAGAGAAGTG-TTTTCTGTGCTGGACTGTGTTCAAGTTTCCTGGATATGGAACATCATAGAGGGTGAGAATCCCGTCCTTGACACAGG-TTC-CCAGTGC-TATGTGATGCACTCTCAACGAGTCGAGTTGTTTGGGATTGCAGCTCAAAATGGGAGGTAAATTCCTTCTAAAGCTAAATATTGGCGAGAGACCGATAGCGAACAAGTACCGTGAGGGAAAGATGAAAAGCACTTTGGAAAGAGAGTTAAACAGTACGTGAAATTGTTAAAAGGGAAACAATTGAAGTCAGTCGCATCTACTTGGACTCAGCCTTAC----TTTGG-TTTGGTGCATTTCCTTGT-GGATGGGCCAGTGTTCATG-TTGATTGCTGG-AAAAGGGGC-T--AGGGAATGTGG--CTCTTTT----GGGAGTG---TT-ATAGCCTTGGCTCATATACAGTGA--TTAATATGGAGTGGTACAGCATGCTTCGGTGGTGCTTGTGCTGGCATAATGGCTTTAAATGACCCGTCTTGAAACACGGACCAA-GGAGTCTAACATGTCTGCAAGTATTTGGGTGAT-AAACCC-------GAGTGCGTAATGAAAGTGA-TAGCTGGGAACCC---------------TGC------------------AAAGGGGGCACCAGTGCCCCGAGYGGATCTTC-TGTGATGCATCGGAGGTAGAGCATATATGTTGGGACCCGAAAGATGGTGAACTATGCCTGAATAGGGTGAAGCCAGAGGAAACTCTGGTG-GAGGCTCGTAGCGATTCTGACGTGCAAATCGATCGTCAAATTTGGGTATAGGGGCGAAAGACTAATC----CATGGAGACAACATGTTGGAGGAATCTGTCAAGTAGGTT-GAAATTAC-----TGTC-GGGATTTCGGGCTCGYTGAACGTTC-TTTGCATTTCTCTAGCATGCCATGGTTCAAAGGCTGGTCGCGTGAGGGCAAAGCTGGTGTYATCAAGGGGAAGACTCTGCTCGACGCCATCGACGGAATCGAACCCCCAACGCGCCCGACCGACAAACCTCTCCGACTTCCTCTTCAGGATGTGTACAAAATCGGTGGTATCGGCACAGTCCCTGTYGGTCGTGTTGAGACTGGTATCATCAAGGCCGGCATGATCGTCTCCTTCGCTCCAAGCAATGTGACCACTGAAGTCAAGTCCGTCGAGATGCACCATGAACAACTTGAGCAGGGTAACCCGGGTGACAACGTTGGCTTCAACATTAAGTGRGGCCTGCG
	'Hydnum_sphaericum_Wei_10300_CHINA'                        --TACAGG--G-GG----G----TTGATGCTGGCAG------T-TTAGCT----GC-ATGTGCTCACTC-TTCTGG-TTT----A--TTTACACCTGTGCACTTAA---------T-----T-T---T---TTTCAAA-GGG-----------AGGGT-----AG-AACC---TTGCCT-TTGGAAC--------TT---------------------AT-A-AA----CCCC-----TTGTATTGAAACAA-TGAATG--TTTATCTGCCA--CAAGGCGAA------------TT-TTAATACAACTTTTAACAACGGATCTCTTGGCTCTCGCATCGATGAAGAACGCAGCGAAATGCGATAAGTAATGTGAATTGCAGAATTCAGTGAATCATCGAATCTTTGAACGCATCTTGCGCTCTCTGGTATTCCGGGGAGCACACCTGTTCGAGTGTCATTGAAACTCTCAAAT-AAAGGTGG----TTTTT-----CAGACCATCTC-TGTTTGGA-TTTGGAC--TTTTGCTAC--A-T------G-A----A-TGT-GGCTAGTCTTAAATATATTAGC--TGGT-CCTCA-TT-----GA---GG-----TTTTGGTTCTACTCAGCATGAT-AAT---T-A-----TCTAATGTTGAGG----ACAGTC-------------------GCAGGA---------------------CTGG-CCATG-G----------------C--TCTCTC----T----GGATTGCTTCTCTTTGGCTG-CCCGAGTTGTAATCTAGAGAAGTG-TTTTCTGTGCTGGACTGTGTTTAAGTTTCCTGGATATGGAACATCATAGAGGGTGAGAATCCCGTCTTTGACACAGA-CTA-CCAGTAC-TCTGTGATGCACTCTCAACGAGTCGAGTTGTTTGGGATTGCAGCTCAAAATGGGAGGTAAATTCCTTCTAAAGCTAAATATTGGCGAGAGACCGATAGCGAACAAGTACCGTGAGGGAAAGATGAAAAGCACTTTGGAAAGAGAGTTAAACAGTACGTGAAATTGTTAAAAGGGAAACAATTGAAGTCAGTTGCATCTACTTGGACTCAGCCTTAC----TTTGG-TTTGGTGCATTTCCTTGT-GGATGGGCCAGTGTTCATG-TTGATGACTGG-AAAAGGGGC-T--AGGGAATGTGG--CTCTTTT----GGGAGTG---TT-ATAGCCTTGGCTCATATACAGTGA--TTAATATGGAGTGGTACAGCATGCTTCGGTGGTGCTTGTGCTGGCATAATGGCTTTAAATGACCCGTCTTGAAACACGGACCAA-GGAGTCTAACATGTCTGCAAGTATTTGGGTGAT-AAACTC-------AAGTGCATAATGAAAGTGA-TAGCTGGGAACCC---------------TGC------------------AAAGGGGGCACCAGTGCCCCGAGCGGATCTTC-TGTGATGCATCGGAGGTAGAGCATATATGTTGGGACCCGAAAGATGGTGAACTATGCCTGAATAGGGTGAAGCCAGAGGAAACTCTGGTG-GAGGCTCGTAGCGATTCTGACGTGCAAATCGATCGTCAAATTTGGGTATAGGGGCGAAAGACTAATCGAACCATGGAGACAACATGTTGGAGGAATCTGTCAAGTAGGTG-GAAATCAC-TGATTGTC-GGGATTTCGGACTCGCTGAACGTTC-TTTGCGTTTCTCTAGTATGCCATGGTTCAAAGGCTGGTCGCGCGAGGGCAAAGCTGGTGTTATCAAGGGGAAGACTTTGCTCGATGCTATCGACGGAATCGAACCCCCAACGCGCCCAACCGACAAACCTCTCCGACTTCCCCTTCAGGATGTGTACAAAATCGGCGGCATCGGCACAGTCCCTGTCGGTCGTGTTGAGACTGGTATCATC--------------------------------------------------------------------------------------------------------------------------------------
	'Hydnum_sphaericum_IFP_019470_CHINA_TYPE'                  --TACAGG--G-GG----G----TTGATGCTGGCAG------T-TTAGCT----GC-ATGTGCTCACTC-TTCTGG-TTT----A--TTTACACCTGTGCACTTAA---------T-----T-T---T---TTTCAAA-GGG-----------AGGGT-----AG-AACC---TTGCCT-TTGGAAC--------TT---------------------AT-A-AA----CCCC-----TTGTATTGAAACAA-TGAATG--TTTATCTGCCA--CAAGGCGAA------------TT-TTAATACAACTTTTAACAACGGATCTCTTGGCTCTCGCATCGATGAAGAACGCAGCGAAATGCGATAAGTAATGTGAATTGCAGAATTCAGTGAATCATCGAATCTTTGAACGCATCTTGCGCTCTCTGGTATTCCGGGGAGCACACCTGTTCGAGTGTCATTGAAACTCTCAAAT-AAAGGTGG----TTTTT-----CAGACCATCTC-TGTTTGGA-TTTGGAC--TTTTGCTAC--A-T------G-A----A-TGT-GGCTAGTCTTAAATATATTAGC--TGGT-CCTCA-TT-----GA---GG-----TTTTGGTTCTACTCAGCATGAT-AAT---T-A-----TCTAATGTTGAGG----ACAGTC-------------------GCAGGA---------------------CTGG-CCATG-G----------------C--TCTCTC----T----GGATTGCTTCTCTTTGGCTG-CCCGAGTTGTAATCTAGAGAAGTG-TTTTCTGTGCTGGACTGTGTTTAAGTTTCCTGGATATGGAACATCATAGAGGGTGAGAATCCCGTCTTTGACACAGA-CTA-CCAGTAC-TCTGTGATGCACTCTCAACGAGTCGAGTTGTTTGGGATTGCAGCTCAAAATGGGAGGTAAATTCCTTCTAAAGCTAAATATTGGCGAGAGACCGATAGCGAACAAGTACCGTGAGGGAAAGATGAAAAGCACTTTGGAAAGAGAGTTAAACAGTACGTGAAATTGTTAAAAGGGAAACAATTGAAGTCAGTTGCATCTACTTGGACTCAGCCTTAC----TTTGG-TTTGGTGCATTTCCTTGT-GGATGGGCCAGTGTTCATG-TTGATGACTGG-AAAAGGGGC-T--AGGGAATGTGG--CTCTTTT----GGGAGTG---TT-ATAGCCTTGGCTCATATACAGTGA--TTAATATGGAGTGGTACAGCATGCTTCGGTGGTGCTTGTGCTGGCATAATGGCTTTAAATGACCCGTCTTGAAACACGGACCAA-GGAGTCTAACATGTCTGCAAGTATTTGGGTGAT-AAACTC-------AAGTGCATAATGAAAGTGA-TAGCTGGGAACCC---------------TGC------------------AAAGGGGGCACCAGTGCCCCGAGCGGATCTTC-TGTGATGCATCGGAGGTAGAGCATATATGTTGGGACCCGAAAGATGGTGAACTATGCCTGAATAGGGTGAAGCCAGAGGAAACTCTGGTG-GAGGCTCGTAGCGATTCTGACGTGCAAATCGATCGTCAAATTTGGGTATAGGGGCGAAAGACTAATCGAACCATGGAGACAACATGTTGGAGGAATCTGTCAAGTAGGTG-GAAATCAC-TGATTGTC-GGGATTTCGGACTCGCTGAACGTTC-TTTGCGTTTCTCTAGTATGCCATGGTTCAAAGGCTGGTCGCGCGAGGGCAAAGCTGGTGTTATCAAGGGGAAGACTTTGCTCGATGCTATCGACGGAATCGAACCCCCAACGCGCCCAACCGACAAACCTCTCCGACTTCCCCTTCAGGATGTGTACAAAATCGGCGGCATCGGCACAGTCCCTGTCGGTCGTGTTGAGACTGGTATCATC--------------------------------------------------------------------------------------------------------------------------------------
	'Hydnum_sphaericum_IFP_019471_CHINA'                       --TACAGG--G-GG----G----TTGATGCTGGCAG------T-TTAGCT----GC-ATGTGCTCACTC-TTCTGG-TTT----A--TTTACACCTGTGCACTTAA---------T-----T-T---T---TTTCAAA-GGG-----------AGGGT-----AG-AACC---TTGCCT-TTGGAAC--------TT---------------------AT-A-AA----CCCC-----TTGTATTGAAACAA-TGAATG--TTTATCTGCCA--CAAGGCGAA------------TT-TTAATACAACTTTTAACAACGGATCTCTTGGCTCTCGCATCGATGAAGAACGCAGCGAAATGCGATAAGTAATGTGAATTGCAGAATTCAGTGAATCATCGAATCTTTGAACGCATCTTGCGCTCTCTGGTATTCCGGGGAGCACACCTGTTCGAGTGTCATTGAAACTCTCAAAT-AAAGGTGG----TTTTT-----CAGACCATCTC-TGTTTGGA-TTTGGAC--TTTTGCTAC--A-T------G-A----A-TGT-GGCTAGTCTTAAATATATTAGC--TGGT-CCTCA-TT-----GA---GG-----TTTTGGTTCTACTCAGCATGAT-AAT---T-A-----TCTAATGTTGAGG----ACAGTC-------------------GCAGGA---------------------CTGG-CCATG-G----------------C--TCTCTC----T----GGATTGCTTCTCTTTGGCTG-CCCGAGTTGTAATCTAGAGAAGTG-TTTTCTGTGCTGGACTGTGTTTAAGTTTCCTGGATATGGAACATCATAGAGGGTGAGAATCCCGTCTTTGACACAGA-CTA-CCAGTAC-TCTGTGATGCACTCTCAACGAGTCGAGTTGTTTGGGATTGCAGCTCAAAATGGGAGGTAAATTCCTTCTAAAGCTAAATATTGGCGAGAGACCGATAGCGAACAAGTACCGTGAGGGAAAGATGAAAAGCACTTTGGAAAGAGAGTTAAACAGTACGTGAAATTGTTAAAAGGGAAACAATTGAAGTCAGTTGCATCTACTTGGACTCAGCCTTAC----TTTGG-TTTGGTGCATTTCCTTGT-GGATGGGCCAGTGTTCATG-TTGATGACTGG-AAAAGGGGC-T--AGGGAATGTGG--CTCTTTT----GGGAGTG---TT-ATAGCCTTGGCTCATATACAGTGA--TTAATATGGAGTGGTACAGCATGCTTCGGTGGTGCTTGTGCTGGCATAATGGCTTTAAATGACCCGTCTTGAAACACGGACCAA-GGAGTCTAACATGTCTGCAAGTATTTGGGTGAT-AAACTC-------AAGTGCATAATGAAAGTGA-TAGCTGGGAACCC---------------TGC------------------AAAGGGGGCACCAGTGCCCCGAGCGGATCTTC-TGTGATGCATCGGAGGTAGAGCATATATGTTGGGACCCGAAAGATGGTGAACTATGCCTGAATAGGGTGAAGCCAGAGGAAACTCTGGTG-GAGGCTCGTAGCGATTCTGACGTGCAAATCGATCGTCAAATTTGGGTATAGGGGCGAAAGACTAATCGAACCATGGAGACAACATGTTGGAGGAATCTGTCAAGTAGGTG-GAAATCAC-TGATTGTC-GGGATTTCGGACTCGCTGAACGTTC-TTTGCGTTTCTCTAGTATGCCATGGTTCAAAGGCTGGTCGCGCGAGGGCAAAGCTGGTGTTATCAAGGGGAAGACTTTGCTCGATGCTATCGACGGAATCGAACCCCCAACGCGCCCAACCGACAAACCTCTCCGACTTCCCCTTCAGGATGTGTACAAAATCGGCGGCATCGGCACAGTCCCTGTCGGTCGTGTTGAGACTGGTATCATC--------------------------------------------------------------------------------------------------------------------------------------
	'Hydnum_sphaericum_MHKMU_X_Na149_CHINA'                    ------------------------------------------------CT----GC-ATGTGCTCACTC-TTCTGG-TTT----A--TTTACACCTGTGCACTTAA---------------T-T---T---TTTCAAA-GGG-----------AGGGT-----AG-AACC---TTGCCT-TTGGAAC--------TT---------------------AT-A-AA----CCCC-----TTGTATTGAAACAA-TGAATG--TTTATCTGCCA--CAAGGCGAA------------TT-TTAATACAACTTTTAACAACGGATCTCTTGGCTCTCGCATCGATGAAGAACGCAGCGAAATGCGATAAGTAATGTGAATTGCAGAATTCAGTGAATCATCGAATCTTTGAACGCATCTTGCGCTCTCTGGTATTCCGGGGAGCACACCTGTTCGAGTGTCATTGAAACTCTCAAAT-AAAGGTGG-TTTTTTTTT----CAAACCATCTC-TGTTTGGA-TTTGGAC--TTTTGCTAC--A-T------G-A----A-TGT-GGCTAGTCTTAAATATATTAGC--TGGT-CCTCA-TT-----GA---GG-----TTTTGGTTCTACTCAGCATGAT-AAT---T-A-----TCTAATGTTGAGG----ACAGTC-------------------GCAGGA---------------------CTGG-CCATG-G----------------C--TCTCTC----T----GGATTGCTTCTCTTTGGCTG-CCCGAGTTGTAATCTAGAGAAGTG-TTTTCTGTGCTGGACTGTGTTTAAGTTTCCTGGATATGGAACATCATAGAGGGTGAGAATCCCGTCTTTGACACAGA-CTA-CCAGTAC-TCTGTGATGCACTCTCAACGAGTCGAGTTGTTTGGGATTGCAGCTCAAAATGGGAGGTAAATTCCTTCTAAAGCTAAATATTGGCGAGAGACCGATAGCGAACAAGTACCGTGAGGGAAAGATGAAAAGCACTTTGGAAAGAGAGTTAAACAGTACGTGAAATTGTTAAAAGGGAAACAATTGAAGTCAGTTGCATCTACTTGGACTCAGCCTTAC----TTTGG-TTTGGTGCATTTCCTTGT-GGATGGGCCAGTGTTCATG-TTGATGACTGG-AAAAGGGGC-T--AGGGAATGTGG--CTCTTTT----GGGAGTG---TT-ATAGCCTTGGCTCATATACAGTGA--TTAATATGGAGTGGTACAGCATGCTTCGGTGGTGCTTGTGCTGGCATAATGGCTTTAAATGACCCGTCTTGAAACACGGACCAA-GGAGTCTAACATGTCTGCAAGTATTTGGGTGAT-AAACTC-------AAGTGCATAATGAAAGTGA-TAGCTGGGAACCC---------------TGC------------------AAAGGGGGCACCAGCGCCCCGAGCGGATCTTC-TGTGATGCATCGGAGGTAGAGCATATATGTTGGGACCCGAAAGATGGTGAACTATGCCTGAATAGGGTGAAGCCAGAGGAAACTCTGGTG-GAGGCTCGTAGCGATTCTGACGTGCAAATCGATCGT--------------------------------------------------------------------------------------------------------------------------------------------------------------------------------------------------------------------------------------------------------------------------------------------------------------------------------------------------------------------------------------------------------------------------------------------------------------------------------
	'Hydnum_flosculum_Cui_23128_CHINA_TYPE'                    --TACAGG-GG-GG----G----TTGATGCTGGCAG------T-TTAGCT----GC-ATGTGCTCACTC-TTCTGG-TTT----A--TTTACACCTGTGCACTTAA---------------T-T---T---TTTCAAA-GGG-----------AGGGT-----AG-AACC---TTGCCT-TTGGAAC--------TT---------------------AT-A-AA----CCCC-----TTGTATTGAAACAA-TGAATG--TTTATCTGCCA--CAAGGCGAA------------TT-TTAATACAACTTTTAACAACGGATCTCTTGGCTCTCGCATCGATGAAGAACGCAGCGAAATGCGATAAGTAATGTGAATTGCAGAATTCAGTGAATCATCGAATCTTTGAACGCATCTTGCGCTCTCTGGTATTCCGGGGAGCACACCTGTTCGAGTGTCATTGAAACTCTCAAAT-AAAGGTGG-TTTTTTTTT----CAAACCATCTC-TGTTTGGA-TTTGGAC--TTTTGCTAC--A-T------G-A----A-TGT-GGCTAGTCTTAAATATATTAGC--TGGT-CCTCA-TT-----GA---GG-----TTTTGGTTCTACTCAGCATGAT-AAT---T-A-----TCTAATGTTGAGG----ACAGTC-------------------GCAGGA---------------------CTGG-CCATG-G----------------C--TCTCTC----T----GGATTGCTTCT------------------------------------------------------------------------------------------------------------------------------------------------------------------------------------------------------------------------------------------------------------------------------------------------------------------------------------------------------------------------------------------------------------------------------------------------------------------------------------------------------------------------------------------------------------------------------------------------------------------------------------------------------------------------------------------------------------------------------------------------------------------------------------------------------------------------------------------------------------------------------------------------------------------------------------AGTTAAGTAGGTG-GAAATCAC-TGATTGTC-GGGACTTCGGACTCGCTGAACATCC-TTTGCCTTTCTCTAGCATGCCATGGTTCAAAGGCTGGTCGCGCGAGGGCAAAGCTGGTGTTATTAAGGGGAAGACTTTGCTCGATGCTATCGACGGAATCGAACCCCCAACGCGCCCAACCGACAAACCTCTCCGACTTCCCCTTCAGGATGTGTACAAAATCGGCGGCATCGGCACAGTCCCTGTCGGTCGTGTTGAGACTGGTATCATCAAGGCCGGCATGATCGTCTCCTTTGCCCCAAGCAATGTGACGACTGAAGTCAAGTCCGTCGAGATGCACCATGAACAGCTTGAACAGGGTAACCCAGGTGACAACGTTGGTTTCAACATTAAGTGAGGGTTGCG
	'Hydnum_flosculum_Cui_23131_CHINA'                         --TACAGG-GG-GG----G----TTGATGCTGGCAG------T-TTAGCT----GC-ATGTGCTCACTC-TTCTGG-TTT----A--TTTACACCTGTGCACTTAA---------------T-T---T---TTTCAAA-GGG-----------AGGGT-----AG-AACC---TTGCCT-TTGGAAC--------TT---------------------AT-A-AA----CCCC-----TTGTATTGAAACAA-TGAATG--TTTATCTGCCA--CAAGGCGAA------------TT-TTAATACAACTTTTAACAACGGATCTCTTGGCTCTCGCATCGATGAAGAACGCAGCGAAATGCGATAAGTAATGTGAATTGCAGAATTCAGTGAATCATCGAATCTTTGAACGCATCTTGCGCTCTCTGGTATTCCGGGGAGCACACCTGTTCGAGTGTCATTGAAACTCTCAAAT-AAAGGTGG-TTTTTTTTT----CAAACCATCTC-TGTTTGGA-TTTGGAC--TTTTGCTAC--A-T------G-A----A-TGT-GGCTAGTCTTAAATATATTAGC--TGGT-CCTCA-TT-----GA---GG-----TTTTGGTTCTACTCAGCATGAT-AAT---T-A-----TCTAATGTTGAGG----ACAGTC-------------------GCAGGA---------------------CTGG-CCATG-G----------------C--TCTCTC----T----GGATTGCTTCT--------------------------------------------------------------------------------------------------------------------------------------------------------------------------------------------------------------------------------------------------------------------------------------------------------------------------------------------------------------------------------------------------------------------------------------------------------------------------------------------------------------------------------------------------------------------------------------------------------------------------------------------------------------------------------------------------------------------------------------------------------------------------------------------------------------------------------------------------------------------------------------------------------------------------------------------------GAAATTAC-TGATTGTC-GGGA-TTCGGACTCGCTG-ACATCC-TTTGCCTTTCTCTAGCATGCCATGGTTCAAAGGCTGGTCGCGCGAGGGCAAAGCTGGTGTTATTAAGGGGAAGACTTTGCTCGATGCTATCGACGGAATCGAACCCCCAACGCGCCCAACCGACAAACCTCTCCGACTTCCCCTTCAGGATGTGTACAAAATCGGCGGCATCGGCACAGTCCCTGTCGGTCGTGTTGAGACTGGTATCATCAAGGCCGGCATGATCGTCTCCTTTGCCCCAAGCAATGTGACGACTGAAGTCAAGTCCGTCGAGATGCACCATGAACAGCTTGAACAGGGTAACCCAGGTGACAACGTTGGTTTCAACATTAAGTGAGGGTTGCG
	'Hydnum_flosculum_Cui_22857_CHINA'                         --TACAGG-GG-GG----G----TTGATGCTGGCAG------T-TTAGCT----GC-ATGTGCTCACTC-TTCTGG-TTT----A--TTTACACCTGTGCACTTAA---------------T-T---T---TTTCAAA-GGG-----------AGGGT-----AG-AACC---TTGCCT-TTGGAAC--------TT---------------------AT-A-AA----CCCC-----TTGTATTGAAACAA-TGAATG--TTTATCTGCCA--CAAGGCGAA------------TT-TTAATACAACTTTTAACAACGGATCTCTTGGCTCTCGCATCGATGAAGAACGCAGCGAAATGCGATAAGTAATGTGAATTGCAGAATTCAGTGAATCATCGAATCTTTGAACGCATCTTGCGCTCTCTGGTATTCCGGGGAGCACACCTGTTCGAGTGTCATTGAAACTCTCAAAT-AAAGGTGGTTTTTTTTTT----CAAACCATCTC-TGTTTGGA-TTTGGAC--TTTTGCTAC--A-T------G-A----A-TGT-GGCTAGTCTTAAATATATTAGC--TGGT-CCTCA-TT-----GA---GG-----TTTTGGTTCTACTCAGCATGAT-AAT---T-A-----TCTAATGTTGAGG----ACAGTC-------------------GCAGGA---------------------CTGG-CCATG-G----------------C--TCTCTC----T----GGATTGCTTCTCTTTGGCTG-CCCGAGTTGTAATCTAGAGAAGTG-TTTTCTGTGCTGGACTGTGTTTAAGTTTCCTGGATATGGAACATCATAGAGGGTGAGAATCCCGTCTTTGACACAGA-CTA-CCAGTAC-TCTGTGATGCACTCTCAACGAGTCGAGTTGTTTGGGATTGCAGCTCAAAATGGGAGGTAAATTCCTTCTAAAGCTAAATATTGGCGAGAGACCGATAGCGAACAAGTACCGTGAGGGAAAGATGAAAAGCACTTTGGAAAGAGAGTTAAACAGTACGTGAAATTGTTAAAAGGGAAACAATTGAAGTCAGTTGCATCTACTTGGACTCAGCCTTAC----TTTGG-TTTGGTGCATTTCCTTGT-GGATGGGCCAGTGTTCATG--TGATGACTGG-AAAA-GGGC-T--AGGGAATGTGG--CTCTTTT----GGGAGTG---TT-ATAGCCTTGGCTCATATACAGTGA--TTAATATGGAGTGGTACAGCATGCTTCGGTGGTGCTTGTGCTGGCATAATGGCTTTAAATGACCCGTCTTGAAACACGGACCAA-GGAGTCTAACATGTCTGCAAGTATTTGGGTGAT-AAACTC-------AAGTGCATAATGAAAGTGA-TAGCTGGGAACCC---------------TGC------------------AAAGGGGGCACCAGCGCCCCGAGCGGATCTTC-TGTGATGCATCGGAGGTAGAGCATATATGTTGGGACCCGAAAGATGGTGAACTATGCCTGAATAGGGTGAAGCCAGAGGAAACTCTGGTG-GAGGCTCGTAGCGATTCTGACGTGCAAATCGATCGTCAAATTTGGGTATAGGGGCGAAAGACTAATCGAAC-----------------------------------------------C-TTATTGTC-GGGATTTCGGACTCGCTGAACATCC-TTTGCCTTTCTCTAGCATGCCATGGTTCAAAGGCTGGTCGCGCGAGGGCAAAGCTGGTGTTATTAAGGGGAAGACTTTGCTCGATGCTATCGACGGAATCGAACCCCCAACGCGCCCAACCGACAAACCTCTCCGACTTCCCCTTCAGGATGTGTACAAAATCGGCGGCATCGGCACAGTCCCTGTCGGTCGTGTTGAGACTGGTATCATCAAGGCCGGCATGATCGTCTCCTTTGCCCCAAGCAATGTGACGACTGAAGTCAAGTCCGTCGAGATGCACCATGAACAGCTTGAACAGGGTAACCCAGGTGACAACGTTGGTTTCAACATTAAGTGAGGGTTGCG
	'Hydnum_sinorepandnum_Dai_22816_CHINA'                     --TACAG---G-GG----G----TTGATGCTGGCAG------T-TTAGCT----GC-ATGTGCTCACTC-TTCTGG-TTT----A--TTTACACCTGTGCACTTAA---------------T-T---T---TTTCAAA-GGG-----------AGGGT-----AG-AACC----TGCCT-TTGAAAC--------TG---------------------AT-A-AA---CCCCC-----TTGTATTGAAACAA-TGAATG--TTTATCTGCCA--CAAGGCGAA------------TA-TTAATACAACTTTTAACAACGGATCTCTTGGCTCTCGCATCGATGAAGAACGCAGCGAAATGCGATAAGTAATGTGAATTGCAGAATTCAGTGAATCATCGAATCTTTGAACGCACCTTGCGCTCTCTGGTATTCCGGGGAGCACACCTGTTCGAGTGTCATTGAAACTCTCAAAT-AAAGGTGG----TTTTT-----CAGACCATCTC-TGTTTGGA-TTTGGAC--TTTTGCTAC--A-T------T-A----A-TGT-GGCTAGTCTTAAATATATTAGC--TGGT-CCTCA-TT-----GA---GG-----TTTTGGTTCTACTCAGCATGAT-AAT---T-A-----TCTAATGTTGAGG----ACAGTC-------------------GTAGGA---------------------CTGG-CCATG-G----------------C--TCTCTC----T----GGATTGCTTCT-------------------------------------------------------------------------------------------------------------------------------------------------------------------------------------------------------------------------------------------------------------------------------------------------------------------------------------------------------------------------------------------------------------------------------------------------------------------------------------------------------------------------------------------------------------------------------------------------------------------------------------------------------------------------------------------------------------------------------------------------------------------------------------------------------------------------------------------------------------------------------------------------------------------------------------------------------------------------------------------------------------------------------------------------------------------------------------------------------------------------------------------------------------------------------------------------------------------------------------------------------------------------------------------------------------------------------------------------------
	'Hydnum_sinorepandnum_voucher_GDGM82416_CHINA'             --TACAG---G-GG----G----TTGATGCTGGCAG------T-TTAGCT----GC-ATGTGCTCACTC-TTCTGG-TTT----A--TTTACACCTGTGCACTTAA---------------T-T---T---TTTCAAA-GGG-----------AGGGT-----AG-AACC----TGCCT-TTGAAAC--------TG---------------------AT-A-AA---CCCCC-----TTGTATTGAAACAA-TGAATG--TTTATCTGCCA--CAAGGCGAA------------TA-TTAATACAACTTTTAACAACGGATCTCTTGGCTCTCGCATCGATGAAGAACGCAGCGAAATGCGATAAGTAATGTGAATTGCAGAATTCAGTGAATCATCGAATCTTTGAACGCACCTTGCGCTCTCTGGTATTCCGGGGAGCACACCTGTTCGAGTGTCATTGAAACTCTCAAAT-AAAGGTGG----TTTTT-----CAGACCATCTC-TGTTTGGA-TTTGGAC--TTTTGCTAC--A-T------T-A----A-TGT-GGCTAGTCTTAAATATATTAGC--TGGT-CCTCA-TT-----GA---GG-----TTTTGGTTCTACTCAGCATGAT-AAT---T-A-----TCTAATGTTGAGG----ACAGTC-------------------GTAGGA---------------------CTGG-CCATG-G----------------C--TCTCTC----T----GGATTGCTTCTCTTTGGCTG-CCCGAGTTGTAATCTAGAGAAGTG-TTTTCTGTGCTGGACTGTGTTTAAGTTTCCTGGATATGGAACATCATAGAGGGTGAGAATCCCGTCTTTGACACAGA-CTG-CCAGTAC-TCTGTGATGCACTCTCAACGAGTCGAGTTGTTTGGGATTGCAGCTCAAAATGGGAGGTAAATTCCTTCTAAAGCTAAATATTGGCGAGAGACCGATAGCGAACAAGTACCGTGAGGGAAAGATGAAAAGCACTTTGGAAAGAGAGTTAAACAGTACGTGAAATTGTTAAAAGGGAAACAATTGAAGTCAGTTGCATCTACTTGGACTCAGCCTTAC----TTTGG-TTTGGTGCATTTCCTTGT-GGATGGGCCAGTGTTCATG-TTGATTACTGG-AAAAGGGGC-T--AGGGAATGTGG--CTCTTTT----GGGAGTG---TT-ATAGCCTTGGCTCACATACAGTGA--TTAATATGGAGTGGTACAGCATGCTTCGGTGGTGCTTGTGCTGGCATAATGGCTTTAAATGACCCGTCTTGAAACACGGACCAA-GGAGTCTAACATGTCTGCAAGTATTTGGGTGAT-AAACTC-------AAGTGCATAATGAAAGTGA-TAGCTGGGAACCC---------------TGC------------------AAAGGGGGCACCAGTGCCCCGAGCGGATCTTC-TGTGATGCATCGGAGGTAGAGCATATATGTTGGGACCCGAAAGATGGTGAACTATGCCTGAATAGGGTGAAGCCAGAGGAAACTCTGGTG-GAGGCTCGTAGCGATTCTGACGTGCAAATCGATCGTCAAATTTGGGTATAGGGGCGAAAGACTAATCGAACTATGGAGACAACATGTTGGAGGAATCTGTTAAGTAGGTG-CAAATCAC-TGATTGTC-GGGATTTCGGACTCCCTGAACGTTC-TTTGCGTTTCTCTAGCATGCCATGGTTCAAAGGCTGGTCGCGCGAGGGCAAAGTTGGTGTCATCAAGGGGAAGACTTTGCTCGATGCCATCGACGGAATCGAACCCCCAACGCGCCCAACCGACAAACCTCTCCGACTTCCTCTTCAGGATGTGTACAAAATCGGCGGCATCGGCACAGTCCCTGTCGGTCGTGTTGAGACTGGTATCATCAAGGCCGGCATGATCGTCT-------------------------------------------------------------------------------------------------------------------
	'Hydnum_sinorepandnum_voucher_GDGM82382_CHINA'             --TACAG---G-GG----G----TTGATGCTGGCAG------T-TTAGCT----GC-ATGTGCTCACTC-TTCTGG-TTT----A--TTTACACCTGTGCACTTAA---------------T-T---T---TTTCAAA-GGG-----------AGGGT-----AG-AACC----TGCCT-TTGAAAC--------TG---------------------AT-A-AA---CCCCC-----TTGTATTGAAACAA-TGAATG--TTTATCTGCCA--CAAGGCGAA------------TA-TTAATACAACTTTTAACAACGGATCTCTTGGCTCTCGCATCGATGAAGAACGCAGCGAAATGCGATAAGTAATGTGAATTGCAGAATTCAGTGAATCATCGAATCTTTGAACGCACCTTGCGCTCTCTGGTATTCCGGGGAGCACACCTGTTCGAGTGTCATTGAAACTCTCAAAT-AAAGGTGG----TTTTT-----CAGACCATCTC-TGTTTGGA-TTTGGAC--TTTTGCTAC--A-T------T-A----A-TGT-GGCTAGTCTTAAATATATTAGC--TGGT-CCTCA-TT-----GA---GG-----TTTTGGTTCTACTCAGCATGAT-AAT---T-A-----TCTAATGTTGAGG----ACAGTC-------------------GTAGGA---------------------CTGG-CCATG-G----------------C--TCTCTC----T----GGATTGCTTCTCTTTGGCTG-CCCGAGTTGTAATCTAGAGAAGTG-TTTTCTGTGCTGGACTGTGTTTAAGTTTCCTGGATATGGAACATCATAGAGGGTGAGAATCCCGTCTTTGACACAGA-CTG-CCAGTAC-TCTGTGATGCACTCTCAACGAGTCGAGTTGTTTGGGATTGCAGCTCAAAATGGGAGGTAAATTCCTTCTAAAGCTAAATATTGGCGAGAGACCGATAGCGAACAAGTACCGTGAGGGAAAGATGAAAAGCACTTTGGAAAGAGAGTTAAACAGTACGTGAAATTGTTAAAAGGGAAACAATTGAAGTCAGTTGCATCTACTTGGACTCAGCCTTAC----TTTGG-TTTGGTGCATTTCCTTGT-GGATGGGCCAGTGTTCATG-TTGATTACTGG-AAAAGGGGC-T--AGGGAATGTGG--CTCTTTT----GGGAGTG---TT-ATAGCCTTGGCTCACATACAGTGA--TTAATATGGAGTGGTACAGCATGCTTCGGTGGTGCTTGTGCTGGCATAATGGCTTTAAATGACCCGTCTTGAAACACGGACCAA-GGAGTCTAACATGTCTGCAAGTATTTGGGTGAT-AAACTC-------AAGTGCATAATGAAAGTGA-TAGCTGGGAACCC---------------TGC------------------AAAGGGGGC------------------------------------------------------------------------------------------------------------------------------------------------------------------------------------------TATGGAGACAACATGTTGGAGGAATCTGTTAAGTAGGTG-CAAATCAC-TGATTGTC-GGGATTTCGGACTCCCTGAACGTTC-TTTGCGTTTCTCTAGCATGCCATGGTTCAAAGGCTGGTCGCGCGAGGGCAAAGTTGGTGTCATCAAGGGGAAGACTTTGCTCGATGCCATCGACGGAATCGAACCCCCAACGCGCCCAACCGACAAACCTCTCCGACTTCCTCTTCAGGATGTGTACAAAATCGGCGGCATCGGCACAGTCCCTGTCGGTCGTGTTGAGACTGGTATCATCAAGGCCGGCATGATCGTTC-------------------------------------------------------------------------------------------------------------------
	'Hydnum_repandoorientale_TUMH60745_JAPAN_TYPE'             --TACAG---G-GG----G----TTGATGCTGGCAG------T-TTAGCT----GC-ATGTGCTCACTC-TTCTGG-TTT----A--TTTACACCTGTGCACTTAA---------------T-T---C---TTTCAAA-GGC-----------AGGGT-----AG-AACC----TGCCT-TTGGAAC--------TT---------------------GT-A-AA---CCCC------TTGTATTGAAGCAA-TGAATG--TTTATCTGCCA--CAAGGCGAA------------TT-TTAATACAACTTTTAACAACGGATCTCTTGGCTCTCGCATCGATGAAGAACGCAGCGAAATGCGATAAGTAATGTGAATTGCAGAATTCAGTGAATCATCGAATCTTTGAACGCACCTTGCGCTCTCTGGTATTCCGGGGAGCACACCTGTTCGAGTGTCATTGAAACTCTCAAAT-AAAGGTGG----TTTTTG----CAAACCATCTC-TGTTTGGA-TTTGGAC---TTTGCTGC--A-T------T-A----A-TGT-GGCTAGTCTTAAATGTATTAGC--AGAT-CCTCA-TT-----GA---GG-----TTTTGGTTCTACTCAGCATGAT-AAT---T-A-----TCTAATGTTGAGG----ACAGTT-------------------GCAAGA---------------------CTGG-CCATG-A----------------C--TCTCTT----T----GGATTGCTTCT-------------------------------------------------------------------------------------------------------------------------------------------------------------------------------------------------------------------------------------------------------------------------------------------------------------------------------------------------------------------------------------------------------------------------------------------------------------------------------------------------------------------------------------------------------------------------------------------------------------------------------------------------------------------------------------------------------------------------------------------------------------------------------------------------------------------------------------------------------------------------------------------------------------------------------------------------------------------------------------------------------------------------------------------------------------------------------------------------------------------------------------------------------------------------------------------------------------------------------------------------------------------------------------------------------------------------------------------------------
	'Hydnum_repandoorientale_TUMH60746_JAPAN'                  --TACAG---G-GG----G----TTGATGCTGGCAG------T-TTAGCT----GC-ATGTGCTCACTC-TTCTGG-TTT----A--TTTACACCTGTGCACTTAA---------------T-T---C---TTTCAAA-GGC-----------AGGGT-----AG-AACC----TGCCT-TTGGAAC--------TT---------------------GT-A-AA---CCCC------TTGTATTGAAGCAA-TGAATG--TTTATCTGCCA--CAAGGCGAA------------TT-TTAATACAACTTTTAACAACGGATCTCTTGGCTCTCGCATCGATGAAGAACGCAGCGAAATGCGATAAGTAATGTGAATTGCAGAATTCAGTGAATCATCGAATCTTTGAACGCACCTTGCGCTCTCTGGTATTCCGGGGAGCACACCTGTTCGAGTGTCATTGAAACTCTCAAAT-AAAGGTGG----TTTTTG----CAAACCATCTC-TGTTTGGA-TTTGGAC---TTTGCTGC--A-T------T-A----A-TGT-GGCTAGTCTTAAATGTATTAGC--AGAT-CCTCA-TT-----GA---GG-----TTTTGGTTCTACTCAGCATGAT-AAT---T-A-----TCTAATGTTGAGG----ACAGTT-------------------GCAAGA---------------------CTGG-CCATG-A----------------C--TCTCTT----T----GGATTGCTTCT-------------------------------------------------------------------------------------------------------------------------------------------------------------------------------------------------------------------------------------------------------------------------------------------------------------------------------------------------------------------------------------------------------------------------------------------------------------------------------------------------------------------------------------------------------------------------------------------------------------------------------------------------------------------------------------------------------------------------------------------------------------------------------------------------------------------------------------------------------------------------------------------------------------------------------------------------------------------------------------------------------------------------------------------------------------------------------------------------------------------------------------------------------------------------------------------------------------------------------------------------------------------------------------------------------------------------------------------------------
	'Hydnum_subalpinum_TUMH_64630_JAPAN'                       --TACAG---G-GG----G----TTGATGCTGGCAG------T-TTAGCT----GC-ATGTGCTCACTC-TTCTGG-TTT----A--TTTACACCTGTGCACTTAA---------------T-T---C---TTTCAAA-GGC-----------AGGGT-----AG-AACC----TGCCT-TTGGAAC--------TT---------------------GT-A-AA---CCCC------TTGTATTGAAACAA-TGAATG--TTTATCTGCCA--CAAGGCGAA------------TT-TTAATACAACTTTTAACAACGGATCTCTTGGCTCTCGCATCGATGAAGAACGCAGCGAAATGCGATAAGTAATGTGAATTGCAGAATTCAGTGAATCATCGAATCTTTGAACGCACCTTGCGCTCTCTGGTATTCCGGGGAGCACACCTGTTCGAGTGTCATTGAAACTCTCAAAT-AAAGGTGG----TTTTTG----CAAACCATCTC-TGTTTGGA-TTTGGAC---TTTGCTGC--A-T------T-A----A-TGT-GGCTAGTCTTAAATGTATTAGC--AGAT-CCTCA-TT-----GA---GG-----TTTTGGTTCTACTCAGCATGAT-AAT---T-A-----TCTAATGTTGAGG----ACAGTT-------------------GCAAGA---------------------CTGG-CCATG-A----------------C--TCTCTT----T----GGATTGCTTCTCTCTGGCTG-CCCGAGTTGTAATCTAGAGAAGTG-TTTTCTGTGCTGGACTGTGTTTAAGTTTCCTGGATATGGAACATCATAGAGGGTGAGAATCCCGTCTTTGACACAGA-CTG-CCAGTAC-TCTGTGATGCACTCTCAACGAGTCGAGTTGTTTGGGATTGCAGCTCAAAATGGGAGGTAAATTCCTTCTAAAGCTAAATATTGGCGAGAGACCGATAGCGAACAAGTACCGTGAGGGAAAGATGAAAAGCACTTTGGAAAGAGAGTTAAACAGTACGTGAAATTGTTAAAAGGGAAACAATTGAAGTCAGTTGCATCTACTTGGACTCAGCCTTAC----TTTGG-TTTGGTGCATTTCCTTGT-GGATGGGCCAGTGTTCATG-TTGATTACTGG-AAAAGGGGC-T--AGGGAATGTGG--CTCTTTT----GGGAGTG---TT-ATAGCCTTGGCTCATATACAGTGA--TTAATATGGAGTGATACAGCATGCTTCGGTGGTGCTTGTACTGGCATAATGGCTTTAAATGACCCGTCTTGAAACACGGACCAA-GGAGTCTAACATGTCTGCAAGTATTTGGGTGAT-AAACTC-------AAGTGCGTAATGAAAGTGA-TAGCTGGGAACCC---------------TGC------------------AAAGGGGGCACCAGTGCCCCGAGTGGATCTTC-TGTGATGCATCGGAGGTAGAGCATATATGTTGGGACCCGAAAGATGGTGAACTATGCCTGAATAGGGTGAAGC-----------------------------------------------------------------------------------------CATGGAGACAACATGTTGGAGGAATCCCCCAAGTAGGTG-GAAATCAY-TGATTGTC-GGGATTTCGGACTCGCTGAACGTTC-TTTGCGTTTCTCTAGCATGCCATGGTTTAAAGGCTGGTCGCGCGAGGGCAAAGTTGGTGTCATCAAGGGGAAGACTTTGCTCGATGCCATCGACGGAATCGAACCTCCAACGCGCCCGACCGACAAACCTCTCCGACTTCCTCTTCAGGATGTGTACAAAATTGGCGGTATCGGCACAGTCCCTGTYGGTCGTGTTGAGACTGGTATCATCAAGGCCGGCATGATCGTCTCCTTCGCGCCAAGCAATGTGACGACTGAAGTCAAGTCCGTCGAGATGCACCATGAACAACTT-----------------------------------------------------
	'Hydnum_cf_subalpinum_voucher_GDGM83086_CHINA'             --TACAG---G-GG----G----TTGATGCTGGCAG------T-TTAGCT----GC-ATGTGCTCACTC-TTCTGG-TTT----A--TTTACACCTGTGCACTTAA---------------T-T---C---TTTCAAA-GGC-----------AGGGT-----AG-AACC----TGCCT-TTGGAAC--------TT---------------------AT-A-AA---CCCC------TTGTATTGAAACAA-TGAATG--TTTATCTGCCA--CAAGGCGAA------------TT-TTAATACAACTTTTAACAACGGATCTCTTGGCTCTTGCATCGATGAAGAACGCAGCGAAATGCGATAAGTAATGTGAATTGCAGAATTCAGTGAATCATCGAATCTTTGAACGCACCTTGCGCTCTCTGGTATTCCGGGGAGCACACCTGTTCGAGTGTCATTGAAACTCTCAAAT-AAAGGTGG----TTTTTG----CAAACCATCTC-TGTTTGGA-TTTGGAC---TTTGCTGC--A-T------T-A----A-TGT-GGCTAGTCTTAAATGTATTAGC--AGAT-CCTCA-TT-----GA---GG-----TTTTGGTTCTACTCAGCATGAT-AAT---T-A-----TCTAATGTTGAGG----ACAGTT-------------------GCAAGA---------------------CTGG-CCATG-A----------------C--TCTCTT----T----GGATTGCTTCT-------------------------------------------------------------------------------------------------------------------------------------------------------------------------------------------------------------------------------------------------------------------------------------------------------------------------------------------------------------------------------------------------------------------------------------------------------------------------------------------------------------------------------------------------------------------------------------------------------------------------------------------------------------------------------------------------------------------------------------------------------------------------------------------------------------------------------------------------------------------------------------------------------------------------------------------------------------------------------------------------------------------------------------------------------------------------------------------------------------------------------------------------------------------------------------------------------------------------------------------------------------------------------------------------------------------------------------------------------
	'Hydnum_cf_subalpinum_Cui_24157_CHINA'                     --TACAG---G-GG----G----TTGATGCTGGCAG------T-TTAGCT----GC-ATGTGCTCACTC-TTCTGG-TTT----A--TTTACACCTGTGCACTTAA---------------T-T---C---TTTCAAA-GGC-----------AGGGT-----AG-AACC----TGCCT-TTGGAAC--------TT---------------------AT-A-AA---CCCC------TTGTATTGAAACAA-TGAATG--TTTATCTGCCA--CAAGGCGAA------------TT-TTAATACAACTTTTAACAACGGATCTCTTGGCTCTTGCATCGATGAAGAACGCAGCGAAATGCGATAAGTAATGTGAATTGCAGAATTCAGTGAATCATCGAATCTTTGAACGCACCTTGCGCTCTCTGGTATTCCGGGGAGCACACCTGTTCGAGTGTCATTGAAACTCTCAAAT-AAAGGTGG----TTTTTG----CAAACCATCTC-TGTTTGGA-TTTGGAC---TTTGCTGC--A-T------T-A----A-TGT-GGCTAGTCTTAAATGTATTAGC--AGAT-CCTCA-TT-----GA---GG-----TTTTGGTTCTACTCAGCATGAT-AAT---T-A-----TCTAATGTTGAGG----ACAGTT-------------------GCAAGA---------------------CTGG-CCATG-A----------------C--TCTCTT----T----GGATTGCTTCT-------------------------------------------------------------------------------------------------------------------------------------------------------------------------------------------------------------------------------------------------------------------------------------------------------------------------------------------------------------------------------------------------------------------------------------------------------------------------------------------------------------------------------------------------------------------------------------------------------------------------------------------------------------------------------------------------------------------------------------------------------------------------------------------------------------------------------------------------------------------------------------------------------------------------------------------------------------------------------------------------------------------------------------------------------------------------------------------------------------------------------------------------------------------------------------------------------------------------------------------------------------------------------------------------------------------------------------------------------
	'Hydnum_repandum_HKAS93253_GERMANY'                        --TACAG---G-GG----G----TTGATGCTGGCAG------T-TTAGCT----GC-ATGTGCTCACTC-TTCTGG-TTT----A--TTTACACCTGTGCACTTAA---------------T-T-------TTTCAAA-GGG-----------AGGGT-----AG-AACC----TGCCT-TTGGAAC--------TT---------------------AT-A-AA---CCCC------TTGTATTGAAACAA-TGAATG--TTTATCTGCCA--CAAGGCGAA------------TT-TTAATACAACTTTTAACAACGGATCTCTTGGCTCTCGCATCGATGAAGAACGCAGCGAAATGCGATAAGTAATGTGAATTGCAGAATTCAGTGAATCATCGAATCTTTGAACGCACCTTGCGCTCTCTGGTATTCCGGGGAGCACACCTGTTCGAGTGTCATTGAAACTCTCAAAT-AAAGGTGG----TTTTTG----CAGACCATCTC-TGTTTGGA-TTTGGAC---TTTGCTGC--A-T------T-A----A-TGT-GGCTAGTCTTAAATGTATTAGC--TGAT-CCTCA-TT-----GA---GG-----TTTTGGTTCTACTCAGCATGAT-AAT---T-A-----TCTAATGTTGAGG----ACAGTC-------------------GCAAGA---------------------CTGG-CCATG-G----------------C--TCTCTT----T----GG-----------------------------------------------------------------------------------------------------------------------------------------------------------------------------------------------------------------------------------------------------------------------------------------------------------------------------------------------------------------------------------------------------------------------------------------------------------------------------------------------------------------------------------------------------------------------------------------------------------------------------------------------------------------------------------------------------------------------------------------------------------------------------------------------------------------------------------------------------------------------------------------------------------------------------------------------------------------------------------------------------------------------ATGCCATGGTTCAAAGGCTGGTCACGCGAGGGCAAAGCTGGTGTCATCAAGGGGAAGACTTTGCTCGATGCCATCGACGGAATCGAACCCCCAACGCGCCCAACCGACAAACCTCTTCGACTTCCTCTTCAGGATGTGTACAAAATCGGCGGCATCGGCACAGTCCCTGTCGGTCGTGTTGAGACTGGTATCATCAAGGCCGGCATGATCGTCTCCTTCGCTCCAAGCAATGTGACGACTGAAGTCAAGTCCGTCGAGATGCACCATGAACAACTTGAGCAGGGTAACCCAGGTGACAACGTCGGTTTCAACATTAAGTGAGGGTTGCG
	'Hydnum_repandum_H_6003710_FINLAND_EPITYPE'                --TACAG---G-GG----G----TTGATGCTGGCAG------T-TTAGCT----GC-ATGTGCTCACTC-TTCTGG-TTT----A--TTTACACCTGTGCACTTAA---------------T-T-------TTTCAAA-GGG-----------AGGGT-----AG-AACC----TGCCT-TTGGAAC--------TT---------------------AT-A-AA---CCCC------TTGTATTGAAACAA-TGAATG--TTTATCTGCCA--CAAGGCGAA------------TT-TTAATACAACTTTTAACAACGGATCTCTTGGCTCTCGCATCGATGAAGAACGCAGCGAAATGCGATAAGTAATGTGAATTGCAGAATTCAGTGAATCATCGAATCTTTGAACGCACCTTGCGCTCTCTGGTATTCCGGGGAGCACACCTGTTCGAGTGTCATTGAAACTCTCAAAT-AAAGGTGG----TTTTTG----CAGACCATCTC-TGTTTGGA-TTTGGAC---TTTGCTGC--A-T------T-A----A-TGT-GGCTAGTCTTAAATGTATTAGC--TGAT-CCTCA-TT-----GA---GG-----TTTTGGTTCTACTCAGCATGAT-AAT---T-A-----TCTAATGTTGAGG----ACAGTC-------------------GCAAGA---------------------CTGG-CCATG-G----------------C--TCTCTT----T----GGATTGCTTCT-------------------------------------------------------------------------------------------------------------------------------------------------------------------------------------------------------------------------------------------------------------------------------------------------------------------------------------------------------------------------------------------------------------------------------------------------------------------------------------------------------------------------------------------------------------------------------------------------------------------------------------------------------------------------------------------------------------------------------------------------------------------------------------------------------------------------------------------------------------------------------------------------------------------------------------------------------------------------------------------------------------------------------------------------------------------------------------------------------------------------------------------------------------------------------------------------------------------------------------------------------------------------------------------------------------------------------------------------------
	'Cui_18633_FRANCE'                                         --TACAG---G-GG----G----TTGATGCTGGCAG------T-TTAGCT----GC-ATGTGCTCACTC-TTCTGG-TTT----A--TTTACACCTGTGCACTTAA---------------T-T-------TTTCAAA-GGG-----------AGGGT-----AG-AACC----TGCCT-TTGGAAC--------TT---------------------AT-A-AA---CCCC------TTGTATTGAAACAA-TGAATG--TTTATCTGCCA--CAAGGCGAA------------TT-TTAATACAACTTTTAACAACGGATCTCTTGGCTCTCGCATCGATGAAGAACGCAGCGAAATGCGATAAGTAATGTGAATTGCAGAATTCAGTGAATCATCGAATCTTTGAACGCACCTTGCGCTCTCTGGTATTCCGGGGAGCACACCTGTTCGAGTGTCATTGAAACTCTCAAAT-AAAGGTGG----TTTTTG----CAGACCATCTC-TGTTTGGA-TTTGGAC---TTTGCTGC--A-T------T-A----A-TGT-GGCTAGTCTTAAATGTATTAGC--TGAT-CCTCA-TT-----GA---GG-----TTTTGGTTCTACTCAGCATGAT-AAT---T-A-----TCTAATGTTGAGG----ACAGTC-------------------GCAAGA---------------------CTGG-CCATG-G----------------C--TCTCTT----T----GGATTGCTTCT---------------------------------------------------------------------------------------------------------------------------------------------------------------------------------------------------------------------------------------------------------------------------------------------------------------------------------------------------------------------------------------------------------------------------------------------------------------------------------------------------------------------------------------------------------------------------------------------------------------------------------------------------------------------------------------------------------------------------------------------------------------------------------------------------------------------------------------------------------------------------------------------------------------------CATGTTGGAGGAATCTGTTAAGTAGGTG-GAAATCAC-TGATTGTC-GGGATTTCGGACTCGCTGAACATTC-TTTGCGTTTCTCTAGCATGCCATGGTTCAAAGGCTGGTCACGCGAGGGCAAAGCTGGTGTCATCAAGGGGAAGACTTTGCTCGATGCCATCGACGGAATCGAACCCCCAACGCGCCCAACCGACAAACCTCTCCGACTTCCTCTTCAGGATGTGTACAAAATCGGCGGCATCGGCACAGTCCCTGTCGGTCGTGTTGAGACTGGTATCATCAAGGCCGGCATGATCGTCTCCTTCGCTCCAAGCAATGTGACGACTGAAGTCAAGTCCGTCGAGATGCACCATGAACAACTTGAGCAGGGTAACCCAGGTGACAACGTCGGTTTCAACATTAAGTGAGGGTTGCG
	'Cui_18632_FRANCE'                                         --CAGAG---G-AG----G----TTGATGCTGGCAG------T-TTAGCT----GC-ATGTGCTCACTC-TTCTGG-TTT----A--TTTACACCTGTGCACTTAA---------------T-T-------TTTCAAA-GGG-----------AGGGT-----AG-AACC----TGCCT-TTGGAAC--------TT---------------------AT-A-AA---CCCC------TTGTATTGAAACAA-TGAATG--TTTATCTGCCA--CAAGGCGAA------------TT-TTAATACAACTTTTAACAACGGATCTCTTGGCTCTCGCATCGATGAAGAACGCAGCGAAATGCGATAAGTAATGTGAATTGCAGAATTCAGTGAATCATCGAATCTTTGAACGCACCTTGCGCTCTCTGGTATTCCGGGGAGCACACCTGTTCGAGTGTCATTGAAACTCTCAAAT-AAAGGTGG----TTTTTG----CAGACCATCTC-TGTTTGGA-TTTGGAC---TTTGCTGC--A-T------T-A----A-TGT-GGCTAGTCTTAAATGTATTAGC--TGAT-CCTCA-TT-----GA---GG-----TTTTGGTTCTACTCAGCATGAT-AAT---T-A-----TCTAATGTTGAGG----ACAGTC-------------------GCAAGA---------------------CTGG-CCATG-G----------------C--TCTCTT----T----GGATTGCTTCT---------------------------------------------------------------------------------------------------------------------------------------------------------------------------------------------------------------------------------------------------------------------------------------------------------------------------------------------------------------------------------------------------------------------------------------------------------------------------------------------------------------------------------------------------------------------------------------------------------------------------------------------------------------------------------------------------------------------------------------------------------------------------------------------------------------------------------------------------------------------------------------------------------------------CATGTTGGAGGAATCTGTTAAGTAGGTG-GAAATCAC-TGATTGTC-GGGATTTCGGACTCGCTGAACGTTC-TTTGCGTTTCTCTAGCATGCCATGGTTCAAAGGCTGGTCACGCGAGGGCAAAGCTGGTGTCATCAAGGGGAAGACTTTGCTCGATGCCATCGACGGAATCGAACCCCCAACGCGCCCAACCGACAAACCTCTTCGACTTCCTCTTCAGGATGTGTACAAAATCGGCGGCATCGGCACAGTCCCTGTCGGTCGTGTTGAGACTGGTATCATCAAGGCCGGCATGATCGTCTCCTTCGCTCCAAGCAATGTGACGACTGAAGTCAAGTCCGTCGAGATGCACCATGAACAACTTGAGCAGGGTAACCCAGGTGACAACGTCGGTTTCAACATTAAGTGAGGGTTGCG
	'Hydnum_neorepandum_HT_095_CANADA_TYPE'                    --TACAG---G-GG----G----TTGATGCTGGCAG------T-TTAGCT----GC-ATGTGCTCACTC-TTCTGG-TTT----A--TTTACACCTGTGCACTTAA---------------T-T---T---TTTCAAA-GGG-----------AGGGT-----AG-AACC----TGCCT-TTGGAAC--------TT---------------------AT-A-AA---CCCC------TTGTATTGAAACAA-TGAATG--TTTATCTGCCA--CAAGGCGAA------------TT-TTAATACAACTTTTAACAACGGATCTCTTGGCTCTCGCATCGATGAAGAACGCAGCGAAATGCGATAAGTAATGTGAATTGCAGAATTCAGTGAATCATCGAATCTTTGAACGCACCTTGCGCTCCCTGGTATTCCGGGGAGCACACCTGTTCGAGTGTCATCGAAACTCTCAAAT-AAAGGTGG----TTTTTG----CAGACCATCTC-TGTTTGGA-TTTGGAC---TTTGCGGC--A-T------T-A----A-TGT-GGCTAGTCTTAAATGTATTAGC--TGAT-CCTCA-TT-----GA---GG-----TTTTGGTTCTACTCAGCATGAT-AAT---T-A-----TCTAATGTTGAGG----ACAGTC-------------------GCAGGA---------------------CTGG-CCATG-G----------------CTATCTCTC----T----GGATTGCTTCT-------------------------------------------------------------------------------------------------------------------------------------------------------------------------------------------------------------------------------------------------------------------------------------------------------------------------------------------------------------------------------------------------------------------------------------------------------------------------------------------------------------------------------------------------------------------------------------------------------------------------------------------------------------------------------------------------------------------------------------------------------------------------------------------------------------------------------------------------------------------------------------------------------------------------------------------------------------------------------------------------------------------------------------------------------------------------------------------------------------------------------------------------------------------------------------------------------------------------------------------------------------------------------------------------------------------------------------------------------
	'Hydnum_neorepandum_HT_086_CANADA'                         --TACAG---G-GG----G----TTGATGCTGGCAG------T-TTAGCT----GC-ATGTGCTCACTC-TTCTGG-TTT----A--TTTACACCTGTGCACTTAA---------T-----T-T---T---TT?CAAA-GGG-----------AGGGT-----AG-AACC----TGCCT-TTGGAAC--------TT---------------------AT-A-AA---CCCC------TTGTATTGAAACAA-TGAATG--TTTATCTGCCA--CAAGGCGAA------------TT-TTAATACAACTTTTAACAACGGATCTCTTGGCTCTCGCATCGATGAAGAACGCAGCGAAATGCGATAAGTAATGTGAATTGCAGAATTCAGTGAATCATCGAATCTTTGAACGCACCTTGCGCTCCCTGGTATTCCGGGGAGCACACCTGTTCGAGTGTCATCGAAACTCTCAAAT-AAAGGTGG----TTTTTG----CAGACCATCTC-TGTTTGGA-TTTGGAC---TTTGCGGC--A-T------T-A----A-TGT-GGCTAGTCTTAAATGTATTAGC--TGAT-CCTCA-TT-----GA---GG-----TTTTGGTTCTACTCAGCATGAT-AAT---T-A-----TCTAATGTTGAGG----ACAGTC-------------------GCAGGA---------------------CTGG-CCATG-G----------------CTATCTCTC----T----GGATTGCTTCT-------------------------------------------------------------------------------------------------------------------------------------------------------------------------------------------------------------------------------------------------------------------------------------------------------------------------------------------------------------------------------------------------------------------------------------------------------------------------------------------------------------------------------------------------------------------------------------------------------------------------------------------------------------------------------------------------------------------------------------------------------------------------------------------------------------------------------------------------------------------------------------------------------------------------------------------------------------------------------------------------------------------------------------------------------------------------------------------------------------------------------------------------------------------------------------------------------------------------------------------------------------------------------------------------------------------------------------------------------
	'Hydnum_washingtonianum_214'                               ---------------------------------------------------------------------------------------------------------------------------------------------------------------------------------------------------------------------------------------------------------------------------------------------------------------------------------------------------------------------------------------ATTGCAGAATTCAGTGAATCATCGAATCTTTGAACGCACCTTGCGCTCCCTGGTATTCCGGGGAGCACACCTGTTCGAGTGTCATCGAAACTCTCAAAT-AAAGGTGG----TTTTTG----CAGACCATCTC-TGTTTGGA-TTTGGAC---TTTGCTGC--A-T------T-A----A-TGT-GGCTAGTCTTAAATGTATTAGC--TGAT-CCTCA-TT-----GA---GG-----TTTTGGTTCTACTCAGCATGAT-AAT---T-A-----TCTAATGTTGAGG----ACAGTC-------------------GCAGGA---------------------CTGG-CCATG-G----------------CTATCTCTC----T----GGATTGCTTCT-------------------------------------------------------------------------------------------------------------------------------------------------------------------------------------------------------------------------------------------------------------------------------------------------------------------------------------------------------------------------------------------------------------------------------------------------------------------------------------------------------------------------------------------------------------------------------------------------------------------------------------------------------------------------------------------------------------------------------------------------------------------------------------------------------------------------------------------------------------------------------------------------------------------------------------------------------------------------------------------------------------------------------------------------------------------------------------------------------------------------------------------------------------------------------------------------------------------------------------------------------------------------------------------------------------------------------------------------------
	'Hydnum_boreorepandum_H_6003711_FINLAND_TYPE'              -------------G----G----TTGATGCTGGCGG------T-TTAGCT----GC-ATGTGCTCACTC-TTCTGG-TTT----A--TTTACACCTGTGCACTTAA---------------T-T---C---TTTCAAA-GGG-----------AGGGT-----AG-AACC----TGCCT-TTGGAAC--------TT---------------------AT-A-GA---CCCCCC----TTGTATTGAAACAA-TGAATG--TTTATCTGCCA--CAAGGCGAA------------TT-TTAATACAACTTTTAACAACGGATCTCTTGGCTCTCGCATCGATGAAGAACGCAGCGAAATGCGATAAGTAATGTGAATTGCAGAATTCAGTGAATCATCGAATCTTTGAACGCACCTTGCGCTCTCTGGTATTCCGGGGAGCACACCTGTTCGAGTGTCATTGAAACTCTCAAAT-AAAGGTGG----TTTTTG----CAGACCATCTC-TGTTTGGA-TTTGGAC---TTTGCTGC--A-T------T-A----A-TGT-GGCTAGTCTTAAATGTATTAGC--TGAT-CCTCA-TT-----GA---GG-----TTTTGGTTCTACTCAGCATGAT-AAT---T-A-----TCTAATGTTGAGG----ACAGTC-------------------GCAAGA---------------------CTGG-CCATG-G----------------C--TCTCTT----T----GGATTGCTTCT-------------------------------------------------------------------------------------------------------------------------------------------------------------------------------------------------------------------------------------------------------------------------------------------------------------------------------------------------------------------------------------------------------------------------------------------------------------------------------------------------------------------------------------------------------------------------------------------------------------------------------------------------------------------------------------------------------------------------------------------------------------------------------------------------------------------------------------------------------------------------------------------------------------------------------------------------------------------------------------------------------------------------------------------------------------------------------------------------------------------------------------------------------------------------------------------------------------------------------------------------------------------------------------------------------------------------------------------------------
	'Hydnum_boreorepandum_HT_1679_FINLAND'                     -------------------------------GGCGG------T-TTAGCT----GC-ATGTGCTCACTC-TTCTGG-TTT----A--TTTACACCTGTGCACTTAA---------------T-T---C---TTTCAAA-GGG-----------AGGGT-----AG-AACC----TGCCT-TTGGAAC--------TT---------------------AT-A-GA---CCCCCC?---TTGTATTGAAACAA-TGAATG--TTTATCTGCCA--CAAGGCGAA------------TT-TTAATACAACTTTTAACAACGGATCTCTTGGCTCTCGCATCGATGAAGAACGCAGCGAAATGCGATAAGTAATGTGAATTGCAGAATTCAGTGAATCATCGAATCTTTGAACGCACCTTGCGCTCTCTGGTATTCCGGGGAGCACACCTGTTCGAGTGTCATTGAAACTCTCAAAT-AAAGGTGG----TTTTTG----CAGACCATCTC-TGTTTGGA-TTTGGAC---TTTGCTGC--A-T------T-A----A-TGT-GGCTAGTCTTAAATGTATTAGC--TGAT-CCTCA-TT-----GA---GG-----TTTTGGTTCTACTCAGCATGAT-AAT---T-A-----TCTAATGTTGAGG----ACAGTC-------------------GCAAGA---------------------CTGG-CCATG-G----------------C--TCTCTT----T----GGATTGCTTCT-------------------------------------------------------------------------------------------------------------------------------------------------------------------------------------------------------------------------------------------------------------------------------------------------------------------------------------------------------------------------------------------------------------------------------------------------------------------------------------------------------------------------------------------------------------------------------------------------------------------------------------------------------------------------------------------------------------------------------------------------------------------------------------------------------------------------------------------------------------------------------------------------------------------------------------------------------------------------------------------------------------------------------------------------------------------------------------------------------------------------------------------------------------------------------------------------------------------------------------------------------------------------------------------------------------------------------------------------------
	'Hydnum_vagabundum_CLO4985_USA_TYPE'                       --TACAG---G-GG----G----TTGATGCTGGCAG------T-TTAGCT----GC-ATGTGCTCACTC-TTCTGA-TTT----A--TTTACACCTGTGCACTTAA---------------T-T---T---TTTCAAA-GGG-----------AGGGT-----AG-AACC----TTCCT-TTGGAAC--------TT---------------------AT-A-GA---CACC------TTGTATTGGAACAA-TGAATG--TTTATCTGCCA--CAAGGCGAA------------TT-TTAATACAACTTTTAACAACGGATCTCTTGGCTCTCGCATCGATGAAGAACGCAGCGAAATGCGATAAGTAATGTGAATTGCAGAATTCAGTGAATCATCGAATCTTTGAACGCACCTTGCGCTCTCTGGTATTCCGGGGAGCACACCTGTTCGAGTGTCATTGAAACTCTCAAAT-AAAGGTGG---TTTTTTG----GAGACCATCTC-TGTTTGGA-TTTGGGC---TTTGCTGC--A-T------T-A----A-TGT-GGCTAGTCTTAAATGTATTAGC--TGGT-CCTCA-TT-----GT---GG-----TTTTGGTTCTACTCAGCATGAT-AAT---T-A-----TCTAATGTTGAGG----ACAGTT-------------------GAAGGA---------------------CTGG-CCATG-G----------------C--CCTCTC----T----GGATTGCTTCT-------------------------------------------------------------------------------------------------------------------------------------------------------------------------------------------------------------------------------------------------------------------------------------------------------------------------------------------------------------------------------------------------------------------------------------------------------------------------------------------------------------------------------------------------------------------------------------------------------------------------------------------------------------------------------------------------------------------------------------------------------------------------------------------------------------------------------------------------------------------------------------------------------------------------------------------------------------------------------------------------------------------------------------------------------------------------------------------------------------------------------------------------------------------------------------------------------------------------------------------------------------------------------------------------------------------------------------------------------
	'Hydnum_vagabundum_10782TJB_USA'                           --TACAG---G-GG----G----TTGATGCTGGCAG------T-TTAGCT----GC-ATGTGCTCACTC-TTCTGA-TTT----A--TTTACACCTGTGCACTTAA---------------T-T---T---TTTCAAA-GGG-----------AGGGT-----AG-AACC----TTCCT-TTGGAAC--------TT---------------------AT-A-GA---CACC------TTGTATTGGAACAA-TGAATG--TTTATCTGCCA--CAAGGCGAA------------TT-TTAATACAACTTTTAACAACGGATCTCTTGGCTCTCGCATCGATGAAGAACGCAGCGAAATGCGATAAGTAATGTGAATTGCAGAATTCAGTGAATCATCGAATCTTTGAACGCACCTTGCGCTCTCTGGTATTCCGGGGAGCACACCTGTTCGAGTGTCATTGAAACTCTCAAAT-AAAGGTGG--TTTTTTTG----GAGACCATCTC-TGTTTGGA-TTTGGGC---TTTGCTGC--A-T------T-A----A-TGT-GGCTAGTCTTAAATGTATTAGC--TGGT-CCTCA-TT-----GT---GG-----TTTTGGTTCTACTCAGCATGAT-AAT---T-A-----TCTAATGTTGAGG----ACAGTT-------------------GAAGGA---------------------CTGG-CCATG-G----------------C--CCTCTC----T----GGATTGCTTCT-----------------------------------------------------------------------------------------------------------------------------------------------------------------------------------------------------------------------------------------------------------------------------------------------------------------------------------------------------------------------------------------------------------------------------------------------------------------------------------------------------------------------------------------------------------------------------------------------------------------------------------------------------------------------------------------------------------------------------------------------------------------------------------------------------------------------------------------------------------------------------------------------------------ATGGAGACAACATGTTGGAGGAATCTGTCAAGTAGGTG-GAAATCAC-CGATTGTC-GRGATTTCGGTCTCGCTGGACGTTC-TTKGSKTTTCTCTAGCATGCCATGGTTCAAAGGCTGGTCGCGCGAGGGCAAAGCTGGTATCATCAAGGGGAAGACTTTGCTCGATGCCATCGACGGAATCGAGCCCCCAACGCGCCCGACCGATAAACCTCTCCGACTTCCTCTTCAGGATGTGTACAAAATCGGCGGTATCGGTACAGTCCCTGTCGGTCGTGTTGAGACTGGTATCATCAAGGCCGGCATGATCGTCTCCTTCGCTCCAAGCAATGTGACGACTGAAGTCAAGTCCGTCGAGATGCACCATGAACAACTTGAGCAGGGTAACCCAGGTGATAACGTTGGTTTCAACATTAAGTGAGGGYTGCG
	'Hydnum_formosum_CO5236_PANAMA_TYPE'                       --TACAGA--G-GG----G----TTGATGCTGGCAG------T-TTAGCT----GC-ATGTGCTCGCTC-TTCTGA-TTT----A--TTTACACCTGTGCACTTGA---------------T-T---T---TTTCAAA-GGG-----------AGGGT-----AG-AACC----TGCCT-TTGGAAC--------TT---------------------AT-A-GA-C-CCCCC-----TTGTATTGGAACAA-TGAATG--TTTATCTGCCA--CAAGGCGAA------------TT-TTAATACAACTTTTAACAACGGATCTCTTGGCTCTCGCATCGATGAAGAACGCAGCGAAATGCGATAAGTAATGTGAATTGCAGAATTCAGTGAATCATCGAATCTTTGAACGCACCTTGCGCTCTCTGGTATTCCGGGGAGCACACCTGTTCGAGTGTCATTGAGACTCTCAAAC-AAAGGTGG----CTTTA-----CAGGCCATCTC-TGTTTGGA-TTTGGAC--TTTTGCTGCATA-T------T-C----A-TGT-GGCTCGTCTTAAATGTATTAGC--TGGT-CCTCA-TT-----GA---GG-----TTTTGGTTCTACTCAGCATGGT-AAT---T-A-----TCTAATGTTGAGG----ACAGTT-------------------GCAGGA---------------------CTGG-CCATA-GCT--------------C--TCTCTC----T----GGATTGCTTCT-------------------------------------------------------------------------------------------------------------------------------------------------------------------------------------------------------------------------------------------------------------------------------------------------------------------------------------------------------------------------------------------------------------------------------------------------------------------------------------------------------------------------------------------------------------------------------------------------------------------------------------------------------------------------------------------------------------------------------------------------------------------------------------------------------------------------------------------------------------------------------------------------------------------------------------------------------------------------------------------------------------------------------------------------------------------------------------------------------------------------------------------------------------------------------------------------------------------------------------------------------------------------------------------------------------------------------------------------------
	'Hydnum_formosum_AEFM1079_COSTA_RICA'                      --TACAGG-GG-GG----G----TTGATGCTGGCAG------T-TTAGCT----GC-ATGTGCTCGCTC-TTCTGA-TTT----A--TTTACACCTGTGCACTTGA---------------T-TTTCT---TTTCAAA-GGG-----------A---------------C----TGCCT-TTGGAAC--------TT---------------------AT-A-GA---CCCCC-----TTGTATTGGAACAA-TGAATG--TTTATCTGCCA--CAAGGCGAA------------TT-TTAATACAACTTTTAACAACGGATCTCTTGGCTCTCGCATCGATGAAGAACGCAGCGAAATGCGATAAGTAATGTGAATTGCAGAATTCAGTGAATCATCGAATCTTTGAACGCACCTTGCGCTCTCTGGTATTCCGGGGAGCACACCTGTTCGAGTGTCATTGAGACTCTCAAAT-AAAGGTGG----CTTTG-----CAGGCCATCTC-TGTTTGGA-TTTGGAC---TTTGCTGCATA-T------T-C----A-TGT-GGCTCGTCTTAAATGTATTAGC--TGGT-CCTCA-TT-----GA---GG-----TTTTGGTTCTACTCAGCATGGT-AAT---T-A-----TCTAATGTTGAGG----ACAGTT-------------------GCAGGA---------------------CTGG-CCATA-GCT--------------C--TCTCTC----T----GGATTGCTTCT-------------------------------------------------------------------------------------------------------------------------------------------------------------------------------------------------------------------------------------------------------------------------------------------------------------------------------------------------------------------------------------------------------------------------------------------------------------------------------------------------------------------------------------------------------------------------------------------------------------------------------------------------------------------------------------------------------------------------------------------------------------------------------------------------------------------------------------------------------------------------------------------------------------------------------------------------------------------------------------------------------------------------------------------------------------------------------------------------------------------------------------------------------------------------------------------------------------------------------------------------------------------------------------------------------------------------------------------------------
	'Hydnum_subolympicum_F1188765_USA'                         --TACAAGGGG-GG----G----TTGATGCTGGCAG------T-TTAACT----GC-ATGTGCTCACTC-TTCTGATTTTT---A--TTTACACCTGTGCACTTGA---------T-----T-T---T---TTCAAAG-GGG-----------AGGGT-----AG-AGCC----TGCCT-TTGGAAC--------TT---------------------AT-A-AA-A-CCCCC-----TTGTATTGAAACAA-TGAATG--TTTATCTGCCA--CAAGGCGAA------------TT-TTAATACAACTTTTAACAACGGATCTCTTGGCTCTCGCATCGATGAAGAACGCAGCGAAATGCGATAAGTAATGTGAATTGCAGAATTCAGTGAATCATCGAATCTTTGAACGCATCTTGCGCTCTCTGGTATTCCGGGGAGCACATCTGTTCGAGTGTCATTGAAACTCTCAAAT-AAAGGTGG--ATTTTTAA----CTATCCATCTC-TGTTTGGA-TTTGGAC---TTTGCTGC--A-T------T-A----A-TGT-GGCTAGTCTTAAATGTATTAGC-TTGGT-CCTCA-TT-----GA---GG-----TTTTGGTTCTACTCGGCATGAT-AAT---T-A-----TCTAATGTTGAGG----ACAGTC-------------------TTAGGA---------------------CTGG-CCATG-G----------------C--TCTCTC----T----GGATTGCTTCTCTTTGGCTG-CCCGAGTTGTAATCTAGAGAAGTG-TTTTCTGTGCTGGACTGTGTTTAAGTTTCCTGGATATGGAACATCATAGAGGGTGAGAATCCCGTCTCTGACACAGA-CTA-CCAGTAC-TTTGTGATGCACTCTCAACGAGTCGAGTTGTTTGGGATTGCAGCTCAAAATGGGAGGTAAATTCCTTCTAAAGCTAAATATTGGCGAGAGACCGATAGCGAACAAGTACCGTGAGGGAAAGATGAAAAGCACTTTGGAAAGAGAGTTAAACAGTACGTGAAATTGTTAAAAGGGAAACAATTGAAGTCAGTTGCATCTACTTGGATTCAGCCTTGC----TTTGG-TTTGGTGCATTTCCTTGT-GGATGGGCCAGTGTTCATG-TTGATTACTGG-AAAAGGGGC-T--AGGGAATGTGG--CTCTTTT----GGGAGTG---TT-ATAGCCTTGGCTCATATGCAGTAA--TTAATATGGAGTGGTACAGCATGCTTCGGTGGTGCTTGTGCTGGCATAATGGCTTTAAATGACCCGTCTTGAAACACGGACCAA-GGAGTCTAACATGTCTGCAAGTATTTGGGTGAT-AAACTC-------AAGTGCGTAATGAAAGTGA-TAGCTGGGAACCC---------------TGC------------------AAAGGGGGCACCAGTGCCCCGAGCGGATCTTC-TGTGATGCATCGGAGGTAGAGCATATATGTTGGGACCCGAAAGATGGTGAACTATGCCTGAATAGGGTGAAGCCAGAGGAAACTCTGGTG-GAGGCTCGTAGCGATTCTGACGTGCAAATCGATCGTCAAATTTGGGTATAGGGGCGAAAGACTAATCGAAC---------------------------------------------------------------------------------------------------------------------------------------------------------------------------------------------------------------------------------------------------------------------------------------------------------------------------------------------------------------------------------------------------------------------------------------------
	'Hydnum_subolympicum_DAOM744368_CANADA'                    --TACAAGGGG-GG----G----TTGATGCTGGCAG------T-TTAACT----GC-ATGTGCTCACTC-TTCTGATTTTT---A--TTTACACCTGTGCACTTGA---------T-----T-T---T---TTCAAAG-GGG-----------AGGGT-----AG-AGCC----TGCCT-TTGGAAC--------TT---------------------AT-A-AA-A-CCCCC-----TTGTATTGAAACAA-TGAATG--TTTATCTGCCA--CAAGGCGAA------------TT-TTAATACAACTTTTAACAACGGATCTCTTGGCTCTCGCATCGATGAAGAACGCAGCGAAATGCGATAAGTAATGTGAATTGCAGAATTCAGTGAATCATCGAATCTTTGAACGCATCTTGCGCTCTCTGGTATTCCGGGGAGCACATCTGTTCGAGTGTCATTGAAACTCTCAAAT-AAAGGTGG--ATTTTTAA----CTATCCATCTC-TGTTTGGA-TTTGGAC---TTTGCTGC--A-T------T-A----A-TGT-GGCTAGTCTTAAATGTATTAGC-TTGGT-CCTCA-TT-----GA---GG-----TTTTGGTTCTACTCGGCATGAT-AAT---T-A-----TCTAATGTTGAGG----ACAGTC-------------------TTAGGA---------------------CTGG-CCATG-G----------------C--TCTCTC----T----GGATTGCTTCT-------------------------------------------------------------------------------------------------------------------------------------------------------------------------------------------------------------------------------------------------------------------------------------------------------------------------------------------------------------------------------------------------------------------------------------------------------------------------------------------------------------------------------------------------------------------------------------------------------------------------------------------------------------------------------------------------------------------------------------------------------------------------------------------------------------------------------------------------------------------------------------------------------------------------------------------------------------------------------------------------------------------------------------------------------------------------------------------------------------------------------------------------------------------------------------------------------------------------------------------------------------------------------------------------------------------------------------------------------
	'Hydnum_olympicum_HT_134_USA_TYPE'                         --TACAAGGAG-GG----G----TTGATGCTGGCAG------T-TTAACT----GC-ATGTGCTCGCTC-TTCTGATTTTT--YA--TTTACACCTGTGCACTTGA---------T-----T-T---T---TTCAAAG-GGG-----------AGGGT-----AG-AGCC----TGCCT-TTGGAAC--------TT---------------------AT-A-AA-A?CCCCC-----TTGTATTGAAACAA-TGAATG--TTTATCTGCCA--CAAGGCGAA------------TT-TTAATACAACTTTTAACAACGGATCTCTTGGCTCTCGCATCGATGAAGAACGCAGCGAAATGCGATAAGTAATGTGAATTGCAGAATTCAGTGAATCATCGAATCTTTGAACGCATCTTGCGCTCTCTGGTATTCCGGGGAGCACATCTGTTCGAGTGTCATTGAAACTCTCAAAT-AAAGGTGG--A-TTTTAA----CTACCCATCTT-TGTTTGGA-TTTGGAC---TTTGCTGC--A-T------T-A----A-TGT-GGCTAGTCTTAAATGTATTAGC-TTGGT-CCTCA-TT-----GA---GG-----TTTTGGTTCTACTCGGCATGAT-AAT---T-A-----TCTAATGTTGAGG----ACAGTC-------------------TCAGGA---------------------CTGG-CCATG-G----------------C--TCTCTC----T----GGATTGCTTCT-------------------------------------------------------------------------------------------------------------------------------------------------------------------------------------------------------------------------------------------------------------------------------------------------------------------------------------------------------------------------------------------------------------------------------------------------------------------------------------------------------------------------------------------------------------------------------------------------------------------------------------------------------------------------------------------------------------------------------------------------------------------------------------------------------------------------------------------------------------------------------------------------------------------------------------------------------------------------------------------------------------------------------------------------------------------------------------------------------------------------------------------------------------------------------------------------------------------------------------------------------------------------------------------------------------------------------------------------------
	'Hydnum_olympicum_SAT_05_USA'                              --TACAAGGAG-GG----G----TTGATGCTGGCAG------T-TTAACT----GC-ATGTGCTCGCTC-TTCTGATTTTT--CA--TTTACACCTGTGCACTTGA---------T-----T-T---T---TTCAAAG-GGG-----------AGGGT-----AG-AGCC----TGCCT-TTGGAAC--------TT---------------------AT-A-AA-A-CCCCC-----TTGTATTGAAACAA-TGAATG--TTTATCTGCCA--CAAGGCGAA------------TT-TTAATACAACTTTTAACAACGGATCTCTTGGCTCTCGCATCGATGAAGAACGCAGCGAAATGCGATAAGTAATGTGAATTGCAGAATTCAGTGAATCATCGAATCTTTGAACGCATCTTGCGCTCTCTGGTATTCCGGGGAGCACATCTGTTCGAGTGTCATTGAAACTCTCAAAT-AAAGGTGG--A-TTTTAA----CTACCCATCTT-TGTTTGGA-TTTGGAC---TTTGCTGC--A-T------T-A----A-TGT-GGCTAGTCTTAAATGTATTAGC-TTGGT-CCTCA-TT-----GA---GG-----TTTTGGTTCTACTCGGCATGAT-AAT---T-A-----TCTAATGTTGAGG----ACAGTC-------------------TCAGGA---------------------CTGG-CCATG-G----------------C--TCTCTC----T----GGATTGCTTCT-------------------------------------------------------------------------------------------------------------------------------------------------------------------------------------------------------------------------------------------------------------------------------------------------------------------------------------------------------------------------------------------------------------------------------------------------------------------------------------------------------------------------------------------------------------------------------------------------------------------------------------------------------------------------------------------------------------------------------------------------------------------------------------------------------------------------------------------------------------------------------------------------------------------------------------------------------------------------------------------------------------------------------------------------------------------------------------------------------------------------------------------------------------------------------------------------------------------------------------------------------------------------------------------------------------------------------------------------------
	'Hydnum_slovenicum_LJU_1338_SLOVENIA_TYPE'                 --TACAAGGGA-GG----G----TTGATGCTGGCAGT----TT-TTAACT----GC-ATGTGCTCACTC-TTCTGATTTT----A--TTTACACCTGTGCACTTGA---------T-----T-T---T---TTTCAAA-GGG-----------AGG-------------------GCCT-TTGGAAC--------TT---------------------AT-A-AA-A-CCCCC-----TTGGATTGAAACAA-TGAATG--TTTATCTGCCA--CAAGGCGAA------------TT-TTAATACAACTTTTAACAACGGATCTCTTGGCTCTCGCATCGATGAAGAACGCAGCGAAATGCGATAAGTAATGTGAATTGCAGAATTCAGTGAATCATCGAATCTTTGAACGCATCTTGCGCTCTCTGG-ATTCCGGGGAGCACATCTGTTCGAGTGTCATTGAAACTCTCAAAT-AAAGGTGG--A-TTTTAA----CTACCCATCTC-TGTTTGGA-TTTGGAC---TTTGCTGC--A-T------T-A----A-TGT-GGCTAGTCTTAAATGTATTAGC-TTGGT-CCTCATTT-----GA---GG-----TTTTGGTTCTCCTTGGCATGAT-AATT-AT-A-----TCTAATGTTGAGG----ACAGTC-------------------TCAGGA---------------------CTGG-CCATG-G----------------C--TCTCTC----T----GGATTGCTTCT-------------------------------------------------------------------------------------------------------------------------------------------------------------------------------------------------------------------------------------------------------------------------------------------------------------------------------------------------------------------------------------------------------------------------------------------------------------------------------------------------------------------------------------------------------------------------------------------------------------------------------------------------------------------------------------------------------------------------------------------------------------------------------------------------------------------------------------------------------------------------------------------------------------------------------------------------------------------------------------------------------------------------------------------------------------------------------------------------------------------------------------------------------------------------------------------------------------------------------------------------------------------------------------------------------------------------------------------------------
	'Hydnum_pinicola_SFC20180928_18_SOUTH_KOREA'               --TACAG---G-GG----G----TTGATGCTGGCAG------T-TTAACT----GC-ATGTGCTCGCTC-TTCTGA-TTT----A--TTTACACCTGTGCACTTAA--------TT-----T-T--CT---TTTCAAA-GGC-----------AGGGT-----AG-CTCC---CTGCCT-TTGGAGC-------TTT---------------------AT-G----A-ACCCC-----TTGAACTGAAATAA-TGAATG--TTTATCTGCCA--TAGGGTGAA------------TT-TTAATACAACTTTTAACAATGGATCTCTTGGCTCTCGCATCGATGAAGAACGCAGCGAAATGCGATAAGTAATGTGAATTGCAGAATTCAGTGAATCATCGAATCTTTGAACGCACCTTGCGCTCTCTGGTATTCCGGGGAGCACACCTGTTCGAGTGTCATTGATACTCTCAAAC-AAAGGGGG----CTTTG-----TAG-CTGTCTC-TGTTTGGA-TTTGGAC---TCTGCTGC--A-T------T-A----A-GGT-GGCTAGTCTTAAATGTATTAGC--TGGT-CCTCA-TT-----GA--GG-------TTTGGTTCTACTCAGCGTGAT-AAT---T-A-----TCTAACGTTGAGG----ACGGTC------------------CCCAGGA---------------------CTGG-CCATG-G----------------C--TCTCTC----T----GGATTGCTTCTCTTTGACTG-CCCGAGTTGTAATCTAGAGAAGTG-TTTTCTGTGCTGGACTGTGTTCAAGTTTCCTGGATATGGAACATCATAGAGGGTGAGAATCCCGTCCTTGACACAGA-CTC-CCAGTGC-TATGTGATGCACTCTCAACGAGTCGAGTTGTTTGGGATTGCAGCTCAAAATGGGAGGTAAATTCCTTCTAAAGCTAAATATTGGCGAGAGACCGATAGCGAACAAGTACCGTGAGGGAAAGATGAAAAGCACTTTGGAAAGAGAGTTAAACAGTACGTGAAATTGTTAAAAGGGAAACAATTGAAGTCAGTCGCATCTACTTGGACTCAGCCTTAC---TTTTGG-TTTGGTGCATTTCCTTGT-GGATGGGCCAGTGTTCATG-TTGATTGCTGG-AAAAGGGGC-T--AGGGAATGTGG--CTCTTTT----GGGAGTG---TT-ATAACCTTGGCTCATATACAGTAA--TTAATATGGAGTGATACAGCATGCTTCGGTGGTGCTTGTGCTGGCATAATGGCTTTAAATGACCCGTCTTGAAACACGGACCAA-GGAGTCTAACATGTCTGCAAGTATTTGGGTGAT-AAACCC-------AAGTGCGTAATGAAAGTAA-TAGCTGGGAACCC---------------TGC-----------------ATAGGGGGGCACCAGTGCCCCGAGCGGATCTTT-TGTGATGCATCGGAGGTAGAGCATACATGTTGGGACCCGAAAGATGGTGAACTATGCCTGAATAGGGTGAAGCCAGAGGAAACTCTGGTG-GAGGCTCGTAGCGATTCTGACGTGCAAATCGATCGTCAAATTTGGGTATAGGGGCGAAAGACTAATCGAACCATGGAGACAACATGTTGGAGGAATCAGTCAAGTGGGTT-GAAATCAC-CAACTGTC-AGGATTTTGGACTCGCTGAACATTC-TTTGCGTTTATCTAGCATGCCATGGTTCAAAGGCTGGTCGCGTGAGGGCAAATCTGGTGTCATTAAGGGAAAGACTCTCCTCGATGCCATTGACGGAATCGAACCCCCAACGCGCCCGACCGACAAACCTCTCCGACTTCCTCTTCAGGATGTATACAAAATTGGTGGTATCGGCACAGTCCCTGTCGGTCGTGTTGAGACTGGTTTCATCAAGGCTGGCATGGTCGTCTCCTTCGCTCCAAGCAACGTGACGACTGAAGTCAAGTCCGTCGAGATGCACCACGAACAACTTGAGCAGGGTAACCCGGGTGACAACGTTGGTTTTAACATTAAGTGAGAGGCCCG
	'Hydnum_pinicola_TUMH_64004_JAPAN_TYPE'                    --TACAG---G-GG----G----TTGATGCTGGCAG------T-TTAACT----GC-ATGTGCTCGCTC-TTCTGA-TTT----A--TTTACACCTGTGCACTTAA--------TT-----T-T--CT---TTTCAAA-GGC-----------AGGGT-----AG-CTCC---CTGCCT-TTGGAGC-------TTT---------------------AT-G----A-ACCCC-----TTGAACTGAAATAA-TGAATG--TTTATCTGCCA--TAGGGTGAA------------TT-TTAATACAACTTTTAACAATGGATCTCTTGGCTCTCGCATCGATGAAGAACGCAGCGAAATGCGATAAGTAATGTGAATTGCAGAATTCAGTGAATCATCGAATCTTTGAACGCACCTTGCGCTCTCTGGTATTCCGGGGAGCACACCTGTTCGAGTGTCATTGATACTCTCAAAC-AAAGGGGG----CTTTG-----TAG-CTGTCTC-TGTTTGGA-TTTGGAC---TCTGCTGC--A-T------T-A----A-TGT-GGCTAGTCTTAAATGTATTAGC--TGGT-CCTCA-TT-----GA--GG-------TTTGGTTCTACTCAGCGTGAT-AAT---T-A-----TCTAACGTTGAGG----ACGGTC------------------CCCAGGA---------------------CTGG-CCATG-G----------------C--TCTCTC----T----GGATTGCTTCT----------------------------------------------------------------------------------------------------------------------------------------------------------------------------------------------------------------------------------------------------------------------------------------------------------------------------------------------------------------------------------------------------------------------------------------------------------------------------------------------------------------------------------------------------------------------------------------------------------------------------------------------------------------------------------------------------------------------------------------------------------------------------------------------------------------------------------------------------------------------------------------------------------CATGGAGACAACATGTTGGAGGAATCAGTCAAGTGGGTT-GAAATCAC-CAACTGTC-AGGATTTTGGACTCGCTGAACATTC-TTTGCGTTTATCTAGCATGCCATGGTTCAAAGGCTGGTCGCGTGAGGGCAAATCTGGTGTCATTAAGGGAAAGACTCTCCTCGATGCCATTGACGGAATCGAACCCCCAACGCGCCCGACCGACAAACCTCTCCGACTTCCTCTTCAGGATGTATACAAAATTGGTGGTATCGGCACAGTCCCTGTCGGTCGTGTTGAGACTGGTTTCATCAAGGCTGGCATGGTCGTCTCCTTCGCTCCAAGCAACGTGACGACTGAAGTCAAGTCCGTCGAGATGCACCACGAACAACTT-----------------------------------------------------
	'Hydnum_pinicola_TUMH_64000_JAPAN'                         --TACAG---G-GG----G----TTGATGCTGGCAG------T-TTAACT----GC-ATGTGCTCGCTC-TTCTGA-TTT----A--TTTACACCTGTGCACTTAA--------TT-----T-T--CT---TTTCAAA-GGC-----------AGGGT-----AG-CTCC---CTGCCT-TTGGAGC-------TTT---------------------AT-G----A-ACCCC-----TTGAACTGAAATAA-TGAATG--TTTATCTGCCA--TAGGGTGAA------------TT-TTAATACAACTTTTAACAATGGATCTCTTGGCTCTCGCATCGATGAAGAACGCAGCGAAATGCGATAAGTAATGTGAATTGCAGAATTCAGTGAATCATCGAATCTTTGAACGCACCTTGCGCTCTCTGGTATTCCGGGGAGCACACCTGTTCGAGTGTCATTGATACTCTCAAAC-AAAGGGGG----CTTTG-----TAG-CTGTCTC-TGTTTGGA-TTTGGAC---TCTGCTGC--A-T------T-A----A-TGT-GGCTAGTCTTAAATGTATTAGC--TGGT-CCTCA-TT-----GA--GG-------TTTGGTTCTACTCAGCGTGAT-AAT---T-A-----TCTAACGTTGAGG----ACGGTC------------------CCCAGGA---------------------CTGG-CCATG-G----------------C--TCTCTC----T----GGATTGCTTCT-------------------------------------------------------------------------------------------------------------------------------------------------------------------------------------------------------------------------------------------------------------------------------------------------------------------------------------------------------------------------------------------------------------------------------------------------------------------------------------------------------------------------------------------------------------------------------------------------------------------------------------------------------------------------------------------------------------------------------------------------------------------------------------------------------------------------------------------------------------------------------------------------------------------------------------------------------------------------------------------------------------------------------------------------------------------------------------------------------------------------------------------------------------------------------------------------------------------------------------------------------------------------------------------------------------------------------------------------------
	'Hydnum_pinicola_TUMH_64002_JAPAN'                         --TACAG---G-GG----G----TTGATGCTGGCAG------T-TTAACT----GC-ATGTGCTCGCTC-TTCTGA-TTT----A--TTTACACCTGTGCACTTAA--------TT-----T-T--CT---TTTCAAA-GGC-----------AGGGT-----AG-CTCC---CTGCCT-TTGGAGC-------TTT---------------------AT-G----A-ACCCC-----TTGAACTGAAATAA-TGAATG--TTTATCTGCCA--TAGGGTGAA------------TT-TTAATACAACTTTTAACAATGGATCTCTTGGCTCTCGCATCGATGAAGAACGCAGCGAAATGCGATAAGTAATGTGAATTGCAGAATTCAGTGAATCATCGAATCTTTGAACGCACCTTGCGCTCTCTGGTATTCCGGGGAGCACACCTGTTCGAGTGTCATTGATACTCTCAAAC-AAAGGGGG----CTTTG-----TAG-CTGTCTC-TGTTTGGA-TTTGGAC---TCTGCTGC--A-T------T-A----A-TGT-GGCTAGTCTTAAATGTATTAGC--TGGT-CCTCA-TT-----GA--GG-------TTTGGTTCTACTCAGCGTGAT-AAT---T-A-----TCTAACGTTGAGG----ACGGTC------------------CCCAGGA---------------------CTGG-CCATG-G----------------C--TCTCTC----T----GGATTGCTTCT----------------------------------------------------------------------------------------------------------------------------------------------------------------------------------------------------------------------------------------------------------------------------------------------------------------------------------------------------------------------------------------------------------------------------------------------------------------------------------------------------------------------------------------------------------------------------------------------------------------------------------------------------------------------------------------------------------------------------------------------------------------------------------------------------------------------------------------------------------------------------------------------------------CATGGAGACAACATGTTGGAGGAATCAGTCAAGTGGGTT-GAAATCAC-CAACTGTC-AGGATTTTGGACTCGCTGAACATTC-TTTGCGTTTATCTAGCATGCCATGGTTCAAAGGCTGGTCGCGTGAGGGCAAATCTGGTGTCATTAAGGGAAAGACTCTCCTCGATGCYATTGACGGAATCGAACCCCCAACGCGCCCGACCGACAAACCTCTCCGACTTCCTCTTCAGGATGTATACAAAATTGGTGGTATCGGCACAGTCCCTGTCGGTCGTGTTGAGACTGGTTTCATCAAGGCTGGCATGGTCGTCTCCTTTGCTCCAAGCAACGTGACGACTGAAGTCAAGTCCGTCGAGATGCACCACGAACAACTT-----------------------------------------------------
	'Hydnum_pinicola_TUMH_64003_JAPAN'                         --TACAG---G-GG----G----TTGATGCTGGCAG------T-TTAACT----GC-ATGTGCTCGCTC-TTCTGA-TTT----A--TTTACACCTGTGCACTTAA--------TT-----T-T--CT---TTTCAAA-GGC-----------AGGGT-----AG-CTCC---CTGCCT-TTGGAGC-------TTT---------------------AT-G----A-ACCCC-----TTGAACTGAAATAA-TGAATG--TTTATTTGCCA--TAGGGTGAA------------TT-TTAATACAACTTTTAACAATGGATCTCTTGGCTCTCGCATCGATGAAGAACGCAGCGAAATGCGATAAGTAATGTGAATTGCAGAATTCAGTGAATCATCGAATCTTTGAACGCACCTTGCGCTCTCTGGTATTCCGGGGAGCACACCTGTTCGAGTGTCATTGATACTCTCAAAC-AAAGGGGG----CTTTG-----TAG-CTGTCTC-TGTTTGGA-TTTGGAC---TCTGCTGC--A-T------T-A----A-TGT-GGCTAGTCTTAAATGTATTAGC--TGGT-CCTCA-TT-----GA--GG-------TTTGGTTCTACTCAGCGTGAT-AAT---T-A-----TCTAACGTTGAGG----ACGGTC------------------CCCAGGA---------------------CTGG-CCATG-G----------------C--TCTCTC----T----GGATTGCTTCT----------------------------------------------------------------------------------------------------------------------------------------------------------------------------------------------------------------------------------------------------------------------------------------------------------------------------------------------------------------------------------------------------------------------------------------------------------------------------------------------------------------------------------------------------------------------------------------------------------------------------------------------------------------------------------------------------------------------------------------------------------------------------------------------------------------------------------------------------------------------------------------------------------CATGGAGACAACATGTTGGAGGAATCAGTCAAGTGGGTT-GAAATCAC-CAACTGTC-AGGATTTTGGACTCGCTGAACATTC-TTTGCGTTTATCTAGCATGCCATGGTTCAAAGGCTGGTCGCGTGAGGGCAAATCTGGTGTCATTAAGGGAAAGACTCTCCTCGATGCCATTGACGGAATCGAACCCCCAACGCGCCCGACCGACAAACCTCTCCGACTTCCTCTTCAGGATGTATACAAAATTGGTGGTATCGGCACAGTCCCTGTCGGTCGTGTTGAGACTGGTTTCATCAAGGCTGGCATGGTCGTCTCCTTCGCTCCAAGCAACGTGACGACTGAAGTCAAGTCCGTCGAGATGCACCACGAACAACTT-----------------------------------------------------
	'Hydnum_pinicola_voucher_GDGM93020_CHINA'                  --TACAG---G-GG----G----TTGATGCTGGCAG------T-TTAACT----GC-ATGTGCTCGCTC-TTCTGA-TTT----A--TTTACACCTGTGCACTTAA--------TT-----T-T--CT---TTTCAAA-GGC-----------AGGGT-----AG-CTCC---CTGCCT-TTGGAGC-------TTT---------------------AT-G----A-ACCCC-----TTGAACTGAAATAA-TGAATG--TTTATCTGCCA--TAGGGCGAA------------TT-TTAATACAACTTTTAACAATGGATCTCTTGGCTCTCGCATCGATGAAGAACGCAGCGAAATGCGATAAGTAATGTGAATTGCAGAATTCAGTGAATCATCGAATCTTTGAACGCACCTTGCGCTCTCTGGTATTCCGGGGAGCACACCTGTTCGAGTGTCATTGATACTCTCAAAC-AAAGGGGG----CTTTG-----TAG-CTGTCTC-TGTTTGGA-TTTGGAC---TCTGCTGC--A-T------T-A----A-TGT-GGCTAGTCTTAAATGTATTAGC--TGGT-CCCCA-TT-----GA--GG-------TTTGGTTCTACTCAGCGTGAT-AAT---T-A-----TCTAATGTTGAGG----ACGGTC------------------CCCAGGA---------------------CTGG-CCATG-G----------------C--TCTCTC----T----GGATTGCTTCTCTTTGACTG-CCCGAGTTGTAATCTAGAGAAGTG-TTTTCTGTGCTGGACTGTGTTCAAGTTTCCTGGATATGGAACATCATAGAGGGTGAGAATCCCGTCCTTGACACAGA-CTC-CCAGTGC-TATGTGATGCACTCTCAACGAGTCGAGTTGTTTGGGATTGCAGCTCAAAATGGGAGGTAAATTCCTTCTAAAGCTAAATATTGGCGAGAGACCGATAGCGAACAAGTACCGTGAGGGAAAGATGAAAAGCACTTTGGAAAGAGAGTTAAACAGTACGTGAAATTGTTAAAAGGGAAACAATTGAAGTCAGTCGCATCTACTTGGACTCAGCCTTAC---TTTTGG-TTTGGTGCATTTCCTTGT-GGATGGGCCAGTGTTCATG-TTGATTGCTGG-AAAAGGGGC-T--AGGGAATGTGG--CTCTTTT----GGGAGTG---TT-ATAACCTTGGCTCATATACAGTAA--TTAATATGGAGTGATACAGCATGCTTCGGTGGTGCTTGTGCTGGCATAATGGCTTTAAATGACCCGTCTTGAAACACGGACCAA-GGAGTCTAACATGTCTGCAAGTATTTGGGTGAT-AAACCC-------AAGTGCGTAATGAAAGTAA-TAGCTGGGAACCC---------------TTC-----------------ATAGGGGGGCACCAGTGCCCCGAGCGGATCTTT-TGTGATGCATCGGAGGTAGAGCATACATGTTGGGACCCGAAAGATGGTGAACTATGCCTGAATAGGGTGAAGCCAGAGGAAACTCTGGTG-GAGGCTCGTAGCGATTCTGACGTGCAAATCGATCGTCAAATTTGGGTATAGGGGCGAAAGACTAATCGAAC---------------------------------------------------------------------------------------------------------------------------------------------------------------------------------------------------------------------------------------------------------------------------------------------------------------------------------------------------------------------------------------------------------------------------------------------
	'Hydnum_robustum_Cui_22901_CHINA_TYPE'                     --TACAG---G-GG----G----TTGATGCTGGCAG------T-TTAACT----GC-ATGTGCTCGCTC-TTCTGA-TTT----A--TTTACACCTGTGCACTTAA--------TT-----T-T--CT---TTTCAAA-GGC-----------AGGGT-----AG-CTCC---CTGCCT-TTGGAGC-------TTT---------------------AT-G----A-ACCCC-----TTGAACTGAAATAA-TGAATG--TTTATCTGCCA--TAGGGCGAA------------TT-TTAATACAACTTTTAACAATGGATCTCTTGGCTCTCGCATCGATGAAGAACGCAGCGAAATGCGATAAGTAATGTGAATTGCAGAATTCAGTGAATCATCGAATCTTTGAACGCACCTTGCGCTCTCTGGTATTCCGGGGAGCACACCTGTTCGAGTGTCATTGATACTCTCAAAC-AAAGGGGG----CTTTG-----TAG-CTGTCTC-TGTTTGGA-TTTGGAC---TCTGCTGC--A-T------T-A----A-TGT-GGCTAGTCTTAAATGTATTAGC--TGGT-CCCCA-TT-----GA--GG-------TTTGGTTCTACTCAGCGTGAT-AAT---T-A-----TCTAATGTTGAGG----ACGGTC------------------CCCAGGA---------------------CTGG-CCATG-G----------------C--TCTCTC----T----GGATTGCTTCT--------------------------------------TCTGTGCTGGACTGTGTTCAAGTTTCCTGGATATGGAACATCATAGAGGGTGAGAATCCCGTCCTTGACACAGA-CTC-CCAGTGC-TATGTGATGCACTCTCAACGAGTCGAGTTGTTTGGGATTGCAGCTCAAAATGGGAGGTAAATTCCTTCTAAAGCTAAATATTGGCGAGAGACCGATAGCGAACAAGTACCGTGAGGGAAAGATGAAAAGCACTTTGGAAAGAGAGTTAAACAGTACGTGAAATTGTTAAAAGGGAAACAATTGAAGTCAGTCGCATCTACTTGGACTCAGCCTTAC---TTTTGG-TTTGGTGCATTTCCTTGT-GGATGGGCCAGTGTTCATG-TTGATTGCTGG-AAAAGGGGC-T--AGGGAATGTGG--CTCTTTT----GGGAGTG---TT-ATAACCTTGGCTCATATACAGTAA--TTAATATGGAGTGATACAGCATGCTTCGGTGGTGCTTGTGCTGGCATAATGGCTTTAAATGACCCGTCTTGAAACACGGACCAA-GGAGTCTAACATGTCTGCAAGTATTTGGGTGAT-AAACCC-------AAGTGCGTAATGAAAGTAA-TAGCTGGGAACCC---------------TTC-----------------ATAGGGGGGCACCAGTGCCCCGAGCGGATCTTT-TGTGATGCATCGGAGGTAGAGCATACATGTTGGGACCCGAAAGATGGTGAACTATGCCTGAATAGGGTGAAGCCAGAGGAAACTCTGGTG-GAGGCTCGTAGCGATTCTGACGTGCAAATCGATCGTCAAATTTGGGTATAGGGGCGAAAGACTAATCGAAC-------------------------------------------------TCACTGTC-AGGATTTTGGACTCGCTG-ACATTC-TTTGCGTTTATCTAGCATGCCATGGTTCAAAGGCTGGTCGCGTGAGGGCAAATCTGGTGTCATTAAGGGAAAGACTCTCCTCGATGCCATTGACGGAATCGAACCCCCAACGCGCCCGACCGACAAACCTCTCCGACTTCCTCTTCAGGATGTATACAAAATTGGTGGTATCGGCACAGTCCCTGTCGGTCGTGTTGAGACTGGTTTCATCAAGGCTGGCATGGTCGTCTCCTTCGCTCCAAGCAACGTGACGACTGAAGTCAAGTCCGTCGAGATGCACCACGAACAACTTGAGCAGGGTAACCCGGGTGACAACGTTGGTTTTAACATTAAGTGAGAGGCCCG
	'Hydnum_robustum_Cui_22905_CHINA'                          --TACAG---G-GG----G----TTGATGCTGGCAG------T-TTAACT----GC-ATGTGCTCGCTC-TTCTGA-TTT----A--TTTACACCTGTGCACTTAA--------TT-----T-T--CT---TTTCAAA-GGC-----------AGGGT-----AG-CTCC---CTGCCT-TTGGAGC-------TTT---------------------AT-G----A-ACCCC-----TTGAACTGAAATAA-TGAATG--TTTATCTGCCA--TAGGGCGAA------------TT-TTAATACAACTTTTAACAATGGATCTCTTGGCTCTCGCATCGATGAAGAACGCAGCGAAATGCGATAAGTAATGTGAATTGCAGAATTCAGTGAATCATCGAATCTTTGAACGCACCTTGCGCTCTCTGGTATTCCGGGGAGCACACCTGTTCGAGTGTCATTGATACTCTCAAAC-AAAGGGGG----CTTTG-----TAG-CTGTCTC-TGTTTGGA-TTTGGAC---TCTGCTGC--A-T------T-A----A-TGT-GGCTAGTCTTAAATGTATTAGC--TGGT-CCCCA-TT-----GA--GG-------TTTGGTTCTACTCAGCGTGAT-AAT---T-A-----TCTAATGTTGAGG----ACGGTC------------------CCCAGGA---------------------CTGG-CCATG-G----------------C--TCTCTC----T----GGATTGCTTCTCTTTGACTG-CCCGAGTTGTAATCTAGAGAAGTG-TTTTCTGTGCTGGACTGTGTTCAAGTTTCCTGGATATGGAACATCATAGAGGGTGAGAATCCCGTCCTTGACACAGA-CTC-CCAGTGC-TATGTGATGCACTCTCAACGAGTCGAGTTGTTTGGGATTGCAGCTCAAAATGGGAGGTAAATTCCTTCTAAAGCTAAATATTGGCGAGAGACCGATAGCGAACAAGTACCGTGAGGGAAAGATGAAAAGCACTTTGGAAAGAGAGTTAAACAGTACGTGAAATTGTTAAAAGGGAAACAATTGAAGTCAGTCGCATCTACTTGGACTCAGCCTTAC---TTTTGG-TTTGGTGCATTTCCTTGT-GGATGGGCCAGTGTTCATG-TTGATTGCTGG-AAAAGGGGC-T--AGGGAATGTGG--CTCTTTT----GGGAGTG---TT-ATAACCTTGGCTCATATACAGTAA--TTAATATGGAGTGATACAGCATGCTTCGGTGGTGCTTGTGCTGGCATAATGGCTTTAAATGACCCGTCTTGAAACACGGACCAA-GGAGTCTAACATGTCTGCAAGTATTTGGGTGAT-AAACCC-------AAGTGCGTAATGAAAGTAA-TAGCTGGGAACCC---------------TGC-----------------ATAGGGGGGCACCAGTGCCCCGAGCGGATCTTT-TGTGATGCATCGGAGGTAGAGCATACATGTTGGGACCCGAAAGATGGTGAACTATGCCTGAATAGGGTGAAGCCAGAGGAAACTCTGGTG-GAGGCTCGTAGCGATTCTGACGTGCAAATCGATCGTCAAATTTGGGTATAGGGGCGAAAGACTAATCGAAC---------------------------------------------------ACTGTC--GGATTTTGGACTCGCTG-ACATTC-TTTGCGTTTATCTAGCATGCCATGGTTCAAAGGCTGGTCGCGTGAGGGCAAATCTGGTGTCATTAAGGGAAAGACTCTCCTCGATGCCATTGACGGAATCGAACCCCCAACGCGCCCGACCGACAAACCTCTCCGACTTCCTCTTCAGGATGTATACAAAATTGGTGGTATCGGCACAGTCCCTGTCGGTCGTGTTGAGACTGGTTTCATCAAGGCTGGCATGGTCGTCTCCTTCGCTCCAAGCAACGTGACGACTGAAGTCAAGTCCGTCGAGATGCACCACGAACAACTTGAGCAGGGTAACCCGGGTGACAACGTTGGTTTTAACATTAAGTGAGAGGCCCG
	'Hydnum_pinicola_voucher_GDGM83047_CHINA'                  --TACAG---G-GG----G----TTGATGCTGGCAG------T-TTAACT----GC-ATGTGCTCGCTC-TTCTGA-TTT----A--TTTACACCTGTGCACTTAA--------TT-----T-T--CT---TTTCAAA-GGC-----------AGGGT-----AG-CTCC---CTGCCT-TTGGAGC-------TTT---------------------AT-G----A-ACCCC-----TTGAACTGAAATAA-TGAATG--TTTATCTGCCA--TAGGGCGAA------------TT-TTAATACAACTTTTAACAATGGATCTCTTGGCTCTCGCATCGATGAAGAACGCAGCGAAATGCGATAAGTAATGTGAATTGCAGAATTCAGTGAATCATCGAATCTTTGAACGCACCTTGCGCTCTCTGGTATTCCGGGGAGCACACCTGTTCGAGTGTCATTGATACTCTCAAAC-AAAGGGGG----CTTTG-----TAG-CTGTCTC-TGTTTGGA-TTTGGAC---TCTGCTGC--A-T------T-A----A-TGT-GGCTAGTCTTAAATGTATTAGC--TGGT-CCCCA-TT-----GA--GG-------TTTGGTTCTACTCAGCGTGAT-AAT---T-A-----TCTAACGTTGAGG----ACGGTC------------------CCCAGGA---------------------CTGG-CCATG-G----------------C--TCTCTC----T----GGATTGCTTCTCTTTGACTG-CCCGAGTTGTAATCTAGAGAAGTG-TTTTCTGTGCTGGACTGTGTTCAAGTTTCCTGGATATGGAACATCATAGAGGGTGAGAATCCCGTCCTTGACACAGA-CTC-CCAGTGC-TATGTGATGCACTCTCAACGAGTCGAGTTGTTTGGGATTGCAGCTCAAAATGGGAGGTAAATTCCTTCTAAAGCTAAATATTGGCGAGAGACCGATAGCGAACAAGTACCGTGAGGGAAAGATGAAAAGCACTTTGGAAAGAGAGTTAAACAGTACGTGAAATTGTTAAAAGGGAAACAATTGAAGTCAGTCGCATCTACTTGGACTCAGCCTTAC---TTTTGG-TTTGGTGCATTTCCTTGT-GGATGGGCCAGTGTTCATG-TTGATTGCTGG-AAAAGGGGC-T--AGGGAATGTGG--CTCTTTT----GGGAGTG---TT-ATAACCTTGGCTCATATACAGTAA--TTAATATGGAGTGATACAGCATGCTTCGGTGGTGCTTGTGCTGGCATAATGGCTTTAAATGACCCGTCTTGAAACACGGACCAA-GGAGTCTAACATGTCTGCAAGTATTTGGGTGAT-AAACCC-------AAGTGCGTAATGAAAGTAA-TAGCTGGGAACCC---------------TTC-----------------ATAGGGGGGCACCAGTGCCCCGAGCGGATCTTT-TGTGATGCATCGGAGGTAGAGCATACATGTTGGGACCCGAAAGATGGTGAACTATGCCTGAATAGGGTGAAGCCAGAGGAAACTCTGGTG-GAGGCTCGTAGCGATTCTGACGTGCAAATCGATCGTCAAATTTGGGTATAGGGGCGAAAGACTAATCGAAC---------------------------------------------------------------------------------------------------------------------------------------------------------------------------------------------------------------------------------------------------------------------------------------------------------------------------------------------------------------------------------------------------------------------------------------------
	'Hydnum_robustum_Cui_22904_CHINA'                          --TACAG---G-GG----G----TTGATGCTGGCAG------T-TTAACT----GC-ATGTGCTCGCTC-TTCTGA-TTT----A--TTTACACCTGTGCACTTAA--------TT-----T-T--CT---TTTCAAA-GGC-----------AGGGT-----AG-CTCC---CTGCCT-TTGGAGC-------TTT---------------------AT-G----A-ACCCC-----TTGAACTGAAATAA-TGAATG--TTTATCTGCCA--TAGGGCGAA------------TT-TTAATACAACTTTTAACAATGGATCTCTTGGCTCTCGCATCGATGAAGAACGCAGCGAAATGCGATAAGTAATGTGAATTGCAGAATTCAGTGAATCATCGAATCTTTGAACGCACCTTGCGCTCTCTGGTATTCCGGGGAGCACACCTGTTCGAGTGTCATTGATACTCTCAAAC-AAAGGGGG----CTTTG-----TAG-CTGTCTC-TGTTTGGA-TTTGGAC---TCTGCTGC--A-T------T-A----A-TGT-GGCTAGTCTTAAATGTATTAGC--TGGT-CCCCA-TT-----GA--GG-------TTTGGTTCTACTCAGCGTGAT-AAT---T-A-----TCTAACGTTGAGG----ACGGTC------------------CCCAGGA---------------------CTGG-CCATG-G----------------C--TCTCTC----T----GGATTGCTTCTCTTTGACTG-CCCGAGTTGTAATCTAGAGAAGTG-TTTTCTGTGCTGGACTGTGTTCAAGTTTCCTGGATATGGAACATCATAGAGGGTGAGAATCCCGTCCTTGACACAGA-CTC-CCAGTGC-TATGTGATGCACTCTCAACGAGTCGAGTTGTTTGGGATTGCAGCTCAAAATGGGAGGTAAATTCCTTCTAAAGCTAAATATTGGCGAGAGACCGATAGCGAACAAGTACCGTGAGGGAAAGATGAAAAGCACTTTGGAAAGAGAGTTAAACAGTACGTGAAATTGTTAAAAGGGAAACAATTGAAGTCAGTCGCATCTACTTGGACTCAGCCTTAC---TTTTGG-TTTGGTGCATTTCCTTGT-GGATGGGCCAGTGTTCATG-TTGATTGCTGG-AAAAGGGGC-T--AGGGAATGTGG--CTCTTTT----GGGAGTG---TT-ATAACCTTGGCTCATATACAGTAA--TTAATATGGAGTGATACAGCATGCTTCGGTGGTGCTTGTGCTGGCATAATGGCTTTAAATGACCCGTCTTGAAACACGGACCAA-GGAGTCTAACATGTCTGCAAGTATTTGGGTGAT-AAACCC-------AAGTGCGTAATGAAAGTAA-TAGCTGGGAACCC---------------TTC-----------------ATAGGGGGGCACCAGTGCCCCGAGCGGATCTTT-TGTGATGCATCGGAGGTAGAGCATACATGTTGGGACCCGAAAGATGGTGAACTATGCCTGAATAGGGTGAAGCCAGAGGAAACTCTGGTG-GAGGCTCGTAGCGATTCTGACGTGCAAATCGATCGTCAAATTTGGGTATAGGGGCGAAAGACTAATCGAAC-------------------------------------------------TCACTGTC--GGATTTTGGACTCGCTGAACATTC-TTTGCGTTTATCTAGCATGCCATGGTTCAAAGGCTGGTCGCGTGAGGGCAAATCTGGTGTCATTAAGGGAAAGACTCTCCTCGATGCCATTGACGGAATCGAACCCCCAACGCGCCCGACCGACAAACCTCTCCGACTTCCTCTTCAGGATGTATACAAAATTGGTGGTATCGGCACAGTCCCTGTCGGTCGTGTTGAGACTGGTTTCATCAAGGCTGGCATGGTCGTCTCCTTCGCTCCAAGCAACGTGACGACTGAAGTCAAGTCCGTCGAGATGCACCACGAACAACTTGAGCAGGGTAACCCGGGTGACAACGTTGGTTTTAACATTAAGTGAGAGGCCCG
	'Hydnum_albomagnum_131LL_DOMINICAN_REPUBLIC'               --TACAG---G-GG----G----TTGATGCTGGCAG------T-TTAACT----GC-ATGTGCTCGCTC-TTCTGA-TTT----A--TTTACACCTGTGCACTTAA---------------T-T---T---TTTCAAA-GGG-----------AGGGT-----AG-CTCC---CTGCCT-TTGGAGC--------TT---------------------AT-A----A-ACCCC-----TTGTACTGAAATAA-TGAATG--TTTATCTGCCA--TAGGGCAAA------------TT-TTAATACAACTTTTAACAATGGATCTCTTGGCTCTCGCATYGATGAAGAACGCAGCGAAATGCGATAAGTAATGTGAATTGCAGAATTCAGTGAATCATCGAATCTTTGAACGCACCTTGCGCTCTCTGGTATTCCGGGGAGCACACCTGTTCGAGTGTCATTGATACTCTCAAAC-AAAGGGAG----CTTTG-----TAG-CTGTCTC-TGTTTGGA-TTTGGAC---TCTGCTGC--AAT------T-A----A-TGT-GGCTAGTCTTAAATGTATTAGC--TGGT-CCTCA-TT-----GA--GG-------TTTGGTTCTACTCAGCGTGAT-AAT---T-A-----TCTAACGTTGAGG----ACGGTC-------------------TCAGGA---------------------CTGG-CCATG-G----------------C--TCTCTT----T----GGATTGCTTCT------------------------------------------------------------------------------------------------------------------------------------------------------------------------------------------------------------------------------------------------------------------------------------------------------------------------------------------------------------------------------------------------------------------------------------------------------------------------------------------------------------------------------------------------------------------------------------------------------------------------------------------------------------------------------------------------------------------------------------------------------------------------------------------------------------------------------------------------------------------------------------------------------------------------------------------------------------------------------------------------------------------------------GCTGGTCGCGTGAGGGCAAATCTGGTGTCATTAAGGGAAAGACTCTCCTCGATGCCATTGACGGAATCGAACCCCCAACGCGCCCGACCGACAAACCTCTCCGACTTCCTCTTCAGGATGTATACAAAATCGGTGGTATCGGCACAGTCCCCGTCGGCCGTGTTGAGACTGGTTTCATCAAGGCTGGCATGGTCGTCTCCTTCGCTCCTAGCAACGTGACGACTGAAGTCAAGTCTGTCGAGATGCACCACGAACAACTTGAGCAGGGTAACCCAGGTGACAACGTTGGTTTCAACATTAAGTGAGAGGCCCG
	'Hydnum_albomagnum_RAS231_USA_EPITYPE'                     --TACAG---G-GG----G----TTGATGCTGGCAG------T-TTAACT----GC-ATGTGCTCGCTC-TTCTGA-TTT----A--TTTACACCTGTGCACTTAA---------------T-T---T---TTTCAAA-GGG-----------AGGGT-----AG-CTCC---CTGCCT-TTGGAGC--------TT---------------------AT-A----A-ACCCC-----TTGTACTGAAATAA-TGAATG--TTTATCTGCCA--TAGGGCAAA------------TT-TTAATACAACTTTTAACAATGGATCTCTTGGCTCTCGCATCGATGAAGAACGCAGCGAAATGCGATAAGTAATGTGAATTGCAGAATTCAGTGAATCATCGAATCTTTGAACGCACCTTGCGCTCTCTGGTATTCCGGGGAGCACACCTGTTCGAGTGTCATTGATACTCTCAAAC-AAAGGGAG----CTTTG-----TAG-CTGTCTC-TGTTTGGA-TTTGGAC---TCTGCTGC--AAT------T-A----A-TGT-GGCTAGTCTTAAATGTATTAGC--TGGT-CCTCA-TT-----GA--GG-------TTTGGTTCTACTCAGCGTGAT-AAT---T-A-----TCTAACGTTGAGG----ACGGTC-------------------TCAGGA---------------------CTGG-CCATG-G----------------C--TCTCTT----T----GGATTGCTTCT-------------------------------------------------------------------------------------------------------------------------------------------------------------------------------------------------------------------------------------------------------------------------------------------------------------------------------------------------------------------------------------------------------------------------------------------------------------------------------------------------------------------------------------------------------------------------------------------------------------------------------------------------------------------------------------------------------------------------------------------------------------------------------------------------------------------------------------------------------------------------------------------------------------------------------------------------------------------------------------------------------------------------------------------------------------------------------------------------------------------------------------------------------------------------------------------------------------------------------------------------------------------------------------------------------------------------------------------------------
	'Hydnum_subcremeoalbum_TUF110688_PAPANEWGUINEA'            --TACAG---A-GGGG--G----TTGATGCTGGCAG------T-TTAACT----GC-ATGTGCTCGCTC-TTCTGA-TTT----A--TTTACACCTGTGCACTTTA---------------A-T---T---TTTCAAA-GGG-----------AGGGT-----CG-CTCC---CTGCCT-TTGAAAC--------TT---------------------AT-A----A-ACCCC-----TTGTACTGAAATAA-TGAATG--TTTATCTGCCA--TGGGGCAAA------------TT-TTAATACAACTTTTAACAATGGATCTCTTGGCTCTCGCATCGATGAAGAACGCAGCGAAATGCGATAAGTAATGTGAATTGCAGAATTCAGTGAATCATCGAATCTTTGAACGCACCTTGCGCTCTCTGGTATTCCGGGGAGCACACCTGTTCGAGTGTCATTGATACTCTCAAAC-AAAGGGAG----CTTTG-----TAG-CTGTCTC-TGTTTGGA-ATTGGAC---TCTGCTGC--AAT------T-A----A-TGT-GGCTAGTCTTAAATGTATTAGC--TGGT-CCTCA-TT-----GA--GG-------TTTGGTTCTACTCAGCGTGAT-AAT---T-A-----TCTAACGTTGAGG----ACGGTC-------------------CCAGGA---------------------CTGG-CCATG-G----------------C--TCTCTC----T----GGATTGCTTCT-------------------------------------------------------------------------------------------------------------------------------------------------------------------------------------------------------------------------------------------------------------------------------------------------------------------------------------------------------------------------------------------------------------------------------------------------------------------------------------------------------------------------------------------------------------------------------------------------------------------------------------------------------------------------------------------------------------------------------------------------------------------------------------------------------------------------------------------------------------------------------------------------------------------------------------------------------------------------------------------------------------------------------------------------------------------------------------------------------------------------------------------------------------------------------------------------------------------------------------------------------------------------------------------------------------------------------------------------------
	'Hydnum_cremeoalbum_TUMH60740_JAPAN_TYPE'                  --TACAG---G-GGGG--G----TTGATGCTGGCAG------T-TTAACT----GC-ATGTGCTCGCTC-TTCTGA-TTT----A--TTTACACCTGTGCACTTGA---------------T-T---T---TTTCAAA-GGG-----------AGGGT-----CG-CTCC---CTGCCT-TTGAAAC--------TT---------------------AT-A----A-ACCCC-----TTGTACTGAAATAA-TGAATG--TTTATCTGCCA--TGGGGCAAA------------TT-TTAATACAACTTTTAACAATGGATCTCTTGGCTCTCGCATCGATGAAGAACGCAGCGAAATGCGATAAGTAATGTGAATTGCAGAATTCAGTGAATCATCGAATCTTTGAACGCACCTTGCGCTCTCTGGTATTCCGGGGAGCACACCTGTTCGAGTGTCATTGATACTCTCAAAC-AAAGGGAG----CTTTG-----TAG-CTCTCTC-TGTTTGGA-ATTGGAC---TCTGCTGC--AAT------T-ATA--A-TGT-GGCTAGTCTTAAATGTATTAGC--TGGT-CCTCA-TT-----GA--GG-------TTTGGTTCTACTCAGCGTGAT-AAT---T-A-----TCTAACGTTGAGG----ACGGTC-------------------CCAGGA---------------------CTGG-CCATG-G----------------C--TCTCTC----T----GGATTGCTTCT-------------------------------------------------------------------------------------------------------------------------------------------------------------------------------------------------------------------------------------------------------------------------------------------------------------------------------------------------------------------------------------------------------------------------------------------------------------------------------------------------------------------------------------------------------------------------------------------------------------------------------------------------------------------------------------------------------------------------------------------------------------------------------------------------------------------------------------------------------------------------------------------------------------------------------------------------------------------------------------------------------------------------------------------------------------------------------------------------------------------------------------------------------------------------------------------------------------------------------------------------------------------------------------------------------------------------------------------------------
	'Hydnum_cremeoalbum_HKAS92345_CHINA'                       --TACAG---G-GGGG--G----TTGATGCTGGCAG------T-TTAACT----GC-ATGTGCTCGCTC-TTCTGA-TTT----A--TTTACACCTGTGCACTTGA---------------T-T---T---TTTCAAA-GGG-----------AGGGT-----CG-CTCC---CTGCCT-TTGAAAC--------TT---------------------AT-A----A-ACCCC-----TTGTACTGAAATAA-TGAATG--TTTATCTGCCA--TGGGGCAAA------------TT-TTAATACAACTTTTAACAATGGATCTCTTGGCTCTCGCATCGATGAAGAACGCAGCGAAATGCGATAAGTAATGTGAATTGCAGAATTCAGTGAATCATCGAATCTTTGAACGCACCTTGCGCTCTCTGGTATTCCGGGGAGCACACCTGTTCGAGTGTCATTGATACTCTCAAAC-AAAGGGAG----CTTTG-----TAG-CTCTCTC-TGTTTGGA-ATTGGAC---TCTGCTGC--AAT------T-ATA--A-TGT-GGCTAGTCTTAAATGTATTAGC--TGGT-CCTCA-TT-----GA--GG-------TTTGGTTCTACTCAGCGTGAT-AAT---T-A-----TCTAACGTTGAGG----ACGGTC-------------------CCAGGA---------------------CTGG-CCATG-G----------------C--TCTCTC----T----GGATTGCTTCTCTTTGACTG-CCCGAGTTGTAATCTAGAGAAGTG-TTTTCTGTGCTGGACTGTGTTCAAGTTTCCTGGATATGGAACATCATAGAGGGTGAGAATCCCGTCCTTGACACAGA-CTT-CCAGTGC-TATGTGATGCACTCTCAACGAGTCGAGTTGTTTGGGATTGCAGCTCAAAATGGGAGGTAAATTCCTTCTAAAGCTAAATATTGGCGAGAGACCGATAGCGAACAAGTACCGTGAGGGAAAGATGAAAAGCACTTTGGAAAGAGAGTTAAACAGTACGTGAAATTGTTAAAAGGGAAACAATTGAAGTCAGTTGCATCTATTTGGACTCAGCCTTAC----TTTGG-TTTGGTGCATTTCCTTGT-GGATGGGCCAGTGTTCATG-TTGATTGCTGG-AAAAGGGGT-T--AGGGAATGTGG--CTCTTTT----GGGAGTG---TT-ATAACCTTGGCTCATATACAGTAA--TTAATATGGAGTGATACAGCATGCTTCGGTGGTGCTTGTGCTGGCATAATGGCTTTAAATGACCCGTCTTGAAACACGGACCAA-GGAGTCTAACATGTCTGCAAGTATTTAGGTGAT-AAACCT-------GAGTGCGTAATGAAAGTAA-TAGCTGGGAACCC---------------TGC-----------------AGAGGGGGGCACCAGTGCCCCGAGCGGATCTTT-TGTGATGCATCGGAGGTAGAGCATATATGTTGGGACCCGAAAGATGGTGAACTATGCCTGAATAGGGTGAAGCCAGAGGAAACTCTGGTG-GAGGCTCGTAGCGATTCTGACGTGCAAATTGATCGTCAAATTTGGGTATAGGGGCGAAAGACTAATCGAAC----------------------------------------------------------------------------------------------------ATGCCATGGTTCAAAGGCTGGTCGCGTGAGGGCAAATCTGGTGTCATTAAGGGAAAGACTCTCCTCGATGCCATTGACGGAATCGAACCCCCAACGCGCCCGACCGACAAACCTCTCCGACTTCCTCTTCAGGATGTGTACAAAATCGGTGGTATCGGTACAGTCCCCGTCGGCCGTGTTGAGACTGGTTTCATCAAGGCTGGCATGGTCGTCTCCTTCGCTCCTAGCAACGTGACGACTGAAGTCAAGTCTGTCGAGATGCACCACGAACAACTTGAGCAAGGTAACCCAGGTGACAACGTTGGTTTCAACATTAAGTGAGAGCCCGC
	'Hydnum_cremeoalbum_GDGM93011_CHINA'                       --TACAG---G-GGGG--G----TTGATGCTGGCAG------T-TTAACT----GC-ATGTGCTCGCTC-TTCTGA-TTT----A--TTTACACCTGTGCACTTGA---------------T-T---T---TTTCAAA-GGG-----------AGGGT-----CG-CTCC---CTGCCT-TTGAAAC--------TT---------------------AT-A----A-ACCCC-----TTGTACTGAAATAA-TGAATG--TTTATCTGCCA--TGGGGCAAA------------TT-TTAATACAACTTTTAACAATGGATCTCTTGGCTCTCGCATCGATGAAGAACGCAGCGAAATGCGATAAGTAATGTGAATTGCAGAATTCAGTGAATCATCGAATCTTTGAACGCACCTTGCGCTCTCTGGTATTCCGGGGAGCACACCTGTTCGAGTGTCATTGATACTCTCAAAC-AAAGGGAG----CTTTG-----TAG-CTCTCTC-TGTTTGGA-ATTGGAC---TCTGCTGC--AAT------T-ATA--A-TGT-GGCTAGTCTTAAATGTATTAGC--TGGT-CCTCA-TT-----GA--GG-------TTTGGTTCTACTCAGCGTGAT-AAT---T-A-----TCTAACGTTGAGG----ACGGTC-------------------CCAGGA---------------------CTGG-CCATG-G----------------C--TCTCTC----T----GGATTGCTTCTCTTTGACTG-CCCGAGTTGTAATCTAGAGAAGTG-TTTTCTGTGCTGGACTGTGTTCAAGTTTCCTGGATATGGAACATCATAGAGGGTGAGAATCCCGTCCTTGACACAGA-CTT-CCAGTGC-TATGTGATGCACTCTCAACGAGTCGAGTTGTTTGGGATTGCAGCTCAAAATGGGAGGTAAATTCCTTCTAAAGCTAAATATTGGCGAGAGACCGATAGCGAACAAGTACCGTGAGGGAAAGATGAAAAGCACTTTGGAAAGAGAGTTAAACAGTACGTGAAATTGTTAAAAGGGAAACAATTGAAGTCAGTTGCATCTATTTGGACTCAGCCTTAC----TTTGG-TTTGGTGCATTTCCTTGT-GGATGGGCCAGTGTTCATG-TTGATTGCTGG-AAAAGGGGT-T--AGGGAATGTGG--CTCTTTT----GGGAGTG---TT-ATAACCTTGGCTCATATACAGTAA--TTAATATGGAGTGATACAGCATGCTTCGGTGGTGCTTGTGCTGGCATAATGGCTTTAAATGACCCGTCTTGAAACACGGACCAA-GGAGTCTAACATGTCTGCAAGTATTTAGGTGAT-AAACCT-------GAGTGCGTAATGAAAGTAA-TAGCTGGGAACCC---------------TGC-----------------AGAGGGGGGCACCAGTGCCCCGAGCGGATCTTT-TGTGATGCATCGGAGGTAGAGCATATATGTTGGGACCCGAAAGATGGTGAACTATGCCTGAATAGGGTGAAGCCAGAGGAAACTCTGGTG-GAGGCTCGTAGCGATTCTGACGTGCAAATCGATCGTCAAATTTGGGTATAGGGGCGAAAGACTAATCGAAC---------------------------------------------------------------------------------------------------------------------------------------------------------------------------------------------------------------------------------------------------------------------------------------------------------------------------------------------------------------------------------------------------------------------------------------------
	'Hydnum_aurantiascens_MES_3176_BELIZE'                     --CACAG---A-GG----G----TTGATGCTGGCAG------C-TTAGCT----GC-ATGTGCTCACTC-TTCTGA-TTT----A--TTTACACCTGTGCACTTAA---------T-----T-T---T---TTCCAAA-GGG-----------AGGGT-----AG-AACC----TGCCT-TTGGGAC--------TT---------------------AT-A-AA-G-CCCCC-----TTGTATTGAAACAG-TGAATG--TTTATCTGCCAACAAAGGCAAA------------TT-TTAATACAACTTTTAACAACGGATCTCTTGGCTCTCGCATCGATGAAGAACGCAGCGAAATGCGATAAGTAATGTGAATTGCAGAATTCAGTGAATCATCGAATCTTTGAACGCACCTTGCGCTCTCTGGTATTCCGGGGAGCACACCTGTTCGAGTGTCATTGAAACTCTCAAGT-AAAGGTGG----CTTTG-----CAG-CTGTCTC-TGTTTGGA-TTTGGGC---TCTGCTGC--A-T------T-A----A-TGT-GGCTAGTCTTAAATGTATTAGC--TGATCCCTTA-TT-----GA--GG-------TTTGGTTCTACTCAGCGTGAT-AAT---T-A-----TCTAACGTTGAGG----ACAGTC-------------------TCAAGA---------------------CTGG-CCATG-G----------------C--TCTCTC----TC?G-GGATTGCTTCT----------------------------------------------------------------------------------------------------------------------------------------------------------------------------------------------------------------------------------------------------------------------------------------------------------------------------------------------------------------------------------------------------------------------------------------------------------------------------------------------------------------------------------------------------------------------------------------------------------------------------------------------------------------------------------------------------------------------------------------------------------------------------------------------------------------------------------------------------------------------------------------------------------CATGGAGACAACATGTTGGAGGAATCTGTCAAGTAGGTT-GAAATCCC-TGATTATC-AGGATTTTGGACACGCTAAACGTTC-TTTGCGTTTCTCTAGCATGCCATGGTTCAAAGGCTGGTCGCGTGAGGGCAAAGCCGGTGTCATCAAGGGGAAGACTTTGCTCGACGCCATTGACGGAATCGAACCTCCAACGCGCCCAACCGATAAACCTCTGCGACTTCCTCTTCAGGATGTGTACAAAATCGGTGGTATCGGCACAGTCCCTGTCGGTCGTGTTGAGACTGGTATCATCAAGGCCGGCATGATCGTCTCTTTCGCTCCAAGCAATGTGACGACTGAAGTCAAGTCCGTGGAGATGCATCATGAACAACTTGAGCAGGGTAACCCAGGTGACAACGTTGGTTTCAACATTAAGTGAGGATTGCC
	'Hydnum_aurantiascens_14LL_BELIZE_TYPE'                    --CACAG---A-GG----G----TTGATGCTGGCAG------C-TTAGCT----GC-ATGTGCTCACTC-TTCTGA-TTT----A--TTTACACCTGTGCACTTAA---------T-----T-T---T---TTCCAAA-GGG-----------AGGGT-----AG-AACC----TGCCT-TTGGGAC--------TT---------------------AT-A-AA-G-CCCCC-----TTGTATTGAAACAG-TGAATG--TTTATCTGCCAACAAAGGCAAA------------TT-TTAATACAACTTTTAACAACGGATCTCTTGGCTCTCGCATCGATGAAGAACGCAGCGAAATGCGATAAGTAATGTGAATTGCAGAATTCAGTGAATCATCGAATCTTTGAACGCACCTTGCGCTCTCTGGTATTCCGGGGAGCACACCTGTTCGAGTGTCATTGAAACTCTCAAGT-AAAGGTGG----CTTTG-----CAG-CTGTCTC-TGTTTGGA-TTTGGGC---TCTGCTGC--A-T------T-A----A-TGT-GGCTAGTCTTAAATGTATTAGC--TGATCCCTTA-TT-----GA--GG-------TTTGGTTCTACTCAGCGTGAT-AAT---T-A-----TCTAACGTTGAGG----ACAGTC-------------------TCAAGA---------------------CTGG-CCATG-G----------------C--TCTCTC----TCTG-GGATTGCTTCT--------------------------------------------------------------------------------------------------------------------------------------------------------------------------------------------------------------------------------------------------------------------------------------------------------------------------------------------------------------------------------------------------------------------------------------------------------------------------------------------------------------------------------------------------------------------------------------------------------------------------------------------------------------------------------------------------------------------------------------------------------------------------------------------------------------------------------------------------------------------------------------------------------------------------------------------------------CC-TGATTATC-AGGATTTTGGACACGCTAAACGTTC-TYTGCGTTTCTCTAGCATGCCATGGTTCAAAGGCTGGTCGCGTGAGGGCAAAGCCGGTGTCATCAAGGGGAAGACTTTGCTCGACGCCATTGACGGAATCGAACCTCCAACGCGCCCAACCGATAAACCTCTGCGACTTCCTCTTCAGGATGTGTACAAAATCGGTGGTATCGGCACAGTCCCTGTCGGTCGTGTTGAGACTGGTATCATCAAGGCCGGCATGATCGTCTCTTTCGCTCCAAGCAATGTGACGACTGAAGTCAAGTCCGTGGAGATGCATCATGAACAACTTGAGCAGGGTAACCCAGGTGACAACGTTGGTTTCAACATTAAGTGAGGATTGCC
	'Hydnum_subtilior_Cif3425_MEXICO'                          --TACAG---A-GG----GG---TTGATGCTGGCAG------T-TTATCT----GC-ATGTGCTTGCTC-TTCTGA-TTT----A--TTTACACCTGTGCACTTAA---------T-----T-T---T---TTTCAAA-GGG-----------AGGGT-----AG-AACC----TGCCT-TTGGGAC--------TT---------------------AT-A-AA---CTCCT-----TGTAATTGAACTAA-TGGATG--TTTATCTGCCA--CAAGGCGAA------------TT-TTAATACAACTTTTAACAACGGATCTCTTGGCTCTCGCATCGATGAAGAACGCAGCGAAATGCGATAAGTAATGYGAAYTGCAGAATTCAGTGAATCATCGAATCTTTGAACGCACCTTGCGCTCTCTGGTATTCCGGGGAGCACACCTGTTCGAGTGTCATTGGAACTCTCAAAT-AAAGGTAG----CTTTG-----TAG-CTGTCTC-TGTTTGGA-TTTGGAC---TTTGCTGC--A-T------T-A----A-TGT-GGCTAGTCTTAAATGCATTAGC--TGGT-CCTCA-TT-----GA--GG-------TTTGGTTCCACTCGGCGTGAT-AAT---T-A-----TCTAACGTTGAGG----ACAGTC-------------------TCAGGA---------------------CTGG-CCATG-G----------------C--TCTCTC----T----GGATTGCTTCT-----------------------------------------------------------------------------------------------------------------------------------------------------------------------------------------------------------------------------------------------------------------------------------------------------------------------------------------------------------------------------------------------------------------------------------------------------------------------------------------------------------------------------------------------------------------------------------------------------------------------------------------------------------------------------------------------------------------------------------------------------------------------------------------------------------------------------------------------------------------------------------------------------------------------------------------------------------------------------------------GTTC-TCTGCATTTCTCTAGCATGCCATGGTTCAAAGGCTGGTCGCGTGAGGGCAAAGCTGGTGTCATCAAGGGGAAGACCCTGCTTGACGCCATCGACGGAATCGAGCCCCCAACGCGCCCGACCGACAAACCTCTCCGACTTCCTCTTCAGGATGTGTACAAAATCGGCGGTATCGGCACAGTCCCTGTCGGTCGTGTTGAAACTGGTATCATCAAGGCCGGCATGATCGTCTCYTTCKCTCCAAGCAATGTGACGACTGAAGTCAAGTCCGTCGAGATGCACCATGAACAACTTGAGCAGGGTAACCCAGGTGACAACGTTGGCTTCAACATTAAGTGAGGCTTACG
	'Hydnum_subtilior_RAS180_USA'                              --TACAG---A-GG----GG---TTGATGCTGGCAG------T-TTATCT----GC-ATGTGCTTGCTC-TTCTGA-TTT----A--TTTACACCTGTGCACTTAA---------T-----T-T---T---TTTCAAA-GGG-----------AGGGT-----AG-AACC----TGCCT-TTGGGAC--------TT---------------------AT-A-AA---CTCCT-----TGTAATTGAACTAA-TGGATG--TTTATCTGCCA--CAAGGCGAA------------TT-TTAATACAACTTTTAACAACGGATCTCTTGGCTCTCGCATCGATGAAGAACGCAGCGAAATGCGATAAGTAATGTGAATTGCAGAATTCAGTGAATCATCGAATCTTTGAACGCACCTTGCGCTCTCTGGTATTCCGGGGAGCACACCTGTTCGAGTGTCATTGAAACTCTCAAAT-AAAGGTAG----CTTTG-----TAG-CTGTCTC-TGTTTGGA-TTTGGAC---TTTGCTGC--A-T------T-A----G-TGT-GGCTAGTCTTAAATGCATTAGC--TGGT-CCTCA-TT-----GA--GG-------TTTGGTTCCACTCGGCGTGAT-AAT---T-A-----TCTAACGTTGAGG----ACAGTC-------------------TCAGGA---------------------CTGG-CCATG-G----------------C--TCTCTC----T----GGATTGCTTCT-------------------------------------------------------------------------------------------------------------------------------------------------------------------------------------------------------------------------------------------------------------------------------------------------------------------------------------------------------------------------------------------------------------------------------------------------------------------------------------------------------------------------------------------------------------------------------------------------------------------------------------------------------------------------------------------------------------------------------------------------------------------------------------------------------------------------------------------------------------------------------------------------------------------------------------------------------------------------------------------------------------------------------------------------------------------------------------------------------------------------------------------------------------------------------------------------------------------------------------------------------------------------------------------------------------------------------------------------------
	'Hydnum_subtilior_TENN_073034_USA_TYPE'                    --TACAG---A-GG----GG---TTGATGCTGGCAG------T-TTATCT----GC-ATGTGCTTGCTC-TTCTGA-TTT----A--TTTACACCTGTGCACTTAA---------T-----T-T---T---TTTCAAA-GGG-----------AGGGT-----AG-AACC----TGCCT-TTGGGAC--------TT---------------------AT-A-AA---CTCCT-----TGTAATTGAACTAA-TGGATG--TTTATCTGCCA--CAAGGCGAA------------TT-TTAATACAACTTTTAACAACGGATCTCTTGGCTCTCGCATCGATGAAGAACGCAGCGAAATGCGATAAGTAATGTGAATTGCAGAATTCAGTGAATCATCGAATCTTTGAACGCACCTTGCGCTCTCTGGTATTCCGGGGAGCACACCTGTTCGAGTGTCATTGAAACTCTCAAAT-AAAGGTAG----CTTTG-----TAG-CTGTCTC-TGTTTGGA-TTTGGAC---TTTGCTGC--A-T------T-A----G-TGT-GGCTAGTCTTAAATGCATTAGC--TGGT-CCTCA-TT-----GA--GG-------TTTGGTTCCACTCGGCGTGAT-AAT---T-A-----TCTAACGTTGAGG----ACAGTC-------------------TCAGGA---------------------CTGG-CCATG-G----------------C--TCTCTC----T----GGATTGCTTCT----------------------------------------------------------------------------------------------------------------------------------------------------------------------------------------------------------------------------------------------------------------------------------------------------------------------------------------------------------------------------------------------------------------------------------------------------------------------------------------------------------------------------------------------------------------------------------------------------------------------------------------------------------------------------------------------------------------------------------------------------------------------------------------------------------------------------------------------------------------------------------------------------------CATGGAGACAACATGTTGGAGGAATCTGTCAAGTAGGTT-GAAATCAC-----CGTC-AAGAYTTAGGGCTCGCTGAACGTTC-TCTGCATTTCTCTAGCATGCCATGGTTCAAAGGCTGGTCGCGTGAGGGCAAAGCTGGTGTCATCAAGGGGAAGACCCTGCTTGACGCCATCGAYGGAATCGAGCCCCCAACGCGCCCGACCGACAAACCTCTYCGACTTCCTCTTCAGGATGTGTACAAAATCGGCGGTATCGGYACAGTCCCTGTCGGTCGTGTTGARACTGGTATCATCAAGGCCGGCATGATCGTCTCCTTCGCTCCAAGCAATGTGACGACTGAAGTYAAGTCCGTCGAGATGCACCATGAACAACTTGAGCAGGGTAACCCAGGTGACAACGTTGGCTTCAACATTAAGTGAGGCTTGCG
	'Hydnum_albopallidum_TUMH_63999_JAPAN'                     --TACAG---A-GG----G----TTGATGCTGGCAG------T-TTAGCT----GC-ATGTGCTTGCTC-TTCTGA-TTT----A--TTTACACCTGTGCACTTAA-----------------T---T---TTTCAAA-GGG-----------AGGGT-----AG-AACC----TGCCT-TTGGAAC--------TT---------------------GT-A-AA---CTCCT-----TGTAATTGAACTAA-TGGATG--TTTATCTGCCA--CAAGGCAAA------------TT-TTAATACAACTTTTAACAACGGATCTCTTGGCTCTCGCATCGATGAAGAACGCAGCGAAATGCGATAAGTAATGTGAATTGCAGAATTCAGTGAATCATCGAATCTTTGAACGCACCTTGCGCTCTCTGGTATTCCGGGGAGCACACCTGTTCGAGTGTCATTGAAACTCTCAAAT-CAGGGTAG----CTTTA-----TAG-CTGTCTC-TGTTTGGA-TTTGGAC---TTTGCTGC--A-T------T-A----A-TGT-GGCTAGTCTTAAATGCATTAGC--TGGT-CCTCA-TT-----GA--GG-------TTTGGTTCCACTCGGCGTGAT-AAT---T-A-----TCTAACGTTGAGG----ACAGTC-------------------TTAGGA---------------------CTGG-CCATG-G----------------C--TCTCTC----T----GGATTGCTTCT----------------------------------------------------------------------------------------------------------------------------------------------------------------------------------------------------------------------------------------------------------------------------------------------------------------------------------------------------------------------------------------------------------------------------------------------------------------------------------------------------------------------------------------------------------------------------------------------------------------------------------------------------------------------------------------------------------------------------------------------------------------------------------------------------------------------------------------------------------------------------------------------------------CATGGAGACAACATGTTGGAGGAATCTGTCAAGTAGGTT-GAAATCAC-----TGTC-GGGATTTCGGGCTCGCTGAACGTTC-TTTGCATTTCTCTAGCATGCCATGGTTCAAAGGCTGGTCGCGTGAGGGCAAAGCTGGTGTCATCAAGGGGAAGACTCTGCTCGACGCCATCGACGGAATCGAACCCCCAACGCGCCCGACCGACAAACCTCTCCGACTTCCTCTTCAGGATGTGTACAAAATCGGCGGTATCGGCACAGTCCCTGTCGGTCGTGTTGAGACTGGTATCATCAAGGCCGGCATGATCGTCTCCTTCGCTCCAAGCAATGTGACGACTGAAGTCAAGTCCGTCGAGATGCACCATGAACAACTT-----------------------------------------------------
	'Hydnum_albopallidum_TUMH_63997_JAPAN_TYPE'                --TACAG---A-GG----G----TTGATGCTGCCAG------T-TTAGCT----GC-ATGTGCTTGCTC-TTCTGA-TTT----A--TTTACACCTGTGCACTTAA-----------------T---T---TTTCAAA-GGG-----------AGGGT-----AG-AACC----TGCCT-TTGGAAC--------TT---------------------GT-A-AA---CTCCT-----TGTAATTGAACTAA-TGGATG--TTTATCTGCCA--CAAGGCAAA------------TT-TTAATACAACTTTTAACAACGGATCTCTTGGCTCTCGCATCGATGAAGAACGCAGCGAAATGCGATAAGTAATGTGAATTGCAGAATTCAGTGAATCATCGAATCTTTGAACGCACCTTGCGCTCTCTGGTATTCCGGGGAGCACACCTGTTCGAGTGTCATTGAAACTCTCAAAT-CAGGGTAG----CTTTA-----TAG-CTGTCTC-TGTTTGGA-TTTGGAC---TTTGCTGC--A-T------T-A----A-TGT-GGCTAGTCTTAAATGCATTAGC--TGGT-CCTCA-TT-----GA--GG-------TTTGGTTCCACTCGGCGTGAT-AAT---T-A-----TCTAACGTTGAGG----ACAGTC-------------------TTAGGA---------------------CTGG-CCATG-G----------------C--TCTCTC----T----GGATTGCTTCTCTTCGGCTG-YCCGAGTTGTAATCTAGAGAAGTG-TTTTCTGTRCTGAACTGTGTTCAAGTTTCCTGGATATGGAACATCATAGAGGGTGAGAATCCCGTCCTTGACACAGA-CTCCTCAGTGC-TATGTGATGCACTCTCAACGAGTCGAGTTGTTTGGGATTGCAGCTCAAAATGGGAGGTAAATTCCTTCTAAAGCTAAATATTGGCGAGAGACCGATAGCGAACAAGTACCGTGAGGGAAAGATGAAAAGCACTTTGGAAAGAGAGTTAAACAGTACGTGAAATTGTTAAAAGGGAAACAATTGAAGTCAGTCGCATCTACTTGGACTCAGCCTTAC----CTTGG-TTTGGTGCATTTCCTTGT-GGATGGGCCAGTGTTCATG-TTGATTGCTGG-AAAAGGGGC-T--AGGGAATGTGG--CTCYTTT----GGGAGTG---TT-ATAGCCTTGGCTCATATACAGTGA--TTAATATGGAGTGGTACAGCATGCTTCGGTGGTGCTTGTGCTGGCATAATGGCTTTAAATGACCCGTCTTGAAACACGGACCAA-GGAGTCTAACATGTCTGCAAGTATTTGGGTGAT-AAACCC-------AAGTGCGTAATGAAAGTGA-TAGCTGGGAACCC---------------TGT------------------AAAGGGGGCACCGGTGCCCCGAGCGGATCTTC-TGTGATGCATCGGAGGTAGAGCATATATGTTGGGACCCGAAAGATGGTGAACTATGCCTGAATAGGGTGAAGC-----------------------------------------------------------------------------------------CATGGAGACAACATGTTGGAGGAATCTGTCAAGTAGGTT-GAAATCAC-----TGTC-GGGATTTCGGGCTCGCTGAACGTTC-TTTGCATTTCTCTAGCATGCCATGGTTCAAAGGCTGGTCGCGTGAGGGCAAAGCTGGTGTCATCAAGGGGAAGACTCTGCTCGACGCCATCGACGGAATCGAACCCCCAACGCGCCCGACCGACAAACCTCTCCGACTTCCTCTTCAGGATGTGTACAAAATCGGCGGTATCGGCACAGTCCCTGTCGGTCGTGTTGAGACTGGTATCATCAAGGCCGGCATGATCGTCTCCTTCGCTCCAAGCAATGTGACGACTGAAGTCAAGTCCGTCGAGATGCACCATGAACAACTT-----------------------------------------------------
	'Hydnum_khanspurense_PAKISTAN_KH_09_LAN88021_TYPE'         --TACAG---A-GG----G----TTGATGCTGGCAG------T-TTAATCT---GC-ATGTGCTTGCTC-TTCTGA-TTT----A--TTTACACCTGTGCACTTGA---------------T-T---T---TTTCAAAGGGG-----------AGGGT-----AG-AACC----TACCT-TTGGAAC--------TT---------------------AT-A-AA---CCCCC-----TTGTATTGAACCAA-TGAATG--TTTATCTGCCA--CAAGGCAAA------------TT-TTAATACAACTTTTAACAACGGATCTCTTGGCTCTTGCATCGATGAAGAACGCAGCGAAATGCGATAAGTAATGTGAATTGCAGAATTCAGTGAATCATCGAATCTTTGAACGCACCTTGCGCTCTCTGGTATTCCGGGGAGCACACCTGTTCGAGTGTCATTGAAACTCTCAAAT-AAAGGTGG----CTTTG-----TAG-CTGTCTC-TGTTTGGA-TTTGGAC---TTTGCTGC--A-T------T-A----A-TGT-GGCTAGTCTTAAATGCATTAGC--TGGT-CCTCA-TT-----GA--GG-------TTTGGTTCCACTCGGCGTGAT-AAG---T-A-----TCTAACGTTGAGG----ACAGTC-------------------TCAGGA---------------------CTGG-CCATG-G----------------C--TCTCTC----T----GGATTGCTTCT-------------------------------------------------------------------------------------------------------------------------------------------------------------------------------------------------------------------------------------------------------------------------------------------------------------------------------------------------------------------------------------------------------------------------------------------------------------------------------------------------------------------------------------------------------------------------------------------------------------------------------------------------------------------------------------------------------------------------------------------------------------------------------------------------------------------------------------------------------------------------------------------------------------------------------------------------------------------------------------------------------------------------------------------------------------------------------------------------------------------------------------------------------------------------------------------------------------------------------------------------------------------------------------------------------------------------------------------------------
	'Hydnum_khanspurense_PAKISTAN_KH_50_LAN29722'              --TACAG---A-GG----G----TTGATGCTGGCAG------T-TTAATCT---GC-ATGTGCTTGCTC-TTCTGA-TTT----A--TTTACACCTGTGCACTTGA---------------T-T---T---TTTCAAAGGGG-----------AGGGT-----AG-AACC----TACCT-TTGGAAC--------TT---------------------AT-A-AA---CCCCC-----TTGTATTGAACCAA-TGAATG--TTTATCTGCCA--CAAGGCAAA------------TT-TTAATACAACTTTTAACAACGGATCTCTTGGCTCTTGCATCGATGAAGAACGCAGCGAAATGCGATAAGTAATGTGAATTGCAGAATTCAGTGAATCATCGAATCTTTGAACGCACCTTGCGCTCTCTGGTATTCCGGGGAGCACACCTGTTCGAGTGTCATTGAAACTCTCAAAT-AAAGGTGG----CTTTG-----TAG-CTGTCTC-TGTTTGGA-TTTGGAC---TTTGCTGC--A-T------T-A----A-TGT-GGCTAGTCTTAAATGCATTAGC--TGGT-CCTCA-TT-----GA--GG-------TTTGGTTCCACTCGGCGTGAT-AAG---T-A-----TCTAACGTTGAGG----ACAGTC-------------------TCAGGA---------------------CTGG-CCATG-G----------------C--TCTCTC----T----GGATTGCTTCT-------------------------------------------------------------------------------------------------------------------------------------------------------------------------------------------------------------------------------------------------------------------------------------------------------------------------------------------------------------------------------------------------------------------------------------------------------------------------------------------------------------------------------------------------------------------------------------------------------------------------------------------------------------------------------------------------------------------------------------------------------------------------------------------------------------------------------------------------------------------------------------------------------------------------------------------------------------------------------------------------------------------------------------------------------------------------------------------------------------------------------------------------------------------------------------------------------------------------------------------------------------------------------------------------------------------------------------------------------
	'Hydnum_pallidomarginatum_SFC20180705_81_REPUBLIC_OF_KOREA' --TACAG---A-GG----G----TTGATGCTGGCAG------T-TTAATCT---GC-ATGTGCTTGCTC-TTCTGA-TTT----A--TTTACACCTGTGCACTTGA---------------T-T---T---TTTCAAAGGGG-----------AGGGT-----AG-AACC----TACCT-TTGGAAC--------TT---------------------AT-A-AA---CCCCC-----TTGTATTGAACCAG-TGAATG--TTTATCTGCCA--CAAGGCAAA------------TT-TTAATACAACTTTTAACAACGGATCTCTTGGCTCTCGCATCGATGAAGAACGCAGCGAAATGCGATAAGTAATGTGAATTGCAGAATTCAGTGAATCATCGAATCTTTGAACGCACCTTGCGCTCTCTGGTATTCCGGGGAGCACACCTGTTCGAGTGTCATTGAAACTCTCAAAT-AAAGGTGG----CTTTG-----TAG-CTGTCTC-TGTTTGGA-TTTGGAC---TTTGCTGC--A-T------T-A----A-TGT-GGCTAGTCTTAAATGCATTAGC--TGGT-CCTCA-TT-----GA--GG-------TTTGGTTCCACTCGGCGTGAT-AAG---T-A-----TCTAACGTTGAGG----ACAGTC-------------------TCAGGA---------------------CTGG-CCATG-G----------------C--TCTCTC----T----GGATTGCTTCTCTCTGGCTG-CCCGAGTTGTAATCTAGAGAAGTG-TTTTCTGTGCTGGACTGTGTTCAAGTTTCCTGGATATGGAACATCATAGAGGGTGAGAATCCCGTCCTTGACACAGACTTC-CCAGTGC-TATGTGATGCACTCTCAACGAGTCGAGTTGTTTGGGATTGCAGCTCAAAATGGGAGGTAAATTCCTTCTAAAGCTAAATATTGGCGAGAGACCGATAGCGAACAAGTACCGTGAGGGAAAGATGAAAAGCACTTTGGAAAGAGAGTTAAACAGTACGTGAAATTGTTAAAAGGGAAACAATTGAAGTCAGTCGCATCTACTTGGACTCAGCCTTAC----TTTGG-TTTGGTGCATTTCCTTGT-GGATGGGCCAGTGTTCATG-TTGATTGCTGG-AAAAGGGGC-T--AGGGAATGTGG--CTCTTTT----GGGAGTG---TT-ATAGCCTTGGCTCATATACAGTGA--TTAATATGGAGTGGTACAGCATGCTTCGGTGGTGCTTGTGCTGGCATAATGGCTTTAAATGACCCGTCTTGAAACACGGACCAA-GGAGTCTAACATGTCTGCAAGTATTTGGGTGAT-AAACCC-------GAGTGCGTAATGAAAGTGA-TAGCTGGGAACCC---------------TGT------------------AAAGGGGGCACCAGTGCCCCGAGTGGATCTTC-TGTGATGCATCGGAGGTAGAGCATATATGTTGGGACCCGAAAGATGGTGAACTATGCCTGAATAGGGTGAAGCCAGAGGAAACTCTGGTG-GAGGCTCGTAGCGATTCTGACGTGCAAATCGATCGTCAAATTTGGGTATAGGGGCGAAAGACTAATCGAAC----GAGACAACATGTTGGAGGAATCTGTCAAGTAGGTT-GAAATTAC-----TGTC-GGGATTTCGGGCTCGCTGAACGTTC-TTTGCATTTCTCTAGCATGCCATGGTTCAAAGGCTGGTCGCGTGAGGGCAAAGCTGGTGTTATCAAGGGGAAGACTCTACTCGACGCCATCGACGGAATCGAACCCCCAACGCGCCCGACCGACAAACCTCTCCGACTTCCTCTTCAGGATGTGTACAAAATCGGTGGTATCGGCACAGTCCCTGTTGGTCGTGTTGAGACTGGTATCATCAAGGCCGGCATGATCGTCTCCTTCGCTCCAAGCAATGTGACGACTGAAGTCAAGTCCGTCGAGATGCACCATGAACAACTTGAGCAGGGTAACCCGGGTGACAACGTTGGCTTCAACATTAAGTGAGGCCTGCG
	'Hydnum_pallidomarginatum_IFP_019468_CHINA_TYPE'           --TACAG---A-GG----G----TTGATGCTGGCAG------T-TTAATCT---GC-ATGTGCTTGCTC-TTCTGA-TTT----A--TTTACACCTGTGCACTTGA---------------T-T---T---TTTCAAAGGGG-----------AGGGT-----AG-AACC----TACCT-TTGGAAC--------TT---------------------AT-A-AA---CCCCC-----TTGTATTGAACCAG-TGAATG--TTTATCTGCCA--CAAGGCAAA------------TT-TTAATACAACTTTTAACAACGGATCTCTTGGCTCTCGCATCGATGAAGAACGCAGCGAAATGCGATAAGTAATGTGAATTGCAGAATTCAGTGAATCATCGAATCTTTGAACGCACCTTGCGCTCTCTGGTATTCCGGGGAGCACACCTGTTCGAGTGTCATTGAAACTCTCAAAT-AAAGGTGG----CTTTG-----TAG-CTGTCTC-TGTTTGGA-TTTGGAC---TTTGCTGC--A-T------T-A----A-TGT-GGCTAGTCTTAAATGCATTAGC--TGGT-CCTCA-TT-----GA--GG-------TTTGGTTCCACTCGGCGTGAT-AAG---T-A-----TCTAACGTTGAGG----ACAGTC-------------------TCAGGA---------------------CTGG-CCATG-G----------------C--TCTCTC----T----GGATTGCTTCTCTCTGGCTG-CCCGAGTTGTAATCTAGAGAAGTG-TTTTCTGTGCTGGACTGTGTTCAAGTTTCCTGGATATGGAACATCATAGAGGGTGAGAATCCCGTCCTTGACACAGACTTC-CCAGTGC-TATGTGATGCACTCTCAACGAGTCGAGTTGTTTGGGATTGCAGCTCAAAATGGGAGGTAAATTCCTTCTAAAGCTAAATATTGGCGAGAGACCGATAGCGAACAAGTACCGTGAGGGAAAGATGAAAAGCACTTTGGAAAGAGAGTTAAACAGTACGTGAAATTGTTAAAAGGGAAACAATTGAAGTCAGTCGCATCTACTTGGACTCAGCCTTAC----TTTGG-TTTGGTGCATTTCCTTGT-GGATGGGCCAGTGTTCATG-TTGATTGCTGG-AAAAGGGGC-T--AGGGAATGTGG--CTCTTTT----GGGAGTG---TT-ATAGCCTTGGCTCATATACAGTGA--TTAATATGGAGTGGTACAGCATGCTTCGGTGGTGCTTGTGCTGGCATAATGGCTTTAAATGACCCGTCTTGAAACACGGACCAA-GGAGTCTAACATGTCTGCAAGTATTTGGGTGAT-AAACCC-------GAGTGCGTAATGAAAGTGA-TAGCTGGGAACCC---------------TGT------------------AAAGGGGGCACCAGTGCCCCGAGTGGATCTTC-TGTGATGCATCGGAGGTAGAGCATATATGTTGGGACCCGAAAGATGGTGAACTATGCCTGAATAGGGTGAAGCCAGAGGAAACTCTGGTG-GAGGCTCGTAGCGATTCTGACGTGCAAATCGATCGTCAAATTTGGGTATAGGGGCGAAAGACTAATCGATCCATGGAGACAACATGTTGGAGGAATCTGTCAAGTAGGTT-GAAATTAC-----TGTC-GGGATTTCGGGCTCGCTGAACGTTC-TTTGCATTTCTCTAGCATGCCATGGTTCAAAGGCTGGTCGCGTGAGGGCAAAGCTGGTGTTATCAAGGGGAAGACTCTACTCGACGCCATCGACGGAATCGAACCCCCAACGCGCCCGACCGACAAACCTCTCCGACTTCCTCTTCAGGATGTGTACAAAATCGGTGGTATCGGCACAGTCCCTGTTGGTCGTGTTGAGACTGGTATCATC--------------------------------------------------------------------------------------------------------------------------------------
	'Hydnum_pallidomarginatum_Cui_24163_CHINA'                 --TACAG---A-GG----G----TTGATGCTGGCAG------T-TTAATCTC--GC-ATGTGCTTGCTC-TTCTGA-TTT----A--TTTACACCTGTGCACTTGA---------------T-T---T---TTTCAAAGGGG-----------AGGGT-----AG-AACC----TACCT-TTGGAAC--------TT---------------------AT-A-AA---CCCCC-----TTGTATTGAACCAG-TGAATG--TTTATCTGCCA--CAAGGCAAA------------TT-TTAATACAACTTTTAACAACGGATCTCTTGGCTCTCGCATCGATGAAGAACGCAGCGAAATGCGATAAGTAATGTGAATTGCAGAATTCAGTGAATCATCGAATCTTTGAACGCACCTTGCGCTCTCTGGTATTCCGGGGAGCACACCTGTTCGAGTGTCATTGAAACTCTCAAAT-AAAGGTGG----CTTTG-----TAG-CTGTCTC-TGTTTGGA-TTTGGAC---TTTGCTGC--A-T------T-A----A-TGT-GGCTAGTCTTAAATGCATTAGC--TGGT-CCTCA-TT-----GA--GG-------TTTGGTTCCACTCGGCGTGAT-AAG---T-A-----TCTAACGTTGAGG----ACAGTC-------------------TCAGGA---------------------CTGG-CCATG-G----------------C--TCTCTC----T----GGATTGCTTCT-------------------------------------------------------------------------------------------------------------------------------------------------------------------------------------------------------------------------------------------------------------------------------------------------------------------------------------------------------------------------------------------------------------------------------------------------------------------------------------------------------------------------------------------------------------------------------------------------------------------------------------------------------------------------------------------------------------------------------------------------------------------------------------------------------------------------------------------------------------------------------------------------------------------------------------------------------------------------------------------------------------------------------------------------------------------------------------------------------------------------------------------------------------------------------------------------------------------------------------------------------------------------------------------------------------------------------------------------------
	'Hydnum_tottoriense_TUMH_64091_JAPAN_TYPE'                 --TACAG---A-GG----G----TTGATGCTGGCAG------T-TTAATCT---GC-ATGTGCTTGCTC-TTCTGA-TTT----A--TTTACACCTGTGCACTTGA---------------T-T---T---TTTCAAA-GGG-----------AAGGT-----AG-AACC----TACCT-TTGGAAC--------TT---------------------AT-A-AA---CTCCC-----TTGTATTGAACCAA-TGAATG--TTTATCTGCCA--CAAGGCGAA------------TT-TTAATACAACTTTTAACAACGGATCTCTTGGCTCTCGCATCGATGAAGAACGCAGCGAAATGCGATAAGTAATGTGAATTGCAGAATTCAGTGAATCATCGAATCTTTGAACGCACCTTGCGCTCTCTGGTATTCCGGGGAGCACACCTGTTCGAGTGTCATTGAAACTCTCAGAT-AAAGGTGG----CTTTG-----TAG-CTGTCTC-TGTTTGGA-TTTGGAC---TTTGCTGC--A-T------T-A----A-TGT-GGCTAGTCTTAAATGCATTAGC--TGGT-CCTCA-TT-----GA--GG-------TTTGGTTCCACTCGGCGTGAT-AAG---T-A-----TCTAACGTTGAGG----ACAGTC-------------------TCAGGA---------------------CTGG-CCATG-G----------------C--TCTCTC----T----GGATTGCTTCT----------------------------------------------------------------------------------------------------------------------------------------------------------------------------------------------------------------------------------------------------------------------------------------------------------------------------------------------------------------------------------------------------------------------------------------------------------------------------------------------------------------------------------------------------------------------------------------------------------------------------------------------------------------------------------------------------------------------------------------------------------------------------------------------------------------------------------------------------------------------------------------------------------CATGGAGACAACATGTTGGAGGAATCTGTCAAGTAGGTT-GAAATTAC-----GGTC-GGGATTTCGGGCTCGCTGAACGTTC-TTTGTATTTCTCTAGCATGCCATGGTTCAAAGGCTGGTCGCGTGAGGGCAAAGCTGGTGTTATCAAGGGGAAGACTCTACTCGACGCCATCGACGGAATCGAACCCCCAACGCGCCCGACCGACAAACCTCTCCGACTTCCTCTTCAGGATGTGTACAAAATCGGTGGTATCGGCACAGTCCCTGTTGGTCGTGTTGAGACTGGTATCATCAAGGCCGGCATGATCGTCTCCTTCGCTCCAAGCAATGTGACGACTGAAGTCAAGTCCGTCGAGATGCACCATGAACAACTT-----------------------------------------------------
	'Hydnum_tottoriense_TUMH_64092_JAPAN'                      --TACAG---A-GG----G----TTGATGCTGGCAG------T-TTAATCT---GC-ATGTGCTTGCTC-TTCTGA-TTT----A--TTTACACCTGTGCACTTGA---------------T-T---T---TTTCAAA-GGG-----------AAGGT-----AG-AACC----TACCT-TTGGAAC--------TT---------------------AT-A-AA---CTCCC-----TTGTATTGAACCAA-TGAATG--TTTATCTGCCA--CAAGGCGAA------------TT-TTAATACAACTTTTAACAACGGATCTCTTGGCTCTCGCATCGATGAAGAACGCAGCGAAATGCGATAAGTAATGTGAATTGCAGAATTCAGTGAATCATCGAATCTTTGAACGCACCTTGCGCTCTCTGGTATTCCGGGGAGCACACCTGTTCGAGTGTCATTGAAACTCTCAGAT-AAAGGTGG----CTTTG-----TAG-CTGTCTC-TGTTTGGA-TTTGGAC---TTTGCTGC--A-T------T-A----A-TGT-GGCTAGTCTTAAATGCATTAGC--TGGT-CCTCA-TT-----GA--GG-------TTTGGTTCCACTCGGCGTGAT-AAG---T-A-----TCTAACGTTGAGG----ACAGTC-------------------TCAGGA---------------------CTGG-CCATG-G----------------C--TCTCTC----T----GGATTGCTTCT----------------------------------------------------------------------------------------------------------------------------------------------------------------------------------------------------------------------------------------------------------------------------------------------------------------------------------------------------------------------------------------------------------------------------------------------------------------------------------------------------------------------------------------------------------------------------------------------------------------------------------------------------------------------------------------------------------------------------------------------------------------------------------------------------------------------------------------------------------------------------------------------------------CATGGAGACAACATGTTGGAGGAATCTGTCAAGTAGGTT-GAAATTAC-----GGTC-GGGATTTCGGGCTCGCTGAACGTTC-TTTGTATTTCTCTAGCATGCCATGGTTCAAAGGCTGGTCGCGTGAGGGCAAAGCTGGTGTTATCAAGGGGAAGACTCTACTCGACGCCATCGACGGAATCGAACCCCCAACGCGCCCGACCGACAAACCTCTCCGACTTCCTCTTCAGGATGTGTACAAAATCGGTGGTATCGGCACAGTCCCTGTTGGTCGTGTTGAGACTGGTATCATCAAGGCCGGCATGATCGTCTCCTTCGCTCCAAGCAATGTGACCACT-----------------------------------------------------------------------------------------
	'Hydnum_flabellatum_IFP_019459_CHINA_TYPE'                 --TACAG---A-GG----G----TTGATGCTGGCAG------T-TTACTCT---GC-ATGTGCTTGCTC-TTTTGA-TTT----A--TTTACACCTGTGCACTTGA---------T-----T-T---T---TTCCAAG-GGG-----------AGGGT-----AG-AACC----TACCT-TTGGAAC--------TT---------------------AT-A-AG---CCCCC-----TTGTATTGAACCAG-TGAATG--TTTATCTGCCA--CAAGGCAAA------------TT-TTAATACAACTTTTAACAACGGATCTCTTGGCTCTCGCATCGATGAAGAACGCAGCGAAATGGGATAAGTAATGTGAATTGCAGAATTCAGTGAATCATCGAATCTTTGAACGCACCTTGCGCTCTCTGGTATTCCGGGGAGCACGCCTGTTTGAGTGTCATTGAAACTCTCAAAT-AAAGGTGG----CTTTG-----TAG-CTGTCTC-TGTTTGGA-TTTGGAC---TTTGCTGC--A-T------T-A----A-TGT-GGCTAGTCTTAAATGCATTAGC--TGGT-CCTCA-TT-----GA--GG-------TTTGGTTCCACTCGGCGTGAT-AAG---T-A-----TCTAACGTTGAGG----ACAGTC-------------------TCAGGG---------------------CTGG-CCATG-G----------------C--TCTCTG----T----GGCTTGCTTTTCTCTGGCTG-CCCGAGTTGTAATCTAGAGAAGTG-TTTTCTGTGCTGGACTGTGTTCAAGTTTCCTGGATATGGAACATCATAGAGGGTGAGAATCCCGTCCTTGACACAGACTTC-CCAGTGC-TATGTGATGCACTCTCAACGAGTCGAGTTGTTTGGGATTGCAGCTCAAAATGGGAGGTAAATTCCTTCTAAAGCTAAATATTGGCGAGAGACCGATAGCGAACAAGTACCGTGAGGGAAAGATGAAAAGCACTTTGGAAAGAGAGTTAAACAGTACGTGAAATTGTTAAAAGGGAAACAATTGAAGTCAGTCGCATCTACTTGGACTCAGCCTTAC----TTTGG-TTTGGTGCATTTCCTTGT-GGATGGGCCAGTGTTCATG-TTGATTGCTGG-AAAAGGGGC-T--AGGGAATGTGG--CTCTTTT----GGGAGTG---TT-ATAGCCTTGGCTCATATACAGTGA--TTAATATGGAGTGGTACAGCATGCTTCGGTGGTGCTTGTGCTGGCATAATGGCTTTAAATGACCCGTCTTGAAACACGGACCAA-GGAGTCTAACATGTCTGCAAGTATTTGGGTGAT-AAACCC-------GAGTGCGTAATGAAAGTGA-TAGCTGGGAACCC---------------TGT------------------AAAGGGGGCACCAGTGCCCCGAGTGGATCTTC-TGTGATGCATCGGAGGTAGAGCATATATGTTGGGACCCGAAAGATGGTGAACTATGCCTGAATAGGGTGAAGCCAGAGGAAACTCTGGTG-GAGGCTCGTAGCGATTCTGACGTGCAAATCGATCGTCAAATTTGGGTATAGGGGCGAAAGACTAATCGA-----------------------------------------------------------------------------------------------------------------------------------------------------------------------------------------------------------------------------------------------------------------------------------------------------------------------------------------------------------------------------------------------------------------------------------------------
	'Hydnum_ibericum_MAfungi_3457_SPAIN'                       --TACAG---A-GG----G----TTGATGCTGGCAG------T-TTAATCT---GC-ATGTGCTTGCTC-TTCTGA-TTT----A--TTTACACCTGTGCACTTGA---------------T-T---T---TTTCAAA-GGG-----------AGGGT-----AG-AACC----TGCCT-TTGGAAC--------TT---------------------AT-A-AA---CT-CC-----TTGTATTGAACCAA-TGAATG--TTTATCTGCCA--CAAGGCAAA------------TT-TTAATACAACTTTTAACAACGGATCTCTTGGCTCTCGCATCGATGAAGAACGCAGCGAAATGCGATAAGTAATGTGAATTGCAGAATTCAGTGAATCATCGAATCTTTGAACGCACCTTGCGCTCTCTGGTATTCCGGGGAGCACACCTGTTCGAGTGTCATTGAAACTCTCAAAT-AAAGGTAG----CTTTG-----TAG-CTGTCTC-TGTTTGGA-TTTGGAC---TTTGCTGC--A-T------T-A----A-TGT-GGCTAGTCTTAAATGCATTAGC--TGGT-CCTCA-TT-----GA--GG-------TTTGGTTCCACTCGGCGTGAT-AAT---T-A-----TCTAACGTTGAGG----ACAGTC-------------------TCAGGA---------------------CTGG-CCATG-GCT--------------C--TCTCTC----T----GGATTGCTTCT-------------------------------------------------------------------------------------------------------------------------------------------------------------------------------------------------------------------------------------------------------------------------------------------------------------------------------------------------------------------------------------------------------------------------------------------------------------------------------------------------------------------------------------------------------------------------------------------------------------------------------------------------------------------------------------------------------------------------------------------------------------------------------------------------------------------------------------------------------------------------------------------------------------------------------------------------------------------------------------------------------------------------------------------------------------------------------------------------------------------------------------------------------------------------------------------------------------------------------------------------------------------------------------------------------------------------------------------------------
	'Hydnum_ibericum_BIO_12330_SPAIN_TYPE'                     --TACAG---A-GG----G----TTGATGCTGGCAG------T-TTAATCT---GC-ATGTGCTTGCTC-TTCTGA-TTT----A--TTTACACCTGTGCACTTGA---------------T-T---T---TTTCAAA-GGG-----------AGGGT-----AG-AACC----TGCCT-TTGGAAC--------TT---------------------AT-A-AA---CT-CC-----TTGTATTGAACCAA-TGAATG--TTTATCTGCCA--CAAGGCAAA------------TT-TTAATACAACTTTTAACAACGGATCTCTTGGCTCTCGCATCGATGAAGAACGCAGCGAAATGCGATAAGTAATGTGAATTGCAGAATTCAGTGAATCATCGAATCTTTGAACGCACCTTGCGCTCTCTGGTATTCCGGGGAGCACACCTGTTCGAGTGTCATTGAAACTCTCAAAT-AAAGGTAG----CTTTG-----TAG-CTGTCTC-TGTTTGGA-TTTGGAC---TTTGCTGC--A-T------T-A----A-TGT-GGCTAGTCTTAAATGCATTAGC--TGGT-CCTCA-TT-----GA--GG-------TTTGGTTCCACTCGGCGTGAT-AAT---T-A-----TCTAACGTTGAGG----ACAGTC-------------------TCAGGA---------------------CTGG-CCATG-GCT--------------C--TCTCTC----T----GGATTGCTTCT-------------------------------------------------------------------------------------------------------------------------------------------------------------------------------------------------------------------------------------------------------------------------------------------------------------------------------------------------------------------------------------------------------------------------------------------------------------------------------------------------------------------------------------------------------------------------------------------------------------------------------------------------------------------------------------------------------------------------------------------------------------------------------------------------------------------------------------------------------------------------------------------------------------------------------------------------------------------------------------------------------------------------------------------------------------------------------------------------------------------------------------------------------------------------------------------------------------------------------------------------------------------------------------------------------------------------------------------------------
	'Hydnum_vesterholtii_BIO_10429_FRANCE_TYPE'                --TACAG---A-GG----G----TTGATGCTGGCAG------T-TTAATCT---GC-ATGTGCTTGCTC-TTCTGA-TTT----A--TTTACACCTGTGCACTTAA---------------T-T---C---TTTCAAA-GGG-----------AGGGT-----AG-AACC----TGCCT-TTGGAAC--------TT---------------------AT-A-AA---CT-CC-----TTGTATTGAACCAA-TGAATG--TTTATCTGCCA--CAAGGCAAA------------TT-TTAATACAACTTTTAACAACGGATCTCTTGGCTCTCGCATCGATGAAGAACGCAGCGAAATGCGATAAGTAATGTGAATTGCAGAATTCAGTGAATCATCGAATCTTTGAACGCACCTTGCGCTCTCTGGTATTCCGGGGAGCACACCTGTTCGAGTGTCATTGAAACTCTCAAAT-AAAGGTGG----CTTTGT----TAG-CTGTCTC-TGTTTGGA-TTTGGGC---TTTGCTGC--A-T------T-A----A-TGT-GGCTAGTCTTAAATGCATTAGC--TGGT-CCTCA-TT-----GA--GG-------TTTGGTTCTACTCGGCGTGAT-AAT---T-A-----TCTAACGTTGAGG----ACAGTC-------------------TCAGGA---------------------CTGG-CCATG-G----------------C--TCTTTC----T----GGATTGCTTCT-------------------------------------------------------------------------------------------------------------------------------------------------------------------------------------------------------------------------------------------------------------------------------------------------------------------------------------------------------------------------------------------------------------------------------------------------------------------------------------------------------------------------------------------------------------------------------------------------------------------------------------------------------------------------------------------------------------------------------------------------------------------------------------------------------------------------------------------------------------------------------------------------------------------------------------------------------------------------------------------------------------------------------------------------------------------------------------------------------------------------------------------------------------------------------------------------------------------------------------------------------------------------------------------------------------------------------------------------------
	'Hydnum_vesterholtii_BIO_10452_SPAIN'                      --TACAG---A-GG----G----TTGATGCTGGCAG------T-TTAATCT---GC-ATGTGCTTGCTC-TTCTGA-TTT----A--TTTACACCTGTGCACTTAA---------------T-T---C---TTTCAAA-GGG-----------AGGGT-----AG-AACC----TGCCT-TTGGAAC--------TT---------------------AT-A-AA---CT-CC-----TTGTATTGAACCAA-TGAATG--TTTATCTGCCA--CAAGGCAAA------------TT-TTAATACAACTTTTAACAACGGATCTCTTGGCTCTCGCATCGATGAAGAACGCAGCGAAATGCGATAAGTAATGTGAATTGCAGAATTCAGTGAATCATCGAATCTTTGAACGCACCTTGCGCTCTCTGGTATTCCGGGGAGCACACCTGTTCGAGTGTCATTGAAACTCTCAAAT-AAAGGTGG----CTTTGT----TAG-CTGTCTC-TGTTTGGA-TTTGGGC---TTTGCTGC--A-T------T-A----A-TGT-GGCTAGTCTTAAATGCATTAGC--TGGT-CCTCA-TT-----GA--GG-------TTTGGTTCTACTCGGCGTGAT-AAT---T-A-----TCTAACGTTGAGG----ACAGTC-------------------TCAGGA---------------------CTGG-CCATG-G----------------C--TCTTTC----T----GGATTGCTTCT-------------------------------------------------------------------------------------------------------------------------------------------------------------------------------------------------------------------------------------------------------------------------------------------------------------------------------------------------------------------------------------------------------------------------------------------------------------------------------------------------------------------------------------------------------------------------------------------------------------------------------------------------------------------------------------------------------------------------------------------------------------------------------------------------------------------------------------------------------------------------------------------------------------------------------------------------------------------------------------------------------------------------------------------------------------------------------------------------------------------------------------------------------------------------------------------------------------------------------------------------------------------------------------------------------------------------------------------------------
	'Hydnum_erectum_gui0024_CHINA'                             -------------------------------------------------------------------------------------------------------------------------T-T---T---TTTCAAA-GGG-----------AGGGT-----TG-AACC----TGCCT-TTGGAAC--------TT---------------------AT-A-AA-A-CTCCC-----TTGTATTGAACCAA-TGAATG--TTTATCTGCCA--CAAGGCAAA------------TT-TTGATACAACTTTTAACAACGGATCTCTTGGCTCTCGCATCGATGAAGAACGCAGCGAAATGCGATAAGTAATGTGAATTGCAGAATTCAGTGAATCATCGAATCTTTGAACGCACCTTGCGCTCTCTGGTATTCCGGGGAGCACACCTGTTCGAGTGTCATTGAAACTCTCAAAT-AAAGGTGG----CTTTG-----TAG-CTGTCTC-TGTTTGGA-TTTGGAC---TTTGCTGC--A-T------T-A----A-TGT-GGCTAGTCTTAAATGCATTAGC--TGGT-CCTCA-TT-----GA--GG-------TTTGGTTCCACTCAGCGTGAT-AAT---T-A-----TCTAACGTTGAGG----ACAGTC-------------------TCAGGA---------------------CTGG-CCATG-G----------------C--TCTCTC----T----GGATTGCTTCTCTCTGGCTG-CCCGAGTTGTAATCTAGAGAAGTG-TTTTCTGTGCTGGACTGTGTTCAAGTTTCCTGGATATGGAACATCATAGAGGGTGAGAATCCCGTCCTTGACACAGACTTC-CCAGTGC-TATGTGATGCGCTCTCAACGAGTCGAGTTGTTTGGGATTGCAGCTCAAAATGGGAGGTAAATTCCTTCTAAAGCTAAATATTGGCGAGAGACCGATAGCGAACAAGTACCGTGAGGGAAAGATGAAAAGCACTTTGGAAAGAGAGTTAAACAGTACGTGAAATTGTTAAAAGGGAAACAATTGAAGTCAGTCGCATCTACTTGGACTCAGCCTTAC----TTTGG-TTTGGTGCATTTCCTTGT-GGATGGGCCAGTGTTCATG-TTGATTGCTGG-AAAAGGGGC-T--AGGGAATGTGG--CTCTTTT----GGGAGTG---TT-ATAGCCTTGGCTCATATGCAGTGA--TTAATATGGAGTGGTACAGCATGCTTCGGTGGTGCTTGTGCTGGCATAATGGCTTTAAATGACCCGTCTTGAAACACGGACCAA-GGAGTCTAACATGTCTGCAAGTATTTGGGTGAT-AAACCC-------GAGTGCGTAATGAAAGTGA-TAGCTGGGAACCC---------------TGT------------------AAAGGGGGCACCAGTGCCCCGAGCGGATCTTC-TGTGATGTATCGGAGGTAGAGCATATATGTTGGGACCCGAAAGATGGTGAACTATGCCTGAATAGGGTGAAGCCAGAGGAGACTCTGGTG-GAGGCTCGTAGCGATTCTGACGTGCAAATCGATCGTCAAATTTGGGTATA------------------------------------------------------------------------------------------------------------------------------------------------------------------------------------------------------------------------------------------------------------------------------------------------------------------------------------------------------------------------------------------------------------------------------------------------------------------
	'Hydnum_flavosquamosum_MHKMU_LP_Tang_3454_CHINA_TYPE'      ---------------------------------------------------------------------------------------------------------------------------T---T---TTTCAAA-GGG-----------AGGGT-----AG-AACC----TGCCT-TTGGAAC--------TT---------------------ATAATAA---ACTCC-----TTGTGTTGAAACAT-TGAATG--TTTATCTGCCG--CAAGGCAAA------------TT-TTAATACAACTTTTAACAACGGATCTCTTGGCTCTCGCATCGATGAAGAACGCAGCGAAATGCGATAAGTAATGTGAATTGCAGAATTCAGTGAATCATCGAATCTTTGAACGCACCTTGCGCTCTCTGGTATTCCGGGGAGCACACCTGTTCGAGTGTCATTGAAACTCTCAAAT-AAAGGTGG----CTTTG-----CAG-CTGTCTC-TGTTTGGA-TTTGGAC---TTTGCTGC--A-T------T-A----A-TGT-GGCTGGTCTTAAATGCATTAGC--TGGT-CCTCA-TT-----GA--GG-------TTTGGTTCCACTCAGCGTGAT-AAT---T-A-----TCTAACGTTGAGG----ACAGTC-------------------TCAGGA---------------------CTGG-CCATG-G----------------C--TCTCTC----T----GGATTGCTTCTCTCTGGCTG-CCCGAGTTGTAATCTAGAGAAGTG-TTTTCTGTGCTGGACTGTGTTCAAGTTTCCTGGATATGGAACATCATAGAGGGTGAGAATCCCGTCCTTGACACAGG-CTC-CCAGTGC-TATGTGATGCACTCTCAACGAGTCGAGTTGTTTGGGATTGCAGCTCAAAATGGGAGGTAAATTCCTTCTAAAGCTAAATATTGGCGAGAGACCGATAGCGAACAAGTACCGTGAGGGAAAGATGAAAAGCACTTTGGAAAGAGAGTTAAACAGTACGTGAAATTGTTAAAAGGGAAACAATTGAAGTCAGTCGCATCTACTTGGACTCAGCCTTAC----TTTGG-TTTGGTGCATTTCCTTGT-GGATGGGCCAGTGTTCATG-TTGATTGCTGG-AAAAGGGGC-T--AGGGAATGTGG--CTCTTTT----GGGAGTG---TT-ATAGCCTTGGCTCATATACAGTGA--TTAATATGGAGTGGTACAGCATGCTTCGGTGGTGCTTGTGCTGGCATAATGGCTTTAAATGACCCGTCTTGAAACACGGACCAA-GGAGTCTAACATGTCTGCAAGTATTTGGGTGAT-AAACCC-------GAGTGCGTAATGAAAGTGA-TAGCTGGGAACCC---------------TGC------------------AAAGGGGGCACCAGTGCCCCGAGCGGATCTTC-TGTGATGCATCGGAGGTAGAGCATATATGTTGGGACCCGAAAGATGGTGAACTATGCCTGAATAGGGTGAAGCCAGAGGAAACTCTGGTG-GAGGCTCGTAGCGATTCTGACGTGCAAATCGATCGTCAAATTTGGGTATAGGGGCGAAAGACTAATCGA--CATGGAGACAACATGTTGGAGGAATCTGTCAAGTAGGTT-GAAATTAC-----TGTC-GGGATTTCGGGCTCGCTGAACGTTC-TTTGCATTTCTCTAGCATGCCATGGTTCAAAGGCTGGTCGCGTGAGGGCAAAGCTGGTGTTATCAAGGGGAAGACTCTACTCGACGCCATCGACGGAATCGAACCCCCAACGCGCCCGACCGACAAACCTCTCCGACTTCCTCTTCAGGATGTGTACAAG-----------------------------------------------------------------------------------------------------------------------------------------------------------------------------------------
	'Hydnum_albidum_10640TJB_USA_EPITYPE'                      --CACAG---A-GG----G----TTGATGCTGGCAG------T-TTTACT----GC-ATGTGCTCGCTC-TTCTGA-TTT----A--TTTACACCTGTGCACTTAA---------------T-T---T---TTCCAAA-GGT-----------CGGGT-----AG-AACC----TACCT-TTGGGGC--------TT---------------------AT-A----A-ACCCC-----TTGTATTGAAACAG-TGAATG--TTTGTCTGCCA--TAAGGCAAA------------TT-TTAATACAACTTTTAACAACGGATCTCTTGGCTCTCGCATCGATGAAGAACGCAGCGAAATGCGATAAGTAATGTGAATTGCAGAATTCAGTGAATCATCGAATCTTTGAACGCACCTTGCGCTCTCTGGTATTCCGGGGAGCACACCTGTTCGAGTGTCATTGAAACTCTCAAAC-AAAGGTAG----CTTTG-----CTG-CTGTCTC-TGTTTGGA-TCTGGAC---TCTGCTGC--A-T------T-C----A-TGT-GGCTAGTCTTAAATGTATTAGC--TGGT-CCTCA-TT-----GA--GG-------TTTGGTTCTACTCGGCGTGAT-AAT---T-A-----TCTAACGTTGAGG----ACGGTC-------------------TCAGGA---------------------CTGG-CCATG-G----------------C--TCTCTC----T----GGATTGCTTCT----------------------------------------------------------------------------------------------------------------------------------------------------------------------------------------------------------------------------------------------------------------------------------------------------------------------------------------------------------------------------------------------------------------------------------------------------------------------------------------------------------------------------------------------------------------------------------------------------------------------------------------------------------------------------------------------------------------------------------------------------------------------------------------------------------------------------------------------------------------------------------------------------------CATGGAGACAACATGTTGGAGGAATCCGTCAAGTAGGTT-GAAATCCC-TGGTTGTC-GAGATCCCGGACTAGCTGAACATGC-TTTGCGCCTCTCTAGCATGCCATGGTTCAAAGGCTGGTCGCGTGAGGGCAAAGTTGGTATCATTAAGGGAAAGACTCTGCTCGATGCCATTGACGGAATCGAACCCCCAACGCGCCCGACCGACAAACCTCTCCGACTTCCTCTTCAGGATGTGTACAAAATCGGTGGTATTGGCACGGTCCCTGTCGGTCGTGTTGAGACTGGTATCATCAAGGCTGGCATGATCGTCTCTTTCGCTCCAAGCAACGTGACAACCGAAGTAAAGTCCGTCGAGATGCACCATGAACAACTTGAGCAGGGTAACCCAGGTGACAACGTTGGTTTCAACGTTAAGTGAGAATTATG
	'Hydnum_albidum_AH179NBM_CANADA'                           --CACAG---A-GG----G----TTGATGCTGGCAG------T-TTTACT----GC-ATGTGCTCGCTC-TTCTGA-TTT----A--TTTACACCTGTGCACTTAA---------------T-T---T---TTCCAAA-GGT-----------CGGGT-----AG-AACC----TACCT-TTGGGGC--------TT---------------------AT-A----A-ACCCC-----TTGTATTGAAACAG-TGAATG--TTTGTCTGCCA--TAAGGCAAA------------TT-TTAATACAACTTTTAACAACGGATCTCTTGGCTCTCGCATCGATGAAGAACGCAGCGAAATGCGATAAGTAATGTGAATTGCAGAATTCAGTGAATCATCGAATCTTTGAACGCACCTTGCGCTCTCTGGTATTCCGGGGAGCACACCTGTTCGAGTGTCATTGAAACTCTCAAAC-AAAGGTAG----CTTTG-----CTG-CTGTCTC-TGTTTGGA-TCTGGAC---TCTGCTGC--A-T------T-C----A-TGT-GGCTAGTCTTAAATGTATTAGC--TGGT-CCTCA-TT-----GA--GG-------TTTGGTTCTACTCGGCGTGAT-AAT---T-A-----TCTAACGTTGAGG----ACGGTC-------------------TCAGGA---------------------CTGG-CCATG-G----------------C--TCTCTC----T----GGATTGCTTCT-------------------------------------------------------------------------------------------------------------------------------------------------------------------------------------------------------------------------------------------------------------------------------------------------------------------------------------------------------------------------------------------------------------------------------------------------------------------------------------------------------------------------------------------------------------------------------------------------------------------------------------------------------------------------------------------------------------------------------------------------------------------------------------------------------------------------------------------------------------------------------------------------------------------------------------------------------------------------------------------------------------------------------------------------------------------------------------------------------------------------------------------------------------------------------------------------------------------------------------------------------------------------------------------------------------------------------------------------------
	'Hydnum_microcarpum_voucher_GDGM879021_CHINA'              --CACAG---A-GG----G----TTGATGCTGGCAG------T-GTGGCT----GC-ATGTGCTCGCTC-TTCTGA-TTT----A--TTTACACCTGTGCACTTAA---------T-----T-T---T---TTCCAAA-GGG-----------AGGGT-----AG-AACC----TGCCT-CTGGAGC--------TT---------------------AT-A----A-ACCCC-----TTGTATTGGAACAA-TGGATG--TTTGTCTGCCA--TAAGGTATA------------TT-TTAATACAACTTTTAACAACGGATCTCTTGGCTCTCGCATCGATGAAGAACGCAGCGAAATGCGATAAGTAATGTGAATTGCAGAATTCAGTGAATCATCGAATCTTTGAACGCACCTTGCGCTCTCTGGTATTCCGGGGAGCACACCTGTTCGAGTGTCATTGAAACTCTCAAAT-AAAGGTAG----CTTTG-----TAG-CTGTCTC-TGTTTGGA-TCTGGAC---CCTGCTGC--A-T------T-A----A-TGT-GGCTAGTCTTAAATGTATTAGC--TGGT-CCTCA-TT-----GA--GG-------TTTGGTTCTACTCAGCGTGAT-AAT---T-A-----TCTAACGTTGAGG----ACAGTC-------------------TCAGGA---------------------CTGG-CCATG-A----------------C--TCTCTC----TCTGTGGATTGCTTCT-------------------------------------------------------------------------------------------------------------------------------------------------------------------------------------------------------------------------------------------------------------------------------------------------------------------------------------------------------------------------------------------------------------------------------------------------------------------------------------------------------------------------------------------------------------------------------------------------------------------------------------------------------------------------------------------------------------------------------------------------------------------------------------------------------------------------------------------------------------------------------------------------------------------------------------------------------------------------------------------------------------------------------------------------------------------------------------------------------------------------------------------------------------------------------------------------------------------------------------------------------------------------------------------------------------------------------------------------------
	'Hydnum_microcarpum_voucher_GDGM87902_CHINA'               --CACAG---A-GG----G----TTGATGCTGGCAG------T-GTGGCT----GC-ATGTGCTCGCTC-TTCTGA-TTT----A--TTTACACCTGTGCACTTAA---------T-----T-T---T---TTCCAAA-GGG-----------AGGGT-----AG-AACC----TGCCT-CTGGAGC--------TT---------------------AT-A----A-ACCCC-----TTGTATTGGAACAA-TGGATG--TTTGTCTGCCA--TAAGGTATA------------TT-TTAATACAACTTTTAACAACGGATCTCTTGGCTCTCGCATCGATGAAGAACGCAGCGAAATGCGATAAGTAATGTGAATTGCAGAATTCAGTGAATCATCGAATCTTTGAACGCACCTTGCGCTCTCTGGTATTCCGGGGAGCACACCTGTTCGAGTGTCATTGAAACTCTCAAAT-AAAGGTAG----CTTTG-----TAG-CTGTCTC-TGTTTGGA-TCTGGAC---CCTGCTGC--A-T------T-A----A-TGT-GGCTAGTCTTAAATGTATTAGC--TGGT-CCTCA-TT-----GA--GG-------TTTGGTTCTACTCAGCGTGAT-AAT---T-A-----TCTAACGTTGAGG----ACAGTC-------------------TCAGGA---------------------CTGG-CCATG-A----------------C--TCTCTC----TCTGTGGATTGCTTCTCTCTGGCTG-CCCGAGTTGTAATCTAGAGAAGTG-TTTTCTGTGCTGGACTGTGTTCAAGTTTCCTGGATATGGAACATCATAGAGGGTGAGAATCCCGTCCTTGACACAGA-CTC-CCAGTGC-TGTGTGATGCACTCTCAACGAGTCGAGTTGTTTGGGATTGCAGCTCAAAGTGGGAGGTAAATTCCTTCTAAAGCTAAATATTGGCGAGAGACCGATAGCGAACAAGTACCGTGAGGGAAAGATGAAAAGCACTTTGGAAAGAGAGTTAAACAGTACGTGAAATTGTTAAAAGGGAAACAATTGAAGTCAGTTGCATCTATTTGGACTCAGCCTTAC----TTTGG-TTTGGCGCATTTCCTTGT-GGATGGGCCAGTGTTCATG-TTAATTGCTGG-AAAAGGGGC-T--AGGGAATGTGG--CTCTTTT----GGGAGTG---TT-ATAGTCTTGGCTCATATACAGTGA--TTAATATGGAGTGGTACAGCATGCTTCGGTGGTGCTTGTGCTGGCATAATGGCTTTAAATGACCCGTCTTGAAACACGGACCAA-GGAGTCTAACATGTCTGCAAGTATTTGGGTAAT-AAACCC-------GAGTGCGTAATGAAAGTGA-TAGCTGGGAACCC---------------TGA-----------------ACAGGGGGGCACCAGTACCCCGAGTGGATCTTC-TGTGATGCATCGGAGGTAGAGCATATATGTTGGGACCCGAAAGATGGTGAACTATGCCTGAATAGGGTGAAGCCAGAGGAAACTCTGGTG-GAGGCTCGTAGCGATTCTGACGTGCAAATCGATCGTCAAATTTGGGTATAGGGGCGAAAGACTAATCGAACCATGGAGACAACATGTTGGAGGAATCTGTCAAGTAAGTT-GAAATCAC-TGATTCTC-AGGATTTCGGTCTCGCTGAGCGTTC-TTTACGTTTCTCTAGCATGCCATGGTTCAAAGGCTGGTCGCGTGAAGGCAAAGCTGGTGTTATCAAGGGGAAGACTCTGCTCGATGCCATCGACGGAATCGAACCCCCAACGCGCCCGACCGACAAACCTCTCCGACTTCCTCTTCAGGATGTGTACAAAATCGGCGGTATCGGCACAGTTCCTGTCGGTCGTGTTGAGACTGGTATCATCAAGGCCGGCATGATCGTCT-------------------------------------------------------------------------------------------------------------------
	'Hydnum_microcarpum_Cui_23219_CHINA'                       ------------------------------TGGCAG------T-GTGGCT----GC-ATGTGCTCGCTC-TTCTGA-TTT----A--TTTACACTTGTGCACTTAA---------T-----T-T---T---TTCCAAA-GGG-----------AGGGT-----AG-AACC----TGCCT-CTGGAGC--------TT---------------------AT-A----A-ACCCC-----TTGTATTGGAACAA-TGGATG--TTTGTCTGCCA--TAAGGTATA------------TT-TTAATACAACTTTTAACAACGGATCTCTTGGCTCTCGCATCGATGAAGAACGCAGCGAAATGCGATAAGTAATGTGAATTGCAGAATTCAGTGAATCATCGAATCTTTGAACGCACCTTGCGCTCTCTGGTATTCCGGGGAGCACACCTGTTCGAGTGTCATTGAAACTCTCAAAT-AAAGGTAG----CTTTG-----TAG-CTGTCTC-TGTTTGGA-TCTGGAC---CCTGCTGC--A-T------T-A----A-TGT-GGCTAGTCTTAAATGTATTAGC--TGGT-CCTCA-TT-----GA--GG-------TTTGGTTCTACTCAGCGTGAT-AAT---T-A-----TCTAACGTTGAGG----ACAGTC-------------------TCAGGA---------------------CTGG-CCATG-A----------------C--TCTC----------------------CTCTGGCTG-CCCGAGTTGTAATCTAGAGAAGTG-TTTTCTGTGCTGGACTGTGTTCAAGTTTCCTGGATATGGAACATCATAGAGGGTGAGAATCCCGTCCTTGACACAGA-CTC-CCAGTGC-TGTGTGATGCACTCTCAACGAGTCGAGTTGTTTGGGATTGCAGCTCAAAGTGGGAGGTAAATTCCTTCTAAAGCTAAATATTGGCGAGAGACCGATAGCGAACAAGTACCGTGAGGGAAAGATGAAAAGCACTTTGGAAAGAGAGTTAAACAGTACGTGAAATTGTTAAAAGGGAAACAATTGAAGTCAGTTGCATCTATTTGGACTCAGCCTTAC----TTTGG-TTTGGCGCATTTCCTTGT-GGATGGGCCAGTGTTCATG-TTAATTGCTGG-AAAAGGGGC-T--AGGGAATGTGG--CTCTTTT----GGGAGTG---TTAATAGTCTTGGCTCATATACAGTGA--TTAATATGGAGTGGTACAGCATGCTTCGGTGGTGCTTGTGCTGGCATAATGGCTTTAAATGACCCGTCTTGAAACACGGACCAA-GGAGTCTAACATGTCTGCAAGTATTTGGGTAAT-AAACCC-------GAGTGCGTAATGAAAGTGA-TAGCTGGGAACCC---------------TGA-----------------ACAGGGGGGCACCAGTACCCCGAGTGGATCTTC-TGTGATGCATCGGAGGTAGAGCATATATGTTGGGACCCGAAAGATGGTGAACTATGCCTGAATAGGGTGAAGCCAGAGGAAACTCTGGTG-GAGGCTCGTAGCGATTCTGACGTGCAAATCGATCGTCAAATTTGGGTATAGGGGCGAAAGACTAATCGAAC-------------------------------GGGGGCTT-----ATCC-TGATTCTC-AGGATTTCGGTCTCGCTGAGCGCTC-TTTACGTTTCTCTAGCATGCCATGGTTCAAAGGCTGGTCGCGTGAAGGCAAAGCTGGTGTTATCAAGGGGAAGACTCTGCTCGATGCCATCGACGGAATCGAACCCCCAACGCGCCCGACCGACAAACCTCTCCGACTTCCTCTTCAGGATGTGTACAAAATCGGCGGTATTGGCACAGTTCCTGTCGGTCGTGTTGAGACTGGTATCATCAAGGCCGGCATGATCGTCTCCTTCGCTCCAAGCAATGTGACGACTGAAGTCAAGTCGGTCGAAATGCACCATGAACAACTTGAGCAGGGTAACCCAGGTGACAACGTTGGTTTCAACATTAAGTGAGGGTTG--
	'Hydnum_microcarpum_Cui_23220_CHINA'                       -------------------------------GGCAG------T-GTGGCT----GC-ATGTGCTCGCTC-TTCTGA-TTT----A--TTTACACTTGTGCACTTAA---------T-----T-T---T---TTCCAAA-GGG-----------AGGGT-----AG-AACC----TGCCT-CTGGAGC--------TT---------------------AT-A----A-ACCCC-----TTGTATTGGAACAA-TGGATG--TTTGTCTGCCA--TAAGGTATA------------TT-TTAATACAACTTTTAACAACGGATCTCTTGGCTCTCGCATCGATGAAGAACGCAGCGAAATGCGATAAGTAATGTGAATTGCAGAATTCAGTGAATCATCGAATCTTTGAACGCACCTTGCGCTCTCTGGTATTCCGGGGAGCACACCTGTTCGAGTGTCATTGAAACTCTCAAAT-AAAGGTAG----CTTTG-----TAG-CTGTCTC-TGTTTGGA-TCTGGAC---CCTGCTGC--A-T------T-A----A-TGT-GGCTAGTCTTAAATGTATTAGC--TGGT-CCTCA-TT-----GA--GG-------TTTGGTTCTACTCAGCGTGAT-AAT---T-A-----TCTAACGTTGAGG----ACAGTC-------------------TCAGGA---------------------CTGG-CCATG-A----------------C--TCTCT---------------------CTCTGGCTG-CCCGAGTTGTAATCTAGAGAAGTG-TTTTCTGTGCTGGACTGTGTTCAAGTTTCCTGGATATGGAACATCATAGAGGGTGAGAATCCCGTCCTTGACACAGA-CTC-CCAGTGC-TGTGTGATGCACTCTCAACGAGTCGAGTTGTTTGGGATTGCAGCTCAAAGTGGGAGGTAAATTCCTTCTAAAGCTAAATATTGGCGAGAGACCGATAGCGAACAAGTACCGTGAGGGAAAGATGAAAAGCACTTTGGAAAGAGAGTTAAACAGTACGTGAAATTGTTAAAAGGGAAACAATTGAAGTCAGTTGCATCTATTTGGACTCAGCCTTAC----TTTGG-TTTGGCGCATTTCCTTGT-GGATGGGCCAGTGTTCATG-TTAATTGCTGG-AAAAGGGGC-T--AGGGAATGTGG--CTCTTTT----GGGAGTG---TT-ATAGTCTTGGCTCATATACAGTGA--TTAATATGGAGTGGTACAGCATGCTTCGGTGGTGCTTGTGCTGGCATAATGGCTTTAAATGACCCGTCTTGAAACACGGACCAA-GGAGTCTAACATGTCTGCAAGTATTTGGGTAAT-AAACCC-------GAGTGCGTAATGAAAGTGA-TAGCTGGGAACCC---------------TGA-----------------ACAGGGGGGCACCAGTACCCCGAGTGGATCTTC-TGTGATGCATCGGAGGTAGAGCATATATGTTGGGACCCGAAAGATGGTGAACTATGCCTGAATAGGGTGAAGCCAGAGGAAACTCTGGTG-GAGGCTCGTAGCGATTCTGACGTGCAAATCGATCGTCAAATTTGGGTATAGGGGCGAAAGACTAATCGAAC-------------------------------AGAGGG-------AATC-TGATTCTC-AGGATTTCGGTCTCGCTGAGCGCTC-TTTACGTTTCTCTAGCATGCCATGGTTCAAAGGCTGGTCGCGTGAAGGCAAAGCTGGTGTTATCAAGGGGAAGACTCTGCTCGATGCCATCGACGGAATCGAACCCCCAACGCGCCCGACCGACAAACCTCTCCGACTTCCTCTTCAGGATGTGTACAAAATCGGCGGTATTGGCACAGTTCCTGTCGGTCGTGTTGAGACTGGTATCATCAAGGCCGGCATGATCGTCTCCTTCGCTCCAAGCAATGTGACGACTGAAGTCAAGTCGGTCGAAATGCACCATGAACAACTTGAGCAGGGTAACCCAGGTGACAACGTTGGTTTCAACATTAAGTGAGGGTTG--
	'Hydnum_tenuistipitum_IFP_019476_CHINA_TYPE'               --CACAG---A-GG----G----TTGATGCTGGCAG------T-TTGGCT----GC-ATGTGCTCGCTC-TTCTGATTTT----A--TTTACACCTGTGCACTTAA---------------T-T---T---TTTCAAA-GGG-----------AGGGT-----AG-AACC----TGCCT-TTGGAGC-------TTT---------------------AT-A-AAGA-CCCCC-----TTGTATTGGAACAG-TGAATG--TTTATCTGCCA--TAAGGCAAA------------TTTTTAATACAACTTTTAACAACGGATCTCTTGGCTCTCGCATCGATGAAGAACGCAGCGAAATGCGATAAGTAATGTGAATTGCAGAATTCAGTGAATCATCGAATCTTTGAACGCACCTTGCGCTCTCTGGTATTCCGGGGAGCACACCTGTTCGAGTGTCATTGAAACTCTCAAAT-AAAGGTGG----CTTTG-----TAG-CTGTCTC-TGTTTGGA-TTTGGAC---TCTGCTGC--A-T------T-A----A-TGT-GGCTAGTCTTAAATATATTAGC--TGGT-CCTCA-TT-----GA--GG-------TTTGGTTCTACTCGGCGTGATAAAT---T-A-----TCTAACGTTGAGG----ACAGTC-------------------TCAGGA---------------------CTGG-CCATG-A----------------C--TCTCTC----T----GGATTGCTTCTCTTTGGCTG-CCCGAGTTGTAATCTAGAGAAGTG-TTTTCTGTGCTGGACTGTGTTCAAGTTTCCTGGATATGGAACATCATAGAGGGTGAGAATCCCGTCTTTGATACAGA-CTC-CCAGTGC-TCTGTGATACACTCTCAACGAGTCGAGTTGTTTGGGATTGCAGCTCAAAATGGGAGGTAAATTCCTTCTAAAGCTAAATATTGGCGAGAGACCGATAGCGAACAAGTACCGTGAGGGAAAGATGAAAAGCACTTTGGAAAGAGAGTTAAACAGTACGTGAAATTGTTAAAAGGGAAACAATTGAAGTCAGTTGCATCTACTTGGACTCAGCCTTAC----TTTGG-TTTGGTGCATTTCCTTGT-GGATGGGCCAGTGTTCATG-TTAATTGCTGG-AAAAGGGGC-T--AGGGAATGTGGCTCTCTTTT----GGGAGTG--TTT-ATAGCCTTGGCTCATATACAGTGATTTTAATATGGAGTGGTACAGCATGCTTCGGTGGTGCTTGTGCTGGCATAATGGCTTTAAATGACCCGTCTTGAAACACGGACCAA-GGAGTCTAACATGTCTGCAAGTATTTGGGTGAT-AAACCC-------AAGTGCGTAATGAAAGTGA-TAGCTGGGAACCC---------------TGT------------------AAAGGGGGCACTAGTACCCCGAGCGGATCTTC-TGTGATGCATCGGAGGTAGAGCATATATGTTGGGACCCGAAAGATGGTGAACTATGCCTGAATAGGGTGAAGCCAGAGGAAACTCTGGTG-GAGGCTCGTAGCGATTCTGACGTGCAAATCGATCGTCAAATTTGGGTATAGGGGCGAAAGACTAATCGAAC---------------------------------------------------------------------------------------------------------------------------------------------------------------------------------------------------------------------------------------------------------------------------------------------------------------------------------------------------------------------------------------------------------------------------------------------
	'Hydnum_tenuistipitum_IFP_019477_CHINA'                    --CACAG---A-GG----G----TTGATGCTGGCAG------T-TTGGCT----GC-ATGTGCTCGCTC-TTCTGATTTT----A--TTTACACCTGTGCACTTAA---------------T-T---T---TTTCAAA-GGG-----------AGGGT-----AG-AACC----TGCCT-TTGGAGC-------TTT---------------------AT-A-AAGA-CCCCC-----TTGTATTGGAACAG-TGAATG--TTTATCTGCCA--TAAGGCAAA------------TTTTTAATACAACTTTTAACAACGGATCTCTTGGCTCTCGCATCGATGAAGAACGCAGCGAAATGCGATAAGTAATGTGAATTGCAGAATTCAGTGAATCATCGAATCTTTGAACGCACCTTGCGCTCTCTGGTATTCCGGGGAGCACACCTGTTCGAGTGTCATTGAAACTCTCAAAT-AAAGGTGG----CTTTG-----TAG-CTGTCTC-TGTTTGGA-TTTGGAC---TCTGCTGC--A-T------T-A----A-TGT-GGCTAGTCTTAAATATATTAGC--TGGT-CCTCA-TT-----GA--GG-------TTTGGTTCTACTCGGCGTGATAAAT---T-A-----TCTAACGTTGAGG----ACAGTC-------------------TCAGGA---------------------CTGG-CCATG-A----------------C--TCTCTC----T----GGATTGCTTCTCTTTGGCTG-CCCGAGTTGTAATCTAGAGAAGTG-TTTTCTGTGCTGGACTGTGTTCAAGTTTCCTGGATATGGAACATCATAGAGGGTGAGAATCCCGTCTTTGATACAGA-CTC-CCAGTGC-TCTGTGATACACTCTCAACGAGTCGAGTTGTTTGGGATTGCAGCTCAAAATGGGAGGTAAATTCCTTCTAAAGCTAAATATTGGCGAGAGACCGATAGCGAACAAGTACCGTGAGGGAAAGATGAAAAGCACTTTGGAAAGAGAGTTAAACAGTACGTGAAATTGTTAAAAGGGAAACAATTGAAGTCAGTTGCATCTACTTGGACTCAGCCTTAC----TTTGG-TTTGGTGCATTTCCTTGT-GGATGGGCCAGTGTTCATG-TTAATTGCTGG-AAAAGGGGC-T--AGGGAATGTGGCTCTCTTTT----GGGAGTG--TTT-ATAGCCTTGGCTCATATACAGTGATTTTAATATGGAGTGGTACAGCATGCTTCGGTGGTGCTTGTGCTGGCATAATGGCTTTAAATGACCCGTCTTGAAACACGGACCAA-GGAGTCTAACATGTCTGCAAGTATTTGGGTGAT-AAACCC-------AAGTGCGTAATGAAAGTGA-TAGCTGGGAACCC---------------TGT------------------AAAGGGGGCACTAGTACCCCGAGCGGATCTTC-TGTGATGCATCGGAGGTAGAGCATATATGTTGGGACCCGAAAGATGGTGAACTATGCCTGAATAGGGTGAAGCCAGAGGAAACTCTGGTG-GAGGCTCGTAGCGATTCTGACGTGCAAATCGATCGTCAAATTTGGGTATAGGGGCGAAAGACTAATCGAAC---------------------------------------------------------------------------------------------------------------------------------------------------------------------------------------------------------------------------------------------------------------------------------------------------------------------------------------------------------------------------------------------------------------------------------------------
	'Hydnum_brevispinum_IFP_019464_CHINA_TYPE'                 --CACAG---A-GG----G----TTGATGCTGGCAG------T-TTGGCT----GC-ATGTGCTCGCTC-TTCTGATTTT----A--TTTACACCTGTGCACTTAA---------------T-T---T---TTTCAAA-GGG-----------AGGGT-----AG-AACC----TGCCT-TTGGAGC-------TTT---------------------AT-A-AA---CCCCC-----TTGTATTGGAACAG-TGAATG--TTTATCTGCCA--TAAAGCAAA------------TTTTTAATACAACTTTTAACAACGGATCTCTTGGCTCTCGCATCGATGAAAAAAGCACCGAAATGCGATAAGTAATGTGAATTGCAGAATTCAGTGAATCATCGAATCTTTGAACGCACCTTGCGCTCTCTGGGATTCCGGGGAGCACACCTGTTCGAGTGTCATTGAAACTCTCAAAT-AAAGGTGG----CTTTG-----TAG-CTGTCTC-TGTTTGGA-TTTGGAC---TCTGCTGC--A-T------T-A----A-AGT-GGCTAGACTTAAATATATTAGC--TGGG-CCTCA-TT-----GA--GG-------TTTGGTTCTACTCGCCGTGAT-AAT---T-A-----TCTAACGTTGAGG----ACACTCT-----------------CTCAGGA---------------------CTGG-CCATG-A----------------C--TCTCTC----T----GGATTGCTTCTCTTTGGCTG-CCCGAGTTGTAATCTAGAGAAGTG--TTTCTGTGCTGGCCTGTGTTCAAGTTTCCTGGATATGGAACATCATAGAGGGTGAGAATCCCGTCTTTGGCACAGA-CTC-CCAGTGC-TATGTGATACACTCTCAACGAGTCGAGTTGTTTGGGATTGCAGCTCAAAATGGGAGGTAAATTCCTTCTAAAGCTAAATATTGGCGAGAGACCGATAGCGAACAAGTACCGTGAGGGAAAGATGAAAAGCACTTTGGAAAGAGAGTTAAACAGTACGTGAAATTGTTAAAAGGGAAACAATTGAAGTCAGTCGCATCTACTTGGACTCAGCCTTAC----TTTGG-TTTGGTGCATTTCCTTGT-GGATGGGCCAGTGTTCATG-TTGATTGCTGGAAAAAGGGGT-C--AGGGAATGTGG--CTCTTTC----GGGAGTG---TT-ATAGCCTTGGTTCATATACAACAA--TTAATATGGAGTGGTACAGCATGCTTCGGTGGTGCTTGTGCTGGCATAATGGCTTTAAATGACCCGTCTTGAAACACGGACCAA-GGAGTCTAACATGTCTGCAAGTATTTGGGTGAT-AAACCC-------GAGTGCGTAATGAAAGTGA-TAGCTGGGAACCC---------------TGC------------------AAAGGGGGCACCAGTGCCCCGAGCGGATCTTC-TGTGATGCATCGGAGGTAGAGCATATATGTTGGGACCCGAAAGATGGTGAACTATGCCTGAATAGGGTGAAGCCAGAGGAAACTCTGGTG-GAGGCTCGTAGCGATTCTGACGTGCAAATCGATCGTCAAATTTGGGTATAGGGGCGAAAGACTAATCGAAC---------------------------------------------------------------------------------------------------------------------------------------------------------------------------------------------------------------------------------------------------------------------------------------------------------------------------------------------------------------------------------------------------------------------------------------------
	'Hydnum_brevispinum_IFP_019465_CHINA'                      --CACAG---A-GG----G----TTGATGCTGGCAG------T-TTGGCT----GC-ATGTGCTCGCTC-TTCTGATTTT----A--TTTACACCTGTGCACTTAA---------------T-T---T---TTTCAAA-GGG-----------AGGGT-----AG-AACC----TGCCT-TTGGAGC-------TTT---------------------AT-A-AA---CCCCC-----TTGTATTGGAACAG-TGAATG--TTTATCTGCCA--TAAAGCAAA------------TTTTTAATACAACTTTTAACAACGGATCTCTTGGCTCTCGCATCGATGAAAAAAGCACCGAAATGCGATAAGTAATGTGAATTGCAGAATTCAGTGAATCATCGAATCTTTGAACGCACCTTGCGCTCTCTGGGATTCCGGGGAGCACACCTGTTCGAGTGTCATTGAAACTCTCAAAT-AAAGGTGG----CTTTG-----TAG-CTGTCTC-TGTTTGGA-TTTGGAC---TCTGCTGC--A-T------T-A----A-AGT-GGCTAGACTTAAATATATTAGC--TGGG-CCTCA-TT-----GA--GG-------TTTGGTTCTACTCGCCGTGAT-AAT---T-A-----TCTAACGTTGAGG----ACACTCT-----------------CTCAGGA---------------------CTGG-CCATG-A----------------C--TCTCTC----T----GGATTGCTTCTCTTTGGCTG-CCCGAGTTGTAATCTAGAGAAGTG--TTTCTGTGCTGGCCTGTGTTCAAGTTTCCTGGATATGGAACATCATAGAGGGTGAGAATCCCGTCTTTGGCACAGA-CTC-CCAGTGC-TATGTGATACACTCTCAACGAGTCGAGTTGTTTGGGATTGCAGCTCAAAATGGGAGGTAAATTCCTTCTAAAGCTAAATATTGGCGAGAGACCGATAGCGAACAAGTACCGTGAGGGAAAGATGAAAAGCACTTTGGAAAGAGAGTTAAACAGTACGTGAAATTGTTAAAAGGGAAACAATTGAAGTCAGTCGCATCTACTTGGACTCAGCCTTAC----TTTGG-TTTGGTGCATTTCCTTGT-GGATGGGCCAGTGTTCATG-TTGATTGCTGGAAAAAGGGGT-C--AGGGAATGTGG--CTCTTTC----GGGAGTG---TT-ATAGCCTTGGTTCATATACAACAA--TTAATATGGAGTGGTACAGCATGCTTCGGTGGTGCTTGTGCTGGCATAATGGCTTTAAATGACCCGTCTTGAAACACGGACCAA-GGAGTCTAACATGTCTGCAAGTATTTGGGTGAT-AAACCC-------GAGTGCGTAATGAAAGTGA-TAGCTGGGAACCC---------------TGC------------------AAAGGGGGCACCAGTGCCCCGAGCGGATCTTC-TGTGATGCATCGGAGGTAGAGCATATATGTTGGGACCCGAAAGATGGTGAACTATGCCTGAATAGGGTGAAGCCAGAGGAAACTCTGGTG-GAGGCTCGTAGCGATTCTGACGTGCAAATCGATCGTCAAATTTGGGTATAGGGGCGAAAGACTAATCGAAC---------------------------------------------------------------------------------------------------------------------------------------------------------------------------------------------------------------------------------------------------------------------------------------------------------------------------------------------------------------------------------------------------------------------------------------------
	'Hydnum_tenuistipitum_GDGM92097_CHINA'                     --CACAG---A-GG----G----TTGATGCTGGCAG------T-TTGGCT----GC-ATGTGCTCGCTC-TTCTGATTTT----A--TTTACACCTGTGCACTTAA---------------T-T---T---TTTCAAA-GGG-----------AGGGT-----AG-AACC----TGCCT-TTGGAGC-------TTT---------------------AT-A-AA---CCCCC-----TTGTATTGGAACAG-TGAATG--TYTATCTGCCA--TAAGGCAAA------------TTTTTAATACAACTTTTAACAACGGATCTCTTGGCTCTCGCATCGATGAAGAACGCAGCGAAATGCGATAAGTAATGTGAATTGCAGAATTCAGTGAATCATCGAATCTTTGAACGCACCTTGCGCTCTCTGGTATTCCGGGGAGCACACCTGTTCGAGTGTCATTGAAACTCTCAAAT-AAAGGTGG----CTTTG-----TAG-CTGTCTC-TGTTTGGA-TTTGGAC---TCTGCTGC--A-T------T-A----A-TGT-GGCTAGTCTTAAATATATTAGC--TGGT-CCTCA-TT-----GA--GG-------TTTGGTTCTACTCGGCGTGAT-AAT---T-A-----TCTAACGTTGAGG----ACAGTCT-----------------CTCAGGA---------------------CTGG-CCATG-A----------------C--TCTCTC----T----GGATTGCTTCTCTTTGGCTG-CCCGAGTTGTAATCTAGAGAAGTG-TTTTCTGTGCTGGACTGTGTTCAAGTTTCCTGGATATGGAACATCATAGAGGGTGAGAATCCCGTCTTTGATACAGA-CTC-CCAGTGC-TCTGTGATACACTCTCAACGAGTCGAGTTGTTTGGGATTGCAGCTCAAAATGGGAGGTAAATTCCTTCTAAAGCTAAATATTGGCGAGAGACCGATAGCGAACAAGTACCGTGAGGGAAAGATGAAAAGCACTTTGGAAAGAGAG?TAAACAGTACGTGAAATTGTTAAAAGGGAAACAATTGAAGTCAGTTGCATCTACTTGGACTCAGCCTTAC----TTTGG-TTTGGTGCATTTCCTTGT-GGATGGGCCAGTGTTCATG-TTAATTGCTGG-AAAAGGGGC-T--AGGGAATGTGGCTCTCTTTT----GGGAGTG--TTT-ATAGCCTTGGCTCATATACAGTGATTTTAATATGGAGTGGTACAGCATGCTTCGGTGGTGCTTGTGCTGGCATAATGGCTTTAAATGACCCGTCTTGAAACACGGACCAA-GGAGTCTAACATGTCTGCAAGTATTTGGGTGAT-AAACCC-------AAGTGCGTAATGAAAGTGA-TAGCTGGGAACCC---------------TGT------------------AAAGGGGGCACTAGTACCCCGAGCGGATCTTC-TGTGATGCATCGGAGGTAGAGCATATATGTTGGGACCCGAAAGATGGTGAACTATGCCTGAATAGGGTGAAGCCAGAGGAAACTCTGGTG-GAGGCTCGTAGCGATTCTGACGTGCAAATCGATCGTCAAATTTGGGTATAGGGGCGAAAGACTAATCGAAC---------------------------------------------------------------------------------------------------------------------------------------------------------------------------------------------------------------------------------------------------------------------------------------------------------------------------------------------------------------------------------------------------------------------------------------------
	'Hydnum_tenuistipitum_GDGM91207_CHINA'                     --CACAG---A-GG----G----TTGATGCTGGCAG------T-TTGGCT----GC-ATGTGCTCGCTC-TTCTGATTTT----A--TTTACACCTGTGCACTTAA---------------T-T---T---TTTCAAA-GGG-----------AGGGT-----AG-AACC----TGCCT-TTGGAGC-------TTT---------------------AT-A-AA---CCCCC-----TTGTATTGGAACAG-TGAATG--TTTATCTGCCA--TAAGGCAAA------------TTTTTAATACAACTTTTAACAACGGATCTCTTGGCTCTCGCATCGATGAAGAACGCAGCGAAATGCGATAAGTAATGTGAATTGCAGAATTCAGTGAATCATCGAATCTTTGAACGCACCTTGCGCTCTCTGGTATTCCGGGGAGCACACCTGTTCGAGTGTCATTGAAACTCTCAAAT-AAAGGTGG----CTTTG-----TAG-CTGTCTC-TGTTTGGA-TTTGGAC---TCTGCTGC--A-T------T-A----A-TGT-GGCTAGTCTTAAATATATTAGC--TGGT-CCTCA-TT-----GA--GG-------TTTGGTTCTACTCGGCGTGAT-AAT---T-A-----TCTAACGTTGAGG----ACAGTCT-----------------CTCAGGA---------------------CTGG-CCATG-A----------------C--TCTCTC----T----GGATTGCTTCT-----------------------------------------------------------GTTTCCTGGATATGGAACATCATAGAGGGTGAGAATCCCGTCTTTGATACAGA-CTC-CCAGTGC-TCTGTGATACACTCTCAACGAGTCGAGTTGTTTGGGATTGCAGCTCAAAATGGGAGGTAAATTCCTTCTAAAGCTAAATATTGGCGAGAGACCGATAGCGAACAAGTACCGTGAGGGAAAGATGAAAAGCACTTTGGAAAGAGAGTTAAACAGTACGTGAAATTGTTAAAAGGGAAACAATTGAAGTCAGTTGCATCTACTTGGACTCAGCCTTAC----TTTGG-TTTGGTGCATTTCCTTGT-GGATGGGCCAGTGTTCATG-TTAATTGCTGG-AAAAGGGGC-T--AGGGAATGTGGCTCTCTTTT----GGGAGTG--TTT-ATAGCCTTGGCTCATATACAGTGATTTTAATATGGAGTGGTACAGCATGCTTCGGTGGTGCTTGTGCTGGCATAATGGCTTTAAATGACCCGTCTTGAAACACGGACCAA-GGAGTCTAACATGTCTGCAAGTATTTGGGTGAT-AAACCC-------AAGTGCGTAATGAAAGTGA-TAGCTGGGAACCC---------------TGT------------------AAAGGGGGCACTAGTACCCCGAGCGGATCTTC-TGTGATGCATCGGAGGTAGAGCATATATGTTGGGACCCGAAAGATGGTGAACTATGCCTGAATAGGGTGAAGCCAGAGGAAACTCTGGTG-GAGGCTCGTAGCGATTCTGACGTGCAAATCGATCGTCAAATTTGGGTATAGGGGCGAAAGACTAATCGAAC---------------------------------------------------------------------------------------------------------------------------------------------------------------------------------------------------------------------------------------------------------------------------------------------------------------------------------------------------------------------------------------------------------------------------------------------
	'Hydnum_tenuistipitum_Cui_23224_CHINA'                     --CACAG---A-GG----G----TTGATGCTGGCAG------T-TTGGCT----GC-ATGTGCTCGCTC-TTCTGATTTT----A--TTTACACCTGTGCACTTAA---------------T-T---T---TTTCAAA-GGG-----------AGGGT-----AG-AACC----TGCCT-TTGGAGC-------TTT---------------------AT-A-AA---CCCCC-----TTGTATTGGAACAG-TGAATG--TCTATCTGCCA--TAAGGCAAA------------TTTTTAATACAACTTTTAACAACGGATCTCTTGGCTCTCGCATCGATGAAGAACGCAGCGAAATGCGATAAGTAATGTGAATTGCAGAATTCAGTGAATCATCGAATCTTTGAACGCACCTTGCGCTCTCTGGTATTCCGGGGAGCACACCTGTTCGAGTGTCATTGAAACTCTCAAAT-AAAGGTGG----CTTTG-----TAG-CTGTCTC-TGTTTGGA-TTTGGAC---TCTGCTGC--A-T------T-A----A-TGT-GGCTAGTCTTAAATATATTAGC--TGGT-CCTCA-TT-----GA--GG-------TTTGGTTCTACTCGGCGTGAT-AAT---T-A-----TCTAACGTTGAGG----ACAGTCT-----------------CTCAGGA---------------------CTGG-CCATG-A----------------C--TCTCTC----T----GGATTGCTTCTCTTTGGCTG-CCCGAGTTGTAATCTAGAGAAGTG-TTTTCTGTGCTGGACTGTGTTCAAGTTTCCTGGATATGGAACATCATAGAGGGTGAGAATCCCGTCTTTGATACAGA-CTC-CCAGTGC-TCTGTGATACACTCTCAACGAGTCGAGTTGTTTGGGATTGCAGCTCAAAATGGGAGGTAAATTCCTTCTAAAGCTAAATATTGGCGAGAGACCGATAGCGAACAAGTACCGTGAGGGAAAGATGAAAAGCACTTTGGAAAGAGAGTTAAACAGTACGTGAAATTGTTAAAAGGGAAACAATTGAAGTCAGTTGCATCTACTTGGACTCAGCCTTAC----TTTGG-TTTGGTGCATTTCCTTGT-GGATGGGCCAGTGTTCATG-TTAATTGCTGG-AAAAGGGGC-T--AGGGAATGTGGCTCTCTTTT----GGGAGTG--TTT-ATAGCCTTGGCTCATATACAGTGATTTTAATATGGAGTGGTACAGCATGCTTCGGTGGTGCTTGTGCTGGCATAATGGCTTTAAATGACCCGTCTTGAAACACGGACCAA-GGAGTCTAACATGTCTGCAAGTATTTGGGTGAT-AAACCC-------AAGTGCGTAATGAAAGTGA-TAGCTGGGAACCC---------------TGT------------------AAAGGGGGCACTAGTACCCCGAGCGGATCTTC-TGTGATGCATCGGAGGTAGAGCATATATGTTGGGACCCGAAAGATGGTGAACTATGCCTGAATAGGGTGAAGCCAGAGGAAACTCTGGTG-GAGGCTCGTAGCGATTCTGACGTGCAAATCGATCGTCAAATTTGGGTATAGGGGCGAAAGACTAATCGAAC----------------------------------------GGGGGATC-TGACTGTC-AGGATTTCGGTC-CGCTGAGCGCTCTTTTGCGTTTCTCTAGCATGCCATGGTTCAAAGGCTGGACGCGTGAGGGCAAAGCTGGTGTCATCAAGGGGAAGACTCTGCTCGATGCCATCGACGGAATCGAACCCCCAACGCGCCCGACCGACAAACCTCTCCGACTTCCTCTTCAGGATGTGTACAAAATCGGCGGTATCGGCACAGTCCCTGTCGGTCGTGTTGAGACTGGTATCATCAAGGCCGGCATGGTCGTCTCCTTCGCTCCAAGCAATGTAACGACTGAAGTCAAGTCGGTCGAAATGCACCATGAACAACTTGAGCAGGGTAACCCAGGTGACAACGTTGGTTTCAACATTAAGTGAGGGTTA--
	'Hydnum_tenuistipitum_Cui_23231_CHINA'                     --CACAG---A-GG----G----TTGATGCTGGCAG------T-TTGGCT----GC-ATGTGCTCGCTC-TTCTGATTTT----A--TTTACACCTGTGCACTTAA---------------T-T---T---TTTCAAA-GGG-----------AGGGT-----AG-AACC----TGCCT-TTGGAGC-------TTT---------------------AT-A-AA---CCCCC-----TTGTATTGGAACAG-TGAATG--TCTATCTGCCA--TAAGGCAAA------------TTTTTAATACAACTTTTAACAACGGATCTCTTGGCTCTCGCATCGATGAAGAACGCAGCGAAATGCGATAAGTAATGTGAATTGCAGAATTCAGTGAATCATCGAATCTTTGAACGCACCTTGCGCTCTCTGGTATTCCGGGGAGCACACCTGTTCGAGTGTCATTGAAACTCTCAAAT-AAAGGTGG----CTTTG-----TAG-CTGTCTC-TGTTTGGA-TTTGGAC---TCTGCTGC--A-T------T-A----A-TGT-GGCTAGTCTTAAATATATTAGC--TGGT-CCTCA-TT-----GA--GG-------TTTGGTTCTACTCGGCGTGAT-AAT---T-A-----TCTAACGTTGAGG----ACAGTCT-----------------CTCAGGA---------------------CTGG-CCATG-A----------------C--TCTCTC----T----GGATTGCTTCTCTTTGGCTG-CCCGAGTTGTAATCTAGAGAAGTG-TTTTCTGTGCTGGACTGTGTTCAAGTTTCCTGGATATGGAACATCATAGAGGGTGAGAATCCCGTCTTTGATACAGA-CTC-CCAGTGC-TCTGTGATACACTCTCAACGAGTCGAGTTGTTTGGGATTGCAGCTCAAAATGGGAGGTAAATTCCTTCTAAAGCTAAATATTGGCGAGAGACCGATAGCGAACAAGTACCGTGAGGGAAAGATGAAAAGCACTTTGGAAAGAGAGTTAAACAGTACGTGAAATTGTTAAAAGGGAAACAATTGAAGTCAGTTGCATCTACTTGGACTCAGCCTTAC----TTTGG-TTTGGTGCATTTCCTTGT-GGATGGGCCAGTGTTCATG-TTAATTGCTGG-AAAAGGGGC-T--AGGGAATGTGGCTCTCTTTT----GGGAGTG--TTT-ATAGCCTTGGCTCATATACAGTGATTTTAATATGGAGTGGTACAGCATGCTTCGGTGGTGCTTGTGCTGGCATAATGGCTTTAAATGACCCGTCTTGAAACACGGACCAA-GGAGTCTAACATGTCTGCAAGTATTTGGGTGAT-AAACCC-------AAGTGCGTAATGAAAGTGA-TAGCTGGGAACCC---------------TGT------------------AAAGGGGGCACTAGTACCCCGAGCGGATCTTC-TGTGATGCATCGGAGGTAGAGCATATATGTTGGGACCCGAAAGATGGTGAACTATGCCTGAATAGGGTGAAGCCAGAGGAAACTCTGGTG-GAGGCTCGTAGCGATTCTGACGTGCAAATCGATCGTCAAATTTGGGTATAGGGGCGAAAGACTAATCGAAC----------------------------------------CAAGGATC-TGACTGTC-AGGATTTCGGTC-CGCTGAGCGCTCTTTTGCGTTTCTCTAGCATGCCATGGTTCAAAGGCTGGACGCGTGAGGGTAAAGCTGGTGTCATCAAGGGGAAGACTCTGCTCGATGCCATCGACGGAATCGAACCCCCAACGCGCCCGACCGACAAACCTCTCCGACTTCCTCTTCAGGATGTGTACAAAATCGGCGGTATCGGCACAGTCCCTGTCGGTCGTGTTGAGACTGGTATCATCAAGGCCGGCATGGTCGTCTCCTTCGCTCCAAGCAATGTAACGACTGAAGTCAAGTCGGTCGAAATGCACCATGAACAACTTGAGCAGGGTAACCCAGGTGACAACGTTGGTTTTAACATTAAGTGAGGGTTA--
	'Hydnum_alboluteum_TUMH_63992_JAPAN'                       --CACAG---A-GG----G----TTGATGCTGGCAG------T-TTGGCT----GC-ATGTGCTCGCTC-TTCTGA-ATT----A--TTTACACCTGTGCACTTAA---------------T-T---T---TTTCAAA-GGG-----------AGGGT-----AG-AACC----TGCCT-TTGGAGC-------TTT---------------------AT-A-AA----CCCC-----TTGTATTGGAACAG-TGAATG--TTTATCTGCCA--TAAGGCTAA------------TTTTTAATACAACTTTTAACAACGGATCTCTTGGCTCTCGCATCGATGAAGAACGCAGCGAAATGCGATAAGTAATGTGAATTGCAGAATTCAGTGAATCATCGAATCTTTGAACGCACCTTGCGCTCTCTGGTATTCCGGGGAGCACACCTGCTCGAGTGTCATTGAAACTCTCAAAT-AAAGGTGG----CTTTG-----TAG-CTGTCTC-TGTTTGGA-TTTGGAC---TCTGCTGC--A-T------T-A----ATTGT-GGCTAGTCTTAAATGTATTAGC--TGGT-CCTCA-TT-----GA--GG-------TTTGGTTCTACTCGGCGTGAT-AAT---T-A-----TCTAACGTTGAGG----ACAGTC-------------------TCAGGA---------------------CTGG-CCATG-A----------------C--TCTCTT----T----GGATTGCTTCT----------------------------------------------------------------------------------------------------------------------------------------------------------------------------------------------------------------------------------------------------------------------------------------------------------------------------------------------------------------------------------------------------------------------------------------------------------------------------------------------------------------------------------------------------------------------------------------------------------------------------------------------------------------------------------------------------------------------------------------------------------------------------------------------------------------------------------------------------------------------------------------------------------CATGGAGACAACATGTTGGAGGAATCTGCTAAGTAGGTT-GAAATCAC-TGACTGTC-AGGATTTCGGTCCCGCTGAGCGCTCTTTTGCGTTTCTCTAGCATGCCATGGTTCAAAGGCTGGTCGCGTGAGGGTAAAGCTGGTGTCATCAAGGGGAAGACTCTGCTCGATGCCATCGACGGAATCGAACCCCCAACGCGCCCGACCGACAAACCTCTCCGACTTCCTCTTCAGGATGTGTACAAAATCGGCGGTATCGGCACAGTCCCTGTCGGTCGTGTTGAGACTGGTATCATCAAGGCCGGCATGGTCGTCTCCTTCGCTCCAAGCAATGTAACGACTGAAGTCAAGTCGGTCGAAATGCACCATGAACAACTT-----------------------------------------------------
	'Hydnum_alboluteum_TUMH_63988_JAPAN_TYPE'                  --CACAG---A-GG----G----TTGATGCTGGCAG------T-TTGGCT----GC-ATGTGCTCGCTC-TTCTGA-ATT----A--TTTACACCTGTGCACTTAA---------------T-T---T---TTTCAAA-GGG-----------AGGGT-----AG-AACC----TGCCT-TTGGAGC-------TTT---------------------AT-A-AA----CCCC-----TTGTATTGGAACAG-TGAATG--TTTATCTGCCA--TAAGGCTAA------------TTTTTAATACAACTTTTAACAACGGATCTCTTGGCTCTCGCATCGATGAAGAACGCAGCGAAATGCGATAAGTAATGTGAATTGCAGAATTCAGTGAATCATCGAATCTTTGAACGCACCTTGCGCTCTCTGGTATTCCGGGGAGCACACCTGCTCGAGTGTCATTGAAACTCTCAAAT-AAAGGTGG----CTTTG-----TAG-CTGTCTC-TGTTTGGA-TTTGGAC---TCTGCTGC--A-T------T-A----ATTGT-GGCTAGTCTTAAATGTATTAGC--TGGT-CCTCA-TT-----GA--GG-------TTTGGTTCTACTCGGCGTGAT-AAT---T-A-----TCTAACGTTGAGG----ACAGTC-------------------TCAGGA---------------------CTGG-CCATG-A----------------C--TCTCTT----T----GGATTGCTTCT-------------------------------------------------------------------------------------------------------------------------------------------------------------------------------------------------------------------------------------------------------------------------------------------------------------------------------------------------------------------------------------------------------------------------------------------------------------------------------------------------------------------------------------------------------------------------------------------------------------------------------------------------------------------------------------------------------------------------------------------------------------------------------------------------------------------------------------------------------------------------------------------------------------------------------------------------------------------------------------------------------------------------------------------------------------------------------------------------------------------------------------------------------------------------------------------------------------------------------------------------------------------------------------------------------------------------------------------------------
	'Hydnum_alboaurantiacum_AJ1766_CANADA'                     ------------------------------------------------------------------------------------------------------TTAA---------T-----T-T---T---TTTCAAA-GGG-----------CAGGT-----AG-AACC----TGCCTTTTGGGAC-------TTT---------------------AT-A-AA---TCCTC-----TTGTATTGGAACAG-TGAATG--TTTACCTGCCA--TAAGGCAAA------------TTCTTAATACAACTTTTAACAACGGATCTCTTGGCTCTCGCATCGATGAAGAACGCAGCGAAATGCGATAAGTAATGTGAATTGCAGAATTCAGTGAATCATCGAATCTTTGAACGCACCTTGTGCTCTCTGGTATTCCGGGGAGCACATCTGTTCGAGTGTCATTGAAACTCTCAAAT-AAAGATGG----CTTTG-----CAG-CTGTCTC-TGTTTGGA-TTTGGAC---TCTGCTGC--A-T------T-A----A-TGT-GGCTAGTCTTAAATGTATTAGC--TGGT-CCTCA-TT-----GA--GG-------TTTGGTTCTACTCAGCGTGAT-AAT---T-A-----TCTAACGTTGAGG----ACAGTC-------------------TCAGGA---------------------CTGG-CCATG-G----------------C--TCTCTC----T----GGATTGCTTCT-------------------------------------------------------------------------------------------------------------------------------------------------------------------------------------------------------------------------------------------------------------------------------------------------------------------------------------------------------------------------------------------------------------------------------------------------------------------------------------------------------------------------------------------------------------------------------------------------------------------------------------------------------------------------------------------------------------------------------------------------------------------------------------------------------------------------------------------------------------------------------------------------------------------------------------------------------------------------------------------------------------------------------------------------------------------------------------------------------------------------------------------------------------------------------------------------------------------------------------------------------------------------------------------------------------------------------------------------------
	'Hydnum_albertense_HT_354_CANADA_TYPE'                     --CAGAG---G-GG----G----TTGATGCTGGCAG------T-TTATCT----GC-ATGTGCTCACTC-TTCTGATTTT----A--TTTACACCTGTGCACTTAA---------------T-T---T---TTTCAAA-GGCTT-------TAGGGGT-----AG-AACC----TACCT-TTGGAAC--------TT---------------------AT-A-AA----CCCC-----CTATATTGAGACAA-TGAATG--TTTATCTGCCG--CAAGGCGAA------------TT-TTAATACAACTTTTAACAACGGATCTCTTGGCTCTCGCATCGATGAAGAACGCAGCGAAATGCGATAAGTAATGTGAATTGCAGAATTCAGTGAATCATCGAATCTTTGAACGCACCTTGCACTCTCTGGTATTCCGGGGAGCACACCTGTTCGAGTGTCATTAAAACTCTCAAAT-AAAGGTGG----TTTTG-----CAG-CCATCTC-TGTTTGGA-TTTGGGC---TTTGCTGC--A-T------T-A----A-TGT-GGCTAGTCTTAAATGTATTAGC--TGAT-CCTCA-TT-----GG---GG-----TTTTGGTTCTACTCAGCGTGAT-AAT---T-A-----TCTAACGTTGAGG----ACAGTC-------------------TCAGAA---------------------CTGG-CCATG-G----------------C--TCTCTC----T----GGATTGCTTCT-------------------------------------------------------------------------------------------------------------------------------------------------------------------------------------------------------------------------------------------------------------------------------------------------------------------------------------------------------------------------------------------------------------------------------------------------------------------------------------------------------------------------------------------------------------------------------------------------------------------------------------------------------------------------------------------------------------------------------------------------------------------------------------------------------------------------------------------------------------------------------------------------------------------------------------------------------------------------------------------------------------------------------------------------------------------------------------------------------------------------------------------------------------------------------------------------------------------------------------------------------------------------------------------------------------------------------------------------------
	'Hydnum_melleopallidum_UBC_F17492_CANADA_TYPE'             --TACAG---A-GG----G----TTGATGCTGGCAG------T-TTATCT----GC-ATGTGCTCGCTC-TTCTGA-TTT----A--TTTACACCTGTGCACTTAA---------T-----T-T---T---TTTCAAA-GGCT--------TAGGGGT-----AG-AACC----TACCT-TTGGAAC--------TT---------------------AT-A-AA----CCCC-----CTATATTGAGACAA-TGAATG--TTTATCTGCCG--CAAGGCGAA------------TT-TTAATACAACTTTTAACAACGGATCTCTTGGCTCTCGCATCGATGAAGAACGCAGCGAAATGCGATAAGTAATGTGAATTGCAGAATTCAGTGAATCATCGAATCTTTGAACGCACCTTGCACTCTCTGGTATTCCGGGGAGCACACCTGTTCGAGTGTCATTAAAACTCTCAAAT-CAAGGTGG----CTTTG-----CAG-CCATCTC-CGTTTGGA-TTTGGGC---TTTGCTGC--A-T------T-A----A-TGT-GGCTAGTCTTAAATGTATTAGC--TGAT-CCTCA-TT-----GA---GG-----TTTTGGTTCTACTCAGCGTGAT-AAT---T-A-----TCTAACGTTGAGG----ACAGTC-------------------TCAGAA---------------------CTGG-CCATG-G----------------C--TCTCTC----T----GGATTGCTTCT-------------------------------------------------------------------------------------------------------------------------------------------------------------------------------------------------------------------------------------------------------------------------------------------------------------------------------------------------------------------------------------------------------------------------------------------------------------------------------------------------------------------------------------------------------------------------------------------------------------------------------------------------------------------------------------------------------------------------------------------------------------------------------------------------------------------------------------------------------------------------------------------------------------------------------------------------------------------------------------------------------------------------------------------------------------------------------------------------------------------------------------------------------------------------------------------------------------------------------------------------------------------------------------------------------------------------------------------------------
	'Hydnum_pallidocroceum_IFP_019466_CHINA_TYPE'              --TACAG---A-GG----G----TTGATGCTGGCAG------T-TTATCT----GC-ATGTGCTCACTC-TTCTGA-TTT----A--TTTACACCTGTGCACTTAA---------------T-T---T---TTTCAAA-GGCTT-------TAGGGGT-----AG-AACC----TACCT-TTGGAAC--------TT---------------------AC-A-AA----CCCC-----CTATATTGAGACAA-TGAATG--TTTATCTGCCG--CAAGGCAAA-----------TTT-TTAATACAACTTTTAACAACGGATCTCTTGGCTCTCGCATCGATGAAGAACGCAGCGAAATGCGATAAGTAATGTGAATTGCAGAATTCAGTGAATCATCGAATCTTTGAACGCACCTTGCACTCTCTGGTATTCCGGGGAGTACATCTGTTCGAGTGTCATTAAAACTCTCAAAT-AGAGGTGG----TTTTG-----CAG-CTATCTC-TGTTTGGA-TTTGGGC---TTTGCTGC--A-T------T-A----A-TGT-GGCTAGTCTTAAATGTATTAGC--TGAT-CCTCA-TT-----GC---GG-----TTTTGGTTCTACTCAGCGTGAT-AAT---T-A-----TCTAACGTTGAGG----ACAGTC-------------------TCAGAA---------------------CTGG-CCATG-G----------------C--TCTCTC----TG---GGATTGCTTCTCTCTGGCTG-CCCGAGTTGTAATCTAGAGAAGTG-TTTTCTGTGCTGGACTGTGTTTAAGTTTCCTGGATATGGAACATCATAGAGGGTGAGAATCCCGTCCTTAATACAGA-CTA-CCAGTGC-TATGTGATACACTCTCAACGAGTCGAGTTGTTTGGGATTGCAGCTCAAAATGGGAGGTAAATTCCTTCTAAAGCTAAATATTGGCGAGAGACCGATAGCGAACAAGTACCGTGAGGGAAAGATGAAAAGCACTTTGGAAAGAGAGTTAAACAGTACGTGAAATTGTTAAAAGGGAAACAATTGAAGTCAGTTGCATTTACTTGGACTCAGCCTTAC---TTTTGG-TTTGGTGCATTTCCTTGT-GGATGGGCCAGTGTGCATG-TTGATTACTGG-AAAAGGGGC-T--AGGGAATGTGG--CTCTTTT----GGGAGTG---TT-ATAGCCTTGGCTCATATACAGTAA--TTAATATGGAGTGCTACAGCATGCTTCGGTGGTGCTTGTGCTGGCATAATGGCTTTAAATGACCCGTCTTGAAACACGGACCAA-GGAGTCTAACATGTCTGCAAGTATTTGGGTGAT-AAACTC-------AAATGCGTAATGAAAGTGA-TAGCTGGGAACCT---------------TGA------------------AAGGGGGGCACCAGTACCCCGAGCGGATCTTC-TGTGATGCATCGGAGGTAGAGCATATATGTTGGGACCCGAAAGATGGTGAACTATGCCTGAATAGGGTGAAGCCAGAGGAAACTCTGGTG-GAGGCTCGTAGCGATTCTGACGTGCAAATCGATCGTCAAATTTGGGTATAGGGGCGAAAGACTAATCGAACCATGGAGACAACATGTTGGAGGAATCTGTCAAGTAGGTT-GAAATCAC-TGATTATC-GGGGTTTGGGGCACCCTGAACGTTC-TTTGCATTTCTCTAGCATGCCATGGTTCAAAGGCTGGTCGCGTGAGGGCAAAGCTGGTATCATCAAGGGGAAGACTCTACTCGATGCGATCGACGGAATCGAACCCCCAACGCGCCCAACCGACAAACCTCTCCGACTTCCTCTTCAGGATGTGTACAAAATCGGCGGTATCGGCACAGTCCCTGTCGGTCGTGTTGAGACTGGTATCATC--------------------------------------------------------------------------------------------------------------------------------------
	'Hydnum_pallidocroceum_IFP_019467_CHINA'                   --TACAG---A-GG----G----TTGATGCTGGCAG------T-TTATCT----GC-ATGTGCTCACTC-TTCTGA-TTT----A--TTTACACCTGTGCACTTAA---------------T-T---T---TTTCAAA-GGCTT-------TAGGGGT-----AG-AACC----TACCT-TTGGAAC--------TT---------------------AC-A-AA----CCCC-----CTATATTGAGACAA-TGAATG--TTTATCTGCCG--CAAGGCAAA-----------TTT-TTAATACAACTTTTAACAACGGATCTCTTGGCTCTCGCATCGATGAAGAACGCAGCGAAATGCGATAAGTAATGTGAATTGCAGAATTCAGTGAATCATCGAATCTTTGAACGCACCTTGCACTCTCTGGTATTCCGGGGAGTACATCTGTTCGAGTGTCATTAAAACTCTCAAAT-AGAGGTGG----TTTTG-----CAG-CTATCTC-TGTTTGGA-TTTGGGC---TTTGCTGC--A-T------T-A----A-TGT-GGCTAGTCTTAAATGTATTAGC--TGAT-CCTCA-TT-----GC---GG-----TTTTGGTTCTACTCAGCGTGAT-AAT---T-A-----TCTAACGTTGAGG----ACAGTC-------------------TCAGAA---------------------CTGG-CCATG-G----------------C--TCTCTC----TG---GGATTGCTTCTCTCTGGCTG-CCCGAGTTGTAATCTAGAGAAGTG-TTTTCTGTGCTGGACTGTGTTTAAGTTTCCTGGATATGGAACATCATAGAGGGTGAGAATCCCGTCCTTAATACAGA-CTA-CCAGTGC-TATGTGATACACTCTCAACGAGTCGAGTTGTTTGGGATTGCAGCTCAAAATGGGAGGTAAATTCCTTCTAAAGCTAAATATTGGCGAGAGACCGATAGCGAACAAGTACCGTGAGGGAAAGATGAAAAGCACTTTGGAAAGAGAGTTAAACAGTACGTGAAATTGTTAAAAGGGAAACAATTGAAGTCAGTTGCATTTACTTGGACTCAGCCTTAC---TTTTGG-TTTGGTGCATTTCCTTGT-GGATGGGCCAGTGTGCATG-TTGATTACTGG-AAAAGGGGC-T--AGGGAATGTGG--CTCTTTT----GGGAGTG---TT-ATAGCCTTGGCTCATATACAGTAA--TTAATATGGAGTGCTACAGCATGCTTCGGTGGTGCTTGTGCTGGCATAATGGCTTTAAATGACCCGTCTTGAAACACGGACCAA-GGAGTCTAACATGTCTGCAAGTATTTGGGTGAT-AAACTC-------AAATGCGTAATGAAAGTGA-TAGCTGGGAACCT---------------TGA------------------AAGGGGGGCACCAGTACCCCGAGCGGATCTTC-TGTGATGCATCGGAGGTAGAGCATATATGTTGGGACCCGAAAGATGGTGAACTATGCCTGAATAGGGTGAAGCCAGAGGAAACTCTGGTG-GAGGCTCGTAGCGATTCTGACGTGCAAATCGATCGTCAAATTTGGGTATAGGGGCGAAAGACTAATCGAACCATGGAGACAACATGTTGGAGGAATCTGTCAAGTAGGTT-GAAATCAC-TGATTATC-GGGGTTTGGGGCACCCTGAACGTTC-TTTGCATTTCTCTAGCATGCCATGGTTCAAAGGCTGGTCGCGTGAGGGCAAAGCTGGTATCATCAAGGGGAAGACTCTACTCGATGCGATCGACGGAATCGAACCCCCAACGCGCCCAACCGACAAACCTCTCCGACTTCCTCTTCAGGATGTGTACAAAATCGGCGGTATCGGCACAGTCCCTGTCGGTCGTGTTGAGACTGGTATCATC--------------------------------------------------------------------------------------------------------------------------------------
	'Hydnum_jussii_H_6003709_FINLAND_TYPE'                     --TACAG---A-GG----G----TTGATGCTGGCAG------T-TTATCT----GC-ATGTGCTCACTC-TTCTGA-TTT----A--TTTACACCTGTGCACTTAA---------T-----T-T---T---TTTCAAA-GGCTT-------TAGGGGT----AAA-AACC----TGCCT-TTGGGAC--------TT---------------------AC-A-AA-C-CCCCC-----CTATATTGAGACAA-TGAATG--TTTATCTGCCG--TAAGGCAAA-----------TTT-TTAATACAACTTTTAACAACGGATCTCTTGGCTCTCGCATCGATGAAGAACGCAGCGAAATGCGATAAGTAATGTGAATTGCAGAATTCAGTGAATCATCGAATCTTTGAACGCACCTTGCACTCTCTGGTATTCCGGGGAGTACATCTGTTCGAGTGTCATTAAAACTCTCAAAT-AAAGGTGG----CTTTG-----CAG-CTATCTC-TGTTTGGA-TTTGGGC---TTTGCTGC--A-T------T-A----A-TGT-GGCTAGTCTTAAATGTATTAGC--TGAT-CCTCA-TT-----GA---GG-----TTTTGGTTCTACTCAGCGTGAT-AAT---T-A-----TCTAACGTTGAGG----ACAGTC-------------------TCAGAA---------------------CTGG-CCATG-G----------------C--TCTCTC----T----GGATTGCTTCT-------------------------------------------------------------------------------------------------------------------------------------------------------------------------------------------------------------------------------------------------------------------------------------------------------------------------------------------------------------------------------------------------------------------------------------------------------------------------------------------------------------------------------------------------------------------------------------------------------------------------------------------------------------------------------------------------------------------------------------------------------------------------------------------------------------------------------------------------------------------------------------------------------------------------------------------------------------------------------------------------------------------------------------------------------------------------------------------------------------------------------------------------------------------------------------------------------------------------------------------------------------------------------------------------------------------------------------------------------
	'Hydnum_jussii_IFP_019485_CHINA'                           -----------------------------------------------------------------------------------------------------------------------------------TTTCAAA-GGCTT-------TAGGGGT----AAA-AACC----TGCCT-TTGGGAC--------TT---------------------AC-A-AA-C-CCCCC-----CTATATTGAGACAA-TGAATG--TTTATCTGCCG--TAAGGCAAA-----------TTT-TTAATACAACTTTTAACAACGGATCTCTTGGCTCTCGCATCGATGAAGAACGCAGCGAAATGCGATAAGTAATGTGAATTGCAGAATTCAGTGAATCATCGAATCTTTGAACGCACCTTGCACTCTCTGGTATTCCGGGGAGTACATCTGTTCGAGTGTCATTAAAACTCTCAAAT-AGAGGTGG----CTTTG-----CAG-CTATCTC-TGTTTGGA-TTTGGGC---TTTGCTGC--A-T------T-A----A-TGT-GGCTAGTCTTAAATGTATTAGC--TGAT-CCTCA-TT-----GA---GG-----TTTTGGTTCTACTCAGCGTGAT-AAT---T-A-----TCTAACGTTGAGG----ACAGTC-------------------TCAGAA---------------------CTGG-CCATG-G----------------C--TCTCTC----T----GGATTGCTTCTCTCTGGCTG-CCCGAGTTGTAATCTAGAGAAGTG-TTTTCTGTGCTGGACTGTGTTTAAGTTTCCTGGATATGGAACATCATAGAGGGTGAGAATCCCGTCTTTAATGCAGA-CTA-CCAGTGC-TGTGTGATACACTCTCAACGAGTCGAGTTGTTTGGGATTGCAGCTCAAAATGGGAGGTAAATTCCTTCTAAAGCTAAATATTGGCGAGAGACCGATAGCGAACAAGTACCGTGAGGGAAAGATGAAAAGCACTTTGGAAAGAGAGTTAAACAGTACGTGAAATTGTTAAAAGGGAAACAATTGAAGTCAGTTGCATCTACTTGGACTCAGCCTTAC----TTTGG-TTTGGTGCATTTCCTTGT-GGATGGGCCAGTGTTCATG-TTGATTACTGG-AAAAGGGGC-T--AGGGAATGTGG--CTCTTTC----GGGAGTG---TT-ATAGCCTTGGCTCATATACAGTAA--TTAATATGGAGTGGTACAGCATGCTTCGGTGGTGCTTGTGCTGGCATAATGGCTTTAAATGACCCGTCTTGAAACACGGACCAA-GGAGTCTAACATGTCTGCAAGTATTTGGGTGAT-AAACTC-------AAATGCGTAATGAAAGTGA-TAGCTGGGAACCT---------------TGT-----------------AAAGGGGGGCACCAGTGCCCCGAGCGGATCTTC-TGTGATGCATCGGAGGTAGAGCATATATGTTGGGACCCGAAAGATGGTGAACTATGCCTGAATAGGGTGAAGCCAGAGGAAACTCTGGTG-GAGGCTCGTAGCGATTCTGACGTGCAAATCGATCGTCAAATTTGGGTATAGGGGCGAAAGACTAATCGAACCATGGAGACAACATGTTGGAGGAATCTGTCAAGTAGGTT-GAAATCAC-TGATTATC-GGGGTTTGGGGCACCCTGAACGTTC-TTTGCATTTCTCTAGCATGCCATGGTTCAAAGGCTGGTCGCGTGAGGGCAAAGCTGGTATCATCAAGGGGAAGACTCTACTCGATGCGATCGACGGAATCGAACCCCCAACGCGCCCAACCGACAAACCTCTCCGACTTCCTCTTCAGGATGTGTACAAAATCGGCGGTATCGGCACAGTCCCTGTCGGTCGTGTTGAGACTGGTATCATC--------------------------------------------------------------------------------------------------------------------------------------
	'Hydnum_jussii_IFP_019486_CHINA'                           -----------------------------------------------------------------------------------------------------------------------------------TTTCAAA-GGCTT-------TAGGGGT----AAA-AACC----TGCCT-TTGGGAC--------TT---------------------AC-A-AA-C-CCCCC-----CTATATTGAGACAA-TGAATG--TTTATCTGCCG--TAAGGCAAA-----------TTT-TTAATACAACTTTTAACAACGGATCTCTTGGCTCTCGCATCGATGAAGAACGCAGCGAAATGCGATAAGTAATGTGAATTGCAGAATTCAGTGAATCATCGAATCTTTGAACGCACCTTGCACTCTCTGGTATTCCGGGGAGTACATCTGTTCGAGTGTCATTAAAACTCTCAAAT-AGAGGTGG----CTTTG-----CAG-CTATCTC-TGTTTGGA-TTTGGGC---TTTGCTGC--A-T------T-A----A-TGT-GGCTAGTCTTAAATGTATTAGC--TGAT-CCTCA-TT-----GA---GG-----TTTTGGTTCTACTCAGCGTGAT-AAT---T-A-----TCTAACGTTGAGG----ACAGTC-------------------TCAGAA---------------------CTGG-CCATG-G----------------C--TCTCTC----T----GGATTGCTTCTCTCTGGCTG-CCCGAGTTGTAATCTAGAGAAGTG-TTTTCTGTGCTGGACTGTGTTTAAGTTTCCTGGATATGGAACATCATAGAGGGTGAGAATCCCGTCTTTAATGCAGA-CTA-CCAGTGC-TGTGTGATACACTCTCAACGAGTCGAGTTGTTTGGGATTGCAGCTCAAAATGGGAGGTAAATTCCTTCTAAAGCTAAATATTGGCGAGAGACCGATAGCGAACAAGTACCGTGAGGGAAAGATGAAAAGCACTTTGGAAAGAGAGTTAAACAGTACGTGAAATTGTTAAAAGGGAAACAATTGAAGTCAGTTGCATCTACTTGGACTCAGCCTTAC----TTTGG-TTTGGTGCATTTCCTTGT-GGATGGGCCAGTGTTCATG-TTGATTACTGG-AAAAGGGGC-T--AGGGAATGTGG--CTCTTTC----GGGAGTG---TT-ATAGCCTTGGCTCATATACAGTAA--TTAATATGGAGTGGTACAGCATGCTTCGGTGGTGCTTGTGCTGGCATAATGGCTTTAAATGACCCGTCTTGAAACACGGACCAA-GGAGTCTAACATGTCTGCAAGTATTTGGGTGAT-AAACTC-------AAATGCGTAATGAAAGTGA-TAGCTGGGAACCT---------------TGT-----------------AAAGGGGGGCACCAGTGCCCCGAGCGGATCTTC-TGTGATGCATCGGAGGTAGAGCATATATGTTGGGACCCGAAAGATGGTGAACTATGCCTGAATAGGGTGAAGCCAGAGGAAACTCTGGTG-GAGGCTCGTAGCGATTCTGACGTGCAAATCGATCGTCAAATTTGGGTATAGGGGCGAAAGACTAATCGAACCATGGAGACAACATGTTGGAGGAATCTGTCAAGTAGGTT-GAAATCAC-TGATTATC-GGGGTTTGGGGCACCCTGAACGTTC-TTTGCATTTCTCTAGCATGCCATGGTTCAAAGGCTGGTCGCGTGAGGGCAAAGCTGGTATCATCAAGGGGAAGACTCTACTCGATGCGATCGACGGAATCGAACCCCCAACGCGCCCAACCGACAAACCTCTCCGACTTCCTCTTCAGGATGTGTACAAAATCGGCGGTATCGGCACAGTCCCTGTCGGTCGTGTTGAGACTGGTATCATC--------------------------------------------------------------------------------------------------------------------------------------
	'Hydnum_jussii_Cui_18551_CHINA'                            --TACAG---A-GG----G----TTGATGCTGGCAG------T-TTATCT----GC-ATGTGCTCACTC-TTCTGA-TTT----A--TTTACACCTGTGCACTTAA---------T-----T-T---T---TTTCAAA-GGCTT-------TAGGGGT-----AA-AACC----TGCCT-TTGGGAC--------TT---------------------AC-A-AA---CCCCC-----CTATATTGAGACAA-TGAATG--TTTATCTGCCG--TAAGGCAAA-----------TTT-TTAATACAACTTTTAACAACGGATCTCTTGGCTCTCGCATCGATGAAGAACGCAGCGAAATGCGATAAGTAATGTGAATTGCAGAATTCAGTGAATCATCGAATCTTTGAACGCACCTTGCACTCTCTGGTATTCCGGGGAGTACATCTGTTCGAGTGTCATTAAAACTCTCAAAT-AAAGGTGG----CTTTG-----CAG-CTATCTC-TGTTTGGA-TTTGGGC---TTTGCTGC--A-T------TAA----A-TGT-GGCTAGTCTTAAATGTATTAGC--TGAT-CCTCA-TT-----GA---GG-----TTTTGGTTCTACTCAGCGTGAT-AAT---T-A-----TCTAACGTTGAGG----ACAGTC-------------------TCAGAA---------------------CTGG-CCATG-G----------------C--TCTCTC----T----GGATTGCTTCT--------------------------------------------------------------------------------------------------------------------------------------------------------------------------------------------------------------------------------------------------------------------------------------------------------------------------------------------------------------------------------------------------------------------------------------------------------------------------------------------------------------------------------------------------------------------------------------------------------------------------------------------------------------------------------------------------------------------------------------------------------------------------------------------------------------------------------------------------------------------------------------------------------------------TCATGTTGGAGGAATCTGTTAAGTAGGTT-GAAATCAC-TGATTATC-GGGGTTTGGGGCACCCTGAACGTTC-TTTGCATTTCTCTAGCATGCCATGGTTCAAAGGCTGGTCGCGTGAGGGCAAAGCTGGTATCATCAAGGGGAAGACTCTACTCGATGCCATCGACGGAATCGAACCCCCAACGCGCCCAACCGACAAACCTCTCCGACTTCCTCTTCAGGATGTGTACAAAATCGGCGGTATCGGCACAGTCCCTGTCGGTCGTGTTGAGACTGGTATCATCAAGGCCGGCATGATCGTCTCCTTCGCTCCAAGCAATGTGACCACTGAAGTCAAGTCCGTCGAGATGCACCATGAACAACTTGAGCAGGGTAACCCAGGTGACAACGTTGGTTTCAACATCAAGTGAGGGTTGCG
	'Hydnum_melitosarx_HT_056_USA_TYPE'                        --TACAG---A-GG----G----TTGATGCTGGCAG------T-TTATCT----GC-ATGTGCTCACTC-TTCTGATTTT----A--TTTACACCTGTGCATTTAA--------TT-----T-T---C---TTTCAAG-GGTC----------AGGGT-----AG-AACC----TGCCY-TTGGAAC--------TT------------------------A-TA-A-ACCCC-----CTATATTGAACCAA-TGGATG--TTTATCTGCCA--CAAGGCAAA------------TT-TTAATACAACTTTTAACAACGGATCTCTTGGCTCTCGCATCGATGAAGAACGCAGCGAAATGCGATAAGTAATGTGAATTGCAGAATTCAGTGAATCATCGAATCTTTGAACGCACCTTGCGCTCTCTGGTATTCCGGGGAGCACACCTGTTCGAGTGTCATTAAGACTCTCAAAT-AAAGGTGG----CTTTG-----CAG-CCATCTC-TGTTTGGA-TTTGGGC---TTTGCTGC--A-T------T-A----A-TGT-GGCTAGTCTTAAATGTATTAGC--TGGT-CCTCA-TT-----GGG-GGG-----TTTTGGTTCTACTCAGCGTGAT-AAT---T-A-----TCTAACGTTGAGG----ACAGTC-------------------TCAGAA---------------------CTGG-CCATA-GCT--------------C--TCTCTC----T----GGATTGCTTCT-------------------------------------------------------------------------------------------------------------------------------------------------------------------------------------------------------------------------------------------------------------------------------------------------------------------------------------------------------------------------------------------------------------------------------------------------------------------------------------------------------------------------------------------------------------------------------------------------------------------------------------------------------------------------------------------------------------------------------------------------------------------------------------------------------------------------------------------------------------------------------------------------------------------------------------------------------------------------------------------------------------------------------------------------------------------------------------------------------------------------------------------------------------------------------------------------------------------------------------------------------------------------------------------------------------------------------------------------------
	'Hydnum_melitosarx_K_176869_UK'                            --TACAG---A-GG----G----TTGATGCTGGCAG------T-TTATCT----GC-ATGTGCTCACTC-TTCTGATTTT----A--TTTACACCTGTGCATTTAA--------TT-----T-T---C---TTTCAAG-GGTC----------AGGGT-----AG-AACC----TGCCT-TTGGAAC--------TT------------------------A-TA-A-ACCCC-----CTATATTGAACCAA-TGGATG--TTTATCTGCCA--CAAGGCAAA------------TT-TTAATACAACTTTTAACAACGGATCTCTTGGCTCTCGCATCGATGAAGAACGCAGCGAAATGCGATAAGTAATGTGAATTGCAGAATTCAGTGAATCATCGAATCTTTGAACGCACCTTGCGCTCTCTGGTATTCCGGGGAGCACACCTGTTCGAGTGTCATTAAGACTCTCAAAT-AAAGGTGG----CTTTG-----CAG-CCATCTC-TGTTTGGA-TTTGGGC---TTTGCTGC--A-T------T-A----A-TGT-GGCTAGTCTTAAATGTATTAGC--TGGT-CCTCA-TT-----GGG-GGG-----TTTTGGTTCTACTCAGCGTGAT-AAT---T-A-----TCTAACGTTGAGG----ACAGTC-------------------TCAGAA---------------------CTGG-CCATA-GCT--------------C--TCTCTC----T----GGATTGCTTCT-------------------------------------------------------------------------------------------------------------------------------------------------------------------------------------------------------------------------------------------------------------------------------------------------------------------------------------------------------------------------------------------------------------------------------------------------------------------------------------------------------------------------------------------------------------------------------------------------------------------------------------------------------------------------------------------------------------------------------------------------------------------------------------------------------------------------------------------------------------------------------------------------------------------------------------------------------------------------------------------------------------------------------------------------------------------------------------------------------------------------------------------------------------------------------------------------------------------------------------------------------------------------------------------------------------------------------------------------------
	'Hydnum_melitosarx_voucher_GDGM84518_CHINA'                --TACAG---A-GG----G----TTGATGCTGGCAG------T-TTATCT----GC-ATGTGCTCACTC-TTCTGATTTT----A--TTTACACCTGTGCATTTAA--------TT-----T-T---C---TTTCAAG-GGTC----------AGGGT-----AG-AACC----TGCCT-TTGGAAC--------TT------------------------A-TA-A-ACCCC-----CTATATTGAACCAA-TGGATG--TTTATCTGCCA--CAAGGCAAA------------TT-TTAATACAACTTTTAACAACGGATCTCTTGGCTCTCGCATCGATGAAGAACGCAGCGAAATGCGATAAGTAATGTGAATTGCAGAATTCAGTGAATCATCGAATCTTTGAACGCACCTTGCGCTCTCTGGTATTCCGGGGAGCACACCTGTTCGAGTGTCATTAAGACTCTCAAAT-AAAGGTGG----CTTTG-----CAG-CCATCTC-TGTTTGGA-TTTGGGC---TTTGCTGC--A-T------T-A----A-TGT-GGCTAGTCTTAAATGTATTAGC--TGGT-CCTCA-TT-----GGG-GGG-----TTTTGGTTCTACTCAGCGTGAT-AAT---T-A-----TCTAACGTTGAGG----ACAGTC-------------------TCAGAA---------------------CTGG-CCATA-GCT--------------C--TCTCTC----T----GGATTGCTTCTCTCTGGCTG-CCCGAGTTGTAATCTAGAGAAGTG-TTTTCTGTGCTGGACTGTGTTTAAGTTTCCTGGATATGGAACATCATAGAGGGTGAGAATCCCGTCCTTAACACAGA-CTC-CCAGTAC-TGTGTGATGCACTCTCAACGAGTCGAGTTGTTTGGGATTGCAGCTCAAAATGGGAGGTAAATTCCTTCTAAAGCTAAATATTGGCGAGAGACCGATAGCGAACAAGTACCGTGAGGGAAAGATGAAAAGCACTTTGGAAAGAGAGTTAAACAGTACGTGAAATTGTTAAAAGGGAAACAATTGAAGTCAGTTGCATTTACTTGGACTCAGCCTTAC----TTTGG-TTTGGTGCATTTCCTTGT-GGATGGGCCAGTGTTCATG-TTGATTACTGG-AAAAGGGGT-T--AGGGAATGTGG--CTCTTTT----GGGAGTG---TT-ATAGCCTTGGCTCATATACAATAA--TTAATATGGAGTGGTACAGCATGCTTCGGTGGTGCTTGTGCTGGCATAATGGCTTTAAATGACCCGTCTTGAAACACGGACCAA-GGAGTCTAACATGTCTGCAAGTATTTGGGTGAT-AAACTC-------AAATGCGTAATGAAAGTGA-TAGCTGGGAACCC---------------TGC------------------AAAGGGGGCACCGGTGCCCCGAGCGGATCTTC-TGTGATGCATCGGAGGTAGAGCATATATGTTGGGACCCGAAAGATGGTGAACTATGCCTGAATAGGGTGAAGCCAGAGGAAACTCTGGTG-GAGGCTCGTAGCGATTCTGACGTGCAAATCGATCGTCAAATTTGGGTATAGGGGCGAAAGACTAATCGAACCATGGAGACAACATGTTGGAAGAATCTGTCAAGTGGGTT-AAAATCAC-GGATTGTA-GGGGTTCCGGGCTCGCTGAACGTTC-TTTGCATTTCTCTAGCATGCCATGGTTCAAAGGCTGGTCGCGTGAGGGCAAGGTTGGTGTCATCAAGGGGAAGACTCTGCTCGACGCCATCGACGGAATCGAACCTCCAACGCGCCCAACCGACAAACCTCTCCGACTTCCTCTTCAGGATGTGTACAAAATTGGCGGTATCGGCACAGTCCCTGTCGGTCGTGTTGAGACTGGTATCATCAAGGCCGGCATGATCGTCT-------------------------------------------------------------------------------------------------------------------
	'Hydnum_canadense_RAS100_USA'                              --CAGAG---G-GG----G----TTGATGCTGGCAG------TATTATCT----GC-ATGTGCTCACTC-TTCTGATTTT----A--TTTACACCTGTGCATTTAA---------T-----T-T---T---TTTCAAA-GGTC----------AGGGT-----AG-AACC----TGCCT-TTGGAAC--------TTATTTTWTTTTWTTTTWTTTTWAA-A-AA-A-AACCC-----CTATATTGAAGTAA-TGGATG--TTTATCTGCCA--CAAGGCAAA-----------ATT-TTAATACAACTTTTAACAACGGATCTCTTGGCTCTCGCATCGATGAAGAACGCAGCGAAATGCGATAAGTAATGTGAATTGCAGAATTCAGTGAATCATCGAATCTTTGAACGCACCTTGCGCTCTCTGGTATTCCGGGGAGCACGCCTGTTCGAGTGTCATTAAGACTCTCAAAT-AAAGGTAG----CTTTG-----CAG-CTATCTC-TGTTTGGA-TTTGGGC---TTTGCTGC--A-T------T-A----A-TGT-GGCTAGTCTTAAATGTATTAGC--TGAT-CCTCA-TT-----GA--GGG-----TTTTGGTTCTACTCAGCGTGAT-AAT---T-A-----TTTAACGTTGAGG----ACAGTC------------------TTTAGAA---------------------CTGG-CCATA-G-C--------------C--TCTATC----T----GGATTGCTTCT------------------------------------------------------------------------------------------------------------------------------------------------------------------------------------------------------------------------------------------------------------------------------------------------------------------------------------------------------------------------------------------------------------------------------------------------------------------------------------------------------------------------------------------------------------------------------------------------------------------------------------------------------------------------------------------------------------------------------------------------------------------------------------------------------------------------------------------------------------------------------------------------------------------------------------------GTAGGTT-AAAATCAC-CGATTATC-GGGGTTTCGG----GCTGAACGTTC-TTTGCATTTCTCTAGCATGCCATGGTTCAAAGGCTGGTCGCGTGAGGGCAAGGCTGGTGTCATCAAGGGGAAGACTCTGCTCGACGCCATCGACGGAATCGAACCCCCAACGCGCCCAACCGACAAACCTCTCCGACTCCCTCTTCAAGATGTGTACAAAATCGGCGGTATCGGCACAGTTCCTGTCGGTCGTGTTGAGACTGGTATCATCAAGGCCGGCATGATCGTTTCCTTCGCTCCAAGCAATGTGACGACTGAAGTCAAGTCTGTCGAGATGCACCATGAACAACTTGAGCAGGGTAACCCGGGTGACAACGTTGGTTTCAACATTAAGTGAGGCTTACG
	'Hydnum_canadense_HT_006_CANADA_TYPE'                      --CAGAG---G-GG----G----TTGATGCTGGCAG------TATTATCT----GC-ATGTGCTCACTC-TTCTGATTTT----A--TTTACACCTGTGCATTTAA---------T-----T-T---T---TTTCAAA-GGTC----------AGGGT-----AG-AACC----TGCCT-TTGGAAC--------TTATTTTTTTTTATTTTATTTT-AA-A-AA-A-AACCC-----CTATATTGAAGTAA-TGGATG--TTTATCTGCCA--CAAGGCAAA-----------ATT-TTAATACAACTTTTAACAACGGATCTCTTGGCTCTCGCATCGATGAAGAACGCAGCGAAATGCGATAAGTAATGTGAATTGCAGAATTCAGTGAATCATCGAATCTTTGAACGCACCTTGCGCTCTCTGGTATTCCGGGGAGCACGCCTGTTCGAGTGTCATTAAGACTCTCAAAT-AAAGGTAG----CTTTG-----CAG-CTATCTC-TGTTTGGA-TTTGGGC---TTTGCTGC--A-T------T-A----A-TGT-GGCTAGTCTTAAATGTATTAGC--TGAT-CCTCA-TT-----GA--GGG-----TTTTGGTTCTACTCAGCGTGAT-AAT---T-A-----TTTAACGTTGAGG----ACAGTC------------------TTTAGAA---------------------CTGG-CCATA-G-C--------------C--TCTATC----T----GGATTGCTTCT-------------------------------------------------------------------------------------------------------------------------------------------------------------------------------------------------------------------------------------------------------------------------------------------------------------------------------------------------------------------------------------------------------------------------------------------------------------------------------------------------------------------------------------------------------------------------------------------------------------------------------------------------------------------------------------------------------------------------------------------------------------------------------------------------------------------------------------------------------------------------------------------------------------------------------------------------------------------------------------------------------------------------------------------------------------------------------------------------------------------------------------------------------------------------------------------------------------------------------------------------------------------------------------------------------------------------------------------------------
	'Hydnum_canadense_AJ1769NBM_CANADA'                        --CAGAG---G-GG----G----TTGATGCTGGCAG------TATTATCT----GC-ATGTGCTCACTC-TTCTGATTTT----A--TTTACACCTGTGCATTTAA---------T-----T-T---T---TTTCAAA-GGTC----------AGGGT-----AG-AACC----TGCCT-TTGGAAC--------TTATTTTTTTTTATTTTATTTT-AA-A-AA-A-AACCC-----CTATATTGAAGTAA-TGGATG--TTTATCTGCCA--CAAGGCAAA-----------ATT-TTAATACAACTTTTAACAACGGATCTCTTGGCTCTCGCATCGATGAAGAACGCAGCGAAATGCGATAAGTAATGTGAATTGCAGAATTCAGTGAATCATCGAATCTTTGAACGCACCTTGCGCTCTCTGGTATTCCGGGGAGCACGCCTGTTCGAGTGTCATTAAGACTCTCAAAT-AAAGGTAG----CTTTG-----CAG-CTATCTC-TGTTTGGA-TTTGGGC---TTTGCTGC--A-T------T-A----A-TGT-GGCTAGTCTTAAATGTATTAGC--TGAT-CCTCA-TT-----GA--GGG-----TTTTGGTTCTACTCAGCGTGAT-AAT---T-A-----TTTAACGTTGAGG----ACAGTC------------------TTTAGAA---------------------CTGG-CCATA-G-C--------------C--TCTATC----T----GGATTGCTTCT-------------------------------------------------------------------------------------------------------------------------------------------------------------------------------------------------------------------------------------------------------------------------------------------------------------------------------------------------------------------------------------------------------------------------------------------------------------------------------------------------------------------------------------------------------------------------------------------------------------------------------------------------------------------------------------------------------------------------------------------------------------------------------------------------------------------------------------------------------------------------------------------------------------------------------------------------------------------------------------------------------------------------------------------------------------------------------------------------------------------------------------------------------------------------------------------------------------------------------------------------------------------------------------------------------------------------------------------------------
	'Hydnum_sp_2_BF2016_HKAS92340_CHINA'                       ----------------------------GCTGGCAG------T-TTATCT----GC-ATGTGCTCACTC-TTCTGATTTT----A--TTTACACCTGTGCATTTAATTTTTTTTTT-----T-T---T---TTTCAAG-GGTC----------AGGGT-----AG-AACC----TGCCT-TTGGAAC--------TT---------------------AT-A-GA-A-ACCCC-----CTATATTGAAGTAA-TGGATG--TTTATCTGCCA--CAAGGCAAA-----------ATT-TTAATACAACTTTTAACAACGGATCTCTTGGCTCTCGCATCGATGAAGAACGCAGCGAAATGCGATAAGTAATGTGAATTGCAGAATTCAGTGAATCATCGAATCTTTGAACGCACCTTGCGCTCTCTGGTATTCCGGGGAGCACACCTGTTCGAGTGTCATTAAGACTCTCAAAT-AAAGGTAG----CTTTG-----CAG-CTATCTC-TGTTTGGA-TTTGGGC---TTTGCTGC--A-T------T-A----A-TGT-GGCTAGTCTTAAATGTATTAGC--TGAT-CCTCA-TT-----GA--GGG-----TTTTGGTTCTACTCAGCGTGAT-AAT---T-A-----TTTAACGTTGAGG----ACAGTC------------------TTTAGAA---------------------CTGG-CCATA-G-C--------------C--TCTATC----T----GGATTGCTTCTCTCTGGCTG-CCCGAGTTGTAATCTAGAGAAGTG-TTTTCTGTGCTGGACTGTATTTAAGTTTCCTGGATATGGAACATCATAGAGGGTGAGAATCCCGTCCTTAATGCAGA-CTG-CCAGTAC-TCTGTGATGCACTCTCAACGAGTCGAGTTGTTTGGGATTGCAGCTCAAAATGGGAGGTAAATTCCTTCTAAAGCTAAATATTGGCGAGAGACCGATAGCGAACAAGTACCGTGAGGGAAAGATGAAAAGCACTTTGGAAAGAGAGTTAAACAGTACGTGAAATTGTTAAAAGGGAAACAATTGAAGTCAGTTGCATTTGCTTGGACTCAGCCTTAC----TTTGG-TTTGGTGCATTTCCTTGT-GAATGGGCCAGTGTTCATG-TTGATTATTGG-AAAAGGGGC-T--AGGGAATGTGG--CTCTTTT----GGGAGTG---TT-ATAGCCTTGGCTCATATACAATAA--TTAATATGGAGTGGTACAGCATGCTTCGGTGGTGCTTGTGCTGGCATAATGGCTTTAAATGACCCGTCTTGAAACACGGACCAA-GGAGTCTAACATGTCTGCGAGTATTTGGGTGAT-AAACTC-------AAATGCGTAATGAAAGTGA-TAGCTGGGAACCC---------------TGA------------------AAAGGGGGCACCAGTGCCCCGAGCGGATCTTC-TGTGATGCATCGGAGGTAGAGCATATATGTTGGGACCCGAAAGATGGTGAACTATGCCTGAATAGGGTGAAGCCAGAGGAAACTCTGGTG-GAGGCTCGTAGCGATTCTGACGTGCAAATCGATCGTCAAATTTGGGTATAGGGGCGAAAGACTAATCGAAC----------------------------------------------------------------------------------------------------ATGCCATGGTTCAAAGGCTGGTCGCGTGAGGGCAAGGTTGGTGTCATCAAGGGGAAGACTCTGCTCGACGCCATCGACGGAATCGAACCCCCAACGCGCCCAACCGACAAACCTCTCCGACTCCCTCTTCAAGATGTGTACAAAATCGGCGGTATCGGCACAGTCCCTGTCGGTCGTGTTGAGACTGGTATCATCAAGGCCGGCATGATCGTGTCCTTCGCTCCAAGCAATGTGACGACTGAAGTCAAGTCCGTCGAGATGCACCATGAACAACTTGAGCAGGGTAACCCAGGTGACAATGTTGGTTTCAACATTAAGTGAGGGTTACG
	'Hydnum_sp_2_BF2016_F1187537_CANADA'                       --CACAG---A-GG----G----TTGATGCTGGCAG------T-TTATCT----GC-ATGTGCTCACTC-TTCTGATTTT----A--TTTACACCTGTGCATTTAA-TTTTTTTTT-----T-T---T---TTTCAAG-GGTC----------AGGGT-----AG-AACC----TGCCT-TTGGAAC--------TT---------------------AT-A-GA-A-ACCCC-----CTATATTGAAGTAA-TGGATG--TTTATCTGCCA--CAAGGCAAA-----------ATT-TTAATACAACTTTTAACAACGGATCTCTTGGCTCTCGCATCGATGAAGAACGCAGCGAAATGCGATAAGTAATGTGAATTGCAGAATTCAGTGAATCATCGAATCTTTGAACGCACCTTGCGCTCTCTGGTATTCCGGGGAGCACACCTGTTCGAGTGTCATTAAGACTCTCAAAT-AAAGGTAG----CTTTG-----CAG-CTATCTC-TGTTTGGA-TTTGGGC---TTTGCTGC--A-T------T-A----A-TGT-GGCTAGTCTTAAATGTATTAGC--TGAT-CCTCA-TT-----GA--GGG-----TTTTGGTTCTACTCAGCGTGAT-AAT---T-A-----TTTAACGTTGAGG----ACAGTC------------------TTTAGAA---------------------CTGG-CCATA-G-C--------------C--TCTATC----T----GGATTGCTTCT-------------------------------------------------------------------------------------------------------------------------------------------------------------------------------------------------------------------------------------------------------------------------------------------------------------------------------------------------------------------------------------------------------------------------------------------------------------------------------------------------------------------------------------------------------------------------------------------------------------------------------------------------------------------------------------------------------------------------------------------------------------------------------------------------------------------------------------------------------------------------------------------------------------------------------------------------------------------------------------------------------------------------------------------------------------------------------------------------------------------------------------------------------------------------------------------------------------------------------------------------------------------------------------------------------------------------------------------------------
	'Hydnum_persicinum_44LL_BELIZE_TYPE'                       --CACAG---A-GG----G----TTGATGCTGGTAG------T-TTATCT----GC-ATGTGCTCACTC-TTCTGATTTT----A--TTTACACCTGTGCATTTAA---------T-----T-T---T---TTTCAAG-GGTT----------AGGGT-----AGAAACC----TGCCT-TTGGAAC--------TT---------------------AT-A-AA-G-ACCCC-----CTATATTGAAGTAA-TGGATGTTTTTATCTGCCA--CAAGGCGAA-----------ATT-TTAATACAACTTTTAACAACGGATCTCTTGGCTCTCGCATCGATGAAGAACGCAGCGAAATGCGATAAGTAATGTGAATTGCAGAATTCAGTGAATCATCGAATCTTTGAACGCACCTTGCGCTCTCTGGTATTCCGGGGAGCACGCCTGTTCGAGTGTCATTAAAACTCTCAAAT-AAAGGTAG----TTTTG-----CAGTCTATCTC-TGTTTGGA-TTTGGGC---TTTGCTGC--A-T------T-A----A-TGT-GGCTAGTCTTAAATGTATTAGC--TGAT-CCTCA-TT-----GA--GGG-----TTTTGGTTCTACTCAGCGTGATAAAT---A-A-----TTTAACGTTGAGG----ACAGTG------------------TTTAGAA---------------------CTGG-CCATA-G-C--------------C--TCTGTC----T----GGATTGCTTCT----------------------------------------------------------------------------------------------------------------------------------------------------------------------------------------------------------------------------------------------------------------------------------------------------------------------------------------------------------------------------------------------------------------------------------------------------------------------------------------------------------------------------------------------------------------------------------------------------------------------------------------------------------------------------------------------------------------------------------------------------------------------------------------------------------------------------------------------------------------------------------------------------------------------------------------AAGTAGGTT-AAAATCAC-CGATTATC-GGGGTTTCGG----GCTGAACGTGC-TTTGTATTCCCCCAGCATGCCATGGTTCAAAGGCTGGTCGCGTGAGGGTAAGGCTGGCATCATCAAGGGGAAAACTCTGCTCGACGCCATTGACGGAATCGAGCCTCCAACGCGCCCAACCGACAAACCTCTCCGACTTCCTCTTCAAGATGTGTACAAAATCGGCGGTATCGGCACGGTCCCTGTCGGTCGTGTTGAGACTGGTATCATCAAGGCCGGCATGATCGTTTCCTTCGCTCCAAGCAATGTGACGACTGAAGTCAAGTCCGTCGAGATGCACCATGAACAACTTGAGCAGGGTAACCCAGGTGACAACGTTGGTTTCAACATTAAGTGAGGGTTACG
	'Hydnum_persicinum_MES_3199_BELIZE'                        --CACAG---A-GG----G----TTGATGCTGGTAG------T-TTATCT----GC-ATGTGCTCACTC-TTCTGATTTT----A--TTTACACCTGTGCATTTAA---------T-----T-T---T---TTTCAAG-GGTT----------AGGGT-----AGAAACC----TGCCT-TTGGAAC--------TT---------------------AT-A-AA-G-ACCCC-----CTATATTGAAGTAA-TGGATGTTTTTATCTGCCA--CAAGGCGAA-----------ATT-TTAATACAACTTTTAACAACGGATCTCTTGGCTCTCGCATCGATGAAGAACGCAGCGAAATGCGATAAGTAATGTGAATTGCAGAATTCAGTGAATCATCGAATCTTTGAACGCACCTTGCGCTCTCTGGTATTCCGGGGAGCACGCCTGTTCGAGTGTCATTAAAACTCTCAAAT-AAAGGTAG----TTTTG-----CAGTCTATCTC-TGTTTGGA-TTTGGGC---TTTGCTGC--A-T------T-A----A-TGT-GGCTAGTCTTAAATGTATTAGC--TGAT-CCTCA-TT-----GA--GGG-----TTTTGGTTCTACTCAGCGTGATAAAT---A-A-----TTTAACGTTGAGG----ACAGTG------------------TTTAGAA---------------------CTGG-CCATA-G-C--------------C--TCTGTC----T----GGATTGCTTCT----------------------------------------------------------------------------------------------------------------------------------------------------------------------------------------------------------------------------------------------------------------------------------------------------------------------------------------------------------------------------------------------------------------------------------------------------------------------------------------------------------------------------------------------------------------------------------------------------------------------------------------------------------------------------------------------------------------------------------------------------------------------------------------------------------------------------------------------------------------------------------------------------------CATGGAGACAACATGTTGGAGGAATCTGTCAAGTAGGTT-AAAATCAC-CGATTATC-GGGGTTTCGG----GCTGAACGTGC-TTTGTATTCCCCCAGCATGCCATGGTTCAAAGGCTGGTCGCGTGAGGGTAAGGCTGGCATCATCAAGGGGAAAACTCTGCTCGACGCCATTGACGGAATCGAGCCTCCAACGCGCCCAACCGACAAACCTCTCCGACTTCCTCTTCAAGATGTGTACAAAATCGGCGGTATCGGCACGGTCCCTGTCGGTCGTGTTGAGACTGGTATCATCAAGGCCGGCATGATCGTTTCCTTCGCTCCAAGCAATGTGACGACTGAAGTCAAGTCCGTCGAGATGCACCATGAACAACTTGAGCAGGGTAACCCAGGTGACAACGTTGGTTTCAACATTAAGTGAGGGTTACG
	'Hydnum_mulsicolor_RAS023_USA'                             --CACAG---A-GG----G----TTGATGCTGGTAG------T-TTATCT----GC-ATGTGCTCACTC-TTCTGATTTT----A--TTTACACCTGTGCATTTAA---------T-----T-T---T---TTTCAAG-GGTT----------AGGGT-----AGAAACC----TGCCT-TTGGAAC--------TT---------------------AT-A-AA-A-ACCCC-----CTATATTGAAGTAA-TGGATGTTTTTATCTGCCA--CAAGGCGAA-----------ATT-TTAATACAACTTTTAACAACGGATCTCTTGGCTCTCGCATCGATGAAGAACGCAGCGAAATGCGATAAGTAATGTGAATTGCAGAATTCAGTGAATCATCGAATCTTTGAACGCACCTTGCGCTCTCTGGTATTCCGGGGAGCACACCTGTTCGAGTGTCATTAAARCTCTCAAAT-AAAGGTAG----TTTTG-----CAGTCTATCTC-TGTTTGGA-TTTGGGC---TTTGCTGC--A-T------T-A----A-TGT-GGCTAGTCTTAAATGTATTAGC--TGAT-CCTCA-TT-----GA--GGG-----TTTTGGTTCTACTCAGCGTGATAAAT---A-A-----TTTAACGTTGAGG----ACAGTG------------------TTTAGAA---------------------CTGG-CCATA-G-C--------------C--TCTGTC----T----GGATTGCTTCT----------------------------------------------------------------------------------------------------------------------------------------------------------------------------------------------------------------------------------------------------------------------------------------------------------------------------------------------------------------------------------------------------------------------------------------------------------------------------------------------------------------------------------------------------------------------------------------------------------------------------------------------------------------------------------------------------------------------------------------------------------------------------------------------------------------------------------------------------------------------------------------------------------CATGGAGACAACATGTTGGAGGAATCTGTCAAGTAGGTT-AAAACCAC-CGATTATC-GGGGTTTCGG----GCTGAACGTTC-TYCGTATTTCTCTAGCATGCCATGGTTCAAAGGCTGGTCGCGTGAGGGTAAGGCTGGTATCATCAAGGGGAAGACTCTGCTCGACGCCATCGACGGAATCGAACCTCCAACGCGCCCGACCGACAAACCTCTCCGACTTCCTCTTCAAGATGTGTATAAAATCGGCGGTATCGGCACGGTCCCTGTCGGTCGTGTTGAGACTGGTATCATCAAGGCCGGCATGATCGTCTCCTTCGCTCCAAGCAATGTGACGACTGAAGTCAAGTCCGTCGAGATGCACCATGAACAACTTGAGCAGGGTAACCCAGGTGATAACGTCGGTTTTAACATCAAGTGAGGGTTACG
	'Hydnum_mulsicolor_LJU_1336_SLOVENIA_TYPE'                 --CACAG---A-GG----G----TTGATGCTGGTAG------T-TTATCT----GC-ATGTGCTCACTC-TTCTGATTTT----A--TTTACACCTGTGCATTTAA-------TTT-----T-T---T---TTTCAAG-GGTT----------AGGGT-----AGAAACC----TGCCT-TTGGAAC--------TT---------------------AT-A-AA-A-ACCCC-----CTATATTGAAGTAA-TGGATGTTTTTATCTGCCA--CAAGGCGAA-----------ATT-TTAATACAACTTTTAACAACGGATCTCTTGGCTCTCGCATCGATGAAGAACGCAGCGAAATGCGATAAGTAATGTGAATTGCAGAATTCAGTGAATCATCGAATCTTTGAACGCACCTTGCGCTCTCTGGTATTCCGGGGAGCACACCTGTTCGAGTGTCATTAAAACTCTCAAAT-AAAGGTAG----TTTTG-----CAGTCTATCTC-TGTTTGGA-TTTGGGC---TTTGCTGC--A-T------T-A----A-TGT-GGCTAGTCTTAAATGTATTAGC--TGAT-CCTCA-TT-----GA--GGG-----TTTTGGTTCTACTCAGCGTGATAAAT---A-A-----TTTAACGTTGAGG----ACAGTG------------------TTTAGAA---------------------CTGG-CCATA-G-C--------------C--TCTGTC----T----GGATTGCTTCT-------------------------------------------------------------------------------------------------------------------------------------------------------------------------------------------------------------------------------------------------------------------------------------------------------------------------------------------------------------------------------------------------------------------------------------------------------------------------------------------------------------------------------------------------------------------------------------------------------------------------------------------------------------------------------------------------------------------------------------------------------------------------------------------------------------------------------------------------------------------------------------------------------------------------------------------------------------------------------------------------------------------------------------------------------------------------------------------------------------------------------------------------------------------------------------------------------------------------------------------------------------------------------------------------------------------------------------------------------
	'Hydnum_mulsicolor_RAS108_USA'                             --CACAG---A-GG----G----TTGATGCTGGTAG------T-TTATCT----GC-ATGTGCTCACTC-TTCTGATTTT----A--TTTACACCTGTGCATTTAA------TTTT-----T-T---T---TTTCAAG-GGTT----------AGGGT-----AGAAACC----TGCCT-TTGGAAC--------TT---------------------AT-A-AA-A-ACCCC-----CTATATTGAAGTAA-TGGATGTTTTTATCTGCCA--CAAGGCGAA-----------ATT-TTAATACAACTTTTAACAACGGATCTCTTGGCTCTCGCATCGATGAAGAACGCAGCGAAATGCGATAAGTAATGTGAATTGCAGAATTCAGTGAATCATCGAATCTTTGAACGCACCTTGCGCTCTCTGGTATTCCGGGGAGCACACCTGTTCGAGTGTCATTAAAACTCTCAAAT-AAAGGTAG----TTTTG-----CAGTCTATCTC-TGTTTGGA-TTTGGGC---TTTGCTGC--A-T------T-A----A-TGT-GGCTAGTCTTAAATGTATTAGC--TGAT-CCTCA-TT-----GA--GGG-----TTTTGGTTCTACTCAGCGTGATAAAT---A-A-----TTTAACGTTGAGG----ACAGTG------------------TTTAGAA---------------------CTGG-CCATA-G-C--------------C--TCTGTC----T----GGATTGCTTCTCTCTGGCTG-CCCGAATTGTAATCTAGAGAAGTG-TTTTCTGTGCTGGACTGTATTTAAGTTTCCTGGATATGGAACATCATAGAGGGTGAGAATCCCGTCCTTAATGCAGA-CTG-CCAGTAC-TCTGTGATGCACTCTCAACGAGTCGAGTTGTTTGGGATTGCAGCTCAAAATGGGAGGTAAATTCCTTCTAAAGCTAAATATTGGCGAGAGACCGATAGCGAACAAGTACCGTGAGGGAAAGATGAAAAGCACTTTGGAAAGAGAGTTAAACAGTACGTGAAATTGTTAAAAGGGAAACAATTGAAGTCAGTTGCATTTACTTGGACTCAGCCTTAC----TTTGG-TTTGGTGCATTTCCTTGT-GAATGGGCCAGTGTTCATG-TTGATTATTGG-AAAAGGGGC-T--AGGGAATGTGG--CTCTTTT----GGGAGTG---TT-ATAGCCTTGGCTCATATACAATAA--TTAATATGGAGTGGTACAGCATGCTTCGGTGGTGCTTGTGCTGGCATAATGGCTTTAAATGACCCGTCTTGAAACACGGACCAA-GGAGTCTAACATGTCTGCGAGTATTTGGGTGAT-AAACTC-------AAATGCGTAATGAAAGTGA-TAGCTGGGAACCC---------------TGA------------------AAAGGGGGCACCAGTGCCCCGAGCGGATCTTC-TGTGATGTATCGGAGGTAGAGCATATATGTTGGGACCCGAAAGATGGTGAACTATGCCTGAATAGGGTGAAGCCAGAGGAAACTCTGGTG-GAGGCTCGTAGCGATTCTGACGTGCAAATCGATCGTCAAATTTGGGTATAGGGGCGAAAGACTAATCGAAC---------------------------------------------------------------------------------------------------------------------------------------------------------------------------------------------------------------------------------------------------------------------------------------------------------------------------------------------------------------------------------------------------------------------------------------------
	'Hydnum_submulsicolor_HT_132_CANADA_TYPE'                  ---CCAG---A-GG----G----TTGATGCTGGTAG------T-TTATCT----GC-ATGTGCTCACTC-TTCTGATTTT----A--TTTACACCTGTGCATTTAA-------TTT-----T-T---T---TTTCAAG-GGTT----------AGGGT-----AGAAACC----TGCCT-TTGGAAC--------TT---------------------AT-A-AA-A-ACCCC-----CTATATTGAAGTAA-TGGATGTTTTTATCTGCCA--CAAGGCAAA-----------ATT-TTAATACAACTTTTAACAACGGATCTCTTGGCTCTCGCATCGATGAAGAACGCAGCGAAATGCGATAAGTAATGTGAATTGCAGAATTCAGTGAATCATCGAATCTTTGAACGCACCTTGCGCTCTCTGGTATTCCGGGGAGCACACCTGTTCGAGTGTCATTAAAACTCTCAAAT-GAAGGTAG----CTTTG-----CAGTCTATCTC-TGTTTGGA-TTTGGGC---TTTGCTGC--A-T------T-A----A-TGT-GGCTAGTCTTAAATGTATTAGC--TGAT-CCTCA-TT-----GAG-GGG-----TTTTGGTTCTACTCAGCGTGATAAAT---A-A-----TTTAACGTTGAGG----ACAGTG------------------TTTAGAA---------------------CTGG-CCATA-GCC--------------C--TCTATC----T----GGATTGCTTCT-------------------------------------------------------------------------------------------------------------------------------------------------------------------------------------------------------------------------------------------------------------------------------------------------------------------------------------------------------------------------------------------------------------------------------------------------------------------------------------------------------------------------------------------------------------------------------------------------------------------------------------------------------------------------------------------------------------------------------------------------------------------------------------------------------------------------------------------------------------------------------------------------------------------------------------------------------------------------------------------------------------------------------------------------------------------------------------------------------------------------------------------------------------------------------------------------------------------------------------------------------------------------------------------------------------------------------------------------------
	'Hydnum_submulsicolor_AJ1570NBM_CANADA'                    --CACAG---A-GG----G----TTGATGCTGGTAG------T-TTATCT----GC-ATGTGCTCACTC-TTCTGATTTT----A--TTTACACCTGTGCATTTAA-----TTTTT-----T-T---T---TTTCAAG-GGTT----------AGGGT-----AGAAACC----TGCCT-TTGGAAC--------TT---------------------AT-A-AA-A-ACCCC-----CTATATTGAAGTAA-TGGATGTTTTTATCTGCCA--CAAGGCAAA-----------ATT-TTAATACAACTTTTAACAACGGATCTCTTGGCTCTCGCATCGATGAAGAACGCAGCGAAATGCGATAAGTAATGTGAATTGCAGAATTCAGTGAATCATCGAATCTTTGAACGCACCTTGCGCTCTCTGGTATTCCGGGGAGCACACCTGTTCGAGTGTCATTAAAACTCTCAAAT-GAAGGTAG----CTTTG-----CAGTCTATCTC-TGTTTGGA-TTTGGGC---TTTGCTGC--A-T------T-A----A-TGT-GGCTAGTCTTAAATGTATTAGC--TGAT-CCTCA-TT-----GAG-GGG-----TTTTGGTTCTACTCAGCGTGATAAAT---A-A-----TTTAACGTTGAGG----ACAGTG------------------TTTAGAA---------------------CTGG-CCATA-GCC--------------C--TCTATC----T----GGATTGCTTCT-------------------------------------------------------------------------------------------------------------------------------------------------------------------------------------------------------------------------------------------------------------------------------------------------------------------------------------------------------------------------------------------------------------------------------------------------------------------------------------------------------------------------------------------------------------------------------------------------------------------------------------------------------------------------------------------------------------------------------------------------------------------------------------------------------------------------------------------------------------------------------------------------------------------------------------------------------------------------------------------------------------------------------------------------------------------------------------------------------------------------------------------------------------------------------------------------------------------------------------------------------------------------------------------------------------------------------------------------------
	'Hydnum_sp_HKAS57385_CHINA'                                -------------------------GATGCTGGCAG------T-TTATCT----GC-ATGTGCTCACTC-TTCTGA-TTT----A--TTTACACCTGTGCATTTAC---------------------T---TTTCAAG-GGTC----------AGGGT-----AG-AACC----TGCCT-TTGGAAC--------TG---------------------AT-A-AA---AACCC-----CTATATTGAAATAA-TGGATG--TTTATCTGCCA--CAAGGCAAATA--------TTTT-TTAATACAACTTTTAACAATGGATCTCTTGGCTCTCGCATCGATGAAGAACGCAGCGAAATGCGATAAGTAATGTGAATTGCAGAATTCAGTGAATCATCGAATCTTTGAACGCACCTTGCACTCTCTGGTATTCCGGGGAGCACACCTGTTCGAGTGTCATTAAAACTCTCAAAT-AAAGGTGG----CTTTG-----CAG-CTATCTC-TGTTTGGA-TTTGGGC---TTTGCTGC--A-T------T-A----A-TGT-GGCTAGTCTTAAATGTATTAGC--TGGT-CCTCA-TT-----GAG-GGT-----TTTTGGTTCTACTCAGCGTGAT-AAT---T-A-----TTTAACGTTGAGG----ACAGTC-------------------TTAGAA---------------------CTGG-CCATA-GCCT-----------CTA--TCTATC----T----GGATTGCTTCT-------------------------------------------------------------------------------------------------------------------------------------------------------------------------------------------------------------------------------------------------------------------------------------------------------------------------------------------------------------------------------------------------------------------------------------------------------------------------------------------------------------------------------------------------------------------------------------------------------------------------------------------------------------------------------------------------------------------------------------------------------------------------------------------------------------------------------------------------------------------------------------------------------------------------------------------------------------------------------------------------------------------------------------------------------------------------------------------------------------------------------------------------------------------------------------------------------------------------------------------------------------------------------------------------------------------------------------------------------
	'Hydnum_longipes_voucher_GDGM82458_CHINA'                  --CACAG---A-GG----G----TTGATGCTGGCAG------T-TTATCT----GC-ATGTGCTCACTC-TTCTGA-TTT----A--TTTACACCTGTGCATTTAC---------------------T---TTTCAAG-GGTC----------AGGGT-----AG-AACC----TGCCT-TTGGAAC--------TG---------------------AT-A-AA---AACCC-----CTATATTGAAATAA-TGGATG--TTTATCTGCCA--CAAGGCAAATA--------TTTT-TTAATACAACTTTTAACAATGGATCTCTTGGCTCTCGCATCGATGAAGAACGCAGCGAAATGCGATAAGTAATGTGAATTGCAGAATTCAGTGAATCATCGAATCTTTGAACGCACCTTGCACTCTCTGGTATTCCGGGGAGCACACCTGTTCGAGTGTCATTAAAACTCTCAAAT-AAAGGTGG----CTTTG-----CAG-CTATCTC-TGTTTGGA-TTTGGGC---TTTGCTGC--A-T------T-A----A-TGT-GGCTAGTCTTAAATGTATTAGC--TGGT-CCTCA-TT-----GAG-GGT-----TTTTGGTTCTACTCAGCGTGAT-AAT---T-A-----TTTAACGTTGAGG----ACAGTC-------------------TTAGAA---------------------CTGG-CCATA-GCCT-----------CTA--TCTATC----T----GGATTGCTTCT-------------------------------------------------------------------------------------------------------------------------------------------------------------------------------------------------------------------------------------------------------------------------------------------------------------------------------------------------------------------------------------------------------------------------------------------------------------------------------------------------------------------------------------------------------------------------------------------------------------------------------------------------------------------------------------------------------------------------------------------------------------------------------------------------------------------------------------------------------------------------------------------------------------------------------------------------------------------------------------------------------------------------------------------------------------------------------------------------------------------------------------------------------------------------------------------------------------------------------------------------------------------------------------------------------------------------------------------------------
	'Hydnum_flavidocanum_IFP_019460_CHINA_TYPE'                --CACAG---A-GG----GA---TTGATGCTGGCAG------T-TTTACT----GC-ATGTGCTCGCTC-TTCTGA-TTT----A--TTTACACCTGTGCACTTAA---------------T-C---T---TTTCAAA-GGG-----------AGGGT-----AG-AGCC----TGCCT-TTGGAACTT----CTTT---------------------AT-ATAG---ACCCC-----CTTTGTTGAAACAA-TGGATGTTTTTGTCTGCCA--TAAGGCGAA------------TT-TTAATACAACTTTTAACAACGGATCTCTTGGCTCTCGCATCGATGAAGAACGCAGCGAAATGCGATAAGTAATGTGAATTGCAGAATTCAGTGAATCATCGAATCTTTGAACGCACCTTGCGCTCTCTGGTATTCCGGGGAGCACACCTGTTCGAGTGTCATTGAAACTCTCAAAC-ACAGGTAG----CTTTG-----CAG-CTGTCTC-TGTTTGGA-TTTGGAC---TCTGCTGC--A-T------T-A----A-TGT-GGCTAGTCTTAAATGTATTAGC--TGGT-CCTCA-CT-----GA--GGT-----TTTTGGTTCTACTCAGCATGAT-AAT---TAA-----TCTAATGTTGAGG----ACAGTC-------------------TCAGGA---------------------CTGG-CCATG-G----------------C--TCTCTC----T----GGATTGCTTCTCTTTGACTG-CCCGAGTTGTAATCTAGAGAAGTG-TTTTCTGTGCTGGACTGTGTTCAAGTTTCCTGGATATGGAACATCATAGAGGGTGAGAATCCCGTCTTTAACACAGACCCC-CCAGTGCTTATATGATGCACTCTCGACGAGTCGAGTTGTTTGGGATTGCAGCTCAAAATGGGAGGTAAATTCCTTCTAAAGCTAAATATTGGCGAGAGACCGATAGCGAACAAGTACCGTGAGGGAAAGATGAAAAGCACTTTGGAAAGAGAGTTAAACAGTACGTGAAATTGTTAAAAGGGAAACAATTGAAGTCAGTCGCATCTATTTGGACTCAGCCTTAC----TTTGG-TTTGGTGCATTTCCTTGT-GGATGGGCCAGTGTTCATG-TTGATTGCTGG-AAAAGGGGC-T--AGGGGATGTGG--CTCTTTT----GGGAGTG---TT-ATAACCTTGGCTCATATACAGTAA--TTAATATGGAGTGGTACAGCATGCTTCGGTGGTGCTTGTGCTGGCATAATGGCTTTAAATGACCCGTCTTGAAACACGGACCAA-GGAGTCTAACATGTCTGCAAGTATTTGGGTGAT-AAACCC-------GAGTGCGTAATGAAAGTGA-TAGCTGGGAACCC---------------TGC------------------GAAGGGGGCACCAGTGCCCCGAGTGGATCTTC-TGTGATGCATCGGAGGTAGAGCATATATGTTGGGACCCGAAAGATGGTGAACTATGCCTGAATAGGGTGAAGCCAGAGGAAACTCTGGTG-GAGGCTCGTAGCGATTCTGACGTGCAAATCGATCGTCAAATTTGGGTATAGGGGCGAAAGACTAATCGAACCATGGAGACAACATGTTGGAGGAATCTGTAAAGTAGGTT-GAAGTCAC-TGATTGCC-GGGATTTCGGACTACCTGAACATTC-TTTGTGTTTCTCTAGCATGCCATGGTTCAAAGGCTGGTCGCGTGAGGGCAAAGCTGGTGTCATCAAGGGAAAGACTCTGCTTGATGCCATCGACGGAATCGAACCCCCAACGCGCCCGACCGACAAACCTCTCCGACTTCCTCTTCAGGATGTGTACAAAATCGGTGGTATTGGCACAGTCCCTGTCGGTCGTGTTGAGACTGGCATCATC--------------------------------------------------------------------------------------------------------------------------------------
	'Hydnum_flavidocanum_IFP_019461_CHINA'                     --CACAG---A-GG----GA---TTGATGCTGGCAG------T-TTTACT----GC-ATGTGCTCGCTC-TTCTGA-TTT----A--TTTACACCTGTGCACTTAA---------------T-C---T---TTTCAAA-GGG-----------AGGGT-----AG-AGCC----TGCCT-TTGGAACTT----CTTT---------------------AT-ATAG---ACCCC-----CTTTGTTGAAACAA-TGGATGTTTTTGTCTGCCA--TAAGGCGAA------------TT-TTAATACAACTTTTAACAACGGATCTCTTGGCTCTCGCATCGATGAAGAACGCAGCGAAATGCGATAAGTAATGTGAATTGCAGAATTCAGTGAATCATCGAATCTTTGAACGCACCTTGCGCTCTCTGGTATTCCGGGGAGCACACCTGTTCGAGTGTCATTGAAACTCTCAAAC-ACAGGTAG----CTTTG-----CAG-CTGTCTC-TGTTTGGA-TTTGGAC---TCTGCTGC--A-T------T-A----A-TGT-GGCTAGTCTTAAATGTATTAGC--TGGT-CCTCA-CT-----GA--GGT-----TTTTGGTTCTACTCAGCATGAT-AAT---TAA-----TCTAATGTTGAGG----ACAGTC-------------------TCAGGA---------------------CTGG-CCATG-G----------------C--TCTCTC----T----GGATTGCTTCTCTTTGACTG-CCCGAGTTGTAATCTAGAGAAGTG-TTTTCTGTGCTGGACTGTGTTCAAGTTTCCTGGATATGGAACATCATAGAGGGTGAGAATCCCGTCTTTAACACAGACCCC-CCAGTGCTTATATGATGCACTCTCGACGAGTCGAGTTGTTTGGGATTGCAGCTCAAAATGGGAGGTAAATTCCTTCTAAAGCTAAATATTGGCGAGAGACCGATAGCGAACAAGTACCGTGAGGGAAAGATGAAAAGCACTTTGGAAAGAGAGTTAAACAGTACGTGAAATTGTTAAAAGGGAAACAATTGAAGTCAGTCGCATCTATTTGGACTCAGCCTTAC----TTTGG-TTTGGTGCATTTCCTTGT-GGATGGGCCAGTGTTCATG-TTGATTGCTGG-AAAAGGGGC-T--AGGGGATGTGG--CTCTTTT----GGGAGTG---TT-ATAACCTTGGCTCATATACAGTAA--TTAATATGGAGTGGTACAGCATGCTTCGGTGGTGCTTGTGCTGGCATAATGGCTTTAAATGACCCGTCTTGAAACACGGACCAA-GGAGTCTAACATGTCTGCAAGTATTTGGGTGAT-AAACCC-------GAGTGCGTAATGAAAGTGA-TAGCTGGGAACCC---------------TGC------------------GAAGGGGGCACCAGTGCCCCGAGTGGATCTTC-TGTGATGCATCGGAGGTAGAGCATATATGTTGGGACCCGAAAGATGGTGAACTATGCCTGAATAGGGTGAAGCCAGAGGAAACTCTGGTG-GAGGCTCGTAGCGATTCTGACGTGCAAATCGATCGTCAAATTTGGGTATAGGGGCGAAAGACTAATCGAACCATGGAGACAACATGTTGGAGGAATCTGTAAAGTAGGTT-GAAGTCAC-TGATTGCC-GGGATTTCGGACTACCTGAACATTC-TTTGTGTTTCTCTAGCATGCCATGGTTCAAAGGCTGGTCGCGTGAGGGCAAAGCTGGTGTCATCAAGGGAAAGACTCTGCTTGATGCCATCGACGGAATCGAACCCCCAACGCGCCCGACCGACAAACCTCTCCGACTTCCTCTTCAGGATGTGTACAAAATCGGTGGTATTGGCACAGTCCCTGTCGGTCGTGTTGAGACTGGCATCATC--------------------------------------------------------------------------------------------------------------------------------------
	'Hydnum_fulvostriatum_FJAU66566'                           --TACAG---A-GG----G----TTAATGCTGGTAG------T-TTATCT----GC-ATGCGCTCACTC-TTCTGA-TTT----A--TTTACACCTGTGCACTTCA--------TT-----T-T---T---TTTCAAA-GGTC----------TGGGT-----AG-AACT----TGCCT-TTGGAAC--------TT---------------------AT-A-AA-A--CCCC-----CTATATTGGAATAG-TGAATGTTTTTATATGCCA--C-AGGCAAA------------TT-TTAATCCAACTTTTAACAACGGATCTCTTGGCTCTCGCATCGATGAAGAACGCAGCGAAATGCGATAAGTAATGTGAATTGCAGAATTCAGTGAATCATCGAATCTTTGAACGCACCTTGCACTCTCTGGTATTCCGGGGAGCACGCCTGTTCGAGTGTCATTAAAATTCTCAAAT-AAAGATGG----CTTTTT---CCAG-CCATCTC-TGTTTGGA-TTTGGGC---TTTGCTGC--A-T------T-A----G-TGT-GGCTAGTCTTAAATGTATTAGC--TGGT-CCTCA-TT-----GGGGGGT-----TTTTGGTTCTACTCAGCGTGAT-AAT---T-A-----TCTAACGTCGAGG----ACAGTC-------------------TCAGAA---------------------CTGG-CCATA-TAG------------CTC--TCTCTC----T----GGATTGCTTCT-------------------------------------------------------------------------------------------------------------------------------------------------------------------------------------------------------------------------------------------------------------------------------------------------------------------------------------------------------------------------------------------------------------------------------------------------------------------------------------------------------------------------------------------------------------------------------------------------------------------------------------------------------------------------------------------------------------------------------------------------------------------------------------------------------------------------------------------------------------------------------------------------------------------------------------------------------------------------------------------------------------------------------------------------------------------------------------------------------------------------------------------------------------------------------------------------------------------------------------------------------------------------------------------------------------------------------------------------------
	'Hydnum_fulvostriatum_FJAU66567'                           --TACAG---A-GG----G----TTAATGCTGGTAG------T-TTATCT----GC-ATGCGCTCACTC-TTCTGA-TTT----A--TTTACACCTGTGCACTTCA--------TT-----T-T---T---TTTCAAA-GGTC----------TGGGT-----AG-AACT----TGCCT-TTGGAAC--------TT---------------------AT-A-AA-A--CCCC-----CTATATTGGAATAG-TGAATGTTTTTATATGCCA--C-AGGCAAA------------TT-TTAATCCAACTTTTAACAACGGATCTCTTGGCTCTCGCATCGATGAAGAACGCAGCGAAATGCGATAAGTAATGTGAATTGCAGAATTCAGTGAATCATCGAATCTTTGAACGCACCTTGCACTCTCTGGTATTCCGGGGAGCACGCCTGTTCGAGTGTCATTAAAATTCTCAAAT-AAAGATGG----CTTTTT---CCAG-CCATCTC-TGTTTGGA-TTTGGGC---TTTGCTGC--A-T------T-A----G-TGT-GGCTAGTCTTAAATGTATTAGC--TGGT-CCTCA-TT-----GGGGGGT-----TTTTGGTTCTACTCAGCGTGAT-AAT---T-A-----TCTAACGTCGAGG----ACAGTC-------------------TCAGAA---------------------CTGG-CCATA-TAG------------CTC--TCTCTC----T----GGATTGCTTCT-------------------------------------------------------------------------------------------------------------------------------------------------------------------------------------------------------------------------------------------------------------------------------------------------------------------------------------------------------------------------------------------------------------------------------------------------------------------------------------------------------------------------------------------------------------------------------------------------------------------------------------------------------------------------------------------------------------------------------------------------------------------------------------------------------------------------------------------------------------------------------------------------------------------------------------------------------------------------------------------------------------------------------------------------------------------------------------------------------------------------------------------------------------------------------------------------------------------------------------------------------------------------------------------------------------------------------------------------------
	'Hydnum_crassipedum_FJAU66572'                             --TACAG---A-GG----G----TTGATGCTGGTAG------T-TTATCT----GC-ATGTGCTCACTC-TTCTGA-TTT----A--TTTACACCTGTGCACTTCA---------T-----T-T---T---TTTCAAA-GGTC----------AGGGT-----AG-AACT----TGCCT-TTGGAAC--------TT---------------------AT-A-AA-A--CCCC-----CTATATTGGAATAG-TGAATGTTTTTATATGCCA--C-AGGCAAA------------TT-TTAATACAACTTTTAACAACGGATCTCTTGGCTCTCGCATCGATGAAGAACGCAGCGAAATGCGATAAGTAATGTGAATTGCAGAATTCAGTGAATCATCGAATCTTTGAACGCACCTTGCGCTCTCTGGTATTCCGGGGAGCACGCCTGTTCGAGTGTCATTAAAATTCTCAAAT-AAAGATGG----CTTTTT---CCAG-CCATCTC-TGTTTGGA-TTTGGGC---TTTGCTGC--A-T------T-A----G-TGT-GGCTAGTCTTAAATGTATTAGC--TGGT-CCTCA-TT-----GGGGGGT-----TTTTGGTTCTACTCAGCGTGAT-AAT---T-A-----TCTAACGTCGAGG----ACAGTC-------------------TCAGAA---------------------CTGG-CCATA-TAG--------------C--TCTCTC----T----GGATTGCTTCT----------------------------------------------------------------------------------------------------------------------------------------------------------------------------------------------------------------------------------------------------------------------------------------------------------------------------------------------------------------------------------------------------------------------------------------------------------------------------------------------------------------------------------------------------------------------------------------------------------------------------------------------------------------------------------------------------------------------------------------------------------------------------------------------------------------------------------------------------------------------------------------------------------------------------------------------------------------------------GGGCTCGCTGAACGTTC-TTCGCATTTCTCTAGCATGCCATGGTTCAAAGGCTGGTCGCGTGAGGGCAAGGCTGGTGTCATCAAAGGGAAGACTCTGCTCGACGCGATCGACGGAATCGAACCTCCAACGCGCCCAACCGACAAGCCTCTCCGACTTCCTCTTCAGGATGTGTACAAAATCGGCGGTATCGGCACAGTCCCTGTCGGTCGTGTTGAGACTGGTATCATTAAGGCCGGCATGATCGTCTCCTTCGCTCCAAGCAATGTGACGACAGAAGTCAAGTCCGTCGAGATGCACCATGAACAACTTGAGCAGGGTAACCCAGGTGACAACGTTGGTTTCAACATTAAGTGAGAGTTGCA
	'Hydnum_crassipedum_FJAU66573'                             --TACAG---A-GG----G----TTGATGCTGGTAG------T-TTATCT----GC-ATGTGCTCACTC-TTCTGA-TTT----A--TTTACACCTGTGCACTTCA---------T-----T-T---T---TTTCAAA-GGTC----------AGGGT-----AG-AACT----TGCCT-TTGGAAC--------TT---------------------AT-A-AA-A--CCCC-----CTATATTGGAATAG-TGAATGTTTTTATATGCCA--C-AGGCAAA------------TT-TTAATACAACTTTTAACAACGGATCTCTTGGCTCTCGCATCGATGAAGAACGCAGCGAAATGCGATAAGTAATGTGAATTGCAGAATTCAGTGAATCATCGAATCTTTGAACGCACCTTGCGCTCTCTGGTATTCCGGGGAGCACGCCTGTTCGAGTGTCATTAAAATTCTCAAAT-AAAGATGG----CTTTTT---CCAG-CCATCTC-TGTTTGGA-TTTGGGC---TTTGCTGC--A-T------T-A----G-TGT-GGCTAGTCTTAAATGTATTAGC--TGGT-CCTCA-TT-----GGGGGGT-----TTTTGGTTCTACTCAGCGTGAT-AAT---T-A-----TCTAACGTCGAGG----ACAGTC-------------------TCAGAA---------------------CTGG-CCATA-TAG--------------C--TCTCTC----T----GGATTGCTTCT----------------------------------------------------------------------------------------------------------------------------------------------------------------------------------------------------------------------------------------------------------------------------------------------------------------------------------------------------------------------------------------------------------------------------------------------------------------------------------------------------------------------------------------------------------------------------------------------------------------------------------------------------------------------------------------------------------------------------------------------------------------------------------------------------------------------------------------------------------------------------------------------------------------------------------------------------------------------------GGGCTCGCTGAACGTTC-TTCGCATTTCTCTAGCATGCCATGGTTCAAAGGCTGGTCGCGTGAGGGCAAGGCTGGTGTCATCAAAGGGAAGACTCTGCTCGACGCGATCGACGGAATCGAACCTCCAACGCGCCCAACCGACAAGCCTCTCCGACTTCCTCTTCAGGATGTGTACAAAATCGGCGGTATCGGCACAGTCCCTGTCGGTCGTGTTGAGACTGGTATCATTAAGGCCGGCATGATCGTCTCCTTCGCTCCAAGCAATGTGACGACAGAAGTCAAGTCCGTCGAGATGCACCATGAACAACTTGAGCAGGGTAACCCAGGTGACAACGTTGGTTTCAACATTAAGTGAGAGTTGCA
	'Hydnum_subberkeleyanum_TUMH_64075_JAPAN_TYPE'             --TACAG---A-GG----G----TTGATGCTGGTAG------T-TTATCT----GC-ATGTGCTCACTC-TTCTGA-TTT----A--TTTACACCTGTGCACTTCA---------T-----T-T---T---TTTCAAA-GGTC----------AGGGT-----AG-AACT----TGCCT-TTGGAAC--------TT---------------------AT-A-AA-A--CCCC-----CTATATTGGAATAG-TGAATGTTTTTATATGCCA--C-AGGCAAA------------TT-TTAATACAACTTTTAACAACGGATCTCTTGGCTCTCGCATCGATGAAGAACGCAGCGAAATGCGATAAGTAATGTGAATTGCAGAATTCAGTGAATCATCGAATCTTTGAACGCACCTTGCGCTCTCTGGTATTCCGGGGAGCACGCCTGTTCGAGTGTCATTAAAATTCTCAAAT-AAAGATGG----CTTTTT----CAG-CCATCTC-TGTTTGGA-TTTGGGC---TTTGCTGC--A-T------T-A----G-TGT-GGCTAGTCTTAAATGTATTAGC--TGGT-CCTCA-TT-----GGGGGGT-----TTTTGGTTCTACTCAGCGTGAT-AAT---T-A-----TCTAACGTCGAGG----ACAGTC-------------------TCAGAA---------------------CTGG-CCATA-TAG--------------C--TCTCTC----T----GGATTGCTTCT----------------------------------------------------------------------------------------------------------------------------------------------------------------------------------------------------------------------------------------------------------------------------------------------------------------------------------------------------------------------------------------------------------------------------------------------------------------------------------------------------------------------------------------------------------------------------------------------------------------------------------------------------------------------------------------------------------------------------------------------------------------------------------------------------------------------------------------------------------------------------------------------------------CATGGAGACAACATGTTGGAGGAATCTGTCAAGTGGGTT-AAAATCAC--GATTGTC-GGGGTTCCGGGCTCGCTGAACGTTC-TTCGCATTTCTCTAGCATGCCATGGTTCAAAGGCTGGTCGCGTGAGGGCAAGGCTGGTGTCATCAAAGGGAAGACTCTGCTCGACGCGATCGACGGAATCGAACCTCCAACGCGCCCAACCGACAAGCCTCTCCGACTTCCTCTTCAGGATGTGTACAAAATCGGCGGTATCGGCACAGTCCCTGTCGGTCGTGTTGAGACTGGTATCATTAAGGCCGGCATGATCGTCTCCTTCGCTCCAAGCAATGTGACCACT-----------------------------------------------------------------------------------------
	'Hydnum_roseotangerinum_MHKMU_LP_Tang_3458_CHINA_TYPE'     --TACAG---A-GG----G----TTGATGCTGGTAG------T-TTATCT----GC-ATGTGCTCACTC-TTCTGA-TTT----A--TTTACACCTGTGCACTTCA---------T-----T-T---T---TTTCAAA-GGTC----------AGGGT-----AG-AACT----TGCCT-TTGGAAC--------TT---------------------AT-A-AA-A--CCCC-----CTATATTGGAATAG-TGAATGTTTTTATATGCCA--C-AGGCAAA------------TT-TTAATACAACTTTTAACAACGGATCTCTTGGCTCTCGCATCGATGAAGAACGCAGCGAAATGCGATAAGTAATGTGAATTGCAGAATTCAGTGAATCATCGAATCTTTGAACGCACCTTGCGCTCTCTGGTATTCCGGGGAGCACGCCTGTTCGAGTGTCATTAAAATTCTCAAAT-AAAGATGG----CTTTTT---CCAG-CCATCTC-TGTTTGGA-TTTGGGC---TTTGCTGC--A-T------T-A----G-TGT-GGCTAGTCTTAAATGTATTAGC--TGGT-CCTCA-TT-----GGGGGGT-----TTTTGGTTCTACTCAGCGTGAT-AAT---T-A-----TCTAACGTCGAGG----ACAGTC-------------------TCAGAA---------------------CTGG-CCATA-TAG------------CTC--TCTCTC----T----GGATTGCTTCTCTCTGGCTG-CCCGAGTTGTAATCTAGAGAAGTG-TTTTCTGTGCTGGACTGTGTTTAAGTTTCCTGGATATGGAACATCATAGAGGGTGAGAATCCCGTCCTTAATACAGA-CTC?CCAGTAC-TATGTGATGCACTCTCAACGAGTCGAGTTGTTTGGGATTGCAGCTCAAAATGGGAGGTAAATTCCTTCTAAAGCTAAATATTGGCGAGAGACCGATAGCGAACAAGTACCGTGAGGGAAAGATGAAAAGCACTTTGGAAAGAGAGTTAAACAGTACGTGAAATTGTTAAAAGGGAAACAATTGAAGTCAGTTGCATCTACTTGGACTCAGCCTTAC---TTTTGG-TCTGGTGCATTTCCTTGT-GGATGGGCCAGTGTTCATG-TTGATTACTGG-AAAAGGGGC-T--AGGGAATGTGG--CTCTTTT----GGGAGTG---TT-ATAGCCTTGGCTCATATACAGTAA--TTAATATGGAGTGGTACAGCATGCTTCGGTGGTGCTTGTGCTGGCATAATGGCTTTAAATGACCCGTCTTGAAACACGGACCAA-GGAGTCTAACATGTCTGCAAGTATTTGGGTGAT-AAACTC-------AAATGCGTAATGAAAGTGA-TAGCTGGGAACCC---------------TGA------------------AAAGGGGGCACCAGTGCCCCGAGCGGATCTTC-TGTGATGCATCGGAGGTAGAGCATATATGTTGGGACCCGAAAGATGGTGAACTATGCCTGAATAGGGTGAAGCCAGAGGAAACTCTGGTG-GAGGCTCGT--------------------------------------------------------------CATGGAGACAACATGTTGGAGGAATCTGTCAAGTGGGTT-AAAATCAC--GATTGTC-GGGGTTCCGGGCTCGCTGAACGTTC-TTCGCATTTCYCTAGCATGCCATGGTTCAAAGGCTGGTCGCGTGAGGGCAAGGCTGGTGTCATCAAAGGGAAGACTCTGCTCGACGCGATCGACGGAATCGAACCTCCAACGCGCCCAACCGACAAGCCTCTCCGACTTCCTCTTCAGGATGTGTACAAAATCGGCGGTATCGGCACAGTCCCTGTCGGTCGTGTTGAGACTGGTATCATTAAGGCCGGCATGATCGTCTCCTTCGCTCCAAGCAATGTGACGACAGAAGTCAAGTCCGTCGAGATGCACCATGAACAACTTGAGCAGGGTAACCCAGGTGACAACGTTGGTTTCAACATTAATTGAGAGTTRCA
	'Hydnum_roseotangerinum_MHKMU_LP_Tang_3458_1_CHINA'        --TACAG---A-GG----G----TTGATGCTGGTAG------T-TTATCT----GC-ATGTGCTCACTC-TTCTGA-TTT----A--TTTACACCTGTGCACTTCA---------T-----T-T---T---TTTCAAA-GGTC----------AGGGT-----AG-AACT----TGCCT-TTGGAAC--------TT---------------------AT-A-AA-A--CCCC-----CTATATTGGAATAG-TGAATGTTTTTATATGCCA--C-AGGCAAA------------TT-TTAATACAACTTTTAACAACGGATCTCTTGGCTCTCGCATCGATGAAGAACGCAGCGAAATGCGATAAGTAATGTGAATTGCAGAATTCAGTGAATCATCGAATCTTTGAACGCACCTTGCGCTCTCTGGTATTCCGGGGAGCACGCCTGTTCGAGTGTCATTAAAATTCTCAAAT-AAAGATGG----CTTTTT---CCAG-CCATCTC-TGTTTGGA-TTTGGGC---TTTGCTGC--A-T------T-A----G-TGT-GGCTAGTCTTAAATGTATTAGC--TGGT-CCTCA-TT-----GGGGGGT-----TTTTGGTTCTACTCAGCGTGAT-AAT---T-A-----TCTAACGTCGAGG----ACAGTC-------------------TCAGAA---------------------CTGG-CCATA-TAG------------CTC--TCTCTC----T----GGATTGCTTCTCTCTGGCTG-CCCGAGTTGTAATCTAGAGAAGTG-TTTTCTGTGCTGGACTGTGTTTAAGTTTCCTGGATATGGAACATCATAGAGGGTGAGAATCCCGTCCTTAATACAGA-CTCYCCAGTAC-TATGTGATGCACTCTCAACGAGTCGAGTTGTTTGGGATTGCAGCTCAAAATGGGAGGTAAATTCCTTCTAAAGCTAAATATTGGCGAGAGACCGATAGCGAACAAGTACCGTGAGGGAAAGATGAAAAGCACTTTGGAAAGAGAGTTAAACAGTACGTGAAATTGTTAAAAGGGAAACAATTGAAGTCAGTTGCATCTACTTGGACTCAGCCTTAC---TTTTGG-TCTGGTGCATTTCCTTGT-GGATGGGCCAGTGTTCATG-TTGATTACTGG-AAAAGGGGC-T--AGGGAATGTGG--CTCTTTT----GGGAGTG---TT-ATAGCCTTGGCTCATATACAGTAA--TTAATATGGAGTGGTACAGCATGCTTCGGTGGTGCTTGTGCTGGCATAATGGCTTTAAATGACCCGTCTTGAAACACGGACCAA-GGAGTCTAACATGTCTGCAAGTATTTGGGTGAT-AAACTC-------AAATGCGTAATGAAAGTGA-TAGCTGGGAACCC---------------TGA------------------AAAGGGGGCACCAGTGCCCCGAGCGGATCTTC-TGTGATGCATCGGAGGTAGAGCATATATGTTGGGACCCGAAAGATGGTGAACTATGCCTGAATAGGGTGAAGCCAGAGGAAACTCTGGTG-GAGGCTCGTAGCGATTCTGACGTGCAAATCGATCGTCAAATTTGGGTATAGGGGCGAAAGACTAATCGAACCATGGAGACAACATGTTGGAGGAATCTGTCAAGTGGGTT-AAAATCAC--GATTGTC-GGGGTTCCGGGCTCGCTGAACGTTC-TTCGCATTTCYCTAGCATGCCATGGTTCAAAGGCTGGTCGCGTGAGGGCAAGGCTGGTGTCATCAAAGGGAAGACTCTGCTCGACGCGATCGACGGAATCGAACCTCCAACGCGCCCAACCGACAAGCCTCTCCGACTTCCTCTTCAGGATGTGTACAAAATCGGCGGTATCGGCACAGTCCCTGTCGGTCGTGTTGAGACTGGTATCATTAAGGCCGGCATGATCGTCTCCTTCGCTCCAAGCAATGTGACGACAGAAGTCAAGTCCGTCGAGATGCACCATGAACAACTTGAGCAGGGTAACCCAGGTGACAACGTTGGTTTCAACATTAATTGAGAGTTRCA
	'Hydnum_subberkeleyanum_TUMH_64081_JAPAN'                  --TACAG---A-GG----G----TTGATGCTGGTAG------T-TTATCT----GC-ATGTGCTCACTC-TTCTGA-TTT----A--TTTACACCTGTGCACTTCA---------T-----T-T---T---TTTCAAA-GGTC----------AGGGT-----AG-AACT----TGCCT-TTGGAAC--------TT---------------------AT-A-AA-A-CCCCC-----CTATATTGGAATAG-TGAATGTTTTTATATGCCA--T-AGGCAAA------------TT-TTAATACAACTTTTAACAACGGATCTCTTGGCTCTCGCATCGATGAAGAACGCAGCGAAATGCGATAAGTAATGTGAATTGCAGAATTCAGTGAATCATCGAATCTTTGAACGCACCTTGCGCTCTCTGGTATTCCGGGGAGCACGCCTGTTCGAGTGTCATTAAAATTCTCAAAT-AAAGATGG----CTTTTT----CAG-CCATCTC-TGTTTGGA-TTTGGGC---TTTGCTGC--A-T------T-A----G-TGT-GGCTAGTCTTAAATGTATTAGC--TGGT-CCTCA-TT-----GGGGGGT-----TTTTGGTTCTACTCAGCGTGAT-AAT---T-A-----TCTAACGTCGAGG----ACAGTC-------------------TCAGAA---------------------CTGG-CCATA-TAG--------------C--TCTCTC----T----GGATTGCTTCT----------------------------------------------------------------------------------------------------------------------------------------------------------------------------------------------------------------------------------------------------------------------------------------------------------------------------------------------------------------------------------------------------------------------------------------------------------------------------------------------------------------------------------------------------------------------------------------------------------------------------------------------------------------------------------------------------------------------------------------------------------------------------------------------------------------------------------------------------------------------------------------------------------CATGGAGACAACATGCTGGAGGAATCTGTCAAGTGGGTT-AAAATCAC--GATTGTC-GGGGTTCTGGGCTCGCTGAACGTTC-TTCGCATTTCTTTAGCATGCCATGGTTCAAAGGCTGGTCGCGTGAGGGCAAGGCTGGTGTCATCAAAGGGAAGACTCTGCTCGACGCGATCGACGGAATCGAACCTCCAACGCGCCCAACCGACAAGCCTCTCCGACTTCCTCTTCAGGATGTGTACAAAATCGGCGGTATCGGCACAGTCCCTGTCGGTCGTGTTGAGACTGGTATCATTAAGGCCGGCATGATCGTCTCCTTCGCTCCAAGCAATGTGACGACAGAAGTCAAGTCCGTCGAGATGCACCATGAACAACTT-----------------------------------------------------
	'Hydnum_ventricosum_IFP_019479_CHINA'                      --TACAG---A-GG----G----TTGATGCTGGTAG------T-TTATCT----GC-ATGTGCTCACTC-TTCTGA-TTT----A--TTTACACCTGTGCACTTCA---------T-----T-T---T---TTTCAAA-GGTC----------AGGGT-----AG-AACT----TGCCT-TTGGAAC--------TT---------------------AT-A-AA-A--CCCC-----CTATATTGGAATAG-TGAATGTTTTTATATGCCA--C-AGGCAAA------------TT-TTAATACAACTTTTAACAACGGATCTCTTGGCTCTCGCATCGATGAAGAACGCAGCGAAATGCGATAAGTAATGTGAATTGCAGAATTCAGTGAATCATCGAATCTTTGAACGCACCTTGCGCTCTCTGGTATTCCGGGGAGCACGCCTGTTCGAGTGTCATTAAAATTCTCAAAT-AAAGATGG----CTTTTT----CAG-CCATCTC-TGTTTGGATTTTGGGC---TTTGCTGC--A-T------T-A----G-TGT-GGCTAGTCTTAAATGTATTAGC--TGGT-CCTCA-TT-----GG--GGT-----TTTTGGTTCTACTCAGCGTGAT-AAT---T-A-----TCTAACGTCGAGG----ACAGTC-------------------TCAGAA---------------------CTGG-CCATA-TAG--------------C--TCTCTC----T----GGATTGCTTCTCTCTGGCTG-CCCGAGTTGTAATCTAGAGAAGTG-TTTTCTGTGCTGGACTGTGTTTAAGTTTCCTGGATATGGAACATCATAGAGGGTGAGAATCCCGTCCTTAATACAGA-CTCCCCAGTAC-TATGTGATGCACTCTCAACGAGTCGAGTTGTTTGGGATTGCAGCTCAAAATGGGAGGTAAATTCCTTCTAAAGCTAAATATTGGCGAGAGACCGATAGCGAACAAGTACCGTGAGGGAAAGATGAAAAGCACTTTGGAAAGAGAGTTAAACAGTACGTGAAATTGTTAAAAGGGAAACAATTGAAGTCAGTTGCATCTACTTGGACTCAGCCTTAC---TTTTGG-TCTGGTGCATTTCCTTGT-GGATGGGCCAGTGTTCATG-TTGATTACTGG-AAAAGGGGC-T--AGGGAATGTGG--CTCTTTT----GGGAGTG---TT-ATAGCCTTGGCTCATATACAGTAA--TTAATATGGAGTGGTACAGCATGCTTCGGTGGTGCTTGTGCTGGCATAATGGCTTTAAATGACCCGTCTTGAAACACGGACCAA-GGAGTCTAACATGTCTGCAAGTATTTGGGTGAT-AAACTC-------AAATGCGTAATGAAAGTGA-TAGCTGGGAACCC---------------TGA------------------AAAGGGGGCACCAGTACCCCGAGCGGATCTTC-TGTGATGCATCGGAGGTAGAGCATATATGTTGGGACCCGAAAGATGGTGAACTATGCCTGAATAGGGTGAAGCCAGAGGAAACTCTGGTG-GAGGCTCGTAGCGATTCTGACGTGCAAATCGATCGTCAAATTTGGGTATAGGGGCGAAAGACTAATCGAACCATGGAGACAACATGTTGGAGGAATCTGTCAAGTGGGTT-AAAATCAC-TGATTGTC-GGGGTTCCGGGCTCGCTGAACGTTC-TTCGCATTTCTTTAGCATGCCATGGTTCAAAGGCTGGTCGCGTGAGGGCAAGGCTGGTGTCATCAAAGGGAAGACTCTGCTCGACGCGATCGACGGAATCGAACCTCCAACGCGCCCAACCGACAAGCCTCTCCGACTTCCTCTTCAGGATGTGTACAAAATCGGTGGTATCGACACAGTCCCTGTCGGTCGTGTTGAGACTGGTATCATC--------------------------------------------------------------------------------------------------------------------------------------
	'Hydnum_ventricosum_IFP_019478_CHINA_TYPE'                 --TACAG---A-GG----G----TTGATGCTGGTAG------T-TTATCT----GC-ATGTGCTCACTC-TTCTGA-TTT----A--TTTACACCTGTGCACTTCA---------T-----T-T---T---TTTCAAA-GGTC----------AGGGT-----AG-AACT----TGCCT-TTGGAAC--------TT---------------------AT-A-AA-A--CCCC-----CTATATTGGAATAG-TGAATGTTTTTATATGCCA--C-AGGCAAA------------TT-TTAATACAACTTTTAACAACGGATCTCTTGGCTCTCGCATCGATGAAGAACGCAGCGAAATGCGATAAGTAATGTGAATTGCAGAATTCAGTGAATCATCGAATCTTTGAACGCACCTTGCGCTCTCTGGTATTCCGGGGAGCACGCCTGTTCGAGTGTCATTAAAATTCTCAAAT-AAAGATGG----CTTTTT----CAG-CCATCTC-TGTTTGGATTTTGGGC---TTTGCTGC--A-T------T-A----G-TGT-GGCTAGTCTTAAATGTATTAGC--TGGT-CCTCA-TT-----GG--GGT-----TTTTGGTTCTACTCAGCGTGAT-AAT---T-A-----TCTAACGTCGAGG----ACAGTC-------------------TCAGAA---------------------CTGG-CCATA-TAG--------------C--TCTCTC----T----GGATTGCTTCTCTCTGGCTG-CCCGAGTTGTAATCTAGAGAAGTG-TTTTCTGTGCTGGACTGTGTTTAAGTTTCCTGGATATGGAACATCATAGAGGGTGAGAATCCCGTCCTTAATACAGA-CTCCCCAGTAC-TATGTGATGCACTCTCAACGAGTCGAGTTGTTTGGGATTGCAGCTCAAAATGGGAGGTAAATTCCTTCTAAAGCTAAATATTGGCGAGAGACCGATAGCGAACAAGTACCGTGAGGGAAAGATGAAAAGCACTTTGGAAAGAGAGTTAAACAGTACGTGAAATTGTTAAAAGGGAAACAATTGAAGTCAGTTGCATCTACTTGGACTCAGCCTTAC---TTTTGG-TCTGGTGCATTTCCTTGT-GGATGGGCCAGTGTTCATG-TTGATTACTGG-AAAAGGGGC-T--AGGGAATGTGG--CTCTTTT----GGGAGTG---TT-ATAGCCTTGGCTCATATACAGTAA--TTAATATGGAGTGGTACAGCATGCTTCGGTGGTGCTTGTGCTGGCATAATGGCTTTAAATGACCCGTCTTGAAACACGGACCAA-GGAGTCTAACATGTCTGCAAGTATTTGGGTGAT-AAACTC-------AAATGCGTAATGAAAGTGA-TAGCTGGGAACCC---------------TGA------------------AAAGGGGGCACCAGTACCCCGAGCGGATCTTC-TGTGATGCATCGGAGGTAGAGCATATATGTTGGGACCCGAAAGATGGTGAACTATGCCTGAATAGGGTGAAGCCAGAGGAAACTCTGGTG-GAGGCTCGTAGCGATTCTGACGTGCAAATCGATCGTCAAATTTGGGTATAGGGGCGAAAGACTAATCGAACCATGGAGACAACATGTTGGAGGAATCTGTCAAGTGGGTT-AAAATCAC-TGATTGTC-GGGGTTCCGGGCTCGCTGAACGTTC-TTCGCATTTCTTTAGCATGCCATGGTTCAAAGGCTGGTCGCGTGAGGGCAAGGCTGGTGTCATCAAAGGGAAGACTCTGCTCGACGCGATCGACGGAATCGAACCTCCAACGCGCCCAACCGACAAGCCTCTCCGACTTCCTCTTCAGGATGTGTACAAAATCGGTGGTATCGACACAGTCCCTGTCGGTCGTGTTGAGACTGGTATCATC--------------------------------------------------------------------------------------------------------------------------------------
	'Hydnum_albomarginatum_FJAU66574'                          --TACAG---A-GG----G----TTGATGCTGGTAG------T-TTATCT----GC-ATGTGCTCACTC-TTCTGA-TTT----A--TTTACACCTGTGCACTTCA---------T-----T-T---T---TTTCAAA-GGTC----------AGGGT-----AG-AACT----TGCCT-TTGGAAC--------TT---------------------AT-A-AA-ACCCCCC-----CTATATTGGAATAG-TGAATGTTTTTATCTGCCA--C-AGGCAAA------------TT-TTAATACAACTTTTAACAACGGATCTCTTGGCTCTCGCATCGATGAAGAACGCAGCGAAATGCGATAAGTAATGTGAATTGCAGAATTCAGTGAATCATCGAATCTTTGAACGCACCTTGCGCTCTCTGGTATTCCGGGGAGCACGCCTGTTCGAGTGTCATTAAAATTCTCAAAT-AAAGATGG----CTTTTT----CAG-CCATCTC-TGTTTGGA-TTTGGGC---TTTGCTGCA-A-T------T-A----G-TGT-GGCTAGTCTTAAATGTATTAGC--TGGT-CCTCA-TT-----GGGGGGT-----TTTTGGTTCTACTCAG--TGAT-AAT---T-A-----TCTAACGTCGAGG----ACAGTC-------------------TCAGAA---------------------CTGG-CCATA-TAG--------------C--TCTCTC----T----GGATTGCTTCT----------------------------------------------------------------------------------------------------------------------------------------------------------------------------------------------------------------------------------------------------------------------------------------------------------------------------------------------------------------------------------------------------------------------------------------------------------------------------------------------------------------------------------------------------------------------------------------------------------------------------------------------------------------------------------------------------------------------------------------------------------------------------------------------------------------------------------------------------------------------------------------------------------------------------------------------------------------GTC-GGGGTTCTGGGCTCGCTGAATGTTC-TTCGCATTTCTCTAGCATGCCATGGTTCAAAGGCTGGTCGCGTGAGGGCAAGGCTGGTGTCATCAAAGGGAAGACTCTGCTCGACGCGATCGACGGAATCGAACCTCCAACGCGCCCAACCGACAAGCCTCTCCGACTTCCTCTTCAGGATGTGTACAAAATCGGCGGTATCGGCACAGTCCCTGTCGGTCGTGTTGAGACTGGTATCATTAAGGCCGGCATGATCGTCTCCTTCGCTCCAAGCAATGTGACGACAGAAGTCAAGTCCGTCGAGATGCACCATGAACAACTTGAGCAGGGTAACCCAGGTGACAACGTTGGTTTCAACATTAAGTGAGAGTTGCA
	'Hydnum_albomarginatum_FJAU66575'                          --TACAG---A-GG----G----TTGATGCTGGTAG------T-TTATCT----GC-ATGTGCTCACTC-TTCTGA-TTT----A--TTTACACCTGTGCACTTCA---------T-----T-T---T---TTTCAAA-GGTC----------AGGGT-----AG-AACT----TGCCT-TTGGAAC--------TT---------------------AT-A-AA-ACCCCCC-----CTATATTGGAATAG-TGAATGTTTTTATCTGCCA--C-AGGCAAA------------TT-TTAATACAACTTTTAACAACGGATCTCTTGGCTCTCGCATCGATGAAGAACGCAGCGAAATGCGATAAGTAATGTGAATTGCAGAATTCAGTGAATCATCGAATCTTTGAACGCACCTTGCGCTCTCTGGTATTCCGGGGAGCACGCCTGTTCGAGTGTCATTAAAATTCTCAAAT-AAAGATGG----CTTTTT----CAG-CCATCTC-TGTTTGGA-TTTGGGC---TTTGCTGCA-A-T------T-A----G-TGT-GGCTAGTCTTAAATGTATTAGC--TGGT-CCTCA-TT-----GGGGGGT-----TTTTGGTTCTACTCAG--TGAT-AAT---T-A-----TCTAACGTCGAGG----ACAGTC-------------------TCAGAA---------------------CTGG-CCATA-TAG--------------C--TCTCTC----T----GGATTGCTTCT-----------------------------------------------------------------------------------------------------------------------------------------------------------------------------------------------------------------------------------------------------------------------------------------------------------------------------------------------------------------------------------------------------------------------------------------------------------------------------------------------------------------------------------------------------------------------------------------------------------------------------------------------------------------------------------------------------------------------------------------------------------------------------------------------------------------------------------------------------------------------------------------------------------------------------------------------------------------------------------------GTTC-TTCGCATTTCTCTAGCATGCCATGGTTCAAAGGCTGGTCGCGTGAGGGCAAGGCTGGTGTCATCAAAGGGAAGACTCTGCTCGACGCGATCGACGGAATCGAACCTCCAACGCGCCCAACCGACAAGCCTCTCCGACTTCCTCTTCAGGATGTGTACAAAATCGGCGGTATCGGCACAGTCCCTGTCGGTCGTGTTGAGACTGGTATCATTAAGGCCGGCATGATCGTCTCCTTCGCTCCAAGCAATGTGACGACAGAAGTCAAGTCCGTCGAGATGCACCATGAACAACTTGAGCAGGGTAACCCAGGTGACAACGTTGGTTTCAACATTAAGTGAGAGTTGCA
	'Hydnum_berkeleyanum_HKAS77834_CHINA'                      ----------------------------------------------------------------------------------------TTACACTTGTGCACTTCA---------T-----T-T---T---TTTCAAA-GGTC----------AGGGT-----AG-AACT----TGCCT-TTGGAAC--------TT---------------------AT-A-AA---ACCCC-----CTATATTGGAATAG-TGAATG--TTTATCTGCCA--C-AGGCAAA------------TT-TTAATACAACTTTTAACAACGGATCTCTTGGCTCTCGCATCGATGAAGAACGCAGCGAAATGCGATAAGTAATGTGAATTGCAGAATTCAGTGAATCATCGAATCTTTGAACGCACCTTGCGCTCTCTGGTATTCCGGGGAGCACGCCTGTTCGAGTGTCATTAAAATTCTCAAAT-AAAGATGG----CTTTTT----CAG-ACATCTC-TGTTTGGA-TTTGGGC---TTTGCTGCATA-T------T-A----G-TGT-GGCTAGTCTTAAATGTATTAGC--TGGT-CCTCA-TT-----GG--GGT-----TTTTGGTTCTACTCAGCGTGAT-AAT---T-A-----TCTAACGTTGAGG----ACAGTC-------------------TCAGAA---------------------CTGG-CCATA-TAG--------------C--TCTCTC----T----GGATTGCTTCTCTCTGGCTG-CCCGAGTTGTAATCTAGAGAAGTG-TTTTCTGTGCTGGACTGTGTTTAAGTTTCCTGGATATGGAACATCATAGAGGGTGAGAATCCCGTCCTTAATACAGA-CTCTCCAGTAC-TATGTGATGCACTCTCAACGAGTCGAGTTGTTTGGGATTGCAGCTCAAAATGGGAGGTAAATTCCTTCTAAAGCTAAATATTGGCGAGAGACCGATAGCGAACAAGTACCGTGAGGGAAAGATGAAAAGCACTTTGGAAAGAGAGTTAAACAGTACGTGAAATTGTTAAAAGGGAAACAATTGAAGTCAGTTGCATCTACTTGGACTCAGCCTTAC--TTTTTGG-TCTGGTGCATTTCCTTGT-GGATGGGCCAGTGTTCATG-TTGATTACTGG-AAAAGGGGC-T--AGGGAATGTGG--CTCTTTT----GGGAGTG---TT-ATAGCCTTGGCTCATATACAGTAA--TTAATATGGAGTGGTACAGCATGCTTCGGTGGTGCTTGTGCTGGCATAATGGCTTTAAATGACCCGTCTTGAAACACGGACCAA-GGAGTCTAACATGTCTGCAAGTATTTGGGTGAT-AAACTC-------AAATGCGTAATGAAAGTGA-TAGCTGGGAACCC---------------TGA------------------AAAGGGGGCACCAGTACCCCGAGCGGATCTTC-TGTGATGCATCGGAGGTAGAGCATATATGTTGGGACCCGAAAGATGGTGAACTATGCCTGAATAGGGTGAAGCCAGAGGAAACTCTGGTG-GAGGCTCGTAGCGATTCTGACGTGCAAATCGATCGTCAAATTTGGGTATAGGGGCGAAAGACTAATCGAAC---------------------------------------------------------------------------------------------------------------------------------------------------------------------------------------------------------------------------------------------------------------------------------------------------------------------------------------------------------------------------------------------------------------------------------------------
	'Hydnum_berkeleyanum_CAL_1656_INDIA_TYPE'                  --TACAG---A-GG----G----TTGATGCTGGTAG------T-TTATCT----GC-ATGTGCTCACTC-TTCTGA-TTTATTTA--TTTACACTTGTGCACTTCA---------T-----T-T---T---TTTCAAA-GGTC----------AGGGT-----AG-AACT----TGCCT-TTGGAAC--------TT---------------------AT-A-AA---ACCCC-----CTATATTGGAATAG-TGAATG--TTTATCTGCCA--C-AGGCAAA------------TT-TTAATACAACTTTTAACAACGGATCTCTTGGCTCTCGCATCGATGAAGAACGCAGCGAAATGCGATAAGTAATGTGAATTGCAGAATTCAGTGAATCATCGAATCTTTGAACGCACCTTGCGCTCTCTGGTATTCCGGGGAGCACGCCTGTTCGAGTGTCATTAAAATTCTCAAAT-AAAGATGG----CTTTTT----CAG-ACATCTC-TGTTTGGA-TTTGGGC---TTTGCTGCATA-T------T-A----G-TGT-GGCTAGTCTTAAATGTATTAGC--TGGT-CCTCA-TT-----GG--GGT-----TTTTGGTTCTACTCAGCGTGAT-AAT---T-A-----TCTAACGTTGAGG----ACAGTC-------------------TCAGAA---------------------CTGG-CCATA-TAG--------------C--TCTCTC----T----GGATTGCTTCTCTCTGGCTG-CCCGAGTTGTAATCTAGAGAAGTG-TTTTCTGTGCTGGACTGTGTTTAAGTTTCCTGGATATGGAACATCATAGAGGGTGAGAATCCCGTCCTTAATACAGA-CTCTCCAGTAC-TATGTGATGCACTCTCAACGAGTCGAGTTGTTTGGGATTGCAGCTCAAAATGGGAGGTAAATTCCTTCTAAAGCTAAATATTGGCGAGAGACCGATAGCGAACAAGTACCGTGAGGGAAAGATGAAAAGCACTTTGGAAAGAGAGTTAAACAGTACGTGAAATTGTTAAAAGGGAAACAATTGAAGTCAGTTGCATCTACTTGGACTCAGCCTTAC--TTTTTGG-TCTGGTGCATTTCCTTGT-GGATGGGCCAGTGTTCATG-TTGATTACTGG-AAAAGGGGC-T--AGGGAATGTGG--CTCTTTT----GGGAGTG---TT-ATAGCCTTGGCTCATATACAGTAA--TTAATATGGAGTGGTACAGCATGCTTCGGTGGTGCTTGTGCTGGCATAATGGCTTTAAATGACCCGTCTTGAAACACGGACCAA-GGAGTCTAACATGTCTGCAAGTATTTGGGTGAT-AAACTC-------AAATGCGTAATGAAAGTGA-TAGCTGGGAACCC---------------TGA------------------AAAGGGGGCACCAGTACCCCGAGCGGATCTTC-TGTGATGCATCGGAGGTAGAGCATATATGTTGGGACCCGAAAGATGGTGAACTATGCCTGAATAGGGTGAAGCCAGAGGAAACTCTGGTG-GAGGCTCGTAGCGATTCTGACGTGCAAATCGATCGTCAAATTTGGGTATAGGGGCGAAAGACTAATCGAAC---------------------------------------------------------------------------------------------------------------------------------------------------------------------------------------------------------------------------------------------------------------------------------------------------------------------------------------------------------------------------------------------------------------------------------------------
	'Hydnum_berkeleyanum_Dai_21255_CHINA'                      --TACAG---A-GG----G----TTGATGCTGGTAG------T-TTATCT----GC-ATGTGCTCACTC-TTCTGA-TTTATTTA--TTTACACTTGTGCACTTCA---------T-----T-T---T---TTTCAAA-GGTC----------AGGGT-----AG-AACT----TGCCT-TTGGAAC--------TT---------------------AT-A-AA---ACCCC-----CTATATTGGAATAG-TGAATG--TTTATCTGCCA--C-AGGCAAA------------TT-TTAATACAACTTTTAACAACGGATCTCTTGGCTCTCGCATCGATGAAGAACGCAGCGAAATGCGATAAGTAATGTGAATTGCAGAATTCAGTGAATCATCGAATCTTTGAACGCACCTTGCGCTCTCTGGTATTCCGGGGAGCACGCCTGTTCGAGTGTCATTAAAATTCTCAAAT-AAAGATGG----CTTTTT----CAG-ACATCTC-TGTTTGGA-TTTGGGC---TTTGCTGCATA-T------T-A----G-TGT-GGCTAGTCTTAAATGTATTAGC--TGGT-CCTCA-TT-----GG--GGT-----TTTTGGTTCTACTCAGCGTGAT-AAT---T-A-----TCTAACGTTGAGG----ACAGTC-------------------TCAGAA---------------------CTGG-CCATA-TAG--------------C--TCTCTC----T----GGATTGCTTCTCTCTGGCTG-CCCGAGTTGTAATCTAGAGAAGTG-TTTTCTGTGCTGGACTGTGTTTAAGTTTCCTGGATATGGAACATCATAGAGGGTGAGAATCCCGTCCTTAATACAGA-CTCTCCAGTAC-TATGTGATGCACTCTCAACGAGTCGAGTTGTTTGGGATTGCAGCTCAAAATGGGAGGTAAATTCCTTCTAAAGCTAAATATTGGCGAGAGACCGATAGCGAACAAGTACCGTGAGGGAAAGATGAAAAGCACTTTGGAAAGAGAGTTAAACAGTACGTGAAATTGTTAAAAGGGAAACAATTGAAGTCAGTTGCATCTACTTGGACTCAGCCTTAC---TTTTGG-TCTGGTGCATTTCCTTGT-GGATGGGCCAGTGTTCATG-TTGATTACTGG-AAAAGGGGC-T--AGGGAATGTGG--CTCTTTT----GGGAGTG---TT-ATAGCCTTGGCTCATATACAGCAA--TTAATATGGAGTGGTACAGCATGCTTCGGTGGTGCTTGTGCTGGCATAATGGCTTTAAATGACCCGTCTTGAAACACGGACCAA-GGAGTCTAACATGTCTGCAAGTATTTGGGTGAT-AAACTC-------AAATGCGTAATGAAAGTGA-TAGCTGGGAACCC---------------TGA------------------AAAGGGGGCACCAGTACCCCGAGCGGATCTTC-TGTGATGCATCGGAGGTAGAGCATATATGTTGGGACCCGAAAGATGGTGAACTATGCCTGAATAGGGTGAAGCCAGAGGAAACTCTGGTG-GAGGCTCGTAGCGATTCTGACGTGCAAATCGATCGTCAAATTTGGGTATAGGGGCGAAAGACTAATCGAAC---------------------------------------------------------------------------------------------------------------------------------------------------------------------------------------------------------------------------------------------------------------------------------------------------------------------------------------------------------------------------------------------------------------------------------------------
	'Hydnum_berkeleyanum_Cui_18728_CHINA'                      --TACAG---A-GG----G----TTGATGCTGGTAG------T-TTATCT----GC-ATGTGCTCACTC-TTCTGA-TTTATTTA--TTTACACTTGTGCACTTCA---------T-----T-T---T---TTTCAAA-GGTC----------AGGGT-----AG-AACT----TGCCT-TTGGAAC--------TT---------------------AT-A-AA---ACCCC-----CTATATTGGAATAG-TGAATG--TTTATCTGCCA--C-AGGCAAA------------TT-TTAATACAACTTTTAACAACGGATCTCTTGGCTCTCGCATCGATGAAGAACGCAGCGAAATGCGATAAGTAATGTGAATTGCAGAATTCAGTGAATCATCGAATCTTTGAACGCACCTTGCGCTCTCTGGTATTCCGGGGAGCACGCCTGTTCGAGTGTCATTAAAATTCTCAAAT-AAAGATGG----CTTTTT----CAG-ACATCTC-TGTTTGGA-TTTGGGC---TTTGCTGCATA-T------T-A----G-TGT-GGCTAGTCTTAAATGTATTAGC--TGGT-CCTCA-TT-----GG--GGT-----TTTTGGTTCTACTCAGCGTGAT-AAT---T-A-----TCTAACGTTGAGG----ACAGTC-------------------TCAGAA---------------------CTGG-CCATA-TAG--------------C--TCTCTC----T----GGATTGCTTCTCTCTGGCTG-CCCGAGTTGTAATCTAGAGAAGTG-TTTTCTGTGCTGGACTGTGTTTAAGTTTCCTGGATATGGAACATCATAGAGGGTGAGAATCCCGTCCTTAATACAGA-CTCTCCAGTAC-TATGTGATGCACTCTCAACGAGTCGAGTTGTTTGGGATTGCAGCTCAAAATGGGAGGTAAATTCCTTCTAAAGCTAAATATTGGCGAGAGACCGATAGCGAACAAGTACCGTGAGGGAAAGATGAAAAGCACTTTGGAAAGAGAGTTAAACAGTACGTGAAATTGTTAAAAGGGAAACAATTGAAGTCAGTTGCATCTACTTGGACTCAGCCTTAC---TTTTGG-TCTGGTGCATTTCCTTGT-GGATGGGCCAGTGTTCATG-TTGATTACTGG-AAAAGGGGC-T--AGGGAATGTGG--CTCTTTT----GGGAGTG---TT-ATAGCCTTGGCTCATATACAGTAA--TTAATATGGAGTGGTACAGCATGCTTCGGTGGTGCTTGTGCTGGCATAATGGCTTTAAATGACCCGTCTTGAAACACGGACCAA-GGAGTCTAACATGTCTGCAAGTATTTGGGTGAT-AAACTC-------AAATGCGTAATGAAAGTGA-TAGCTGGGAACCC---------------TGA------------------AAAGGGGGCACCAGTACCCCGAGCGGATCTTC-TGTGATGCATCGGAGGTAGAGCATATATGTTGGGACCCGAAAGATGGTGAACTATGCCTGAATAGGGTGAAGCCAGAGGAAACTCTGGTG-GAGGCTCGTAGCGATTCTGACGTGCAAATCGATCGTCAAATTTGGGTATAGGGGCGAAAGACTAATCGAAC---------------------------------------------------------------------------------------------------------------------------------------------------------------------------------------------------------------------------------------------------------------------------------------------------------------------------------------------------------------------------------------------------------------------------------------------
	'Hydnum_berkeleyanum_Cui_18642_CHINA'                      --TACAG---A-GG----G----TTGATGCTGGTAG------T-TTATCT----GC-ATGTGCTCACTC-TTCTGA-TTTATTTA--TTTACACTTGTGCACTTCA---------T-----T-T---T---TTTCAAA-GGTC----------AGGGT-----AG-AACT----TGCCT-TTGGAAC--------TT---------------------AT-A-AA---ACCCC-----CTATATTGGAATAG-TGAATG--TTTATCTGCCA--C-AGGCAAA------------TT-TTAATACAACTTTTAACAACGGATCTCTTGGCTCTCGCATCGATGAAGAACGCAGCGAAATGCGATAAGTAATGTGAATTGCAGAATTCAGTGAATCATCGAATCTTTGAACGCACCTTGCGCTCTCTGGTATTCCGGGGAGCACGCCTGTTCGAGTGTCATTAAAATTCTCAAAT-AAAGATGG----CTTTTT----CAG-ACATCTC-TGTTTGGA-TTTGGGC---TTTGCTGCATA-T------T-A----G-TGT-GGCTAGTCTTAAATGTATTAGC--TGGT-CCTCA-TT-----GG--GGT-----TTTTGGTTCTACTCAGCGTGAT-AAT---T-A-----TCTAACGTTGAGG----ACAGTC-------------------TCAGAA---------------------CTGG-CCATA-TAG--------------C--TCTCTC----T----GGATTGCTTCT-------------------------------------------------------------------------------------------------------------------------------------------------------------------------------------------------------------------------------------------------------------------------------------------------------------------------------------------------------------------------------------------------------------------------------------------------------------------------------------------------------------------------------------------------------------------------------------------------------------------------------------------------------------------------------------------------------------------------------------------------------------------------------------------------------------------------------------------------------------------------------------------------------------------------------------------------------------------------------------------------------------------------------------------------------------------------------------------------------------------------------------------------------------------------------------------------------------------------------------------------------------------------------------------------------------------------------------------------------
	'Hydnum_berkeleyanum_Cui_17697_CHINA'                      --AGCGA---A-GG----G----TTGATGCTGGTAG------T-TTATCT----GC-ATGTGCTCACTC-TTCTGA-TTTATTTA--TTTACACTTGTGCACTTCA---------T-----T-T---T---TTTCAAA-GGTC----------AGGGT-----AG-AACT----TGCCT-TTGGAAC--------TT---------------------AT-A-AA---ACCCC-----CTATATTGGAATAG-TGAATG--TTTATCTGCCA--C-AGGCAAA------------TT-TTAATACAACTTTTAACAACGGATCTCTTGGCTCTCGCATCGATGAAGAACGCAGCGAAATGCGATAAGTAATGTGAATTGCAGAATTCAGTGAATCATCGAATCTTTGAACGCACCTTGCGCTCTCTGGTATTCCGGGGAGCACGCCTGTTCGAGTGTCATTAAAATTCTCAAAT-AAAGATGG----CTTTTT----CAG-ACATCTC-TGTTTGGA-TTTGGGC---TTTGCTGCATA-T------T-A----G-TGT-GGCTAGTCTTAAATGTATTAGC--TGGT-CCTCA-TT-----GG--GGT-----TTTTGGTTCTACTCAGCGTGAT-AAT---T-A-----TCTAACGTTGAGG----ACAGTC-------------------TCAGAA---------------------CTGG-CCATA-TAG--------------C--TCTCTC----T----GGATTGCTTCTCTCTGGCTG-CCCGAGTTGTAATCTAGAGAAGTG-TTTTCTGTGCTGGACTGTGTTTAAGTTTCCTGGATATGGAACATCATAGAGGGTGAGAATCCCGTCCTTAATACAGA-CTCTCCAGTAC-TATGTGATGCACTCTCAACGAGTCGAGTTGTTTGGGATTGCAGCTCAAAATGGGAGGTAAATTCCTTCTAAAGCTAAATATTGGCGAGAGACCGATAGCGAACAAGTACCGTGAGGGAAAGATGAAAAGCACTTTGGAAAGAGAGTTAAACAGTACGTGAAATTGTTAAAAGGGAAACAATTGAAGTCAGTTGCATCTACTTGGACTCAGCCTTAC---TTTTGG-TCTGGTGCATTTCCTTGT-GGATGGGCCAGTGTTCATG-TTGATTACTGG-AAAAGGGGC-T--AGGGAATGTGG--CTCTTTT----GGGAGTG---TT-ATAGCCTTGGCTCATATACAGTAA--TTAATATGGAGTGGTACAGCATGCTTCGGTGGTGCTTGTGCTGGCATAATGGCTTTAAATGACCCGTCTTGAAACACGGACCAA-GGAGTCTAACATGTCTGCAAGTATTTGGGTGAT-AAACTC-------AAATGCGTAATGAAAGTGA-TAGCTGGGAACCC---------------TGA------------------AAAGGGGGCACCAGTACCCCGAGCGGATCTTC-TGTGATGCATCGGAGGTAGAGCATATATGTTGGGACCCGAAAGATGGTGAACTATGCCTGAATAGGGTGAAGCCAGAGGAAACTCTGGTG-GAGGCTCGTAGCGATTCTGACGTGCAAATCGATCGTCAAATTTGGGTATAGGGGCGAAAGACTAATCGAAC---------------------------------------------------------------------------------------------------------------------------------------------------------------------------------------------------------------------------------------------------------------------------------------------------------------------------------------------------------------------------------------------------------------------------------------------
	'Hydnum_aerostatisporum_MR00311_USA'                       --TACAG---A-GG----G----TTGATGCTGGTAG------T-TTATCT----GC-ATGTGCTCGCTC-TTCTGA-TTT----A--TTTACACCTGTGCACTTCA---------------T-T---T---TTTCAAA-GGTC----------AGGGT-----AG-AACC----TGCCT-TTGGAAC--------TT---------------------AT-A-AA---CCCCC-----CTATATTGGAATAA-TGAATG--TTTATCTGCCA--C-AGGCAAA------------TT-TTAATACAACTTTTAACAACGGATCTCTTGGCTCTCGCATCGATGAAGAACGCAGCGAAATGCGATAAGTAATGTGAATTGCAGAATTCAGTGAATCATCGAATCTTTGAACGCACCTTGCGCTCTCTGGTATTCCGGGGAGCACACCTGTTCGAGTGTCATTAAAACTCTCAAAT-AAAGATGG----CTTTTT----CAG-CCATCTC-TGTTTGGA-TTTGGGC---TTTGCTGC--A-T------TTA----G-TGT-GGCTAGTCTTAAATGTATTAGC--TGAT-CCTCA-TT-----GAGG--T-----TTTTGGTTCTACTCAGCGTGAT-AAT---T-A-----TCTAACGTTGAGG----ACAGTC------------------TTTAGAA---------------------CTGG-CCATA-G----------------C--TCTCTC----T----GGATTGCTTCT-----------------------------------------------------------------------------------------------------------------------------------------------------------------------------------------------------------------------------------------------------------------------------------------------------------------------------------------------------------------------------------------------------------------------------------------------------------------------------------------------------------------------------------------------------------------------------------------------------------------------------------------------------------------------------------------------------------------------------------------------------------------------------------------------------------------------------------------------------------------------------------------------------------------------------------------AGTAGGTC-AAAATCAC-CAATTGTC-GGGGTTTCGGGCTCGCCGAGCGTTC-TTTGCATTTCTCTAGCATGCCATGGTTCAAAGGCTGGTCGCGTGAGGGCAAGGCTGGTCTCATCAAGGGGAAGACTCTGCTCGATGCCATCGACGGAATTGAACCTCCAACGCGCCCAACCGAYAAACCTCTCCGACTTCCTCTTCAGGATGTGTACAAAATTGGCGGTATCGGCACAGTCCCTGTCGGTCGTGTTGAGACTGGTATCATCAAGGCCGGCATGATCGTCTCCTTCGCTCCAAGCAATGTGACGACTGAAGTCAAGTCCGTCGAAATGCACCATGAACAACTTGAGCAGGGTAACCCAGGTGACAACGTTGGTTTCAACATTAAGTGAGGGTTGCG
	'Hydnum_aerostatisporum_RAS157_USA'                        --TACAG---A-GG----G----TTGATGCTGGTAG------T-TTATCT----GC-ATGTGCTCGCTC-TTCTGA-TTT----A--TTTACACCTGTGCACTTCA---------------T-T---T---TTTCAAA-GGTC----------AGGGT-----AG-AACC----TGCCT-TTGGAAC--------TT---------------------AT-A-AA---CCCCC-----CTATATTGGAATAA-TGAATG--TTTATCTGCCA--C-AGGCAAA------------TT-TTAATACAACTTTTAACAACGGATCTCTTGGCTCTCGCATCGATGAAGAACGCAGCGAAATGCGATAAGTAATGTGAATTGCAGAATTCAGTGAATCATCGAATCTTTGAACGCACCTTGCGCTCTCTGGTATTCCGGGGAGCACACCTGTTCGAGTGTCATTAAAACTCTCAAAT-AAAGATGG----CTTTTT----CAG-CCATCTC-TGTTTGGA-TTTGGGC---TTTGCTGC--A-T------T-A----G-TGT-GGCTAGTCTTAAATGTATTAGC--TGAT-CCTCA-TT-----GAGG--T-----TTTTGGTTCTACTCAGCGTGAT-AAT---T-A-----TCTAACGTTGAGG----ACAGTC------------------TTTAGAA---------------------CTGG-CCATA-G----------------C--TCTCTC----T----GGATTGCTTCTCTCTGGCTG-CCCGAGTTGTAATCTAGAGAAGTG-TTTTCTGTGCTGGACTGTGTTTAAGTTTCCTGGATATGGAACATCATAGAGGGTGAGAATCCCGTCCTTAATACAGA-CTC-CCAGTAC-TGTGTGATGCACTCTCAACGAGTCGAGTTGTTTGGGATTGCAGCTCAAAATGGGAGGTAAATTCCTTCTAAAGCTAAATATTGGCGAGAGACCGATAGCGAACAAGTACCGTGAGGGAAAGATGAAAAGCACTTTGGAAAGAGAGTTAAACAGTACGTGAAATTGTTAAAAGGGAAACAATTGAAGTCAGTTGCATCTACTTGGACTCAGCCTTAC---TTTTTG-TCTGGTGCATTTCCTTGT-GGATGGGCCAGTGTTCATG-TTGATTACTGG-AAAAGGGGC-T--AGGGAATGTGG--CTCTTTT----GGGAGTG---TT-ATAGCCTTGGCTCATATACAGTAA--TTAATATGGAGTGGTACAGCATGCTTCGGTGGTGCTTGTGCTGGCATAATGGCTTTAAATGACCCGTCTTGAAACACGGACCAA-GGAGTCTAACATGTCTGCAAGTATTTGGGTGAT-AAACTC-------AAATGCGTAATGAAAGTGA-TAGCTGGGAACCC---------------TGC------------------AAAGGGGGCACCAGTGCCCCGAGCGGATCTTC-TGTGATGCATCGGAGGTAGAGCATATATGTTGGGACCCGAAAGATGGTGAACTATGCCTGAATAGGGTGAAGCCAGAGGAAACTCTGGTG-GAGGCTCGTAGCGATTCTGACGTGCAAATCGATCGTCAAATTTGGGTATAGGGGCGAAAGACTAATCGAAC---------------------------------------------------------------------------------------------------------------------------------------------------------------------------------------------------------------------------------------------------------------------------------------------------------------------------------------------------------------------------------------------------------------------------------------------
	'Hydnum_aerostatisporum_PC_0142474_USA_TYPE'               --TACAG---A-GG----G----TTGATGCTGGTAG------T-TTATCT----GC-ATGTGCTCGCTC-TTCTGA-TTT----A--TTTACACCTGTGCACTTCA---------------T-T---T---TTTCAAA-GGTC----------AGGGT-----AG-AACC----TGCCT-TTGGAAC--------TT---------------------AT-A-AA---CCCCC-----CTATATTGGAATAA-TGAATG--TTTATCTGCCA--C-AGGCAAA------------TT-TTAATACAACTTTTAACAACGGATCTCTTGGCTCTCGCATCGATGAAGAACGCAGCGAAATGCGATAAGTAATGTGAATTGCAGAATTCAGTGAATCATCGAATCTTTGAACGCACCTTGCGCTCTCTGGTATTCCGGGGAGCACACCTGTTCGAGTGTCATTAAAACTCTCAAAT-AAAGATGG----CTTTTT----CAG-CCATCTC-TGTTTGGA-TTTGGGC---TTTGCTGC--A-T------T-A----G-TGT-GGCTAGTCTTAAATGTATTAGC--TGAT-CCTCA-TT-----GAGG-TT-----TTTTGGTTCTACTCAGCGTGAT-AAT---T-A-----TCTAACGTTGAGG----ACAGTC------------------TTTAGAA---------------------CTGG-CCATA-G----------------C--TCTCTC----T----GGATTGCTTCT-------------------------------------------------------------------------------------------------------------------------------------------------------------------------------------------------------------------------------------------------------------------------------------------------------------------------------------------------------------------------------------------------------------------------------------------------------------------------------------------------------------------------------------------------------------------------------------------------------------------------------------------------------------------------------------------------------------------------------------------------------------------------------------------------------------------------------------------------------------------------------------------------------------------------------------------------------------------------------------------------------------------------------------------------------------------------------------------------------------------------------------------------------------------------------------------------------------------------------------------------------------------------------------------------------------------------------------------------------
	'Hydnum_subrufescens_HT_154_CANADA_TYPE'                   --YACAG---A-GG----G----TTGATGCTGGTAG------T-TTATCT----GC-ATGTGCTCGCTC-TTCTGA-TTT----A-TTTTACACCTGTGCACTTCA---------------T-T---T---TTTCAAA-GGTC----------AGGGT-----AG-AACC----TGCCT-TTGGAAC--------TT---------------------AT-A-AA---CCCCC-----CTATATTGGAATAA-TGAATG--TTTATCTGCCA--C-AGGCAAA------------TT-TTAATACAACTTTTAACAACGGATCTCTTGGCTCTCGCATCGATGAAGAACGCAGCGAAATGCGATAAGTAATGTGAATTGCAGAATTCAGTGAATCATCGAATCTTTGAACGCACCTTGCGCTCTCTGGTATTCCGGGGAGCACACCTGTTCGAGTGTCATTAAAACTCTCAAAT-AAAGATGG----CCCTTT----CAG-CCATCTC-TGTTTGGA-TTTGGGC---TTTGCTGC--A-T------T-A----G-TGT-GGCTAGTCTTAAATGTATTAGC--TGAT-CCTCA-TT-----GAGG--T-----TTTTGGTTCTACTCAGCGTGAT-AAT---T-A-----TCTAACGTTGAGG----ACAGTC------------------TTTAGAA---------------------CTGG-CCATA-G----------------C--TCTCTC----T----GGATTGCTTCT-------------------------------------------------------------------------------------------------------------------------------------------------------------------------------------------------------------------------------------------------------------------------------------------------------------------------------------------------------------------------------------------------------------------------------------------------------------------------------------------------------------------------------------------------------------------------------------------------------------------------------------------------------------------------------------------------------------------------------------------------------------------------------------------------------------------------------------------------------------------------------------------------------------------------------------------------------------------------------------------------------------------------------------------------------------------------------------------------------------------------------------------------------------------------------------------------------------------------------------------------------------------------------------------------------------------------------------------------------
	'Hydnum_rufescens_HT_7839_ESTONIA'                         ------------GG----G----TTGATGCTGGTAG------T-TTATCT----GC-ATGTGCTCACTC-TTCTGA-TTT----A--TTTACACCTGTGCACTTCA---------------T-T---T---TTTCAAA-GGCT----------AGGGT-----AG-AACC----TGGCT-TTGGAAC--------TT---------------------AT-A-AA----CCCC-----CTATATTGAAGTAA-TGGATG--TTTATCTGCCA--C-AGGCAAA------------TT-TTAATACAACTTTTAACAACGGATCTCTTGGCTCTCGCATCGATGAAGAACGCAGCGAAATGCGATAAGTAATGTGAATTGCAGAATTCAGTGAATCATCGAATCTTTGAACGCACCTTGCGCTCTCTGGTATTCCGGGGAGCACGCCTGTTCGAGTGTCATTAAAACTCTCAAAT-AAAGATGG----CTTTT-----CAG-CCATCTC-TGTTTGGA-TTTGGGC---TTTGCTGC--A-T------T-A----G-TGT-GGCTAGTCTTAAATGTATTAGC--TGAT-CCTCA-TT-----GGGGGGT-----TTTTGGTTCTACTCAGCGTGAT-AAT---T-A-----TCTAACGTTGAGG----ACAGTC-------------------TCAGAA---------------------CTGG-CCATA-GCT--------------C--TCTCTC----T----GGATTGCTTCT-------------------------------------------------------------------------------------------------------------------------------------------------------------------------------------------------------------------------------------------------------------------------------------------------------------------------------------------------------------------------------------------------------------------------------------------------------------------------------------------------------------------------------------------------------------------------------------------------------------------------------------------------------------------------------------------------------------------------------------------------------------------------------------------------------------------------------------------------------------------------------------------------------------------------------------------------------------------------------------------------------------------------------------------------------------------------------------------------------------------------------------------------------------------------------------------------------------------------------------------------------------------------------------------------------------------------------------------------------
	'Hydnum_rufescens_H_6003708_FINLAND_EPITYPE'               --TACAG---A-GG----G----TTGATGCTGGTAG------T-TTATCT----GC-ATGTGCTCACTC-TTCTGA-TTT----A--TTTACACCTGTGCACTTCA---------------T-T---T---TTTCAAA-GGCT----------AGGGT-----AG-AACC----TGGCT-TTGGAAC--------TT---------------------AT-A-AA----CCCC-----CTATATTGAAGTAA-TGGATG--TTTATCTGCCA--C-AGGCAAA------------TT-TTAATACAACTTTTAACAACGGATCTCTTGGCTCTCGCATCGATGAAGAACGCAGCGAAATGCGATAAGTAATGTGAATTGCAGAATTCAGTGAATCATCGAATCTTTGAACGCACCTTGCGCTCTCTGGTATTCCGGGGAGCACGCCTGTTCGAGTGTCATTAAAACTCTCAAAT-AAAGATGG----CTTTT-----CAG-CCATCTC-TGTTTGGA-TTTGGGC---TTTGCTGC--A-T------T-A----G-TGT-GGCTAGTCTTAAATGTATTAGC--TGAT-CCTCA-TT-----GGGGGGT-----TTTTGGTTCTACTCAGCGTGAT-AAT---T-A-----TCTAACGTTGAGG----ACAGTC-------------------TCAGAA---------------------CTGG-CCATA-GCT--------------C--TCTCTC----T----GGATTGCTTCT-------------------------------------------------------------------------------------------------------------------------------------------------------------------------------------------------------------------------------------------------------------------------------------------------------------------------------------------------------------------------------------------------------------------------------------------------------------------------------------------------------------------------------------------------------------------------------------------------------------------------------------------------------------------------------------------------------------------------------------------------------------------------------------------------------------------------------------------------------------------------------------------------------------------------------------------------------------------------------------------------------------------------------------------------------------------------------------------------------------------------------------------------------------------------------------------------------------------------------------------------------------------------------------------------------------------------------------------------------
	'Hydnum_magnorufescens_TO_HG2818_ITALY_TYPE'               --TACAG---A-GG----G----TTGATGCTGGCAG------T-TTATCT----GC-ATGTGCTCGCTC-TTCTGA-TTT----A--TTTACACCTGTGCACTTAA---------T-----T-C---T---TTTCAAA-GGCCT-------TAGGGGT-----AGAAACC----TGCCT-TTGGAGC-------TTT---------------------AT-A-AA---CCCCC-------TATTTGAGATTA-TGGATG--TTTATCTGCCA--CAAGGCAAA-----------ATT-TTAATACAACTTTTAACAACGGATCTCTTGGCTCTCGCATCGATGAAGAACGCAGCGAAATGCGATAAGTAATGTGAATTGCAGAATTCAGTGAATCATCGAATCTTTGAACGCACCTTGCGCTCTCTGGTATTCCGGGGAGCACACCTGTTCGAGTGTCATTAAAATCCTCAAAT-AAAGGTGG----CTTTG-----CAG-CTATCTC-TGTTTGGA-TTTGGGC---TTTGCTGCATA-T------T-A----ATTGT-GGCTAGTCTTAAATATATTAGC--TGAT-CCTTA-TT-----GA---GG-----TTTTGGTTCTACTCAGCGTGGT-AAT---T-A-----TCTAACGTTGAGG----ACAGTC-------------------TCAGAA---------------------CTGG-CCATG-G----------------C--TCTCTC----T----GGATTGCTTCT-------------------------------------------------------------------------------------------------------------------------------------------------------------------------------------------------------------------------------------------------------------------------------------------------------------------------------------------------------------------------------------------------------------------------------------------------------------------------------------------------------------------------------------------------------------------------------------------------------------------------------------------------------------------------------------------------------------------------------------------------------------------------------------------------------------------------------------------------------------------------------------------------------------------------------------------------------------------------------------------------------------------------------------------------------------------------------------------------------------------------------------------------------------------------------------------------------------------------------------------------------------------------------------------------------------------------------------------------------
	'Hydnum_magnorufescens_161209_SLOVENIA'                    --TACAG---A-GG----G----TTGATGCTGGCAG------T-TTATCT----GC-ATGTGCTCGCTC-TTCTGA-TTT----A--TTTACACCTGTGCACTTAA---------T-----T-C---T---TTTCAAA-GGCCT-------TAGGGGT-----AGAAACC----TGCCT-TTGGAGC-------TTT---------------------AT-A-AA---CCCCC-------TATTTGAGATTA-TGGATG--TTTATCTGCCA--CAAGGCAAA-----------ATT-TTAATACAACTTTTAACAACGGATCTCTTGGCTCTCGCATCGATGAAGAACGCAGCGAAATGCGATAAGTAATGTGAATTGCAGAATTCAGTGAATCATCGAATCTTTGAACGCACCTTGCGCTCTCTGGTATTCCGGGGAGCACACCTGTTCGAGTGTCATTAAAATCCTCAAAT-AAAGGTGG----CTTTG-----CAG-CTATCTC-TGTTTGGA-TTTGGGC---TTTGCTGCATA-T------T-A----ATTGT-GGCTAGTCTTAAATATATTAGC--TGAT-CCTTA-TT-----GA---GG-----TTTTGGTTCTACTCAGCGTGGT-AAT---T-A-----TCTAACGTTGAGG----ACAGTC-------------------TCAGAA---------------------CTGG-CCATG-G----------------C--TCTCTC----T----GGATTGCTTCTCTCTGGCTG-CCCGAGTTGTAATCTAGAGAAGTG-TTTTCTGTGCTGGACTGTGTTTAAGTTTCCTGGATATGGAACATCATAGAGGGTGAGAATCCCGTCTTTAATACAGA-CTA-CCAGTGC-TCTGTGATACGCTCTCAACGAGTCGAGTTGTTTGGGATTGCAGCTCAAAATGGGAGGTAAATTCCTTCTAAAGCTAAATATTGGCGAGAGACCGATAGCGAACAAGTACCGTGAGGGAAAGATGAAAAGCACTTTGGAAAGAGAGTTAAACAGTACGTGAAATTGTTAAAAGGGAAACAATTGAAGTCAGTTGCATTTACTTGGACTCAGCCTTAC----TTTGG-TTTGGTGCATTTCCTTGT-GGATGGGCCAGTGTCCATG-TTGATTACTGG-AAAAGGGGC-T--AGGGAATGTGG--CTCTTTT----GGGAGTG---TT-ATAGCCTTGGCTCATATACAGTAA--TTAATATGGAGTGATACAGCATGCTTCGGTGGTGCTTGTGCTGGCATAATGGCTTTAAATGACCCGTCTTGAAACACGGACCAA-GGAGTCTAACATATCTGCAAGTATTTGGGTGAT-AAACTC-------AAATGCGTAATGAAAGTGA-TAGCTGGGAACCT---------------TGT-----------------AAAGGGGGGCACCAGTACCCCGAGTGGATCTTC-TGTGATGCATCGGAGGTAGAGCATATATGTTGGGACCCGAAAGATGGTGAACTATGCCTGAATAGGGTGAAGCCAGAGGAAACTCTGGTG-GAGGCTCGTAGCGATTCTGACGTGCAAATCGATCGTCAAATTTGGGTATAGGGGCGAAAGACTAATCGAAC----------------------------------------------------------------------------------------------------ATGCCATGGTTCAAAGGCTGGTCGCGTGAGGGCAAAGCTGGTGTCATCAAGGGGAAGACTCTACTCGATGCCATCGACGGAATCGAACCTCCAACGCGCCCAACCGACAAACCTCTCCGACTTCCTCTTCAGGACGTGTACAAAATCGGCGGTATCGGTACAGTCCCTGTCGGTCGTGTTGAGACTGGTATCATCAAGGCCGGCATGATCGTCTCCTTCGCTCCAAGCAATGTAACCACTGAAGTCAAGTCCGTCGAGATGCACCATGAACAACTTGAGCAGGGTAACCCAGGTGATAACGTTGGTTTCAACATTAAGTGAGGGTTGCG
	'Hydnum_ferruginescens_MH16005_USA_TYPE'                   --TACAG---A-GG----G----TTGATGCTGGCAG------T-TTATCT----GC-ATGTGCTCGCTC-TTCTGG-TTTA--TA--TTTACACCTGTGCACTCAA---------------T-T---T---TTTCAAG-GGCT--------TAGGGGT-----AGAAACC----TGCCT-TTGGAAC-------TTT---------------------AT-A-AA---CCCCC-----CTTATTTGAGATTA-TGGATG--TTTATCTGCCA--CAAGGCAAA------------TT-TTAATACAACTTTTAACAACGGATCTCTTGGCTCTCGCATCGATGAAGAACGCAGCGAAATGCGATAAGTAATGTGAATTGCAGAATTCAGTGAATCATCGAATCTTTGAACGCACCTTGCGCTCTCTGGTATTCCGGGGAGCACACCTGTTCGAGTGTCATTAAAATTCTCAAGTAAAAGGTGG----CTTTG-----CAG-CCATCTC-TATTTGGA-TTTGGGC---TTTGCTGCATA-T------T-A----A-TGT-GGCTAGTCTTAAATATATTAGC--TGAT-CCTTA-TT-----GA---GG-----TTTTGGTTCTACTCAGCGTGGT-AAT---T-A-----TCTAACGTTGAGG----ACAGTC-------------------TCAGAA---------------------CTGG-CCATG-GCT------------CTC--TCTCTC----T----GGATTGCTTCT-----------------------------------------------------------------------------------------------------------------------------------------------------------------------------------------------------------------------------------------------------------------------------------------------------------------------------------------------------------------------------------------------------------------------------------------------------------------------------------------------------------------------------------------------------------------------------------------------------------------------------------------------------------------------------------------------------------------------------------------------------------------------------------------------------------------------------------------------------------------------------------------------------------------------------------------------------------TGATTTTC-GGGGTTTGGCCCACCCTGAACGTTT-TGTGCATTTCTCTAGCATGCCATGGTTCAAAGGCTGGTCGCGTGAGGGCAAAGCTGGTATCATCAAGGGGAAGACTCTACTCGATGCCATCGACGGAATCGAGCCCCCAACGCGCCCAACCGACAAACCTCTCCGACTTCCCCTTCAGGATGTGTACAAAATCGGCGGTATCGGCACAGTCCCTGTCGGTCGTGTTGAGACTGGTATCATCAAGGCCGGCATGATCGTCTCCTTCGCTCCAAGCAATGTGACCACTGAAGTCAAGTCCGTCGAGATGCATCATGAACAACTTGAGCAGGGTAACCCAGGTGACAACGTCGGTTTCAACATTAAGTGAGGGTTGCA
	'Hydnum_ferruginescens_RAS229_USA'                         --TACAG---A-GG----G----TTGATGCTGGCAG------T-TTATCT----GC-ATGTGCTCGCTC-TTCTGG-TTTA--TA--TTTACACCTGTGCACTCAA---------------T-T---T---TTTCAAG-GGCT--------TAGGGGT-----AGAAACC----TGCCT-TTGGAAC-------TTT---------------------AT-A-AA---CCCCC-----CTTATTTGAGATTA-TGGATG--TTTATCTGCCA--CAAGGCAAA------------TT-TTAATACAACTTTTAACAACGGATCTCTTGGCTCTCGCATCGATGAAGAACGCAGCGAAATGCGATAAGTAATGTGAATTGCAGAATTCAGTGAATCATCGAATCTTTGAACGCACCTTGCGCTCTCTGGTATTCCGGGGAGCACACCTGTTCGAGTGTCATTAAAATTCTCAAGTAAAAGGTGG----CTTTG-----CAG-CCATCTC-TATTTGGA-TTTGGGC---TTTGCTGCATA-T------T-A----A-TGT-GGCTAGTCTTAAATATATTAGC--TGAT-CCTTA-TT-----GA---GG-----TTTTGGTTCTACTCAGCGTGGT-AAT---T-A-----TCTAACGTTGAGG----ACAGTC-------------------TCAGAA---------------------CTGG-CCATG-GCT------------CTC--TCTCTC----T----GGATTGCTTCT-----------------------------------------------------------------------------------------------------------------------------------------------------------------------------------------------------------------------------------------------------------------------------------------------------------------------------------------------------------------------------------------------------------------------------------------------------------------------------------------------------------------------------------------------------------------------------------------------------------------------------------------------------------------------------------------------------------------------------------------------------------------------------------------------------------------------------------------------------------------------------------------------------------ATGGAGACAACATGTTGGAGGAATCTGTCAAGTAGGTT-GAAATCAC-TGATTTTC-GGGGTTTGGGCCACCCTGAACGTTT-TGTGCATTTCTCTAGCATGCCATGGTTCAAAGGCTGGTCGCGTGAGGGCAAAGCTGGTATCATCAAGGGGAAGACTCTACTCGATGCCATCGACGGAATCGAGCCCCCAACGCGCCCAACCGACAAACCTCTCCGACTTCCCCTTCAGGATGTGTACAAAATCGGCGGTATCGGCACAGTCCCTGTCGGTCGTGTTGAAACTGGTATCATCAAGGCCGGCATGATCGTCTCCTTCGCTCCAAGCAATGTGACCACTGAAGTCAAGTCCGTCGAGATGCATCATGAACAACTTGAGCAGGGTAACCCAGGTGACAACGTCGGTTTCAACATTAAGTGAGGGTTGCA
	'Hydnum_quebecense_49JD_USA'                               --TACAG---A-GT----G----TTGATGCTGGTAG------T-TTATCT----AC-ATGTGCTCACTC-TTCTGA-TTT----A--TTTACACCTGTGCACTT-C-------ATT-----T-T---T---TTTCAAC-GGTC----------AGGGT-----AG-AACC----TGCCT-TTGGAAC--------TT---------------------AT-A-AA---CCCCTAACCCCTATATTGTAACAA-TGGATG--TTTGGC--------------AAGT----------TT-TAAATACAACTTTTAACAACGGATCTCTTGGCTCTCGCATCGATGAAGAACGCAGCGAAATGCGATAAGTAATGTGAATTGCAGAATTCAGTGAATCATCGAATCTTTGAACGCACCTTGYGCTCTCTGGTATTCCGGGGAGCACACCTGTTCGAGTGTCATTAGGACTCTCAAAT-AAAGATGG----CTTTG-----CGG-CCATCTC-TGTTTGGA-CTTGGGC---TTTGCTGC--A-T------T-A----A-TGT-GGCTAGTCTTAAATCTATTAGC--TGAT-CCTTG-TT-----GA---GG-----TTTTGGTTCTACTCAGCGTGAT-AAT---T-A-----TCTAGCATTGAGG----ACAGTC-------------------TCAGAA---------------------CTGG-CCATG-G----------------C--TCTCTC----T----GGATTGCTTCT----------------------------------------------------------------------------------------------------------------------------------------------------------------------------------------------------------------------------------------------------------------------------------------------------------------------------------------------------------------------------------------------------------------------------------------------------------------------------------------------------------------------------------------------------------------------------------------------------------------------------------------------------------------------------------------------------------------------------------------------------------------------------------------------------------------------------------------------------------------------------------------------------------------------------------------AAGTAGGTTAAAAATCAS-GGATTGTC--GGGTTCCCGGCTCGCTGAATGTTC-TTTGCATTTCTCTAGCATGCCATGGTTCAAAGGCTGGCAGCGTGAGGGCAAGGCTGGTATCATCAAGGGGAAGACTCTGCTTGACGCCATCGACGGAATCGAACCTCCAACGCGCCCAACCGACAAACCCCTCCGACTTCCTCTTCAGGATGTGTACAAAATTGGCGGTATCGGCACAGTCCCTGTCGGTCGTGTTGAGACTGGTATCATCAAGGCCGGCATGATCGTCTCCTTCGCTCCAAGCAATGTGACGACTGAAGTCAAGTCCGTCGAGATGCACCATGAACAACTTGAGCAGGGTAACCCAGGTGACAACGTTGGTTTCAACATTAAGTAAGGGTTGCA
	'Hydnum_quebecense_CN9_USA'                                --TACAG---A-GT----G----TTGATGCTGGTAG------T-TTATCT----AC-ATGTGCTCACTC-TTCTGA-TTT----A--TTTACACCTGTGCACTT-C-------ATT-----T-T---T---TTTCAAC-GGTC----------AGGGT-----AG-AACC----TGCCT-TTGGAAC--------TT---------------------AT-A-AA---CCCCTAACCCCTATATTGTAACAA-TGGATG--TTTGGC--------------AAGT----------TT-TAAATACAACTTTTAACAACGGATCTCTTGGCTCTCGCATCGATGAAGAACGCAGCGAAATGCGATAAGTAATGTGAATTGCAGAATTCAGTGAATCATCGAATCTTTGAACGCACCTTGYGCTCTCTGGTATTCCGGGGAGCACACCTGTTCGAGTGTCATTAGGACTCTCAAAT-AAAGATGG----CTTTG-----CGG-CCATCTC-TGTTTGGA-CTTGGGC---TTTGCTGC--A-T------T-A----A-TGT-GGCTAGTCTTAAATCTATTAGC--TGAT-CCTTG-TT-----GA---GG-----TTTTGGTTCTACTCAGCGTGAT-AAT---T-A-----TCTAGCATTGAGG----ACAGTC-------------------TCAGAA---------------------CTGG-CCATG-G----------------C--TCTCTC----T----GGATTGCTTCT-------------------------------------------------------------------------------------------------------------------------------------------------------------------------------------------------------------------------------------------------------------------------------------------------------------------------------------------------------------------------------------------------------------------------------------------------------------------------------------------------------------------------------------------------------------------------------------------------------------------------------------------------------------------------------------------------------------------------------------------------------------------------------------------------------------------------------------------------------------------------------------------------------------------------------------------------------------------------------------------------------------------------------------------------------------------------------------------------------------------------------------------------------------------------------------------------------------------------------------------------------------------------------------------------------------------------------------------------------
	'Hydnum_quebecense_HT_064_CANADA_TYPE'                     --TACAG---A-GT----G----TTGATGCTGGTAG------T-TTATCT----AC-ATGTGCTCACTC-TTCTGA-TTT----A--TTTACACCTGTGCACTT-C-------ATT-----T-T---T---TTTCAAC-GGTC----------AGGGT-----AG-AACC----TGCCT-TTGGAAC--------TT---------------------AT-A-AA---CCCCTAACCCCTATATTGTAACAA-TGGATG--TTTGGC--------------AAGT----------TT-TAAATACAACTTTTAACAACGGATCTCTTGGCTCTCGCATCGATGAAGAACGCAGCGAAATGCGATAAGTAATGTGAATTGCAGAATTCAGTGAATCATCGAATCTTTGAACGCACCTTGCGCTCTCTGGTATTCCGGGGAGCACACCTGTTCGAGTGTCATTAGGACTCTCAAAT-AAAGATGG----CTTTG-----CGG-CCATCTC-TGTTTGGA-CTTGGGC---TTTGCTGC--A-T------T-A----A-TGT-GGCTAGTCTTAAATCTATTAGC--TGAT-CCTTG-TT-----GA---GG-----TTTTGGTTCTACTCAGCGTGAT-AAT---T-A-----TCTAGCATTGAGG----ACAGTC-------------------TCAGAA---------------------CTGG-CCATG-G----------------C--TCTCTC----T----GGATTGCTTCT-------------------------------------------------------------------------------------------------------------------------------------------------------------------------------------------------------------------------------------------------------------------------------------------------------------------------------------------------------------------------------------------------------------------------------------------------------------------------------------------------------------------------------------------------------------------------------------------------------------------------------------------------------------------------------------------------------------------------------------------------------------------------------------------------------------------------------------------------------------------------------------------------------------------------------------------------------------------------------------------------------------------------------------------------------------------------------------------------------------------------------------------------------------------------------------------------------------------------------------------------------------------------------------------------------------------------------------------------------
	'Hydnum_ellipsosporum_OS5579_GERMANY_TYPE'                 --TACAG---A-GG----G----TTGATGCTGGTAG------T-TTATCT----AC-ATGTGCTCACTC-TTCTGA-TTT----A--TTTACACCTGTGCACTT-A-------ATT-----T-T---T---TT-CAAG-GGTC----------AGGGT-----AG-AACC----TGCCT-TTGGGAC--------TT---------------------AT-A-AG---CCCCTAACCCCTATTTTGGAACAA-TGGATG--TTTATCTGCCG--CAAGGCAAAAT----------TT-TTAATACAACTTTTAACAACGGATCTCTTGGCTCTCGCATCGATGAAGAACGCAGCGAAATGCGATAAGTAATGTGAATTGCAGAATTCAGTGAATCATCGAATCTTTGAACGCATCTTGCGCTCTCTGGTATTCCGGGGAGCACACCTGTTCGAGTGTCATTAAGACTCTCAAAT-AAAGGTGG----CTTTTG----CAG-CCATCTC-TGTTTGGA-CTTGGGC---TTTGCTGC--A-T------T-A----ATTGT-GGCTAGTCTTAAATCTATTAGC--TGAT-CCTTG-TT-----GA---GA-----TTTTGGTTCTACTCAGTGTGAT-AAT---TAA-----TCTAGCATTGAGG----ACAGTC-------------------TCAGAA---------------------CTGG-CCATA-G----------------C--TCTCTC----T----GGATCGCTTCT-------------------------------------------------------------------------------------------------------------------------------------------------------------------------------------------------------------------------------------------------------------------------------------------------------------------------------------------------------------------------------------------------------------------------------------------------------------------------------------------------------------------------------------------------------------------------------------------------------------------------------------------------------------------------------------------------------------------------------------------------------------------------------------------------------------------------------------------------------------------------------------------------------------------------------------------------------------------------------------------------------------------------------------------------------------------------------------------------------------------------------------------------------------------------------------------------------------------------------------------------------------------------------------------------------------------------------------------------------
	'Hydnum_ellipsosporum_FD3281_SWITZERLAND'                  --TACAG---A-GG----G----TTGATGCTGGTAG------T-TTATCT----AC-ATGTGCTCACTC-TTCTGA-TTT----A--TTTACACCTGTGCACTT-A-------ATT-----T-T---T---TT-CAAG-GGTC----------AGGGT-----AG-AACC----TGCCT-TTGGGAC--------TT---------------------AT-A-AG---CCCCTAACCCCTATTTTGGAACAA-TGGATG--TTTATCTGCCG--CAAGGCAAAAT----------TT-TTAATACAACTTTTAACAACGGATCTCTTGGCTCTCGCATCGATGAAGAACGCAGCGAAATGCGATAAGTAATGTGAATTGCAGAATTCAGTGAATCATCGAATCTTTGAACGCATCTTGCGCTCTCTGGTATTCCGGGGAGCACACCTGTTCGAGTGTCATTAAGACTCTCAAAT-AAAGGTGG----CTTTTG----CAG-CCATCTC-TGTTTGGA-CTTGGGC---TTTGCTGC--A-T------T-A----ATTGT-GGCTAGTCTTAAATCTATTAGC--TGAT-CCTTG-TT-----GA---GA-----TTTTGGTTCTACTCAGTGTGAT-AAT---TAA-----TCTAGCATTGAGG----ACAGTC-------------------TCAGAA---------------------CTGG-CCATA-G----------------C--TCTCTC----T----GGATCGCTTCTCTTTGGCTG-CCCGAGTTGTAATCTAGAGAAGTG-TTTTCTGTGCTGGACTGTGTTTAAGTTTCCTGGATATGGAGCATCATAGAGGGTGAGAATCCCGTCCTTAACACAGACACC-CCAGTGC-TCTGTGATGCACTCTCGACGAGTCGAGTTGTTTGGGATTGCAGCTCAAAATGGGAGGTAAATTCCTTCTAAAGCTAAATATTGGCGAGAGACCGATAGCGAACAAGTACCGTGAGGGAAAGATGAAAAGCACTTTGGAAAGAGAGTTAAACAGTACGTGAAATTGTTAAAAGGGAAACAATTGAAGTCAGTTGCATCTACTTGGACTCAGCCTTAC----TTTGG-TTTGGTGCATTTCCTTGT-GGATGGGCCAGTGTTCATG-TTGATTCCTGG-AAAAGGGGC-T--AGGGAATGTGG--CTCTTTT----GGGAGTG---TT-ATAGCCCTGGCTCATATACAGTGA--TTAATATGGAGTGGTACAGCATGCTTCGGTGGTGCTTGTGCTGGCATAATGGCTTTAAATGACCCGTCTTGAAACACGGACCAA-GGAGTCTAACATGTCTGCAAGTATTTGGGTGAT-AAACTC-------AAATGCGTAATGAAAGTGA-TAGCTGGGAACCC---------------TGA------------------AAAGGGGGCACCAGTGCCCCGAGCGGATCTTC-TGTGATGCATCGGAGGTAGAGCATATATGTTGGGACCCGAAAGATGGTGAACTATGCCTGAATAGGGTGAAGCCAGAGGAAACTCTGGTG-GAGGCTCGTAGCGATTCTGACGTGCAAATCGATCGTCAAATTTGGGTATAGGGGCGAAAGACTAATCGAAC---------------------------------------------------------------------------------------------------------------------------------------------------------------------------------------------------------------------------------------------------------------------------------------------------------------------------------------------------------------------------------------------------------------------------------------------
	'Hydnum_ellipsosporum_HT_036_FINLAND'                      --TACAG---A-GG----G----TTGATGCTGGTAG------T-TTATCT----AC-ATGTGCTCACTC-TTCTGA-TTT----A--TTTACACCTGTGCACTT-A-------ATT-----T-T---T---TT?CAAG-GGTC----------AGGGT-----AG-AACC----TGCCT-TTGGGAC--------TT---------------------AT-A-AG---CCCCTAACCCCTATTTTGGAACAA-TGGATG--TTTATCTGCCG--CAAGGCAAAAT----------TT-TTAATACAACTTTTAACAACGGATCTCTTGGCTCTCGCATCGATGAAGAACGCAGCGAAATGCGATAAGTAATGTGAATTGCAGAATTCAGTGAATCATCGAATCTTTGAACGCATCTTGCGCTCTCTGGTATTCCGGGGAGCACACCTGTTCGAGTGTCATTAAGACTCTCAAAT-AAAGGTGG----CTTTTG----CAG-CCATCTC-TGTTTGGA-CTTGGGC---TTTGCTGC--A-T------T-A----ATTGT-GGCTAGTCTTAAATCTATTAGC--TGAT-CCTTG-TT-----GA---GA-----TTTTGGTTCTACTCAGTGTGAT-AAT---TAA-----TCTAGCATTGAGG----ACAGTC-------------------TCAGAA---------------------CTGG-CCATA-G----------------C--TCTCTC----T----GGATCGCTTCT-------------------------------------------------------------------------------------------------------------------------------------------------------------------------------------------------------------------------------------------------------------------------------------------------------------------------------------------------------------------------------------------------------------------------------------------------------------------------------------------------------------------------------------------------------------------------------------------------------------------------------------------------------------------------------------------------------------------------------------------------------------------------------------------------------------------------------------------------------------------------------------------------------------------------------------------------------------------------------------------------------------------------------------------------------------------------------------------------------------------------------------------------------------------------------------------------------------------------------------------------------------------------------------------------------------------------------------------------------
	'Hydnum_sp_wi8T4spel_TAIWAN'                               --TACAG---A-GG----G----TTGATGCTGGTAG------T-TTATCT----AC-ATGCGCTCACTC-TTCTGA-TTT----A--TTTACACCTGTGCACTT-A-------ATT-----T-T---T---TTTCAAG-GGTC----------AGGGT-----AG-AACC----TGCCT-TTGGGAC--------TT---------------------AT-A-AG---CCCCTAACCCCTATTTTGGAACAA-TGGATG--TTTATCTGCCG--CAAGGCCAAAT----------TT-TTGATACAACTTTTAACAACGGATCTCTTGGCTCTCGCATCGATGAAGAACGCAGCGAAATGCGATAAGTAATGTGAATTGCAGAATTCAGTGAATCATCGAATCTTTGAACGCATCTTGCGCTCTCTGGTATTCCGGGGAGCACACCTGTTCGAGTGTCATTAAGACTCTCAAAT-AAAGGTGG----CTTTTG----CAG-CCATCTC-TGTTTGGA-CTTGGGC---TTTGCTGC--A-T------T-A----A-TGT-GGCTAGTCTTAAATCTATTAGC--TGAT-CCTTG-TT-----GG---GA-----TTTTGGTTCTACTCAGTGTGAT-AAT---TAA-----TCTAGCATTGAGG----ACAGTC-------------------TCAGAA---------------------CTGG-CCATA-G----------------C--TCTCTC----T----GGATTGCTTCT-------------------------------------------------------------------------------------------------------------------------------------------------------------------------------------------------------------------------------------------------------------------------------------------------------------------------------------------------------------------------------------------------------------------------------------------------------------------------------------------------------------------------------------------------------------------------------------------------------------------------------------------------------------------------------------------------------------------------------------------------------------------------------------------------------------------------------------------------------------------------------------------------------------------------------------------------------------------------------------------------------------------------------------------------------------------------------------------------------------------------------------------------------------------------------------------------------------------------------------------------------------------------------------------------------------------------------------------------------
	'Hydnum_sp_wi1A4spel_TAIWAN'                               --TACAG---A-GG----G----TTGATGCTGGTAG------T-TTATCT----AC-ATGTGCTCACTC-TTCTGA-TTT----A--TTTACACCTGTGCACTT-A-------ATT-----T-T---T---TTTCAAG-GGTC----------AGGGT-----AG-AACC----TGCCT-TTGGGAC--------TT---------------------AT-A-AG---CCCCTAACCCCTATTTTGGAACAA-TGGATG--TTTATCTGCCG--CAAGGCCAAAT----------TT-TTGATACAACTTTTAACAACGGATCTCTTGGCTCTCGCATCGATGAAGAACGCAGCGAAATGCGATAAGTAATGTGAATTGCAGAATTCAGTGAATCATCGAATCTTTGAACGCATCTTGCGCTCTCTGGTATTCCGGGGAGCACACCTGTTCGAGTGTCATTAAGACTCTCAAAT-AAAGGTGG----CTTTTG----CAG-CCATCTC-TGTTTGGA-CTTGGGC---TTTGCTGC--A-T------T-A----A-TGT-GGCTAGTCTTAAATCTATTAGC--TGAT-CCTTG-TT-----GG---GA-----TTTTGGTTCTACTCAGTGTGAT-AAT---TAA-----TCTAGCATTGAGG----ACAGTC-------------------TCAGAA---------------------CTGG-CCATA-G----------------C--TCTCTC----T----GGATTGCTTCT-------------------------------------------------------------------------------------------------------------------------------------------------------------------------------------------------------------------------------------------------------------------------------------------------------------------------------------------------------------------------------------------------------------------------------------------------------------------------------------------------------------------------------------------------------------------------------------------------------------------------------------------------------------------------------------------------------------------------------------------------------------------------------------------------------------------------------------------------------------------------------------------------------------------------------------------------------------------------------------------------------------------------------------------------------------------------------------------------------------------------------------------------------------------------------------------------------------------------------------------------------------------------------------------------------------------------------------------------------
	'Hydnum_umbilicatum_CORT_012241_USA_TYPE'                  ---TTAG---A-GG----G----TTGATGCTGGTAG------T-TTATCT----AC-ATGTGCCCACTC-TTCTGA-TTT----A--TTTACACCTGTGCACTT-C-------ATT-----T-T---T---TTTCAAG-GGTC----------AGGGT-----AG-AACC----TGCCT-TTGGGAC--------TT---------------------AT-A-AG---CCCCTAACCCCTATATTGGAACAA-TGGATG--TTTATCTGCCG--CAAGGCAAAAT----------TT-TTAATACAACTTTTAACAACGGATCTCTTGGCTCTCGCATGGATGAAGAACGCAGCGAAATGCGATAAGTAATGTGAATTGCAGAATTCAGTGAATCATCGAATCTTTGAACGCATCTTGCGCTCTCTGGTATTCCGGGGAGCACACCTGTTCGAGTGTCATTAAGACTCTCAAAT-AAAGGTGG----CTCTTG----CAG-CCATCTC-TGTTTGGA-CTTGGGC---TTTGCTGC--A-T------T-A----A-TGT-GGCTAGTCTTAAATCTATTAGC--TGGT-CCTTG-TT-----GA---GA-----TTTTGGTTCTACTCAGTGTGAT-AAT---T-A-----TCTAGCATTGAGG----ACAGTC-------------------TCAGAA---------------------CTGG-CCATA-G----------------C--TCTCTC----T----GGATTGCTTCT----------------------------------------------------------------------------------------------------------------------------------------------------------------------------------------------------------------------------------------------------------------------------------------------------------------------------------------------------------------------------------------------------------------------------------------------------------------------------------------------------------------------------------------------------------------------------------------------------------------------------------------------------------------------------------------------------------------------------------------------------------------------------------------------------------------------------------------------------------------------------------------------------------------------------------------AAGTAGGTT-AAAATCAC-CGATTGTC--CGGTTCCCGGCTCGCTGAATGTTC-YTTGCATTTCTGTAGCATGCCATGGTTCAAAGGCTGGCAGCGTGAGGGCAAGGCTGGTATCATCAAGGGGAAGACTCTGCTCGATGCCATCGACGGAATCGAACCTCCAACGCGCCCAACCGACAAACCCCTCCGACTTCCTCTTCAGGATGTGTACAAAATCGGCGGTATCGGCACAGTCCCTGTCGGTCGTGTTGAGACTGGTATCATCAAGGCCGGCATGATCGTCTCCTTCGCTCCAAGCAATGTGACGACTGAAGTCAAGTCCGTCGAGATGCACCATGAACAACTTGAGCAGGGTAACCCAGGTGACAACGTTGGTTTTAACATTAAGTGAGGGTTGCR
	'Hydnum_umbilicatum_UBC_F28405_CANADA'                     --TACAG---A-GG----G----TTGATGCTGGTAG------T-TTATCT----AC-ATGTGCCCACTC-TTCTGA-TTT----A--TTTACACCTGTGCACTT---------AAT-----T-T---T---TTTCAAG-GGTC----------AGGGT-----AG-AACC----TGCCT-TTGGGAC--------TT---------------------AT-A-AG---CCCCTAACCCCTATATTGGAACAA-TGGATG--TTTATCTGCCG--CAAGGCAAAAT----------TT-TTAATACAACTTTTAACAACGGATCTCTTGGCTCTCGCATCGATGAAGAACGCAGCGAAATGCGATAAGTAATGTGAATTGCAGAATTCAGTGAATCATCGAATCTTTGAACGCATCTTGCGCTCTCTGGTATTCCGGGGAGCACACCTGTTCGAGTGTCATTAAGACTCTCAAAT-AAAGGTGG----CTCTGG----CAG-CCATCTC-TGTTTGGA-CTTGGGC---TTTGCTGC--A-T------T-A----A-TGT-GGCTAGTCTTAAATCTATTAGC--TGAT-CCTTG-TT-----GA---GA-----TTTTGGTTCTACTCAGTGTGAT-AAT---T-A-----TCTAGCATTGAGG----ACAGTC-------------------TCAGAA---------------------CTGG-CCATA-G----------------C--TCTCTC----T----GGATTGCTTCT-------------------------------------------------------------------------------------------------------------------------------------------------------------------------------------------------------------------------------------------------------------------------------------------------------------------------------------------------------------------------------------------------------------------------------------------------------------------------------------------------------------------------------------------------------------------------------------------------------------------------------------------------------------------------------------------------------------------------------------------------------------------------------------------------------------------------------------------------------------------------------------------------------------------------------------------------------------------------------------------------------------------------------------------------------------------------------------------------------------------------------------------------------------------------------------------------------------------------------------------------------------------------------------------------------------------------------------------------------
	'Hydnum_subconnatum_RAS169_USA'                            --TACAG---A-GG----G----TTGATGCTGGTAG------T-TTATCT----AC-ATGTGCTCACTC-TTCTGA-TTT----A--TTTACACCTGTGCACTT---------AAT-----T-T---T---TTCCAAG-GGTC----------GGGGT-----AG-AACC----TGCCT-TTGGAGC--------TT---------------------AA-T-AG---CCCCTAACCCCTATATTGAAGTAA-TGGATG--TTTATGTGCCA--CAAGGCAAAAA--------T-TT-TTAATACAACTTTTAACAACGGATCTCTTGGCTCTCGCATCGATGAAGAACGCAGCGAAATGCGATAAGTAATGTGAATTGCAGAATTCAGTGAATCATCGAATCTTTGAACGCACCTTGCGCTCTCTGGTATTCCGGGGAGCACACCTGTTCGAGTGTCATTAAGACTATCAAAT-GAAGGTGT----CTTTT-----CAG-TCATCTC-TGTTTGGA-TTTGGGC---TTTGCTGC--A-T------T-A----A-TGT-GGCTAGTCTTAAATATATTAGC--TGGT-CCTTG-TT-----GA---GG-----TTTTGGTTCTACTCAGCGTGAT-AAT---T-A-----TCTAACGTTGAGG----ACAGTT-------------------TCAGAA---------------------CTGG-CCATA-GCG------------CTC--TCTCTT----T----GGATTGCTTCT----------------------------------------------------------------------------------------------------------------------------------------------------------------------------------------------------------------------------------------------------------------------------------------------------------------------------------------------------------------------------------------------------------------------------------------------------------------------------------------------------------------------------------------------------------------------------------------------------------------------------------------------------------------------------------------------------------------------------------------------------------------------------------------------------------------------------------------------------------------------------------------------------------CATGGAGACAACATGTTGGAGGAATCTGTSAAGTAGGTT-CAAATCAC-CGATTGTC--GGGTTCCCGGCTCGCTGAATGTTC-TTTGCATTTCTCTAGCATGCCATGGTTCAAAGGCTGGCAGCGTGAGGGCAAGGCCGGTATCATCAAGGGGAAGACTCTGCTCGACGCCATYGATGGAATCGAACCTCCAACGCGCCCAACCGACAAACCCCTCCGRCTTCCTCTTCAGGAYGTGTACAAAATCGGCGGTATCGGCACAGTCCCTGTCGGTCGTGTTGAGACTGGTATCATTAAGGCCGGCATGATCGTCTCCTTTGCTCCAAGCAATGTGACGACYGAAGTCAAGTCCGTCGAGATGCACCATGAACAACTTGAGCAGGGTAACCCAGGYGACAACGTTGGTTTCAACATTAAGTGAGGGTTGCG
	'Hydnum_subconnatum_RAS235_USA_TYPE'                       --TACAG---A-GG----G----TTGATGCTGGTAG------T-TTATCT----AC-ATGTGCTCACTC-TTCTGA-TTT----A--TTTACACCTGTGCACTT---------AAT-----T-T---T---TTYCAAG-GGTC----------GGGGT-----AG-AACC----TGCCT-TTGGAGC--------TT---------------------AA-T-AG---CCCCTAACCCCTATATTGAAGTAA-TGGATG--TTTATGTGCCA--CAAGGCAAAAA--------T-TT-TTAATACAACTTTTAACAACGGATCTCTTGGCTCTCGCATCGATGAAGAACGCAGCGAAATGCGATAAGTAATGTGAATTGCAGAATTCAGTGAATCATCGAATCTTTGAACGCACCTTGCGCTCTCTGGTATTCCGGGGAGCACACCTGTTCGAGTGTCATTAAGACTATCAAAT-GAAGGTGT----CTTTT-----CAG-TCATCTC-TGTTTGGA-TTTGGGC---TTTGCTGC--A-T------T-A----A-TGT-GGCTAGTCTTAAATATATTAGC--TGGT-CCTTG-TT-----GA---GG-----TTTTGGTTCTACTCAGCGTGAT-AAT---T-A-----TCTAACGTTGAGG----ACAGTT-------------------TCAGAA---------------------CTGG-CCATA-GCG------------CTC--TCTCTY----T----GGATTGCTTCT----------------------------------------------------------------------------------------------------------------------------------------------------------------------------------------------------------------------------------------------------------------------------------------------------------------------------------------------------------------------------------------------------------------------------------------------------------------------------------------------------------------------------------------------------------------------------------------------------------------------------------------------------------------------------------------------------------------------------------------------------------------------------------------------------------------------------------------------------------------------------------------------------------CATGGAGACAACATGTTGGAGGAATCTGTCAAGTAGGTT-CAAATCAC-CGATTGTC--GGGTTCCCGGCTCGCTGAATGTTC-TTTGCATTTCTCTAGCATGCCATGGTTCAAAGGCTGGCAGCGTGAGGGCAAGGCCGGTATCATCAAGGGGAAGACTCTGCTCGACGCCATCGATGGAATCGAACCTCCAACGCGCCCAACCGACAAACCCCTCCGRCTTCCTCTTCAGGAYGTGTACAAAATCGGCGGTATCGGCACAGTCCCTGTCGGTCGTGTTGAGACTGGTATCATTAAGGCCGGCATGATCGTCTCCTTTGCTCCAAGCAATGTGACGACCGAAGTCAAGTCCGTYGAGATGCACCATGAACAACTTGAGCAGGGTAACCCAGGYGACAACGTTGGTTTCAACATTAAGTGAGGGTTGCG
	'Hydnum_atlanticum_AJ1528_CANADA'                          --TACAG---A-GG----G----TTGATGCTGGTAG------T-TTATCT----AC-ATGTGCTCACTC-TTCTGA-TTT----A--TTTACACCTGTGCACTTAG-------TTT-----T-T---T---TTTCAAG-GGTC----------GGGGT-----AA-AACC----TGCCT-TTGGAAC--------TT---------------------AA-T-AG---CCCCTAACCCCTATATTGAAGTAA-TGGATG--TTTATCTGCCA--CAAGGCAAAAA----------AT-TTAATACAACTTTTAACAACGGATCTCTTGGCTCTCGCATCGATGAAGAACGCAGCGAAATGCGATAAGTAATGTGAATTGCAGAATTCAGTGAATCATCGAATCTTTGAACGCACCTTGCGCTCTCTGGTATTCCGGGGAGCACACCTGTTCGAGTGTCATTAAGACTATCAAAT-GAAGGTGG----CTTTT-----CAG-TCATCTC-TGTTTGGA-CTTGGGC---CTTGCTGT--A-T------TTA----A-TGC-GGCTAGTCTTAAATATATTAGC--TGGT-CCTTG-TT-----GA---GG-----TTTTGGTTCTACTCAGCGTGAT-AAT---T-A-----TCTAACGTTGAGG----ACAGTT-------------------TCAGAA---------------------CTGG-CCATA-G----------------C--TCTCTC----T----GGATTGCTTCT-------------------------------------------------------------------------------------------------------------------------------------------------------------------------------------------------------------------------------------------------------------------------------------------------------------------------------------------------------------------------------------------------------------------------------------------------------------------------------------------------------------------------------------------------------------------------------------------------------------------------------------------------------------------------------------------------------------------------------------------------------------------------------------------------------------------------------------------------------------------------------------------------------------------------------------------------------------------------------------------------------------------------------------------------------------------------------------------------------------------------------------------------------------------------------------------------------------------------------------------------------------------------------------------------------------------------------------------------------
	'Hydnum_atlanticum_AJ1732_CANADA_TYPE'                     -----------------------------------------------------------------------------------------------------------------TTT-----T-T---T---TTTCAAG-GGTC----------GGGGT-----AA-AACC----TGCCT-TTGGAAC--------TT---------------------AA-T-AG---CCCCTAACCCCTATATTGAAGTAA-TGGATG--TTTATCTGCCA--CAAGGCAAAAA----------AT-TTAATACAACTTTTAACAACGGATCTCTTGGCTCTCGCATCGATGAAGAACGCAGCGAAATGCGATAAGTAATGTGAATTGCAGAATTCAGTGAATCATCGAATCTTTGAACGCACCTTGCGCTCTCTGGTATTCCGGGGAGCACACCTGTTCGAGTGTCATTAAGACTATCAAAT-GAAGGTGG----CTTTT-----CAG-TCATCTC-TGTTTGGA-CTTGGGC---CTTGCTGT--A-T------TTA----A-TGC-GGCTAGTCTTAAATATATTAGC--TGGT-CCTTG-TT-----GA---GG-----TTTTGGTTCTACTCAGCGTGAT-AAT---T-A-----TCTAACGTTGAGG----ACAGTT-------------------TCAGAA---------------------CTGG-CCATA-G----------------C--TCTCTC----T----GGATTGCTTCT-------------------------------------------------------------------------------------------------------------------------------------------------------------------------------------------------------------------------------------------------------------------------------------------------------------------------------------------------------------------------------------------------------------------------------------------------------------------------------------------------------------------------------------------------------------------------------------------------------------------------------------------------------------------------------------------------------------------------------------------------------------------------------------------------------------------------------------------------------------------------------------------------------------------------------------------------------CAC-CGATTGTC--GGGTTCCCGGCTCGCTGAACGTTC-TTTCCATTTCTCTAGCATGCCATGGTTCAAAGGCTGGCAGCGTGAGGGCAAGGCTGGTATCATCAAGGGGAAGACTCTGCTCGACGCCATCGACGGAATCGAACCTCCAACGCGCCCAACCGACAAACCCCTCCGACTTCCTCTTCAGGATGTGTACAAAATCGGCGGTATCGGCACAGTCCCTGTCGGTCGTGTTGAAACTGGTATCATCAAGGCCGGCATGATCGTCTCCTTCGCTCCGAGCAATGTGACGACTGAAGTCAAGTCCGTCGAGATGCACCATGAACAACTTGAGCAGGGTAACCCAGGTGACAACGTTGGTTTCAACATTAAGTGAGGGTTGCG
	'Hydnum_cuspidatum_RAS205_USA'                             --TGCAG---A-GG----G----TTGATGCTGGTAG------T-TTGTCT----AC-ATGTGCTCACTC-TTCTGA-TTT----A--TTTACACCTGTGCACTTTT-------ATTTTTTAT-T---T---TTTCAAG-GGAC----------AGGGT-----AG-AACC----TGCCT-TTGGGAC-------TTT---------------------AT-C-AG---CCCCTAACCCCTATATTGGAACAA-TGGATG--TTTATCTGCCG--CAAGGCAAATT----------TT-TTAATACAACTTTTAACAACGGATCTCTTGGCTCTCGCATCGATGAAGAACGCAGCGAAATGCGATAAGTAATGTGAATTGCAGAATTCAGTGAATCATCGAATCTTTGAACGCACCTTGCGCTCTCTGGTATTCCGGGGAGCACACCTGTTCGAGTGTCATTAAGACTCTCAAAT-AAAGGTGG----CTTTG-----CAG-TCATCTCTTGTTTGGA-CTTGGGC---TTTGCTGC--A-T------T-A----A-TGT-GGCTAGTCTTAAATCTATTAGC--TGAT-CCTTG-TT-----GA---GGT-TTTTTTTGGTTCTACTCAGTGTGAT-AAT---T-A-----TCTAACATTGAGG----ACAGTC-------------------TCAGAA---------------------CTGG-CCATAGG----------------C--TCTCTC----T----GGATTGCTTCT-------------------------------------------------------------------------------------------------------------------------------------------------------------------------------------------------------------------------------------------------------------------------------------------------------------------------------------------------------------------------------------------------------------------------------------------------------------------------------------------------------------------------------------------------------------------------------------------------------------------------------------------------------------------------------------------------------------------------------------------------------------------------------------------------------------------------------------------------------------------------------------------------------------------------------------------------------------------------------------------------------------------------------------------------------------------------------------------------------------------------------------------------------------------------------------------------------------------------------------------------------------------------------------------------------------------------------------------------------
	'Hydnum_cuspidatum_RAS246_USA_TYPE'                        --TGCAG---A-GG----G----TTGATGCTGGTAG------T-TTATCT----AC-ATGTGCTCACTC-TTCTGA-TTT----ATTTTTACACCTGTGCACTTTT-------ATT-----T-T---T---TTTCAAG-GGAC----------AGGGT-----AG-AACC----TGCCT-TTGGGAC-------TTT---------------------AT-C-AG---CCCCTAACCCCTATATTGGAACAA-TGGATGTTTTTATCTGCCG--CAAGGCAAATT--------TCTT-TTAATACAACTTTTAACAACGGATCTCTTGGCTCTCGCATCGATGAAGAACGCAGCGAAATGCGATAAGTAATGTGAATTGCAGAATTCAGTGAATCATCGAATCTTTGAACGCACCTTGCGCTCTCTGGTATTCCGGGGAGCACACCTGTTCGAGTGTCATTAAGACTCTCAAATAAAAGGTGG----CTTTG-----CAG-TCATCTCTTGTTTGGA-CTTGGAC---TTTGCTGC--A-T------C-A----A-TGT-GGCTAGTCTTAAATCTATTAGC--TGAT-CCTTG-TT-----GA---GGT-TTTTTTTGGTTCTACTCAGTGTGAT-AAT---T-A-----TCTAACATTGAGG----ACAGTC-------------------TCAGAA---------------------CTGG-CCATA-G----------------C--TCTCTC----T----GGATTGCTTCT-------------------------------------------------------------------------------------------------------------------------------------------------------------------------------------------------------------------------------------------------------------------------------------------------------------------------------------------------------------------------------------------------------------------------------------------------------------------------------------------------------------------------------------------------------------------------------------------------------------------------------------------------------------------------------------------------------------------------------------------------------------------------------------------------------------------------------------------------------------------------------------------------------------GGAGACAACATGTTGGAGGAATCTGTCAAGTAGGTT-AAAATCAC-CGATTGTC--GGGTTCCTGGCTCGTTGAATGTTC-TTTGCATTTCTCTAGCATGCCATGGTTCAAAGGCTGGCAGCGTGAGGGCAAGGCTGGTATCATCAAGGGGAAGACTCTGCTCGATGCCATCGACGGAATCGAGCCTCCAACGCGCCCAACCGACAAACCCCTCCGACTTCCTCTTCAGGATGTGTACAAAATCGGTGGTATCGGCACAGTCCCTGTCGGTCGTGTTGAGACTGGTATCATCAAGGCCGGCATGATCGTCTCCTTTGCTCCCAGCAATGTGACGACTGAAGTCAAGTCCGTCGAGATGCACCATGAACAACTTGAGCAGGGTAACCCAGGTGACAACGTTGGTTTCAACATTAAGTGAGGGTTGCG
	'Hydnum_oregonense_RLP12318D_USA'                          --TAAAA---A-GG----G----TTGATGCTGGTAG------T-TTATCT----AC-ATGTGCTCACTC-TTCTGA-TTT----A--TTTACACCTGTGCACTTAA-------TTT-----T-T---T---TTTCAAG-GGT-------------------------ACT----CGCCT-TTGGAGC--------TT---------------------AA-T-AG---CCCCTAACCCCTATATTGAAGTAA-TGGATG--TTTATCTGCCA--CAAGGCAAAAA----------TT-TTAATACAACTTTTAACAACGGATCTCTTGGCTCTCGCATCGATGAAGAACGCAGCGAAATGCGATAAGTAATGTGAATTGCAGAATTCAGTGAATCATCGAATCTTTGAACGCACCTTGCGCTCTCTGGTATTCCGGGGAGCACACCTGTTCGAGTGTTATTAAGACTATCAAAC-AAAGGTGT------------------CTATCTC-TGTTTGGA-TTTGGGC---TTTGCTGC--A-T------T-A----A-TGT-GGCTAGTCTTAAATATATTAGC--TGGT-CCTTG-TT-----GA--GGG-----TTTTGGTTCTACTCAGCGTGAT-AAT---T-A-----TCTAACGTTGAGG----ACAGTT-------------------TCAGAC---------------------CTGG-CCATA-GTGAAAACTGGCCATAGC--TCTCTC----T----GGATTGCTTCT----------------------------------------------------------------------------------------------------------------------------------------------------------------------------------------------------------------------------------------------------------------------------------------------------------------------------------------------------------------------------------------------------------------------------------------------------------------------------------------------------------------------------------------------------------------------------------------------------------------------------------------------------------------------------------------------------------------------------------------------------------------------------------------------------------------------------------------------------------------------------------------------------------------------------------------AAGTAGGTT-AAAATCAC-CGATTGTC--GGGTTCCCGGCTCGCTGAATGTTC-TTTGCATTTCTCTAGCATGCCATGGTTCAAAGGCTGGCAGCGTGAGGGCAAGACTGGTATCATCAAGGGGAAGACTCTGCTCGACGCCATCGACGGAATCGAACCTCCAACGCGCCCAACCGACAAACCCCTCCGACTTCCTCTTCAGGATGTCTACAAAATCGGCGGTATCGGCACAGTCCCTGTCGGTCGTGTTGAGACTGGTATCATCAAGTCCGGCATGATCGTCTCCTTCGCTCCAAGCAATGTGACGACTGAAGTCAAGTCCGTCGAGATGCACCATGAACAACTTGAGCAGGGTAACCCAGGTGACAACGTTGGTTTCAACATTAAGTGAGGGTTGCA
	'Hydnum_oregonense_PNW_09_USA_TYPE'                        --TAAAA---A-GG----G----TTGATGCTGGTAG------T-TTATCT----AC-ATGTGCTCACTC-TTCTGA-TTT----A--TTTACACCTGTGCACTTAA--------TT-----T-T---T---TTTCAAG-GGT-------------------------ACT----CGCCT-TTGGAGC--------TT---------------------AA-T-AG---CCCCTAACCCCTATATTGAAGTAA-TGGATG--TTTATCTGCCA--CAAGGCAAAAT----------TT-TTAATACAACTTTTAACAACGGATCTCTTGGCTCTCGCATCGATGAAGAACGCAGCGAAATGCGATAAGTAATGTGAATTGCAGAATTCAGTGAATCATCGAATCTTTGAACGCACCTTGCGCTCTCTGGTATTCCGGGGAGCACACCTGTTCGAGTGTTATTAAGACTATCAAAC-AAAGGTGT------------------CTATCTC-TGTTTGGA-TTTGGGC---TTTGCTGC--A-T------T-A----A-TGT-GGCTAGTCTTAAATATATTAGC--TGGT-CCTTG-TT-----GA--GGG-----TTTTGGTTCTACTCAGCGTGAT-AAT---T-A-----TCTAACGTTGAGG----ACAGTT-------------------TCAGAC---------------------CTGG-CCATA-GTGAAAACTGGCCATAGC--TCTCTC----T----GGATTGCTTCT-------------------------------------------------------------------------------------------------------------------------------------------------------------------------------------------------------------------------------------------------------------------------------------------------------------------------------------------------------------------------------------------------------------------------------------------------------------------------------------------------------------------------------------------------------------------------------------------------------------------------------------------------------------------------------------------------------------------------------------------------------------------------------------------------------------------------------------------------------------------------------------------------------------------------------------------------------------------------------------------------------------------------------------------------------------------------------------------------------------------------------------------------------------------------------------------------------------------------------------------------------------------------------------------------------------------------------------------------------
	'Hydnum_ovoideisporum_BIO_12683_SPAIN_TYPE'                --TACAG---A-GGGG--T----TTGATGCTGGCAGT----TT-TTATCT----GT-ATGTGCTCACTC-TTCTGA-TTT----A--TTTACACTTGTGCACTTAA---------------T-T---T---TTTCAAG-GGTC----------AGGAT-----AG-AACC----TGCCT-TTGGAAC--------TT---------------------AT-A-AC-A-CCCCC-----CTATATTGAAATAA-TGGATG--TTTATGTGCCG--CAAGGCTTTAT--------T-TT-TATATACAACTTTTAACAACGGATCTCTTGGCTCTCGCATCGATGAAGAACGCAGCGAAATGCGATAAGTAATGTGAATTGCAGAATTCAGTGAATCATCGAATCTTTGAACGCACCTTGCGCTCTCTGGTATTCCGGGGAGCACGCCTGTTCGAGTGTCATTAAAACTCTCAAATAAAAGGTGG----CTTTG-----CAG-CTATCTC-TGTTTGGA-TTTGGGC---TTTGCTGC--ATT------TTA----G-TGT-GGCTAGTCTTAAATGTATTAGC--TGAT-CCTCA-TT-----GA---GG-----TCTTGGTTCTACTCAGCGTGAT-AAT---T-A-----TCTAACGTTGAGG----ACAGTC-------------------TTAGAA---------------------CTGG-CCATA-G----------------C--TCTCTC----T----GGATTGCTTCT-------------------------------------------------------------------------------------------------------------------------------------------------------------------------------------------------------------------------------------------------------------------------------------------------------------------------------------------------------------------------------------------------------------------------------------------------------------------------------------------------------------------------------------------------------------------------------------------------------------------------------------------------------------------------------------------------------------------------------------------------------------------------------------------------------------------------------------------------------------------------------------------------------------------------------------------------------------------------------------------------------------------------------------------------------------------------------------------------------------------------------------------------------------------------------------------------------------------------------------------------------------------------------------------------------------------------------------------------------
	'Hydnum_ovoideisporum_71106_SLOVENIA'                      --TACAG---A-GGGG--T----TTGATGCTGGCAGT----TT-TTATCT----GT-ATGTGCTCACTC-TTCTGA-TTT----A--TTTACACTTGTGCACTTAA---------------T-T---T---TTTCAAG-GGTC----------AGGAT-----AG-AACC----TGCCT-TTGGAAC--------TT---------------------AT-A-AC-A-CCCCC-----CTATATTGAAATAA-TGGATG--TTTATGTGCCG--CAAGGCTTTAT--------T-TT-TATATACAACTTTTAACAACGGATCTCTTGGCTCTCGCATCGATGAAGAACGCAGCGAAATGCGATAAGTAATGTGAATTGCAGAATTCAGTGAATCATCGAATCTTTGAACGCACCTTGCGCTCTCTGGTATTCCGGGGAGCACGCCTGTTCGAGTGTCATTAAAACTCTCAAATAAAAGGTGG----CTTTG-----CAG-CTATCTC-TGTTTGGA-TTTGGGC---TTTGCTGC--ATT------TTA----G-TGT-GGCTAGTCTTAAATGTATTAGC--TGAT-CCTCA-TT-----GA---GG-----TCTTGGTTCTACTCAGCGTGAT-AAT---T-A-----TCTAACGTTGAGG----ACAGTC-------------------TTAGAA---------------------CTGG-CCATA-G----------------C--TCTCTC----T----GGATTGCTTCT-------------------------------------------------------------------------------------------------------------------------------------------------------------------------------------------------------------------------------------------------------------------------------------------------------------------------------------------------------------------------------------------------------------------------------------------------------------------------------------------------------------------------------------------------------------------------------------------------------------------------------------------------------------------------------------------------------------------------------------------------------------------------------------------------------------------------------------------------------------------------------------------------------------------------------------------------------------------------------------------------------------------------------------------------------------------------------------------------------------------------------------------------------------------------------------------------------------------------------------------------------------------------------------------------------------------------------------------------------
	'Hydnum_subovoideisporum_H_6003707_FINLAND_TYPE'           --TGCAG---A-GGGGTTT----TTGATGCTGGCAG-----TT-TTATCT----GT-ATGTGCTCACTC-TTCTGA-TTT----A--TTTACACTTGTGCACTTAA--------TT-----T-T---T---TTTCAAG-GGTC----------AGGAT-----AG-AACC----TGCCT-TTGGAAC--------TT---------------------AT-A-AC---ACCCC-----CTATATTGAAATAA-TGGATG--TTTATGTGCCG--CAAGGCTTTAT--------T-TT-TATATACAACTTTTAACAACGGATCTCTTGGCTCTCGCATCGATGAAGAACGCAGCGAAATGCGATAAGTAATGTGAATTGCAGAATTCAGTGAATCATCGAATCTTTGAACGCACCTTGCGCTCTCTGGTATTCCGGGGAGCACGCCTGTTCGAGTGTCATTAAAACTCTCAAAT-AAAGGTGG----CTTTG-----CAG-CTATCTC-TGTTTGGA-TTTGGGC---TTTGCTGC--ATT------TTA----G-TGT-GGCTAGTCTTAAATGTATTAGC--TGAT-CGTGA-TT-----GA---GG-----TCTTGGTTCTACTCAGCGTGAT-AAT---T-A-----TCTAACGTTGAGG----ACAGTC-------------------TTAGAA---------------------CTGG-CCATA-G----------------C--TCTCTC----T----GGATTGCTTCT-------------------------------------------------------------------------------------------------------------------------------------------------------------------------------------------------------------------------------------------------------------------------------------------------------------------------------------------------------------------------------------------------------------------------------------------------------------------------------------------------------------------------------------------------------------------------------------------------------------------------------------------------------------------------------------------------------------------------------------------------------------------------------------------------------------------------------------------------------------------------------------------------------------------------------------------------------------------------------------------------------------------------------------------------------------------------------------------------------------------------------------------------------------------------------------------------------------------------------------------------------------------------------------------------------------------------------------------------------
	'Hydnum_orientalbidum_FJAU66570'                           --CACAG---A-GG----G----TTGATGCTGGCAG------T-TCTAAT----GC-ATGTGCTCACTC-TTCTGA-TTT----A--TTTACACCTGTGCACTTAA---------T-----T-T---T---CTTCAAA-GGC-----------AGGGT-----AG-AGTC----TGCCT-TTGAAGC-------TTT--------------------TAT-CTAA-A-ACCCC-----TTGTATTGAACTGG-TGAATG--TTTATCTGCCA--CAAGGCAAA-----------ATGGTTAATACAACTTTTAACAATGGATCTCTTGGCTCTCGCATCGATGAAGAACGCAGCGAAATGCGATAAGTAATGTGAATTGCAGAATTCAGTGAATCATCGAATCTTTGAACGCACCTTGCGCTCTCTGGTATTCCGGGGAGCACACCTGTTCGAGTGTCATTGGAACTCTCAAGCAAAAGACAT--GGCTTTG-----CTG-CTGTCTC-TGTTTGGA-TTTGGAC---TCTGCTGC--A-T------T-A----A-TGT-GGCTAGTCTTAAATGTATTAGC--TGGT-CCTCA-TT-----GA--GGG-----TTTTGGTTCTACTCGACGTGAT-AAT---T-A-----TCTGATGTTGAGG----ACAGTC-------------------TTAGGA---------------------CTGG-CCATG-G----------------C--TCTCTC----T----GGATTGCTTCT------------------------------------------------------------------------------------------------------------------------------------------------------------------------------------------------------------------------------------------------------------------------------------------------------------------------------------------------------------------------------------------------------------------------------------------------------------------------------------------------------------------------------------------------------------------------------------------------------------------------------------------------------------------------------------------------------------------------------------------------------------------------------------------------------------------------------------------------------------------------------------------------------------------------------------------------------------GGTTGTC-GAGATCCCAGACTAGCTGAACATGC-TTTGCGTCTCTCTAGCATGCCATGGTTCAAAGGCTGGTCGCGTGAGGGCAAAGCTGGTAYCATTAAGGGAAAGACTCTGCTCGATGCCATTGACGGAATCGAGCCCCCAACGCGCCCGACCGACAAACCTCTCCGACTTCCTCTTCAGGATGTGTACAAAATCGGTGGTATTGGCACGGTCCCTGTCGGTCGTGTTGAGACTGGCATCATCAAGGCTGGCATGATCGTCTCTTTCGCTCCAAGCAACGTGACAACCGAAGTCAAGTCCGTCGAGATGCACCATGAACAACTTGAGCAGGGTAACCCAGGTGACAACGTTGGTTTCAACGTTAAGTGAGAATTATG
	'Hydnum_orientalbidum_TUMH64068_JAPAN'                     --CACAG---A-GG----G----TTGATGCTGGCAG------T-TCTAAT----GC-ATGTGCTCACTC-TTCTGA-TTT----A--TTTACACCTGTGCACTTAA---------T-----T-T---T---CTTCAAA-GGC-----------AGGGT-----AG-AGTC----TGCCT-TTGAAGC-------TTT--------------------TAT-CTAA-A-ACCCC-----TTGTATTGAACTGG-TGAATG--TTTATCTGCCA--CAAGGCAAA-----------ATGGTTAATACAACTTTTAACAATGGATCTCTTGGCTCTCGCATCGATGAAGAACGCAGCGAAATGCGATAAGTAATGTGAATTGCAGAATTCAGTGAATCATCGAATCTTTGAACGCACCTTGCGCTCTCTGGTATTCCGGGGAGCACACCTGTTCGAGTGTCATTGGAACTCTCAAGCAAAAGACAT--GGCTTTG-----CTG-CTGTCTC-TGTTTGGA-TTTGGAC---TCTGCTGC--A-T------T-A----A-TGT-GGCTAGTCTTAAATGTATTAGC--TGGT-CCTCA-TT-----GA--GGG-----TTTTGGTTCTACTCGACGTGAT-AAT---T-A-----TCTGATGTTGAGG----ACAGTC-------------------TTAGGA---------------------CTGG-CCATG-G----------------C--TCTCTC----T----GGATTGCTTCT----------------------------------------------------------------------------------------------------------------------------------------------------------------------------------------------------------------------------------------------------------------------------------------------------------------------------------------------------------------------------------------------------------------------------------------------------------------------------------------------------------------------------------------------------------------------------------------------------------------------------------------------------------------------------------------------------------------------------------------------------------------------------------------------------------------------------------------------------------------------------------------------------------CATGGAGACAACATGTTGGAGGAATCTGTCAAGTAGGTT-GAAATYYC-CGGTTGTC-GAGATCCCAGACTAGCTGAACATGC-TTTGCGTCTCTCTAGCATGCCATGGTTCAAAGGCTGGTCGCGTGAGGGCAAAGCYGGTATCATTAAGGGAAAGACTCTGCTCGATGCCATTGACGGAATCGAGCCCCCAACGCGCCCGACCGACAAACCTCTCCGACTTCCTCTTCAGGATGTGTACAAAATCGGTGGTATTGGCACGGTCCCTGTCGGTCGTGTTGAGACCGGCATCATCAAGGCTGGYATGATCGTCTCTTTCGCTCCAAGCAACGTGACAACCGAAGTCAAGTCCGTCGAGATGCACCATGAACAACTT-----------------------------------------------------
	'Hydnum_orientalbidum_SFC20150902_97_SOUTH_KOREA'          --CACAG---A-GG----G----TTGATGCTGGCAG------T-TCTAAT----GC-ATGTGCTCACTC-TTCTGA-TTT----A--TTTACACCTGTGCACTTAA---------T-----T-T---T---CTTCAAA-GGC-----------AGGGT-----AG-AGTC----TGCCT-TTGAAGC-------TTT--------------------TAT-CTAA-A-ACCCC-----TTGTATTGAACTGG-TGAATG--TTTATCTGCCA--CAAGGCAAA-----------ATGGTTAATACAACTTTTAACAATGGATCTCTTGGCTCTCGCATCGATGAAGAACGCAGCGAAATGCGATAAGTAATGTGAATTGCAGAATTCAGTGAATCATCGAATCTTTGAACGCACCTTGCGCTCTCTGGTATTCCGGGGAGCACACCTGTTCGAGTGTCATTGGAACTCTCAAGCAAAAGACAT--GGCTTTG-----CTG-CTGTCTC-TGTTTGGA-TTTGGAC---TCTGCTGC--A-T------T-A----A-TGT-GGCTAGTCTTAAATGTATTAGC--TGGT-CCTCA-TT-----GA--GGG-----TTTTGGTTCTACTCGACGTGAT-AAT---T-A-----TCTGATGTTGAGG----ACAGTC-------------------TTAGGA---------------------CTGG-CCATG-G----------------C--TCTCTC----T----GGATTGCTTCTCTTTGGCTG-CCTGAGTTGTAATCTAGAGAAGTG-TTTTCTGTGCTGGACTGTGTTCAAGTTTCCTGGATATGGAACATCATAGAGGGTGAGAATCCCGTCCTTGACACAGA-TTCCCTAGTGC-TCTGTGATGCACTCTCAACGAGTCGAGTTGTTTGGGATTGCAGCTCAAAATGGGAGGTAAATTCCTTCTAAAGCTAAATATTGGCGAGAGACCGATAGCGAACAAGTACCGTGAGGGAAAGATGAAAAGCACTTTGGAAAGAGAGTTAAACAGTACGTGAAATTGTTAAAAGGGAAACAATTGAAGTCAGTCGCATCTACTTGGACTCAACCTTAC----TTTGG-TTTGGTGCATTTCCTTGTTGGATGGGCCAGTGTTCATG-TTAATTGCTGG-AAAAGGGGC-T--AGGGAATGTGG--CTCTTTT----GGGAGTG---TT-ATAGCCTTGGCTCATATACAGTGA--TTAATATGGAGTGGTACAGCATGCTTCGGTGGTGCTTGTGCTGGCATAATGGCTTTAAATGACCCGTCTTGAAACACGGACCAA-GGAGTCTAACATGTCTGCAAGTATTTGGGTGAT-AAACCC-------GAGTGCGTAATGAAAGTGA-TAGCTGGGAACCC---------------TGT----------------CAAAGGGGGGCACCAGTGCCCCGAGCGGATCTTC-TGTGATGCATCGGAGGTAGAGCATATATGTTGGGACCCGAAAGATGGTGAACTATGCCTGAATAGGGTGAAGCCAGAGGAAACTCTGGTG-GAGGCTCGTAGCGATTCTGACGTGCAAATCGATCGTCAAATTT----------------------------CATGGAGACAACATGTTGGAGGAATCTGTCAAGTAGGTT-GAAATCCC-CGGTTGTC-GAGATCCCAGACTAGCTGAACATGC-TTTGCGTCTCTCTAGCATGCCATGGTTCAAAGGCTGGTCGCGTGAGGGCAAAGCTGGTATCATTAAGGGAAAGACTCTGCTCGATGCCATTGACGGAATCGAGCCCCCAACGCGCCCGACCGACAAACCTCTCCGACTTCCTCTTCAGGATGTGTACAAAATCGGTGGTATTGGCACGGTSCCTGTCGGTCGTGTTGAGACCGGCATCATCAAGGCTGGTATGATCGTCTCTTTCGCTCCAAGCAACGTGACAACCGAAGTCAAGTCCGTCGAGATGCACCATGAACAACTTGAGCAGGGTAACCCAGGTGACAACGTCGGTTTCAACGTTAAGTGAGAATTATG
	'Hydnum_orientalbidum_Cui_12601_CHINA'                     --CACAG---A-GG----G----TTGATGCTGGCAG------T-TCTAAT----GC-ATGTGCTCACTC-TTCTGA-TTT----A--TTTACACCTGTGCACTTAA---------T-----T-T---T---CTTCAAA-GGC-----------AGGGT-----AG-AGTC----TGCCT-TTGAAGC-------TTT--------------------TAT-CTAA-A-ACCCC-----TTGTATTGAACTGG-TGAATG--TTTATCTGCCA--CAAGGCAAA-----------ATGGTTAATACAACTTTTAACAATGGATCTCTTGGCTCTCGCATCGATGAAGAACGCAGCGAAATGCGATAAGTAATGTGAATTGCAGAATTCAGTGAATCATCGAATCTTTGAACGCACCTTGCGCTCTCTGGTATTCCGGGGAGCACACCTGTTCGAGTGTCATTGGAACTCTCAAGCAAAAGACAT--GGCTTTG-----CTG-CTGTCTC-TGTTTGGA-TTTGGAC---TCTGCTGC--A-T------T-A----A-TGT-GGCTAGTCTTAAATGTATTAGC--TGGT-CCTCA-TT-----GA--GGG-----TTTTGGTTCTACTCGACGTGAT-AAT---T-A-----TCTGATGTTGAGG----ACAGTC-------------------TTAGGA---------------------CTGG-CCATG-G----------------C--TCTCTC----T----GGATTGCTTCT-------------------------------------------------------------------------------------------------------------------------------------------------------------------------------------------------------------------------------------------------------------------------------------------------------------------------------------------------------------------------------------------------------------------------------------------------------------------------------------------------------------------------------------------------------------------------------------------------------------------------------------------------------------------------------------------------------------------------------------------------------------------------------------------------------------------------------------------------------------------------------------------------------------------------------------------------------------------------------------------------------------------------------------------------------------------------------------------------------------------------------------------------------------------------------------------------------------------------------------------------------------------------------------------------------------------------------------------------------
	'Hydnum_sp_16_BF2016_HKAS92350_CHINA'                      --CACAG---A-GG----G----TTGATGCTGGCAG------T-TCTAAT----GC-ATGTGCTCACTC-TTCTGA-TTT----A--TTTACACCTGTGCACTTAA---------T-----T-T---T---CTTCAAA-GGC-----------AGGGTAG---AG-AGTC----TGCCT-TTGAAGC-------TTT--------------------TAT-CTAA-A-ACCCC-----TTGTATTGAACTGG-TGAATG--TTTATCTGCCA--CAAGGCAAA-----------ATGGTTAATACAACTTTTAACAATGGATCTCTTGGCTCTCGCATCGATGAAGAACGCAGCGAAATGCGATAAGTAATGTGAATTGCAGAATTCAGTGAATCATCGAATCTTTGAACGCACCTTGCGCTCTCTGGTATTCCGGGGAGCACACCTGTTCGAGTGTCATTGGAACTCTCAAGCAAAAGACAT--GGCTTTG-----CTG-CTGTCTC-TGTTTGGA-TTTGGAC---TCTGCTGC--A-T------T-A----A-TGT-GGCTAGTCTTAAATGTATTAGC--TGGT-CCTCA-TT-----GA--GGG-----TTTTGGTTCTACTCGACGTGAT-AAT---T-A-----TCTGATGTTGAGG----ACAGTC-------------------TTAGGA---------------------CTGG-CCATG-G----------------C--TCTCTC----T----GGATTGCTTCTCTTTGGCTG-CCTGAGTTGTAATCTAGAGAAGTG-TTTTCTGTGCTGGACTGTGTTCAAGTTTCCTGGATATGGAACATCATAGAGGGTGAGAATCCCGTCCTTGACACAGA-TTCCCCAGTGC-TCTGTGATGCACTCTCAACGAGTCGAGTTGTTTGGGATTGCAGCTCAAAATGGGAGGTAAATTCCTTCTAAAGCTAAATATTGGCGAGAGACCGATAGCGAACAAGTACCGTGAGGGAAAGATGAAAAGCACTTTGGAAAGAGAGTTAAACAGTACGTGAAATTGTTAAAAGGGAAACAATTGAAGTCAGTCGCATCTACTTGGACTCAACCTTAC----TTTGG-TTTGGTGCATTTCCTTGTTGGATGGGCCAGTGTTCATG-TTAATTGCTGG-AAAAGGGGC-T--AGGGAATGTGG--CTCTTTT----GGGAGTG---TT-ATAGCCTTGGCTCATATACAGTGA--TTAATATGGAGTGGTACAGCATGCTTCGGTGGTGCTTGTGCTGGCATAATGGCTTTAAATGACCCGTCTTGAAACACGGACCAA-GGAGTCTAACATGTCTGCAAGTATTTGGGTGAT-AAACCC-------GAGTGCGTAATGAAAGTGA-TAGCTGGGAACCC---------------TGT----------------CAAAGGGGGGCACCAGTGCCCCGAGCGGATCTTC-TGTGATGCATCGGAGGTAGAGCATATATGTTGGGACCCGAAAGATGGTGAACTATGCCTGAATAGGGTGAAGCCAGAGGAAACTCTGGTG-GAGGCTCGTAGCGATTCTGACGTGCAAATCGATCGTCAAATTTGGGTATAGGGGCGAAAGACTAATCGAAC----------------------------------------------------------------------------------------------------ATGCCATGGTTCAAAGGCTGGTCGCGTGAGGGCAAAGCTGGTATCATTAAGGGAAAGACTCTGCTCGATGCCATTGACGGAATCGAGCCCCCAACGCGCCCGACCGACAAACCTCTCCGACTTCCTCTTCAGGATGTGTACAAAATCGGTGGTATTGGCACGGTCCCTGTCGGTCGTGTTGAGACTGGCATCATCAAGGCTGGCATGATCGTCTCTTTCGCTCCAAGCAACGTGACAACCGAAGTCAAGTCCGTCGAGATGCACCATGAACAACTTGAGCAGGGTAACCCAGGTGACAACGTTGGTTTCAACGTTAAGTGAGAATTATG
	'Hydnum_orientalbidum_voucher_GDGM93480_CHINA'             --CACAG---A-GG----G----TTGATGCTGGCAG------T-TCTAAT----GC-ATGTGCTCACTC-TTCTGA-TTT----A--TTTACACCTGTGCACTTAA---------T-----T-T---T---CTTCAAA-GGC-----------AGGGTAG---AG-AGTC----TGCCT-TTGAAGC-------TTT--------------------TAT-CTAA-A-ACCCC-----TTGTATTGAACTGG-TGAATG--TTTATCTGCCA--CAAGGCAAA-----------ATGGTTAATACAACTTTTAACAATGGATCTCTTGGCTCTCGCATCGATGAAGAACGCAGCGAAATGCGATAAGTAATGTGAATTGCAGAATTCAGTGAATCATCGAATCTTTGAACGCACCTTGCGCTCTCTGGTATTCCGGGGAGCACACCTGTTCGAGTGTCATTGGAACTCTCAAGCAAAAGACAT--GGCTTTG-----CTG-CTGTCTC-TGTTTGGA-TTTGGAC---TCTGCTGC--A-T------T-A----A-TGT-GGCTAGTCTTAAATGTATTAGC--TGGT-CCTCA-TT-----GA--GGG-----TTTTGGTTCTACTCGACGTGAT-AAT---T-A-----TCTGATGTTGAGG----ACAGTC-------------------TTAGGA---------------------CTGG-CCATG-G----------------C--TCTCTC----T----GGATTGCTTCTCTTTGGCTG-CCTGAGTTGTAATCTAGAGAAGTG-TTTTCTGTGCTGGACTGTGTTCAAGTTTCCTGGATATGGAACATCATAGAGGGTGAGAATCCCGTCCTTGACACAGA-TTCCCCAGTGC-TCTGTGATGCACTCTCAACGAGTCGAGTTGTTTGGGATTGCAGCTCAAAATGGGAGGTAAATTCCTTCTAAAGCTAAATATTGGCGAGAGACCGATAGCGAACAAGTACCGTGAGGGAAAGATGAAAAGCACTTTGGAAAGAGAGTTAAACAGTACGTGAAATTGTTAAAAGGGAAACAATTGAAGTCAGTCGCATCTACTTGGACTCAACCTTAC----TTTGG-TTTGGTGCATTTCCTTGTTGGATGGGCCAGTGTTCATG-TTAATTGCTGG-AAAAGGGGC-T--AGGGAATGTGG--CTCTTTT----GGGAGTG---TT-ATAGCCTTGGCTCATATACAGTGA--TTAATATGGAGTGGTACAGCATGCTTCGGTGGTGCTTGTGCTGGCATAATGGCTTTAAATGACCCGTCTTGAAACACGGACCAA-GGAGTCTAACATGTCTGCAAGTATTTGGGTGAT-AAACCC-------GAGTGCGTAATGAAAGTGA-TAGCTGGGAACCC---------------TGT----------------CAAAGGGGGGCACCAGTGCCCCGAGCGGATCTTC-TGTGATGCATCGGAGGTAGAGCATATATGTTGGGACCCGAAAGATGGTGAACTATGCCTGAATAGGGTGAAGCCAGAGGAAACTCTGGTG-GAGGCTCGTAGCGATTCTGACGTGCAAATCGATCGTCAAATTTGGGTATAGGGGCGAAAGACTAATCGAAC---------------------------------------------------------------------------------------------------------------------------------------------------------------------------------------------------------------------------------------------------------------------------------------------------------------------------------------------------------------------------------------------------------------------------------------------
	'Hydnum_sp_15_BF2016_HKAS93259_CHINA'                      --------------------------------------------------------------------------GA-TTT----A--TTTACACCTGTGCACTTAA---------------T-C---T---TTTCGAA-GGC-----------AGGAT-----AG-AACC----TGCCT-TTGGAAC-------TTTA------------------TTAT-A----A-ACCCC-----TTGTATTGAAACAG-TGAATA--TTTATCTGCCA--TAAGGCAAA------------TT-TTAATACAACTTTTAACAACGGATCTCTTGGCTCTCGCATCGATGAAGAACGCAGCGAAATGCGATAAGTAATGTGAATTGCAGAATTCAGTGAATCATCGAATCTTTGAACGCACCTTGCACTCTCTGGTATTCCGGGGAGCACGCCTGTTCGAGTGTCATTGAAGCTCTCAAACCCAAGGTAG----CTTTG-----CAG-CTATCTC-TGTTTGGA-TTTGGAC---TTTGCTGC--A-T------C-A----A-TGTGGGCTAGTCTTAAATGTATTAGT--TGAT-CCTCT-TA-----GA--GGT-----TTTTGGTTCTACTCAGCGTGGT-AAT---T-A-----TCTAACGTTGAGG----ACAGTC-------------------TCAGGA---------------------CTGG-CCATA-GCCT-------------T--TCTGTC----T----GGATTGCTTCTCTTTGGCTG-CCCGAGTTGTAATCTAGAGAAGTGTTTTTCTGTGCTGGACTGTGTTCAAGTTTCCTGGATATGGAACATCATAGAGGGTGAGAATCCCGTCCTTGGCACAGA-CTCCCCAGTGC-TATGTGATGCACTTTCAACGAGTCGAGTTGTTTGGGATTGCAGCTCAAAATGGGAGGTAAATTCCTTCT-AAGCTAAATATTGGCGAGAGACCGATAACGAACAAGTACCGTGAGGGAAAGATGAAAAGCACTTTGGAAAGAGAGTTAAACAGTACGTGAAATTGTTAAAAGGGAAACAATTGAAGTCAGTCACATCTATTTGGACTCAGCCTTAC----TTCGG-TTTGGTGCATTTCCTTGT-GGATGGGCCAGTGTTCATG-TTGATTGCTGG-AAAAGGGGC-T--AGGGGATGTGG--CTCTTTT----GGGAGTG---TT-ATAACCTTGGCTCATATACAGTAA--TTAATATGGAGTGGTACAGCATGCTTCGGTGGTGCTTGTGCTGGCATAATGGCTTTAAATGACCCGTCTTGAAACACGGACCAA-GGAGTCTAACATGTCTGCAAGTATTTGGGTGATAAAACCC-------GAGTGCGTAATGAAAGTGA-TAGCTGGGAACCC---------------TGC------------------AAAGGGGGCACCAGTGCCCCGAGCGGATCTTC-TGTGATGCATCGGAGGTAGAGCATATATGTTGGGACCCGAAAGATGGTGAACTATGCCTGAATAGGGTGAAGCCAGAGGAAACTCTGGTG-GAGGCTCGTAGCGATTCTGACGTGCAAATCGATCGTCAAATTTGGGTATAGGGGCGAAAGACTAATCGAAC----------------------------------------------------------------------------------------------------ATGCCATGGTTCAAAGGCTGGTCGCGTGAGGGCAAAGCTGGTCTCATTAAGGGAAAGACTCTCCTCGATGCCATCGACGGAATCGAACCCCCAACGCGCCCGACCGACAAACCTCTCCGACTTCCTCTTCAGGATGTGTACAAAATCGGTGGTATTGGCACAGTCCCTGCCGGTCGTGTTGAGACCGGTATCATCAAGGCTGGCATGATCGTCTCTTTTGCTCCAAGCAACGTGACGACTGAAGTCAAGTCCGTCGAGATGCACCATGAACAACTTGAGCAGGGTAACCCAGGTGACAACGTTGGTTTCAACGTTAAGTGAGAATTATG
	'Hydnum_sp_15_BF2016_HKAS55325_CHINA'                      --CACAG---G-GG----G----TTGATGCTGGCAG-----TT-TTTGCT----GC-ATGTGCTCGCTC-TTCTGA-TTT----A--TTTACACCTGTGCACTTAA---------------T-C---T---TTTCGAA-GGC-----------AGGAT-----AG-AACC----TGCCT-TTGGAAC-------TTTA------------------TTAT-A----A-ACCCC-----TTGTATTGAAACAG-TGAATA--TTTATCTGCCA--TAAGGCAAA------------TT-TTAATACAACTTTTAACAACGGATCTCTTGGCTCTCGCATCGATGAAGAACGCAGCGAAATGCGATAAGTAATGTGAATTGCAGAATTCAGTGAATCATCGAATCTTTGAACGCACCTTGCACTCTCTGGTATTCCGGGGAGCACGCCTGTTCGAGTGTCATTGAAGCTCTCAAACCCAAGGTAG----CTTTG-----CAG-CTATCTC-TGTTTGGA-TTTGGAC---TTTGCTGC--A-T------C-A----A-TGTGGGCTAGTCTTAAATGTATTAGT--TGAT-CCTCT-TA-----GA--GGT-----TTTTGGTTCTACTCAGCGTGGT-AAT---T-A-----TCTAACGTTGAGG----ACAGTC-------------------TCAGGA---------------------CTGG-CCATA-GCCT-------------T--TCTGTC----T----GGATTGCTTCT-------------------------------------------------------------------------------------------------------------------------------------------------------------------------------------------------------------------------------------------------------------------------------------------------------------------------------------------------------------------------------------------------------------------------------------------------------------------------------------------------------------------------------------------------------------------------------------------------------------------------------------------------------------------------------------------------------------------------------------------------------------------------------------------------------------------------------------------------------------------------------------------------------------------------------------------------------------------------------------------------------------------------------------------------------------------------------------------------------------------------------------------------------------------------------------------------------------------------------------------------------------------------------------------------------------------------------------------------------
	'Hydnum_minum_TUMH60737_JAPAN_TYPE'                        --AATAG---A-GGGG--G----TTGATGCTGGCAG-----TT-TTTACT----GT-ATGTGCTCACTC-TTCTAA-TTT----A--TTTACACCTGTGCACTTGA--------TT-----T-T--CT---TTTCAAA-GGG-----------AGGGT-----AA-GACC----TGCCT-TTGGAAC-------TTT-------------------TTAT-TTAA-ACCCCCC-----TTTCAATGAATCAA-TGAATG--TTTATGAGCCG--TAAGGCAGA-----------ATT-TTAATACAACTTTTAACAACGGATCTCTTGGCTCTCGCATCGATGAAGAACGCAGCGAAATGCGATAAGTAATGTGAATTGCAGAATTCAGTGAATCATCGAATCTTTGAACGCACCTTGCGCTCTCTGGTATTCCGGGGAGCACACCTGTTCGAGTGTCATTGAAACTCTCAAAT-AGAGGTAG----TTTTTA----CGG-CTGTCTC-TGTTTGGA-TTTGGAC---TCTGCTGC--A-T------T-A----A-TGT-GGCTAGTCTTAAATGTATTAGC--TGGT-CCTCA-TT-----GAG---------GTTTGGTTCTACTCGGCGTGAT-AAT---T-A-----TCTAACGTTGAGG----ACAGTC------------------TTCAGGA---------------------CTGG-CCATG-GCT--------------C--TCTGTC----T----GGATTGCTTCT-------------------------------------------------------------------------------------------------------------------------------------------------------------------------------------------------------------------------------------------------------------------------------------------------------------------------------------------------------------------------------------------------------------------------------------------------------------------------------------------------------------------------------------------------------------------------------------------------------------------------------------------------------------------------------------------------------------------------------------------------------------------------------------------------------------------------------------------------------------------------------------------------------------------------------------------------------------------------------------------------------------------------------------------------------------------------------------------------------------------------------------------------------------------------------------------------------------------------------------------------------------------------------------------------------------------------------------------------------
	'Hydnum_minum_IFP_019482_CHINA'                            ------------------------------------------------------------------------------------------------------------------TT-----T-T--CT---TTTCAAA-GGG-----------AGGGT-----AA-GACC----TGCCT-TTGGAAC-------ATT-------------------TTAT-TTAA-ACCCCCC-----TTTCAATGAATCAA-TGAATG--TTTATGAGCCG--TAAGGCAGA-----------ATT-TTAATACAACTTTTAACAACGGATCTCTTGGCTCTCGCATCGATGAAGAACGCAGCGAAATGCGATAAGTAATGTGAATTGCAGAATTCAGTGAATCATCGAATCTTTGAACGCACCTTGCGCTCTCTGGTATTCCGGGGAGCACACCTGTTCGAGTGTCATTGAAACTCTCAAAT-AGAGGTAG----TTTTTA----CGG-CTGTCTC-TGTTTGGA-TTTGGAC---TCTGCTGC--A-T------T-A----A-TGT-GGCTAGTCTTAAATGTATTAGC--TGGT-CCTCA-TT-----GAG---------GTTTGGTTCTACTCGGCGTGAT-AAT---T-A-----TCTAACGTTGAGG----ACAGTC------------------TTCAGGA---------------------CTGG-CCATG-GCT--------------C--TCTGTC----T----GGATTGCTTCTCTTTGGCTG-CCCGAGTTGTAATCTAGAGAAGTG-TTTTCTGTGCTGGCCTGTGTTCAAGTTTCCTGGATATGGAACATCATAGAGGGTGAGAATCCCGTCTTTGGCACAGA-CTC-CCAGTGC-TATGTGATACACTCTCAACGAGTCGAGTTGTTTGGGATTGCAGCTCAAAATGGGAGGTAAATTCCTTCTAAAGCTAAATATTGGCGAGAGACCGATAGCGAACAAGTACCGTGAGGGAAAGATGAAAAGCACTTTGGAAAGAGAGTTAAACAGTACGTGAAATTGTTAAAAGGGAAACAATTGAAGTCAGTCGCATCTACTTGGACTCAGCCTTAC----TTTGG-TTTGGTGCATTTCCTTGT-GGATGGGCCAGTGTTCATG-TTGATTGCTGGAAAAAGGGGT-C--AGGGAATGTGG--CTCTTTC----GGGAGTG---TT-ATAGCCTTGGTTCATATACAACAA--TTAATATGGAGTGGTACAGCATGCTTCGGTGGTGCTTGTGCTGGCATAATGGCTTTAAATGACCCGTCTTGAAACACGGACCAA-GGAGTCTAACATGTCTGCAAGTATTTGGGTGAT-AAACCC-------GAGTGCGTAATGAAAGTGA-TAGCTGGGAACCC---------------TGC------------------AAAGGGGGCACCAGTGCCCCGAGCGGATCTTC-TGTGATGCATCGGAGGTAGAGCATATATGTTGGGACCCGAAAGATGGTGAACTATGCCTGAATAGGGTGAAGCCAGAGGAAACTCTGGTG-GAGGCTCGTAGCGATTCTGACGTGCAAATCGATCGTCAAATTTGGGTATAGGGGCGAAAGACTAATCGAAC---------------------------------------------------------------------------------------------------------------------------------------------------------------------------------------------------------------------------------------------------------------------------------------------------------------------------------------------------------------------------------------------------------------------------------------------
	'Hydnum_longibasidium_IFP_019463_CHINA'                    --TACAG---A-GG----G----TTGATGCTGGCAG-----GT-TTATCT----GC-ATGTGCTCGCTT-TTCTGG-TTT----A--TTTACACCTGTGCACTTGA---------------T-T---T---TCTTAGG-GGTT---------AGGGGTT-A-TAA-ACCC----TGCCT-TTGAGAA-------GTT--------------------TAT-A-AA---CCCCC-----TATATTTGGAACTG-TGGATG--TTTATCTGCCA--CAAGGCAAA------------TTCTTAATACAACTTTTAACAACGGATCTCTTGGCTCTCGCATCGATGAAGAACGCAGCGAAATGCGATAAGTAATGTGAATTGCAGAATTCAGTGAATCATCGAATCTTTGAACGCACCTTGCGCTCTCTGGTATTCCGGGGAGCACGCCTGTTCGAGTGTCATTAAGACTCTCAAAT-AAAGGTGG----CTTTG-----CAG-CCATCTC-TGTTTGGA-TTTGGGC---TTTGCTGC--A-T------T-A----A-TGT-GGCTAGTCTTAAATGTATTAGC--TGGT-CCTTA-TT-----GG--AGT-----TTGTGGTTCTACTCGGCGTGAT-AAT---T-A-----TCTAACGTTGAGG----ACAGTG-------------------TTAGAA---------------------CTGG-CCATA-GCT--------------C--TCTCTC----TG---GGATTGCTTCTCTCTGGCTGCCCCGAGTTGTAATCTAGAGAAGTG-TTTTCTGTGCTGGACTGCATTCAAGTTTCCTGGATATGGAACATCATAGAGGGTGAGAATCCCGTCTTTGATGCAGA-CTC-CCAGTGC-TCTGTGATGCACTCTCAACGAGTCGAGTTGTTTGGGATTGCAGCTCAAAATGGGAGGTAAATTCCTTCTAAAGCTAAATATTGGCGAGAGACCGATAGCGAACAAGTACCGTGAGGGAAAGATGAAAAGCACTTTGGAAAGAGAGTTAAACAGTACGTGAAATTGTTAAAAGGGAAACAATTGAAGTCAGTTGCATCTACTTGGACTCAGCCTTAC----CTTGG-TTTGGTGCATTTCCTTGT-GGATGGGCCAGTGTCTATG-TTGACTACTGG-AAAAGGGGC-T--AGGGAATGTGG--CTCTTTT----GGGAGTG---TT-ATAGCCCTGGCTCATATACAGTAA--TTAATATGGAGTGATACAGCATGCTTCGGTGGTGCTTGTGCTGGCATAATGGCTTTAAATGACCCGTCTTGAAACACGGACCAA-GGAGTCTAACATGTCTGCAAGTATTTGGGTGAT-AAACTC-------AAATGCGTAATGAAAGTGA-TGGCTGGGAACCT---------------TGC------------------AAAGGGGGCACCAGTGCCCCGAGCGGATCTTC-TGTGATGCATCGGAGGTAGAGCATACATGTTGAGACCCGAAAGATGGTGAACTATGCCTGAATAGGGTGAAGCCAGAGGAAACTCTGGTG-GAGGCTCGTAGCGATTCTGACGTGCAAATCGATCGTCAAATTTGGGTATAGGGGCGAAAGACTAATCGAACCATGGAGACAACATGTTGGAGGAATCCGTCAAGTAGGTT-AAAATCAC-CGATTGTC--GGATTTCCGGCTCGCTGAACATTC-TTTGCATTTCTCTAGCATGCCATGGTTCAAAGGCTGGTCGCGTGAGGGCAAGGCTGGTGTTATTAAGGGGAAGACTCTGCTCGATGCCATCGACGGAATCGAACCTCCAACGCGCCCAACCGATAAACCCCTCCGACTTCCTCTTCAGGATGTGTACAAAATCGGCGGTATCGGCACAGTCCCTGTCGGTCGTGTTGAGACTGGTATCATC--------------------------------------------------------------------------------------------------------------------------------------
	'Hydnum_longibasidium_IFP_019462_CHINA_TYPE'               --TACAG---A-GG----G----TTGATGCTGGCAG-----GT-TTATCT----GC-ATGTGCTCGCTT-TTCTGG-TTT----A--TTTACACCTGTGCACTTGA---------------T-T---T---TCTTAGG-GGTT---------AGGGGTT-A-TAA-ACCC----TGCCT-TTGAGAA-------GTT--------------------TAT-A-AA---CCCCC-----TATATTTGGAACTG-TGGATG--TTTATCTGCCA--CAAGGCAAA------------TTCTTAATACAACTTTTAACAACGGATCTCTTGGCTCTCGCATCGATGAAGAACGCAGCGAAATGCGATAAGTAATGTGAATTGCAGAATTCAGTGAATCATCGAATCTTTGAACGCACCTTGCGCTCTCTGGTATTCCGGGGAGCACGCCTGTTCGAGTGTCATTAAGACTCTCAAAT-AAAGGTGG----CTTTG-----CAG-CCATCTC-TGTTTGGA-TTTGGGC---TTTGCTGC--A-T------T-A----A-TGT-GGCTAGTCTTAAATGTATTAGC--TGGT-CCTTA-TT-----GG--AGT-----TTGTGGTTCTACTCGGCGTGAT-AAT---T-A-----TCTAACGTTGAGG----ACAGTG-------------------TTAGAA---------------------CTGG-CCATA-GCT--------------C--TCTCTC----TG---GGATTGCTTCTCTCTGGCTGCCCCGAGTTGTAATCTAGAGAAGTG-TTTTCTGTGCTGGACTGCATTCAAGTTTCCTGGATATGGAACATCATAGAGGGTGAGAATCCCGTCTTTGATGCAGA-CTC-CCAGTGC-TCTGTGATGCACTCTCAACGAGTCGAGTTGTTTGGGATTGCAGCTCAAAATGGGAGGTAAATTCCTTCTAAAGCTAAATATTGGCGAGAGACCGATAGCGAACAAGTACCGTGAGGGAAAGATGAAAAGCACTTTGGAAAGAGAGTTAAACAGTACGTGAAATTGTTAAAAGGGAAACAATTGAAGTCAGTTGCATCTACTTGGACTCAGCCTTAC----CTTGG-TTTGGTGCATTTCCTTGT-GGATGGGCCAGTGTCTATG-TTGACTACTGG-AAAAGGGGC-T--AGGGAATGTGG--CTCTTTT----GGGAGTG---TT-ATAGCCCTGGCTCATATACAGTAA--TTAATATGGAGTGATACAGCATGCTTCGGTGGTGCTTGTGCTGGCATAATGGCTTTAAATGACCCGTCTTGAAACACGGACCAA-GGAGTCTAACATGTCTGCAAGTATTTGGGTGAT-AAACTC-------AAATGCGTAATGAAAGTGA-TGGCTGGGAACCT---------------TGC------------------AAAGGGGGCACCAGTGCCCCGAGCGGATCTTC-TGTGATGCATCGGAGGTAGAGCATACATGTTGAGACCCGAAAGATGGTGAACTATGCCTGAATAGGGTGAAGCCAGAGGAAACTCTGGTG-GAGGCTCGTAGCGATTCTGACGTGCAAATCGATCGTCAAATTTGGGTATAGGGGCGAAAGACTAATCGAACCATGGAGACAACATGTTGGAGGAATCCGTCAAGTAGGTT-AAAATCAC-CGATTGTC--GGATTTCCGGCTCGCTGAACATTC-TTTGCATTTCTCTAGCATGCCATGGTTCAAAGGCTGGTCGCGTGAGGGCAAGGCTGGTGTTATTAAGGGGAAGACTCTGCTCGATGCCATCGACGGAATCGAACCTCCAACGCGCCCAACCGATAAACCCCTCCGACTTCCTCTTCAGGATGTGTACAAAATCGGCGGTATCGGCACAGTCCCTGTCGGTCGTGTTGAGACTGGTATCATC--------------------------------------------------------------------------------------------------------------------------------------
	'Hydnum_itachiharitake_TUMH_64033_JAPAN_TYPE'              --TACAG---A-GG----G----TTGATGCTGGCAG-----GT-TTATCT----GC-ATGTGCTCGCTT-TTCTGG-TTT----A--TTTACACCTGTGCGCTTGA---------------G-T---T---TCTTAGG-GGTT---------AGGGGTT-A-TAA-ACCC----TGCCT-TTGAGAA-------GTT--------------------TAT-A-AA---CCCCC-----TATATTTGGAACTG-TGGATG--TTTATCTGCCA--CAAGGCAAA------------TTCTTAATACAACTTTTAACAACGGATCTCTTGGCTCTCGCATCGATGAAGAACGCAGCGAAATGCGATAAGTAATGTGAATTGCAGAATTCAGTGAATCATCGAATCTTTGAACGCACCTTGCGCTCTCTGGTATTCCGGGGAGCACACCTGTTCGAGTGTCATTAAGACTCTCAAAT-AAAGGTGG----CTTTG-----CAG-CCATCTC-TGTTTGGA-TTTGGGC---TTTGCTGC--A-T------T-A----A-TGT-GGCTAGTCTTAAATGTATTAGC--TGGT-CCTTA-TT-----GG--AG------TTGTGGTTCTACTCGGCGTGAT-AAT---T-A-----TCTAACGTTGAGG----ACAGTG-------------------TTAGAA---------------------CTGG-CCATA-GCT--------------C--TCTCTC----T----GGATTGCTTCT----------------------------------------------------------------------------------------------------------------------------------------------------------------------------------------------------------------------------------------------------------------------------------------------------------------------------------------------------------------------------------------------------------------------------------------------------------------------------------------------------------------------------------------------------------------------------------------------------------------------------------------------------------------------------------------------------------------------------------------------------------------------------------------------------------------------------------------------------------------------------------------------------------CATGGAGACAACATGTTGGAGGAATCCGTCAAGTAGGTT-AAAATCACCCGATTGTC--GGATTTCCGGCTCGCTGAACATTC-TTTGCRTTTCTCTAGCATGCCATGGTTCAAAGGCTGGTCGCGTGAGGGGAAGGCTGGTGTTATTAAGGGGAAGACTCTRCTTGATGCCATCGACGGAATCGAACCTCCAACGCGCCCAACCGACAAACCCCTCCGACTTCCTCTTCAGGATGTGTACAAAATCGGCGGTATCGGCACAGTCCCTGTCGGTCGTGTTGAGACTGGTATCATCAAGGCCGGCATGATCGTCTCCTTCGCTCCAAGCAATGTGACGACTGAAGTCAAGTCCGTCGAGATGCACCATGAACAACTT-----------------------------------------------------
	'Hydnum_itachiharitake_TUMH_64032_JAPAN'                   --TACAG---A-GG----G----TTGATGCTGGCAG-----GT-TTATCT----GC-ATGTGCTCGCTT-TTCTGG-TTT----A--TTTACACCTGTGCGCTTGA---------------G-T---T---TCTTAGG-GGTT---------AGGGGTT-A-TAA-ACCC----TGCCT-TTGAGAA-------GTT--------------------TAT-A-AA---CCCCC-----TATATTTGGAACTG-TGGATG--TTTATCTGCCA--CAAGGCAAA------------TTCTTAATACAACTTTTAACAACGGATCTCTTGGCTCTCGCATCGATGAAGAACGCAGCGAAATGCGATAAGTAATGTGAATTGCAGAATTCAGTGAATCATCGAATCTTTGAACGCACCTTGCGCTCTCTGGTATTCCGGGGAGCACACCTGTTCGAGTGTCATTAAGACTCTCAAAT-AAAGGTGG----CTTTG-----CAG-CCATCTC-TGTTTGGA-TTTGGGC---TTTGCTGC--A-T------T-A----A-TGT-GGCTAGTCTTAAATGTATTAGC--TGGT-CCTTA-TT-----GG--AG------TTGTGGTTCTACTCGGCGTGAT-AAT---T-A-----TCTAACGTTGAGG----ACAGTG-------------------TTAGAA---------------------CTGG-CCATA-GCT--------------C--TCTCTC----T----GGATTGCTTCTCTCTGGCTG-CCCGAGTTGTAATCTAGAGAAGTG-TTTTCTGTGCTGGACTGCATTCAAGTTTCCTGGATATGGAACATCATAGAGGGTGAGAATCCCGTCTTTGGTGCAGA-CTC-CCAGTGC-TCTGTGATGCGCTCTCAACGAGTCGAGTTGTTTGGGATTGCAGCTCAAAATGGGAGGTAAATTCCTTCTAAAGCTAAATATTGGCGAGAGACCGATAGCGAACAAGTACCGTGAGGGAAAGATGAAAAGCACTTTGGAAAGAGAGTTAAACAGTACGTGAAATTGTTAAAAGGGAAACAATTGAAGTCAGTTGCATCTACTTGGACTCAGCCTTAC----CTTGG-TTTGGTGCATTTCCTTGT-GGATGGGCCAGTGTCTATG-TTGACTACTGG-AAAAGGGGC-T--AGGGAATGTGG--CTCTTTT----GGGAGTG---TT-ATAGCCCTGGCTCATATACAGTAA--TTAATATGGAGTGATACAGCATGCTTCGGTGGTGCTTGTGCTGGCATAATGGCTTTAAATGACCCGTCTTGAAACACGGACCAA-GGAGTCTAACATGTCTGCAAGTATTTGGGTGAT-AAACTC-------AAATGCGTAATGAAAGTGA-TGGCTGGGAACCT---------------TGC------------------AAAGGGGGCACCAGTGCCCCGAGCGGATCTTC-TGTGATGCATCGGAGGTAGAGCATACATGTTGGGACCCGAAAGATGGTGAACTATGCCTGAATAGGGTGAAGC-----------------------------------------------------------------------------------------CATGGAGACAACATGTTGGAGGAATCCGTCAAGTAGGTT-AAAATCA--CGATTGTC--GGATTTCCGGCTCGCTGAACATTC-TTTGCATTTCTCTAGCATGCCATGGTTCAAAGGCTGGTCGCGTGAGGGGAAGGCTGGTGTTATTAAGGGGAAGACTCTGCTTGATGCCATCGACGGAATCGAACCTCCAACGCGCCCAACCGACAAACCCCTCCGACTTCCTCTTCAGGATGTGTACAAAATCGGCGGTATCGGCACAGTCCCTGTCGGTCGTGTTGAGACTGGTATCATCAAGGCCGGCATGATCGTCTCCTTCGCTCCAAGCAATGTGACGACTGAAGTCAAGTCCGTCGAGATGCACCATGAACAACTT-----------------------------------------------------
	'Hydnum_paucispinum_NIBRFG0000508573_REPUBLIC_OF_KOREA'    --CACAG---A-GG----G----TTGATGCTGGCAG-----TC-TTATCT----GC-ATGTGCTCGCTC-TTCTGATTTY----A--TTTACACCTGTGCACTTAA---------------T-T---T---TCTCAGG-GGTC---------AGGGGTTG---TA-GACC----TGCCT-TTGGGAA-------GCT---------------------AT-A-AA---CCCCC-----TATATTTGCAACCA-TGGATG--TTTATCTGCCG--CAAGGCAAA-----------TTTTTTAATACAACTTTTAACAACGGATCTCTTGGCTCTCGCATCGATGAAGAACGCAGCGAAATGCGATAAGTAATGTGAATTGCAGAATTCAGTGAATCATCGAATCTTTGAACGCACCTTGCGCTCTCTGGTATTCCGGGGAGCACACCTGTTCGAGTGTCATTAAGACTCTCAAAT-AGAAGTGG----CCTTT-----GAG-CCATCTC-TGTTTGGA-TTTGGGC---TTTGCTGC--A-T------T-A----A-TGT-GGCTAGTCTTAAATGTATTAGC--TGGT-CCTTG-TT-----GG--GC------TTTTGGTTCTACTCAGCGTGAT-AAT---T-A-----TCTAACGTTGAGG----ACAGTG-------------------TCAGAA---------------------CTGG-CCATA-GCT--------------C--TCTCTC----T----GGGTTGCTTCTCTCTGGCTG-CCCGAGTTGTAATCTAGAGAAGTG-TTTTCTGTGCTGGACTGCATTCAAGTTTCCTGGATATGGAACATCATAGAGGGTGAGAATCCCGTCTTTAATGCAGA-CTG-CCAGTGC-TCTGTGATGCACTCTCAACGAGTCGAGTTGTTTGGGATTGCAGCTCAAAATGGGAGGTAAATTCCTTCTAAAGCTAAATATTGGCGAGAGACCGATAGCGAACAAGTACCGTGAGGGAAAGATGAAAAGCACTTTGGAAAGAGAGTTAAACAGTACGTGAAATTGTTAAAAGGGAAACAATTGAAGTCAGTTGCATCTACTTGGACTCAGCCTTAC----CTTGG-TTTGGTGCATTTCCTTGT-GGATGGGCCAGTGTTTATG-TTGATGACTGG-AAAAGGGGC-T--AGGGAATGTGG--CTCTTTC----GGGAGTG---TT-ATAGCCTTGGCTCATATACAGTAA--TTAATATGGAGTGGTACAGCATGCTTCGGTGGTGCTTGTGCTGGCATAATGGCTTTAAATGACCCGTCTTGAAACACGGACCAA-GGAGTCTAACATGTCTGCAAGTATTTGGGTGAT-AAACTC-------AAATGCGTAATGAAAGTGA-TGGCTGGGAACCC---------------TGC------------------AAAGGGGGCACCAGTGCCCCGAGCGGATCTTC-TGTGATGCATCGGAGGTAGAGCATACATGTTGGGACCCGAAAGATGGTGAACTATGCCTGAATAGGGTGAAGCCAGAGGAAACTCTGGTG-GAGGCTCGTAGCGATTCTGACGTGCAAATCGATCGTCAAATTTGGGTATAGGGGCGAAAGACTAATCGAAC---GGAGACAACATGTTGGAGGAGTCGGTTAAGTAGGTT-GAAGTCAC-TGGTTGCC-GGGATTTCGGACT-GCTGAACACAC-TTTGTGTTTCTATAGCATGCCATGGTTCAAAGGCTGGTCGCGTGAGGGCAAAGCTGGTACCATCAAGGGAAAGACTCTGCTCGATGCCATCGATGGAATCGAACCCCCAACGCGCCCGACCGACAAGCCTCTCCGACTTCCTCTTCAGGATGTATACAAAATTGGTGGTATCGGCACAGTCCCTGTCGGTCGTGTTGAGACTGGCATCATCAAGGCTGGCATGATCGTCTCCTTCGCTCCAAGTAACGTGACGACTGAAGTCAAGTCCGTCGAGATGCACCACGAACAACTTGAGCAGGGCAACCCAGGTGATAACGTTGGTTTCAACATTAAGTGAGAGTTACC
	'Hydnum_paucispinum_NIBRFG0000507153_VIETNAM'              --CACAG---A-GG----G----TTGATGCTGGCAG-----TC-TTATCT----GC-ATGTGCTCGCTC-TTCTGATTTT----A--TTTACACCTGTGCACTTAA---------------T-T---T---TCTCAGG-GGTC---------AGGGGTTG---TA-GACC----TGCCT-TTGGGAA-------GCT---------------------AT-A-AA---CCCCC-----TATATTTGCAACCA-TGGATG--TTTATCTGCCG--CAAGGCAAA-----------TTTTTTAATACAACTTTTAACAACGGATCTCTTGGCTCTCGCATCGATGAAGAACGCAGCGAAATGCGATAAGTAATGTGAATTGCAGAATTCAGTGAATCATCGAATCTTTGAACGCACCTTGCGCTCTCTGGTATTCCGGGGAGCACACCTGTTCGAGTGTCATTAAGACTCTCAAAT-AGAAGTGG----CCTTT-----GAG-CCATCTC-TGTTTGGA-TTTGGGC---TTTGCTGC--A-T------T-A----A-TGT-GGCTAGTCTTAAATGTATTAGC--TGGT-CCTTG-TT-----GG--GC------TTTTGGTTCTACTCAGCGTGAT-AAT---T-A-----TCTAACGTTGAGG----ACAGTG-------------------TCAGAA---------------------CTGG-CCATA-GCT--------------C--TCTCTC----T----GGGTTGCTTCTCTCTGGCTG-CCCGAGTTGTAATCTAGAGAAGTG-TTTTCTGTGCTGGACTGCATTCAAGTTTCCTGGATATGGAACATCATAGAGGGTGAGAATCCCGTCTTTAATGCAGA-CTG-CCAGTGC-TCTGTGATGCACTCTCAACGAGTCGAGTTGTTTGGGATTGCAGCTCAAAATGGGAGGTAAATTCCTTCTAAAGCTAAATATTGGCGAGAGACCGATAGCGAACAAGTACCGTGAGGGAAAGATGAAAAGCACTTTGGAAAGAGAGTTAAACAGTACGTGAAATTGTTAAAAGGGAAACAATTGAAGTCAGTTGCATCTACTTGGACTCAGCCTTAC----CTTGG-TTTGGTGCATTTCCTTGT-GGATGGGCCAGTGTTTATG-TTGATGACTGG-AAAAGGGGC-T--AGGGAATGTGG--CTCTTTC----GGGAGTG---TT-ATAGCCTTGGCTCATATACAGTAA--TTAATATGGAGTGGTACAGCATGCTTCGGTGGTGCTTGTGCTGGCATAATGGCTTTAAATGACCCGTCTTGAAACACGGACCAA-GGAGTCTAACATGTCTGCAAGTATTTGGGTGAT-AAACTC-------AAATGCGTAATGAAAGTGA-TGGCTGGGAACCC---------------TGC------------------AAAGGGGGCACCAGTGCCCCGAGCGGATCTTC-TGTGATGCATCGGAGGTAGAGCATACATGTTGGGACCCGAAAGATGGTGAACTATGCCTGAATAGGGTGAAGCCAGAGGAAACTCTGGTG-GAGGCTCGTAGCGATTCTGACGTGCAAATCGATCGTCAAATTTGGGTATAGGGGCGAAAGACTAATCGA--------------------------------------------------------GTC--GGGTTCCCGGCTCGCTGAACG----TTTGCATTTCTCTAGCATGCCATGGTTCAAAGGCTGGTCGCGTGAGGGCAAGGCTGGTGTCATTAAGGGGAAGACTTTGCTCGACGCCATCGACGGAATCGAACCTCCAACGCGCCCAACCGACAAACCCCTCCGACTTCCTCTTCAGGATGTGTACAAAATCGGCGGTATCGGCACAGTCCCTGTCGGTCGTGTTGAGACTGGTATCATCAAGGCCGGCATGATCGTTTCCTTCGCTCCAAGCAATGTGACGACTGAAGTCAAGTCCGTCGAGATGCACCATGAACAACTTGAGCAGGGTAACCCAGGTGACAATGTTGGTTTCAACATTAAGTGAG-------
	'Hydnum_paucispinum_NIBRFG0000503828_VIETNAM_TYPE'         --CACAG---A-GG----G----TTGATGCTGGCAG-----TC-TTATCT----GC-ATGTGCTYGCTC-TTCTGATTTC----A--TTTACACCTGTGCACTTAA---------------T-T---T---TCTCAGG-GGTC---------AGGGGTTG---TA-GACC----TGCCT-TTGGGAA-------GCT---------------------AT-A-AA---CCCCC-----TATATTTGCAACCA-TGGATG--TTTATCTGCCG--CAAGGCAAA-----------TTTTTTAATACAACTTTTAACAACGGATCTCTTGGCTCTCGCATCGATGAAGAACGCAGCGAAATGCGATAAGTAATGTGAATTGCAGAATTCAGTGAATCATCGAATCTTTGAACGCACCTTGCGCTCTCTGGTATTCCGGGGAGCACACCTGTTCGAGTGTCATTAAGACTCTCAAAT-AGAAGTGG----CCTTT-----GAG-CCATCTC-TGTTTGGA-TTTGGGC---TTTGCTGC--A-T------T-A----A-TGT-GGCTAGTCTTAAATGTATTAGC--TGGT-CCTTG-TT-----GG--GC------TTTTGGTTCTACTCAGCGTGAT-AAT---T-A-----TCTAACGTTGAGG----ACAGTG-------------------TCAGAA---------------------CTGG-CCATA-GCT--------------C--TCTCTC----T----GGGTTGCTTCTCTCTGGCTG-CCCGAGTTGTAATCTAGAGAAGTG-TTTTCTGTGCTGGACTGCATTCAAGTTTCCTGGATATGGAACATCATAGAGGGTGAGAATCCCGTCTTTAATGCAGA-CTG-CCAGTGC-TCTGTGATGCACTCTCAACGAGTCGAGTTGTTTGGGATTGCAGCTCAAAATGGGAGGTAAATTCCTTCTAAAGCTAAATATTGGCGAGAGACCGATAGCGAACAAGTACCGTGAGGGAAAGATGAAAAGCACTTTGGAAAGAGAGTTAAACAGTACGTGAAATTGTTAAAAGGGAAACAATTGAAGTCAGTTGCATCTACTTGGACTCAGCCTTAC----CTTGG-TTTGGTGCATTTCCTTGT-GGATGGGCCAGTGTTTATG-TTGATGACTGG-AAAAGGGGC-T--AGGGAATGTGG--CTCTTTC----GGGAGTG---TT-ATAGCCTTGGCTCATATACAGTAA--TTAATATGGAGTGGTACAGCATGCTTCGGTGGTGCTTGTGCTGGCATAATGGCTTTAAATGACCCGTCTTGAAACACGGACCAA-GGAGTCTAACATGTCTGCAAGTATTTGGGTGAT-AAACTC-------AAATGCGTAATGAAAGTGA-TGGCTGGGAACCC---------------TGC------------------AAAGGGGGCACCAGTGCCCCGAGCGGATCTTC-TGTGATGCATCGGAGGTAGAGCATACATGTTGGGACCCGAAAGATGGTGAACTATGCCTGAATAGGGTGAAGCCAGAGGAAACTCTGGTG-GAGGCTCGTAGCGATTCTGACGTGCAAATCGATCGTCAAATTTGGGTATAGGGGCGAAAGACTAATCGAAC---------------------------------------------------------------------------------------------------------------------------------------------------------------------------------------------------------------------------------------------------------------------------------------------------------------------------------------------------------------------------------------------------------------------------------------------
	'Hydnum_bifurcatum_FJAU66562'                              --CACAG---A-GG----G----TTGATGCTGGCAG------T-TTAATT----GC-ATGTGCTTGCTC-TTCTGATTTTT--TA--TTTACACCTGTGCACTCAA--------TT-----T-T---T---TTTCAAA-GGG-----------AGGGT-----AG-GACC----TGCCT-TTGGAAC-------TTT--------------------TAT-A----A-ACCCC-----TTGTATTGAGACA--TGAATG--TTTATCTGCCA--TAAGGCAAA------------TT-TTATTACAACTTTTAACAACGGATCTCTTGGCTCTCGCATCGATGAAGAACGCAGCGAAATGCGATAAGTAATGTGAATTGCAGAATTCAGTGAATCATCGAATCTTTGAACGCACCTTGCGCTCTCTGGTATTCCGGGGAGCACACCTGTTTGAGTGTCATTGGAACTATCAAAT-GAAGATAG----CATTG-----TAG-CTGTCTC-TGTTTGGA-TTTGGAC---TCTGCTGCA-A-T------TAAT---A-TGT-GGCTAGTCTTAAATGCATTAGC--TGGT-CCTCA-TT-----GA---GG-----TTTTGGTTCTACTCAGCATGAT-AAT---T-A-----TCTAATGTTGAGG----ACAGTT-------------------TCAGGA---------------------CTGG-CCATGCTCT--------------C--TCTCTC----T----GGATTGCTTCT-----------------------------------------------------------------------------------------------------------------------------------------------------------------------------------------------------------------------------------------------------------------------------------------------------------------------------------------------------------------------------------------------------------------------------------------------------------------------------------------------------------------------------------------------------------------------------------------------------------------------------------------------------------------------------------------------------------------------------------------------------------------------------------------------------------------------------------------------------------------------------------------------------------ATGGAGACAACATGTTGGAGGAATCTACCAAGTAGGCT-GAAATCAC-TGATTGTC-TGGATTTCGGACTCGCTGAACATTC-TTTGCGTTTCTCTAGCATGCCATGGTTCAAAGGCTGGTCGCGTGAGGGCAAAGCTGGTGTCATCAAGGGAAAGACTCTGCTCGACGCCATCGACGGAATTGAACCCCCAACGCGCCCGACCGACAAACCTCTCCGACTTCCTCTTCAGGATGTGTACAAAATCGGTGGTATCGGTACGGTCCCTGTCGGTCGTGTCGAGACTGGTATCATCAAGGCTGGCATGATCGTCTCCTTCGCTCCAAGCAATGTGACGACTGAAGTCAAGTCCGTCGAGATGCACCATGAACAACTTGAGCAAGGTAACCCAGGTGACAACGTTGGTTTCAACATTAAGTGAGAGA----
[truncated: 154,734 more chars]
