# Supplementary material for: Multi-gene phylogeny and taxonomy of Hydnum (Hydnaceae, Cantharellales) including a global phylogeny of ITS sequences for the genus
Source: IMA Fungus. 2026 Feb 3;17:e172544. doi: 10.3897/imafungus.17.172544 (PMC12892097; doi:10.3897/imafungus.17.172544)
Supplement: Supplementary material 3 — Supplementary information 3 [file imafungus-17-e172544-s003.treefile]

(Hydnum_pallidomarginatum_MHKMU_LP_Tang_3453_CHINA:0.0000028595,((((((((((((((Hydnum_sphaericum_Wei_10300_CHINA:0.0000000000,Hydnum_sphaericum_IFP_019471_CHINA:0.0000000000):0.0000009970,Hydnum_sphaericum_IFP_019470_CHINA_TYPE:0.0000009970)75.5/100:0.0007880422,((Hydnum_sphaericum_MHKMU_X_Na149_CHINA:0.0000009970,Hydnum_flosculum_Cui_22857_CHINA:0.0000020518)23/98:0.0007770097,(Hydnum_flosculum_Cui_23128_CHINA_TYPE:0.0012099229,Hydnum_flosculum_Cui_23131_CHINA:0.0009307190)0/71:0.0000024849)97.6/100:0.0067454298)96.6/100:0.0059510161,((x_19_CHINA:0.0000009970,Hydnum_sinorepandnum_voucher_GDGM82382_CHINA:0.0015137594)0/91:0.0000016474,Hydnum_sinorepandnum_voucher_GDGM82416_CHINA:0.0000009970)98.8/100:0.0077055454)87.2/100:0.0028622677,((((((Hydnum_repandoorientale_TUMH60745_JAPAN_TYPE:0.0000009970,Hydnum_repandoorientale_TUMH60746_JAPAN:0.0000009970)0/100:0.0016179307,Hydnum_subalpinum_TUMH_64016_JAPAN_TYPE:0.0026296105)0/81:0.0000023388,Hydnum_subalpinum_TUMH_64630_JAPAN:0.0000009970)76.6/98:0.0022921858,(Hydnum_cf_subalpinum_voucher_GDGM83086_CHINA:0.0000009970,x_43_CHINA:0.0000009970)78.7/100:0.0016054190)98.5/99:0.0120592941,((Hydnum_repandum_HKAS93253_GERMANY:0.0000009970,(x_16_FRANCE:0.0000023308,(Hydnum_boreorepandum_H_6003711_FINLAND_TYPE:0.0000009970,Hydnum_boreorepandum_HT_1679_FINLAND:0.0000009970)90.8/100:0.0036199351)32.5/77:0.0029538633)80/75:0.0009773524,(Hydnum_repandum_H_6003710_FINLAND_EPITYPE:0.0000009970,x_17_FRANCE:0.0009042156)0/40:0.0000011315)80.7/97:0.0023608731)89.6/87:0.0030135098,((Hydnum_neorepandum_HT_095_CANADA_TYPE:0.0000009970,Hydnum_neorepandum_HT_086_CANADA:0.0000009970)85.6/100:0.0016211216,Hydnum_washingtonianum_214:0.0000009970)89.8/100:0.0033309560)75.1/88:0.0009702323)81.9/100:0.0019248701,((Hydnum_vagabundum_CLO4985_USA_TYPE:0.0000009970,Hydnum_vagabundum_10782TJB_USA:0.0000009970)98.7/100:0.0139232791,(Hydnum_formosum_CO5236_PANAMA_TYPE:0.0050117592,Hydnum_formosum_AEFM1079_COSTA_RICA:0.0000028563)98.5/100:0.0173718033)52/94:0.0049521231)82.5/98:0.0034936586,(((Hydnum_subolympicum_F1188765_USA:0.0000009970,Hydnum_subolympicum_DAOM744368_CANADA:0.0000009970)82.2/100:0.0024878247,(Hydnum_olympicum_HT_134_USA_TYPE:0.0000009970,Hydnum_olympicum_SAT_05_USA:0.0000009970)91.4/100:0.0051328077)87.4/100:0.0046230736,Hydnum_slovenicum_LJU_1338_SLOVENIA_TYPE:0.0068590286)99.1/100:0.0167671456)95/99:0.0076923457,((((Hydnum_albertense_HT_354_CANADA_TYPE:0.0085122286,Hydnum_melleopallidum_UBC_F17492_CANADA_TYPE:0.0050303149)78.3/100:0.0022949133,((Hydnum_pallidocroceum_IFP_019466_CHINA_TYPE:0.0000009970,Hydnum_pallidocroceum_IFP_019467_CHINA:0.0000009970)96.3/100:0.0058405075,((Hydnum_jussii_H_6003709_FINLAND_TYPE:0.0000009970,x_15_CHINA:0.0000009970)90/100:0.0040175981,(Hydnum_jussii_IFP_019485_CHINA:0.0000009970,Hydnum_jussii_IFP_019486_CHINA:0.0000009970)0/94:0.0000021758)51.2/88:0.0055366530)94.1/99:0.0056586074)82.7/99:0.0028036431,((Hydnum_magnorufescens_TO_HG2818_ITALY_TYPE:0.0000009970,Hydnum_magnorufescens_161209_SLOVENIA:0.0000009970)98/100:0.0115487507,(Hydnum_ferruginescens_MH16005_USA_TYPE:0.0009759762,Hydnum_ferruginescens_RAS229_USA:0.0008860073)98.9/100:0.0122134622)98.8/100:0.0122233863)99.3/100:0.0135551431,(((((((Hydnum_melitosarx_HT_056_USA_TYPE:0.0000009970,Hydnum_melitosarx_K_176869_UK:0.0000009970)0/31:0.0000009970,Hydnum_melitosarx_voucher_GDGM84518_CHINA:0.0000009970)0/39:0.0000022964,scg720:0.0000009970)95.8/100:0.0113111526,(((((Hydnum_canadense_RAS100_USA:0.0000009970,Hydnum_canadense_HT_006_CANADA_TYPE:0.0000009970)0/51:0.0000009970,Hydnum_canadense_AJ1769NBM_CANADA:0.0000009970)99/100:0.0106446252,(Hydnum_sp_2_BF2016_HKAS92340_CHINA:0.0000027210,Hydnum_sp_2_BF2016_F1187537_CANADA:0.0000009970)84.1/99:0.0035354730)84.1/89:0.0022630819,(((Hydnum_persicinum_44LL_BELIZE_TYPE:0.0000009970,Hydnum_persicinum_MES_3199_BELIZE:0.0000009970)99.3/100:0.0102118188,((Hydnum_mulsicolor_RAS023_USA:0.0077922762,Hydnum_mulsicolor_LJU_1336_SLOVENIA_TYPE:0.0000009970)0/73:0.0000009970,Hydnum_mulsicolor_RAS108_USA:0.0000009970)0/79:0.0000027089)93.2/100:0.0038828985,(Hydnum_submulsicolor_HT_132_CANADA_TYPE:0.0015532464,Hydnum_submulsicolor_AJ1570NBM_CANADA:0.0000009970)73/100:0.0015170244)94.8/100:0.0054959886)84.8/90:0.0044879395,(Hydnum_sp_HKAS57385_CHINA:0.0000020386,Hydnum_longipes_voucher_GDGM82458_CHINA:0.0000029824)98/100:0.0144980887)96/100:0.0112473881)85.3/89:0.0029753351,((((Hydnum_quebecense_49JD_USA:0.0000009970,(Hydnum_quebecense_CN9_USA:0.0000009970,Hydnum_quebecense_HT_064_CANADA_TYPE:0.0000009970)0/73:0.0000009970)99.5/100:0.0182347701,(((((Hydnum_ellipsosporum_OS5579_GERMANY_TYPE:0.0000009970,Hydnum_ellipsosporum_HT_036_FINLAND:0.0000009970)0/79:0.0000009970,Hydnum_ellipsosporum_FD3281_SWITZERLAND:0.0000009970)75.4/98:0.0014264446,(Hydnum_sp_wi8T4spel_TAIWAN:0.0015486489,Hydnum_sp_wi1A4spel_TAIWAN:0.0000009970)94.1/100:0.0047306508)84.7/100:0.0035044243,(Hydnum_umbilicatum_CORT_012241_USA_TYPE:0.0066939032,Hydnum_umbilicatum_UBC_F28405_CANADA:0.0018710983)75.4/98:0.0027405336)86.5/100:0.0030499150,(Hydnum_cuspidatum_RAS205_USA:0.0014105520,Hydnum_cuspidatum_RAS246_USA_TYPE:0.0030892153)98.7/100:0.0119697272)76.8/96:0.0030270939)94.8/100:0.0088814149,((((Hydnum_subconnatum_RAS169_USA:0.0000009970,Hydnum_subconnatum_RAS235_USA_TYPE:0.0000009970)99.5/100:0.0116786694,(Hydnum_oregonense_RLP12318D_USA:0.0000009970,Hydnum_oregonense_PNW_09_USA_TYPE:0.0016237490)99.7/100:0.0169057440)48.6/96:0.0018176650,(Hydnum_atlanticum_AJ1528_CANADA:0.0000009970,Hydnum_atlanticum_AJ1732_CANADA_TYPE:0.0000009970)99.5/100:0.0119265854)88.2/100:0.0052825529,(Hydnum_fibrillosum_9543TJB_COSTA_RICA_TYPE:0.0000009970,Hydnum_fibrillosum_AC152_PANAMA:0.0000009970)100/100:0.0414599314)85/99:0.0050340488)97.1/100:0.0103190203,(((Hydnum_longibasidium_IFP_019463_CHINA:0.0000009970,Hydnum_longibasidium_IFP_019462_CHINA_TYPE:0.0000009970)87.2/100:0.0020850305,(Hydnum_itachiharitake_TUMH_64033_JAPAN_TYPE:0.0000009970,Hydnum_itachiharitake_TUMH_64032_JAPAN:0.0000009970)97.6/100:0.0043770476)99.9/100:0.0196324983,((Hydnum_paucispinum_NIBRFG0000508573_REPUBLIC_OF_KOREA:0.0000009970,Hydnum_paucispinum_NIBRFG0000503828_VIETNAM_TYPE:0.0000009970)85.8/100:0.0266003205,Hydnum_paucispinum_NIBRFG0000507153_VIETNAM:0.0023043927)99.8/100:0.0174906317)100/100:0.0224816563)88.1/99:0.0042702540)0/73:0.0000023479,((Hydnum_ovoideisporum_BIO_12683_SPAIN_TYPE:0.0000009970,Hydnum_ovoideisporum_71106_SLOVENIA:0.0000009970)0/59:0.0000020113,Hydnum_subovoideisporum_H_6003707_FINLAND_TYPE:0.0066069207)100/100:0.0345933328)81.5/65:0.0017530059,(((((((((Hydnum_fulvostriatum_FJAU66566:0.0000009970,Hydnum_fulvostriatum_FJAU66567:0.0000009970)98.7/100:0.0078890365,(Hydnum_roseotangerinum_MHKMU_LP_Tang_3458_CHINA_TYPE:0.0000009970,Hydnum_roseotangerinum_MHKMU_LP_Tang_3458_1_CHINA:0.0000009970)0/98:0.0008318227)0/54:0.0000011648,((Hydnum_crassipedum_FJAU66572:0.0000009970,(Hydnum_subberkeleyanum_TUMH_64081_JAPAN:0.0026102614,(Hydnum_albomarginatum_FJAU66574:0.0000009970,Hydnum_albomarginatum_FJAU66575:0.0000009970)83.5/98:0.0019901743)0/84:0.0011873428)0/37:0.0000009970,Hydnum_crassipedum_FJAU66573:0.0000009970)0/79:0.0000010122)75.3/85:0.0009335671,Hydnum_subberkeleyanum_TUMH_64075_JAPAN_TYPE:0.0009832363)75.4/85:0.0008917730,(Hydnum_ventricosum_IFP_019479_CHINA:0.0000009970,Hydnum_ventricosum_IFP_019478_CHINA_TYPE:0.0000009970)90.3/100:0.0024827001)59.6/89:0.0022313184,((((Hydnum_berkeleyanum_HKAS77834_CHINA:0.0000009970,x_12_CHINA:0.0038793985)0/64:0.0000020909,Hydnum_berkeleyanum_CAL_1656_INDIA_TYPE:0.0000009970)0/39:0.0000009970,scg790:0.0000009970)0/32:0.0000009970,(x_18_CHINA:0.0008243455,scg704:0.0000009970)0/84:0.0001367576)92.5/99:0.0040457591)97.8/100:0.0113710353,(Hydnum_rufescens_HT_7839_ESTONIA:0.0000009970,Hydnum_rufescens_H_6003708_FINLAND_EPITYPE:0.0000009970)93.6/100:0.0094588596)47.1/98:0.0023615485,(((Hydnum_aerostatisporum_MR00311_USA:0.0000024073,Hydnum_aerostatisporum_PC_0142474_USA_TYPE:0.0000027200)0/78:0.0000027370,Hydnum_subrufescens_HT_154_CANADA_TYPE:0.0032323859)0/75:0.0000025462,Hydnum_aerostatisporum_RAS157_USA:0.0000009970)93.4/100:0.0104124241)94.9/99:0.0050043864,((((Hydnum_tangerinum_IFP_019473_CHINA_TYPE:0.0000000000,Hydnum_tangerinum_IFP_019475_CHINA:0.0000000000):0.0000009970,Hydnum_tangerinum_IFP_019474_CHINA:0.0000009970)77.5/100:0.0019225287,(Hydnum_minospororufescens_TUMH_64041_JAPAN_TYPE:0.0000009970,Hydnum_minospororufescens_TUMH_64039_JAPAN:0.0000009970)86.5/100:0.0026699943)98.4/100:0.0164117409,((Hydnum_crocidens_PERTH08072965_AUSTRALIA:0.0000009970,Hydnum_crocidens_PERTH08095981_AUSTRALIA:0.0000009970)0/73:0.0000028564,Hydnum_crocidens_PDD93278_NEWZEALAND:0.0192675687)100/100:0.0751548917)89.9/98:0.0077362576)79.4/55:0.0028473570)90.4/59:0.0050123682)99.1/100:0.0123616081)73.1/99:0.0017688004,((((Hydnum_sp_GD1584_AUSTRALIA:0.1028649894,(Hydnum_sp_SL1121_SINGAPORE:0.0000026061,Hydnum_sp_FRI62832_MALAYSIA:0.0015489355)99.6/100:0.0628642648)96.7/100:0.0439205474,((((Hydnum_sp_BH2066F_AUSTRALIA:0.0000009970,Hydnum_sp_17_BF2016_GD1588_AUSTRALIA:0.0000009970)0/71:0.0000024296,x_8_AUSTRALIA:0.0000009970)82.8/100:0.0022794857,(Hydnum_sp_17_BF2016_PERTH08072957_AUSTRALIA:0.0000009970,Hydnum_sp_17_BF2016_PERTH07830742_AUSTRALIA:0.0000025123)77.4/99:0.0009813727)95.7/99:0.0071911453,(Hydnum_sp_17_BF2016_PDD98029_NEWZEALAND:0.0000026403,Hydnum_sp_17_BF2016_PDD93275_NEWZEALAND:0.0000024640)92.8/100:0.0039382731)97.1/100:0.0193785222)76.6/95:0.0124642559,((((Hydnum_sp_19_BF2016_PERTH08091676_AUSTRALIA:0.0000009970,Hydnum_sp_19_BF2016_PERTH08093865_AUSTRALIA:0.0000009970)84.2/97:0.0009661674,Hydnum_sp_19_BF2016_PERTH07608543_AUSTRALIA:0.0000009970)73.7/95:0.0019581969,Hydnum_sp_19_BF2016_PERTH08018413_AUSTRALIA:0.0000009970)100/100:0.0887836346,Hydnum_sp_PGK13_025_1_NEW_CALEDONIA:0.1133192474)83.9/98:0.0210397166)69.6/87:0.0119143813,((Hydnum_sp_18_BF2016_PDD94968_NEWZEALAND:0.0000009970,Hydnum_sp_18_BF2016_GD1589_AUSTRALIA:0.0014482025)0/63:0.0000107105,Hydnum_sp_18_BF2016_GD1590_AUSTRALIA:0.0023165982)100/100:0.0624182022)100/100:0.0462023527)92/100:0.0071968441,(((((((Hydnum_pinicola_SFC20180928_18_SOUTH_KOREA:0.0006746774,(Hydnum_pinicola_TUMH_64004_JAPAN_TYPE:0.0000009970,((Hydnum_pinicola_TUMH_64000_JAPAN:0.0000009970,Hydnum_pinicola_TUMH_64002_JAPAN:0.0009745040)0/87:0.0000021233,Hydnum_pinicola_TUMH_64003_JAPAN:0.0009748640)0/81:0.0000009970)0/88:0.0000009970)79.7/98:0.0012862898,((Hydnum_pinicola_voucher_GDGM93020_CHINA:0.0000023060,(scg1124:0.0000027675,(Hydnum_pinicola_voucher_GDGM83047_CHINA:0.0000009970,scg1127:0.0000027626)92.6/69:0.0007073143)0/65:0.0000028044)84.6/67:0.0009954312,scg1128:0.0000023383)87.1/100:0.0019971403)98.2/100:0.0091400513,((Hydnum_albomagnum_131LL_DOMINICAN_REPUBLIC:0.0000009970,Hydnum_albomagnum_RAS231_USA_EPITYPE:0.0000009970)75.1/100:0.0013439615,(Hydnum_subcremeoalbum_TUF110688_PAPANEWGUINEA:0.0048541156,((Hydnum_cremeoalbum_TUMH60740_JAPAN_TYPE:0.0000009970,Hydnum_cremeoalbum_HKAS92345_CHINA:0.0011114761)0/100:0.0000012347,Hydnum_cremeoalbum_GDGM93011_CHINA:0.0000009970)75.7/100:0.0022884502)97.3/100:0.0129305432)90.8/100:0.0052432731)97.4/100:0.0168336439,((Hydnum_reginae_KM_265258_UK_TYPE:0.0000009970,Hydnum_pallidum_r_TUF106235_ESTONIA:0.0000009970)0/87:0.0000009970,Hydnum_pallidum_a_MAFungi_40149_SPAIN:0.0000009970)100/100:0.0443643778)89.2/92:0.0094023196,(((Hydnum_albidum_10640TJB_USA_EPITYPE:0.0000009970,Hydnum_albidum_AH179NBM_CANADA:0.0000009970)98.9/100:0.0126549445,(((Hydnum_orientalbidum_FJAU66570:0.0000009970,((((Hydnum_orientalbidum_TUMH64068_JAPAN:0.0000020053,(Hydnum_orientalbidum_SFC20150902_97_SOUTH_KOREA:0.0000009970,Hydnum_orientalbidum_TUMH_62998_JAPAN_TYPE:0.0000009970)0/99:0.0000026034)0/100:0.0027280143,x_4_CHINA:0.0000009970)0/79:0.0000009970,Hydnum_orientalbidum_voucher_GDGM93480_CHINA:0.0000009970)0/35:0.0000028063,(Hydnum_sp_16_BF2016_HKAS92350_CHINA:0.0000009970,Hydnum_sp_16_BF2016_HKAS92349_CHINA:0.0000026134)0/16:0.0000009970)0/11:0.0000021895)0/51:0.0000009970,Hydnum_orientalbidum_FJAU66571:0.0000009970)97.9/100:0.0230020354,(Sistotrema_muscicola_taxon_154757_FINLAND:0.0000009970,Sistotrema_muscicola_KHL_11721_FINLAND:0.0000025936)100/100:0.1668152469)12.7/75:0.0018952291)99.2/79:0.0156193462,((Hydnum_flavidocanum_IFP_019460_CHINA_TYPE:0.0000023668,Hydnum_flavidocanum_IFP_019461_CHINA:0.0000025989)99.9/100:0.0212945705,(Hydnum_sp_15_BF2016_HKAS93259_CHINA:0.0000021638,Hydnum_sp_15_BF2016_HKAS55325_CHINA:0.0000024249)100/100:0.0288007557)20.9/88:0.0043398226)95/78:0.0072804169)77.8/66:0.0028684409,((((((((Hydnum_bifurcatum_FJAU66562:0.0000029522,Hydnum_bifurcatum_FJAU66563:0.0000009970)92.7/100:0.0009246286,Hydnum_tomaense_TUMH_64085_JAPAN:0.0000025329)0/94:0.0000025842,Hydnum_tomaense_TUMH_64086_JAPAN_TYPE:0.0000009970)0/90:0.0000026321,Hydnum_treui_KA0732_PAPUANEWGUINEA_TYPE:0.0019264536)0/81:0.0023830291,(Hydnum_treui_NKZeng8373_CHINA:0.0000009970,Hydnum_treui_NKZeng8374_CHINA:0.0000009970)98.4/100:0.0059235677)0/88:0.0000366745,(Hydnum_roseoalbum_MHKMU_WH_Zhang_606_CHINA_TYPE:0.0000009970,Hydnum_roseoalbum_MHKMU_WH_Zhang_606_1_CHINA:0.0000009970)99.4/100:0.0087095569)91.1/99:0.0064092209,Hydnum_zongolicense_MEXU_26248_MEXICO_TYPE:0.0086827735)99/100:0.0258372465,(Hydnum_elatum_HKAS92352_SINGAPORE:0.0053021194,Hydnum_elatum_FRI62309_MALAYSIA:0.0072422228)100/100:0.1285012097)62.5/93:0.0026163341)97.2/86:0.0078075478,((Hydnum_aurantiascens_MES_3176_BELIZE:0.0000009970,Hydnum_aurantiascens_14LL_BELIZE_TYPE:0.0000009970)100/100:0.0317623278,((((Hydnum_microcarpum_voucher_GDGM879021_CHINA:0.0000009970,Hydnum_microcarpum_voucher_GDGM87902_CHINA:0.0000023545)0/93:0.0012925706,(x_24:0.0029906538,x_25:0.0008948070)96.7/100:0.0052029306)100/100:0.0224915140,((((Hydnum_tenuistipitum_IFP_019476_CHINA_TYPE:0.0000009970,((Hydnum_sp_voucher_GDGM92097_CHINA:0.0000009970,(x_26:0.0017367035,x_28:0.0017800492)0/74:0.0000019987)0/90:0.0012386274,Hydnum_sp_voucher_GDGM91207_CHINA:0.0000009970)0/50:0.0000022457)0/32:0.0000009970,Hydnum_tenuistipitum_IFP_019477_CHINA:0.0000009970)94.8/99:0.0076286034,(Hydnum_alboluteum_TUMH_63992_JAPAN:0.0000009970,Hydnum_alboluteum_TUMH_63988_JAPAN_TYPE:0.0000009970)94.2/100:0.0059654683)23.4/87:0.0020892584,((Hydnum_brevispinum_IFP_019464_CHINA_TYPE:0.0000009970,Hydnum_brevispinum_IFP_019465_CHINA:0.0000009970)99.6/100:0.0120597435,(Hydnum_minum_TUMH60737_JAPAN_TYPE:0.0000009970,Hydnum_minum_IFP_019482_CHINA:0.0011145842)100/100:0.0343930636)96.9/90:0.0106536595)75.8/61:0.0054313015)70.9/61:0.0011173874,(Hydnum_alboaurantiacum_AJ1766_CANADA:0.0000009970,Hydnum_alboaurantiacum_RAS186_USA_TYPE:0.0024002085)100/100:0.0217933673)97.5/81:0.0067140363)62.4/78:0.0008175263)86.8/96:0.0033588394)98.8/100:0.0092874322,((Hydnum_subtilior_Cif3425_MEXICO:0.0023043158,(Hydnum_subtilior_RAS180_USA:0.0000009970,Hydnum_subtilior_TENN_073034_USA_TYPE:0.0000009970)75.3/100:0.0014363791)98.7/100:0.0116222141,(Hydnum_albopallidum_TUMH_63999_JAPAN:0.0000009970,Hydnum_albopallidum_TUMH_63997_JAPAN_TYPE:0.0010473289)94.3/100:0.0054729882)97.2/100:0.0078187678)78/85:0.0062691294,(Hydnum_vesterholtii_BIO_10429_FRANCE_TYPE:0.0000009970,Hydnum_vesterholtii_BIO_10452_SPAIN:0.0000009970)91.5/100:0.0066732090)33.1/56:0.0021364800,((((Hydnum_khanspurense_PAKISTAN_KH_09_LAN88021_TYPE:0.0000009970,Hydnum_khanspurense_PAKISTAN_KH_50_LAN29722:0.0000009970)80.5/100:0.0016711103,(Hydnum_pallidomarginatum_SFC20180705_81_REPUBLIC_OF_KOREA:0.0000009970,((Hydnum_pallidomarginatum_IFP_019468_CHINA_TYPE:0.0005546619,Hydnum_flabellatum_IFP_019459_CHINA_TYPE:0.0123069384)0/60:0.0000061688,x_49_CHINA:0.0000009970)0/97:0.0001797641)80.2/98:0.0008305693)75.6/100:0.0007706000,(Hydnum_tottoriense_TUMH_64091_JAPAN_TYPE:0.0000009970,Hydnum_tottoriense_TUMH_64092_JAPAN:0.0010225889)97.8/100:0.0051667274)90.8/99:0.0027200914,(Hydnum_ibericum_MAfungi_3457_SPAIN:0.0000009970,Hydnum_ibericum_BIO_12330_SPAIN_TYPE:0.0000009970)81.3/99:0.0016527164)0/68:0.0000023150)72.9/55:0.0006012341,Hydnum_erectum_gui0024_CHINA:0.0071334895)95.9/94:0.0069751412,Hydnum_flavosquamosum_MHKMU_LP_Tang_3454_CHINA_TYPE:0.0051734158);
