# Supplementary material for: Multi-gene phylogeny and taxonomy of Hydnum (Hydnaceae, Cantharellales) including a global phylogeny of ITS sequences for the genus
Source: IMA Fungus. 2026 Feb 3;17:e172544. doi: 10.3897/imafungus.17.172544 (PMC12892097; doi:10.3897/imafungus.17.172544)
Supplement: Supplementary material 4 — Supplementary information 4 [file imafungus-17-e172544-s004.tre]

#NEXUS
[ID: 3786318069]
begin taxa;
	dimensions ntax=232;
	taxlabels
		Hydnum_pallidomarginatum_MHKMU_LP_Tang_3453_CHINA
		Hydnum_sphaericum_Wei_10300_CHINA
		Hydnum_sphaericum_IFP_019470_CHINA_TYPE
		Hydnum_sphaericum_IFP_019471_CHINA
		Hydnum_sphaericum_MHKMU_X_Na149_CHINA
		Hydnum_flosculum_Cui_23128_CHINA_TYPE
		Hydnum_flosculum_Cui_23131_CHINA
		Hydnum_flosculum_Cui_22857_CHINA
		x_19_CHINA
		Hydnum_sinorepandnum_voucher_GDGM82416_CHINA
		Hydnum_sinorepandnum_voucher_GDGM82382_CHINA
		Hydnum_repandoorientale_TUMH60745_JAPAN_TYPE
		Hydnum_repandoorientale_TUMH60746_JAPAN
		Hydnum_subalpinum_TUMH_64630_JAPAN
		Hydnum_cf_subalpinum_voucher_GDGM83086_CHINA
		x_43_CHINA
		Hydnum_repandum_HKAS93253_GERMANY
		Hydnum_repandum_H_6003710_FINLAND_EPITYPE
		x_17_FRANCE
		x_16_FRANCE
		Hydnum_neorepandum_HT_095_CANADA_TYPE
		Hydnum_neorepandum_HT_086_CANADA
		Hydnum_washingtonianum_214
		Hydnum_boreorepandum_H_6003711_FINLAND_TYPE
		Hydnum_boreorepandum_HT_1679_FINLAND
		Hydnum_vagabundum_CLO4985_USA_TYPE
		Hydnum_vagabundum_10782TJB_USA
		Hydnum_formosum_CO5236_PANAMA_TYPE
		Hydnum_formosum_AEFM1079_COSTA_RICA
		Hydnum_subolympicum_F1188765_USA
		Hydnum_subolympicum_DAOM744368_CANADA
		Hydnum_olympicum_HT_134_USA_TYPE
		Hydnum_olympicum_SAT_05_USA
		Hydnum_slovenicum_LJU_1338_SLOVENIA_TYPE
		Hydnum_pinicola_SFC20180928_18_SOUTH_KOREA
		Hydnum_pinicola_TUMH_64004_JAPAN_TYPE
		Hydnum_pinicola_TUMH_64000_JAPAN
		Hydnum_pinicola_TUMH_64002_JAPAN
		Hydnum_pinicola_TUMH_64003_JAPAN
		Hydnum_pinicola_voucher_GDGM93020_CHINA
		scg1124
		scg1128
		Hydnum_pinicola_voucher_GDGM83047_CHINA
		scg1127
		Hydnum_albomagnum_131LL_DOMINICAN_REPUBLIC
		Hydnum_albomagnum_RAS231_USA_EPITYPE
		Hydnum_subcremeoalbum_TUF110688_PAPANEWGUINEA
		Hydnum_cremeoalbum_TUMH60740_JAPAN_TYPE
		Hydnum_cremeoalbum_HKAS92345_CHINA
		Hydnum_cremeoalbum_GDGM93011_CHINA
		Hydnum_aurantiascens_MES_3176_BELIZE
		Hydnum_aurantiascens_14LL_BELIZE_TYPE
		Hydnum_subtilior_Cif3425_MEXICO
		Hydnum_subtilior_RAS180_USA
		Hydnum_subtilior_TENN_073034_USA_TYPE
		Hydnum_albopallidum_TUMH_63999_JAPAN
		Hydnum_albopallidum_TUMH_63997_JAPAN_TYPE
		Hydnum_khanspurense_PAKISTAN_KH_09_LAN88021_TYPE
		Hydnum_khanspurense_PAKISTAN_KH_50_LAN29722
		Hydnum_pallidomarginatum_SFC20180705_81_REPUBLIC_OF_KOREA
		Hydnum_pallidomarginatum_IFP_019468_CHINA_TYPE
		x_49_CHINA
		Hydnum_tottoriense_TUMH_64091_JAPAN_TYPE
		Hydnum_tottoriense_TUMH_64092_JAPAN
		Hydnum_flabellatum_IFP_019459_CHINA_TYPE
		Hydnum_ibericum_MAfungi_3457_SPAIN
		Hydnum_ibericum_BIO_12330_SPAIN_TYPE
		Hydnum_vesterholtii_BIO_10429_FRANCE_TYPE
		Hydnum_vesterholtii_BIO_10452_SPAIN
		Hydnum_erectum_gui0024_CHINA
		Hydnum_flavosquamosum_MHKMU_LP_Tang_3454_CHINA_TYPE
		Hydnum_albidum_10640TJB_USA_EPITYPE
		Hydnum_albidum_AH179NBM_CANADA
		Hydnum_microcarpum_voucher_GDGM879021_CHINA
		Hydnum_microcarpum_voucher_GDGM87902_CHINA
		x_24
		x_25
		Hydnum_tenuistipitum_IFP_019476_CHINA_TYPE
		Hydnum_tenuistipitum_IFP_019477_CHINA
		Hydnum_brevispinum_IFP_019464_CHINA_TYPE
		Hydnum_brevispinum_IFP_019465_CHINA
		Hydnum_sp_voucher_GDGM92097_CHINA
		Hydnum_sp_voucher_GDGM91207_CHINA
		x_26
		x_28
		Hydnum_alboluteum_TUMH_63992_JAPAN
		Hydnum_alboluteum_TUMH_63988_JAPAN_TYPE
		Hydnum_alboaurantiacum_AJ1766_CANADA
		Hydnum_albertense_HT_354_CANADA_TYPE
		Hydnum_melleopallidum_UBC_F17492_CANADA_TYPE
		Hydnum_pallidocroceum_IFP_019466_CHINA_TYPE
		Hydnum_pallidocroceum_IFP_019467_CHINA
		Hydnum_jussii_H_6003709_FINLAND_TYPE
		Hydnum_jussii_IFP_019485_CHINA
		Hydnum_jussii_IFP_019486_CHINA
		x_15_CHINA
		Hydnum_melitosarx_HT_056_USA_TYPE
		Hydnum_melitosarx_K_176869_UK
		Hydnum_melitosarx_voucher_GDGM84518_CHINA
		Hydnum_canadense_RAS100_USA
		Hydnum_canadense_HT_006_CANADA_TYPE
		Hydnum_canadense_AJ1769NBM_CANADA
		Hydnum_sp_2_BF2016_HKAS92340_CHINA
		Hydnum_sp_2_BF2016_F1187537_CANADA
		Hydnum_persicinum_44LL_BELIZE_TYPE
		Hydnum_persicinum_MES_3199_BELIZE
		Hydnum_mulsicolor_RAS023_USA
		Hydnum_mulsicolor_LJU_1336_SLOVENIA_TYPE
		Hydnum_mulsicolor_RAS108_USA
		Hydnum_submulsicolor_HT_132_CANADA_TYPE
		Hydnum_submulsicolor_AJ1570NBM_CANADA
		Hydnum_sp_HKAS57385_CHINA
		Hydnum_longipes_voucher_GDGM82458_CHINA
		Hydnum_flavidocanum_IFP_019460_CHINA_TYPE
		Hydnum_flavidocanum_IFP_019461_CHINA
		Hydnum_fulvostriatum_FJAU66566
		Hydnum_fulvostriatum_FJAU66567
		Hydnum_crassipedum_FJAU66572
		Hydnum_crassipedum_FJAU66573
		Hydnum_subberkeleyanum_TUMH_64075_JAPAN_TYPE
		Hydnum_roseotangerinum_MHKMU_LP_Tang_3458_CHINA_TYPE
		Hydnum_roseotangerinum_MHKMU_LP_Tang_3458_1_CHINA
		Hydnum_subberkeleyanum_TUMH_64081_JAPAN
		Hydnum_ventricosum_IFP_019479_CHINA
		Hydnum_ventricosum_IFP_019478_CHINA_TYPE
		Hydnum_albomarginatum_FJAU66574
		Hydnum_albomarginatum_FJAU66575
		Hydnum_berkeleyanum_HKAS77834_CHINA
		Hydnum_berkeleyanum_CAL_1656_INDIA_TYPE
		x_18_CHINA
		scg790
		scg704
		x_12_CHINA
		Hydnum_aerostatisporum_MR00311_USA
		Hydnum_aerostatisporum_RAS157_USA
		Hydnum_aerostatisporum_PC_0142474_USA_TYPE
		Hydnum_subrufescens_HT_154_CANADA_TYPE
		Hydnum_rufescens_HT_7839_ESTONIA
		Hydnum_rufescens_H_6003708_FINLAND_EPITYPE
		Hydnum_magnorufescens_TO_HG2818_ITALY_TYPE
		Hydnum_magnorufescens_161209_SLOVENIA
		Hydnum_ferruginescens_MH16005_USA_TYPE
		Hydnum_ferruginescens_RAS229_USA
		Hydnum_quebecense_49JD_USA
		Hydnum_quebecense_CN9_USA
		Hydnum_quebecense_HT_064_CANADA_TYPE
		Hydnum_ellipsosporum_OS5579_GERMANY_TYPE
		Hydnum_ellipsosporum_FD3281_SWITZERLAND
		Hydnum_ellipsosporum_HT_036_FINLAND
		Hydnum_sp_wi8T4spel_TAIWAN
		Hydnum_sp_wi1A4spel_TAIWAN
		Hydnum_umbilicatum_CORT_012241_USA_TYPE
		Hydnum_umbilicatum_UBC_F28405_CANADA
		Hydnum_subconnatum_RAS169_USA
		Hydnum_subconnatum_RAS235_USA_TYPE
		Hydnum_atlanticum_AJ1528_CANADA
		Hydnum_atlanticum_AJ1732_CANADA_TYPE
		Hydnum_cuspidatum_RAS205_USA
		Hydnum_cuspidatum_RAS246_USA_TYPE
		Hydnum_oregonense_RLP12318D_USA
		Hydnum_oregonense_PNW_09_USA_TYPE
		Hydnum_ovoideisporum_BIO_12683_SPAIN_TYPE
		Hydnum_ovoideisporum_71106_SLOVENIA
		Hydnum_subovoideisporum_H_6003707_FINLAND_TYPE
		Hydnum_orientalbidum_FJAU66570
		Hydnum_orientalbidum_TUMH64068_JAPAN
		Hydnum_orientalbidum_SFC20150902_97_SOUTH_KOREA
		x_4_CHINA
		Hydnum_sp_16_BF2016_HKAS92350_CHINA
		Hydnum_orientalbidum_voucher_GDGM93480_CHINA
		Hydnum_sp_15_BF2016_HKAS93259_CHINA
		Hydnum_sp_15_BF2016_HKAS55325_CHINA
		Hydnum_minum_TUMH60737_JAPAN_TYPE
		Hydnum_minum_IFP_019482_CHINA
		Hydnum_longibasidium_IFP_019463_CHINA
		Hydnum_longibasidium_IFP_019462_CHINA_TYPE
		Hydnum_itachiharitake_TUMH_64033_JAPAN_TYPE
		Hydnum_itachiharitake_TUMH_64032_JAPAN
		Hydnum_paucispinum_NIBRFG0000508573_REPUBLIC_OF_KOREA
		Hydnum_paucispinum_NIBRFG0000507153_VIETNAM
		Hydnum_paucispinum_NIBRFG0000503828_VIETNAM_TYPE
		Hydnum_bifurcatum_FJAU66562
		Hydnum_bifurcatum_FJAU66563
		Hydnum_tomaense_TUMH_64086_JAPAN_TYPE
		Hydnum_tomaense_TUMH_64085_JAPAN
		Hydnum_treui_KA0732_PAPUANEWGUINEA_TYPE
		Hydnum_roseoalbum_MHKMU_WH_Zhang_606_CHINA_TYPE
		Hydnum_roseoalbum_MHKMU_WH_Zhang_606_1_CHINA
		Hydnum_treui_NKZeng8373_CHINA
		Hydnum_treui_NKZeng8374_CHINA
		Hydnum_zongolicense_MEXU_26248_MEXICO_TYPE
		Hydnum_alboaurantiacum_RAS186_USA_TYPE
		Hydnum_tangerinum_IFP_019473_CHINA_TYPE
		Hydnum_tangerinum_IFP_019474_CHINA
		Hydnum_tangerinum_IFP_019475_CHINA
		Hydnum_minospororufescens_TUMH_64041_JAPAN_TYPE
		Hydnum_minospororufescens_TUMH_64039_JAPAN
		Hydnum_reginae_KM_265258_UK_TYPE
		Hydnum_pallidum_r_TUF106235_ESTONIA
		Hydnum_pallidum_a_MAFungi_40149_SPAIN
		Sistotrema_muscicola_taxon_154757_FINLAND
		Sistotrema_muscicola_KHL_11721_FINLAND
		Hydnum_fibrillosum_9543TJB_COSTA_RICA_TYPE
		Hydnum_fibrillosum_AC152_PANAMA
		Hydnum_sp_GD1584_AUSTRALIA
		Hydnum_sp_BH2066F_AUSTRALIA
		Hydnum_sp_17_BF2016_GD1588_AUSTRALIA
		x_8_AUSTRALIA
		Hydnum_sp_17_BF2016_PERTH08072957_AUSTRALIA
		Hydnum_sp_17_BF2016_PERTH07830742_AUSTRALIA
		Hydnum_sp_17_BF2016_PDD98029_NEWZEALAND
		Hydnum_sp_17_BF2016_PDD93275_NEWZEALAND
		Hydnum_sp_SL1121_SINGAPORE
		Hydnum_sp_FRI62832_MALAYSIA
		Hydnum_sp_18_BF2016_PDD94968_NEWZEALAND
		Hydnum_sp_18_BF2016_GD1589_AUSTRALIA
		Hydnum_sp_18_BF2016_GD1590_AUSTRALIA
		Hydnum_crocidens_PERTH08072965_AUSTRALIA
		Hydnum_crocidens_PERTH08095981_AUSTRALIA
		Hydnum_crocidens_PDD93278_NEWZEALAND
		Hydnum_sp_19_BF2016_PERTH08091676_AUSTRALIA
		Hydnum_sp_19_BF2016_PERTH08093865_AUSTRALIA
		Hydnum_sp_19_BF2016_PERTH07608543_AUSTRALIA
		Hydnum_sp_19_BF2016_PERTH08018413_AUSTRALIA
		Hydnum_sp_PGK13_025_1_NEW_CALEDONIA
		Hydnum_elatum_HKAS92352_SINGAPORE
		Hydnum_elatum_FRI62309_MALAYSIA
		Hydnum_subalpinum_TUMH_64016_JAPAN_TYPE
		scg720
		Hydnum_sp_16_BF2016_HKAS92349_CHINA
		Hydnum_orientalbidum_FJAU66571
		Hydnum_orientalbidum_TUMH_62998_JAPAN_TYPE
		;
end;
begin trees;
	translate
		1	Hydnum_pallidomarginatum_MHKMU_LP_Tang_3453_CHINA,
		2	Hydnum_sphaericum_Wei_10300_CHINA,
		3	Hydnum_sphaericum_IFP_019470_CHINA_TYPE,
		4	Hydnum_sphaericum_IFP_019471_CHINA,
		5	Hydnum_sphaericum_MHKMU_X_Na149_CHINA,
		6	Hydnum_flosculum_Cui_23128_CHINA_TYPE,
		7	Hydnum_flosculum_Cui_23131_CHINA,
		8	Hydnum_flosculum_Cui_22857_CHINA,
		9	x_19_CHINA,
		10	Hydnum_sinorepandnum_voucher_GDGM82416_CHINA,
		11	Hydnum_sinorepandnum_voucher_GDGM82382_CHINA,
		12	Hydnum_repandoorientale_TUMH60745_JAPAN_TYPE,
		13	Hydnum_repandoorientale_TUMH60746_JAPAN,
		14	Hydnum_subalpinum_TUMH_64630_JAPAN,
		15	Hydnum_cf_subalpinum_voucher_GDGM83086_CHINA,
		16	x_43_CHINA,
		17	Hydnum_repandum_HKAS93253_GERMANY,
		18	Hydnum_repandum_H_6003710_FINLAND_EPITYPE,
		19	x_17_FRANCE,
		20	x_16_FRANCE,
		21	Hydnum_neorepandum_HT_095_CANADA_TYPE,
		22	Hydnum_neorepandum_HT_086_CANADA,
		23	Hydnum_washingtonianum_214,
		24	Hydnum_boreorepandum_H_6003711_FINLAND_TYPE,
		25	Hydnum_boreorepandum_HT_1679_FINLAND,
		26	Hydnum_vagabundum_CLO4985_USA_TYPE,
		27	Hydnum_vagabundum_10782TJB_USA,
		28	Hydnum_formosum_CO5236_PANAMA_TYPE,
		29	Hydnum_formosum_AEFM1079_COSTA_RICA,
		30	Hydnum_subolympicum_F1188765_USA,
		31	Hydnum_subolympicum_DAOM744368_CANADA,
		32	Hydnum_olympicum_HT_134_USA_TYPE,
		33	Hydnum_olympicum_SAT_05_USA,
		34	Hydnum_slovenicum_LJU_1338_SLOVENIA_TYPE,
		35	Hydnum_pinicola_SFC20180928_18_SOUTH_KOREA,
		36	Hydnum_pinicola_TUMH_64004_JAPAN_TYPE,
		37	Hydnum_pinicola_TUMH_64000_JAPAN,
		38	Hydnum_pinicola_TUMH_64002_JAPAN,
		39	Hydnum_pinicola_TUMH_64003_JAPAN,
		40	Hydnum_pinicola_voucher_GDGM93020_CHINA,
		41	scg1124,
		42	scg1128,
		43	Hydnum_pinicola_voucher_GDGM83047_CHINA,
		44	scg1127,
		45	Hydnum_albomagnum_131LL_DOMINICAN_REPUBLIC,
		46	Hydnum_albomagnum_RAS231_USA_EPITYPE,
		47	Hydnum_subcremeoalbum_TUF110688_PAPANEWGUINEA,
		48	Hydnum_cremeoalbum_TUMH60740_JAPAN_TYPE,
		49	Hydnum_cremeoalbum_HKAS92345_CHINA,
		50	Hydnum_cremeoalbum_GDGM93011_CHINA,
		51	Hydnum_aurantiascens_MES_3176_BELIZE,
		52	Hydnum_aurantiascens_14LL_BELIZE_TYPE,
		53	Hydnum_subtilior_Cif3425_MEXICO,
		54	Hydnum_subtilior_RAS180_USA,
		55	Hydnum_subtilior_TENN_073034_USA_TYPE,
		56	Hydnum_albopallidum_TUMH_63999_JAPAN,
		57	Hydnum_albopallidum_TUMH_63997_JAPAN_TYPE,
		58	Hydnum_khanspurense_PAKISTAN_KH_09_LAN88021_TYPE,
		59	Hydnum_khanspurense_PAKISTAN_KH_50_LAN29722,
		60	Hydnum_pallidomarginatum_SFC20180705_81_REPUBLIC_OF_KOREA,
		61	Hydnum_pallidomarginatum_IFP_019468_CHINA_TYPE,
		62	x_49_CHINA,
		63	Hydnum_tottoriense_TUMH_64091_JAPAN_TYPE,
		64	Hydnum_tottoriense_TUMH_64092_JAPAN,
		65	Hydnum_flabellatum_IFP_019459_CHINA_TYPE,
		66	Hydnum_ibericum_MAfungi_3457_SPAIN,
		67	Hydnum_ibericum_BIO_12330_SPAIN_TYPE,
		68	Hydnum_vesterholtii_BIO_10429_FRANCE_TYPE,
		69	Hydnum_vesterholtii_BIO_10452_SPAIN,
		70	Hydnum_erectum_gui0024_CHINA,
		71	Hydnum_flavosquamosum_MHKMU_LP_Tang_3454_CHINA_TYPE,
		72	Hydnum_albidum_10640TJB_USA_EPITYPE,
		73	Hydnum_albidum_AH179NBM_CANADA,
		74	Hydnum_microcarpum_voucher_GDGM879021_CHINA,
		75	Hydnum_microcarpum_voucher_GDGM87902_CHINA,
		76	x_24,
		77	x_25,
		78	Hydnum_tenuistipitum_IFP_019476_CHINA_TYPE,
		79	Hydnum_tenuistipitum_IFP_019477_CHINA,
		80	Hydnum_brevispinum_IFP_019464_CHINA_TYPE,
		81	Hydnum_brevispinum_IFP_019465_CHINA,
		82	Hydnum_sp_voucher_GDGM92097_CHINA,
		83	Hydnum_sp_voucher_GDGM91207_CHINA,
		84	x_26,
		85	x_28,
		86	Hydnum_alboluteum_TUMH_63992_JAPAN,
		87	Hydnum_alboluteum_TUMH_63988_JAPAN_TYPE,
		88	Hydnum_alboaurantiacum_AJ1766_CANADA,
		89	Hydnum_albertense_HT_354_CANADA_TYPE,
		90	Hydnum_melleopallidum_UBC_F17492_CANADA_TYPE,
		91	Hydnum_pallidocroceum_IFP_019466_CHINA_TYPE,
		92	Hydnum_pallidocroceum_IFP_019467_CHINA,
		93	Hydnum_jussii_H_6003709_FINLAND_TYPE,
		94	Hydnum_jussii_IFP_019485_CHINA,
		95	Hydnum_jussii_IFP_019486_CHINA,
		96	x_15_CHINA,
		97	Hydnum_melitosarx_HT_056_USA_TYPE,
		98	Hydnum_melitosarx_K_176869_UK,
		99	Hydnum_melitosarx_voucher_GDGM84518_CHINA,
		100	Hydnum_canadense_RAS100_USA,
		101	Hydnum_canadense_HT_006_CANADA_TYPE,
		102	Hydnum_canadense_AJ1769NBM_CANADA,
		103	Hydnum_sp_2_BF2016_HKAS92340_CHINA,
		104	Hydnum_sp_2_BF2016_F1187537_CANADA,
		105	Hydnum_persicinum_44LL_BELIZE_TYPE,
		106	Hydnum_persicinum_MES_3199_BELIZE,
		107	Hydnum_mulsicolor_RAS023_USA,
		108	Hydnum_mulsicolor_LJU_1336_SLOVENIA_TYPE,
		109	Hydnum_mulsicolor_RAS108_USA,
		110	Hydnum_submulsicolor_HT_132_CANADA_TYPE,
		111	Hydnum_submulsicolor_AJ1570NBM_CANADA,
		112	Hydnum_sp_HKAS57385_CHINA,
		113	Hydnum_longipes_voucher_GDGM82458_CHINA,
		114	Hydnum_flavidocanum_IFP_019460_CHINA_TYPE,
		115	Hydnum_flavidocanum_IFP_019461_CHINA,
		116	Hydnum_fulvostriatum_FJAU66566,
		117	Hydnum_fulvostriatum_FJAU66567,
		118	Hydnum_crassipedum_FJAU66572,
		119	Hydnum_crassipedum_FJAU66573,
		120	Hydnum_subberkeleyanum_TUMH_64075_JAPAN_TYPE,
		121	Hydnum_roseotangerinum_MHKMU_LP_Tang_3458_CHINA_TYPE,
		122	Hydnum_roseotangerinum_MHKMU_LP_Tang_3458_1_CHINA,
		123	Hydnum_subberkeleyanum_TUMH_64081_JAPAN,
		124	Hydnum_ventricosum_IFP_019479_CHINA,
		125	Hydnum_ventricosum_IFP_019478_CHINA_TYPE,
		126	Hydnum_albomarginatum_FJAU66574,
		127	Hydnum_albomarginatum_FJAU66575,
		128	Hydnum_berkeleyanum_HKAS77834_CHINA,
		129	Hydnum_berkeleyanum_CAL_1656_INDIA_TYPE,
		130	x_18_CHINA,
		131	scg790,
		132	scg704,
		133	x_12_CHINA,
		134	Hydnum_aerostatisporum_MR00311_USA,
		135	Hydnum_aerostatisporum_RAS157_USA,
		136	Hydnum_aerostatisporum_PC_0142474_USA_TYPE,
		137	Hydnum_subrufescens_HT_154_CANADA_TYPE,
		138	Hydnum_rufescens_HT_7839_ESTONIA,
		139	Hydnum_rufescens_H_6003708_FINLAND_EPITYPE,
		140	Hydnum_magnorufescens_TO_HG2818_ITALY_TYPE,
		141	Hydnum_magnorufescens_161209_SLOVENIA,
		142	Hydnum_ferruginescens_MH16005_USA_TYPE,
		143	Hydnum_ferruginescens_RAS229_USA,
		144	Hydnum_quebecense_49JD_USA,
		145	Hydnum_quebecense_CN9_USA,
		146	Hydnum_quebecense_HT_064_CANADA_TYPE,
		147	Hydnum_ellipsosporum_OS5579_GERMANY_TYPE,
		148	Hydnum_ellipsosporum_FD3281_SWITZERLAND,
		149	Hydnum_ellipsosporum_HT_036_FINLAND,
		150	Hydnum_sp_wi8T4spel_TAIWAN,
		151	Hydnum_sp_wi1A4spel_TAIWAN,
		152	Hydnum_umbilicatum_CORT_012241_USA_TYPE,
		153	Hydnum_umbilicatum_UBC_F28405_CANADA,
		154	Hydnum_subconnatum_RAS169_USA,
		155	Hydnum_subconnatum_RAS235_USA_TYPE,
		156	Hydnum_atlanticum_AJ1528_CANADA,
		157	Hydnum_atlanticum_AJ1732_CANADA_TYPE,
		158	Hydnum_cuspidatum_RAS205_USA,
		159	Hydnum_cuspidatum_RAS246_USA_TYPE,
		160	Hydnum_oregonense_RLP12318D_USA,
		161	Hydnum_oregonense_PNW_09_USA_TYPE,
		162	Hydnum_ovoideisporum_BIO_12683_SPAIN_TYPE,
		163	Hydnum_ovoideisporum_71106_SLOVENIA,
		164	Hydnum_subovoideisporum_H_6003707_FINLAND_TYPE,
		165	Hydnum_orientalbidum_FJAU66570,
		166	Hydnum_orientalbidum_TUMH64068_JAPAN,
		167	Hydnum_orientalbidum_SFC20150902_97_SOUTH_KOREA,
		168	x_4_CHINA,
		169	Hydnum_sp_16_BF2016_HKAS92350_CHINA,
		170	Hydnum_orientalbidum_voucher_GDGM93480_CHINA,
		171	Hydnum_sp_15_BF2016_HKAS93259_CHINA,
		172	Hydnum_sp_15_BF2016_HKAS55325_CHINA,
		173	Hydnum_minum_TUMH60737_JAPAN_TYPE,
		174	Hydnum_minum_IFP_019482_CHINA,
		175	Hydnum_longibasidium_IFP_019463_CHINA,
		176	Hydnum_longibasidium_IFP_019462_CHINA_TYPE,
		177	Hydnum_itachiharitake_TUMH_64033_JAPAN_TYPE,
		178	Hydnum_itachiharitake_TUMH_64032_JAPAN,
		179	Hydnum_paucispinum_NIBRFG0000508573_REPUBLIC_OF_KOREA,
		180	Hydnum_paucispinum_NIBRFG0000507153_VIETNAM,
		181	Hydnum_paucispinum_NIBRFG0000503828_VIETNAM_TYPE,
		182	Hydnum_bifurcatum_FJAU66562,
		183	Hydnum_bifurcatum_FJAU66563,
		184	Hydnum_tomaense_TUMH_64086_JAPAN_TYPE,
		185	Hydnum_tomaense_TUMH_64085_JAPAN,
		186	Hydnum_treui_KA0732_PAPUANEWGUINEA_TYPE,
		187	Hydnum_roseoalbum_MHKMU_WH_Zhang_606_CHINA_TYPE,
		188	Hydnum_roseoalbum_MHKMU_WH_Zhang_606_1_CHINA,
		189	Hydnum_treui_NKZeng8373_CHINA,
		190	Hydnum_treui_NKZeng8374_CHINA,
		191	Hydnum_zongolicense_MEXU_26248_MEXICO_TYPE,
		192	Hydnum_alboaurantiacum_RAS186_USA_TYPE,
		193	Hydnum_tangerinum_IFP_019473_CHINA_TYPE,
		194	Hydnum_tangerinum_IFP_019474_CHINA,
		195	Hydnum_tangerinum_IFP_019475_CHINA,
		196	Hydnum_minospororufescens_TUMH_64041_JAPAN_TYPE,
		197	Hydnum_minospororufescens_TUMH_64039_JAPAN,
		198	Hydnum_reginae_KM_265258_UK_TYPE,
		199	Hydnum_pallidum_r_TUF106235_ESTONIA,
		200	Hydnum_pallidum_a_MAFungi_40149_SPAIN,
		201	Sistotrema_muscicola_taxon_154757_FINLAND,
		202	Sistotrema_muscicola_KHL_11721_FINLAND,
		203	Hydnum_fibrillosum_9543TJB_COSTA_RICA_TYPE,
		204	Hydnum_fibrillosum_AC152_PANAMA,
		205	Hydnum_sp_GD1584_AUSTRALIA,
		206	Hydnum_sp_BH2066F_AUSTRALIA,
		207	Hydnum_sp_17_BF2016_GD1588_AUSTRALIA,
		208	x_8_AUSTRALIA,
		209	Hydnum_sp_17_BF2016_PERTH08072957_AUSTRALIA,
		210	Hydnum_sp_17_BF2016_PERTH07830742_AUSTRALIA,
		211	Hydnum_sp_17_BF2016_PDD98029_NEWZEALAND,
		212	Hydnum_sp_17_BF2016_PDD93275_NEWZEALAND,
		213	Hydnum_sp_SL1121_SINGAPORE,
		214	Hydnum_sp_FRI62832_MALAYSIA,
		215	Hydnum_sp_18_BF2016_PDD94968_NEWZEALAND,
		216	Hydnum_sp_18_BF2016_GD1589_AUSTRALIA,
		217	Hydnum_sp_18_BF2016_GD1590_AUSTRALIA,
		218	Hydnum_crocidens_PERTH08072965_AUSTRALIA,
		219	Hydnum_crocidens_PERTH08095981_AUSTRALIA,
		220	Hydnum_crocidens_PDD93278_NEWZEALAND,
		221	Hydnum_sp_19_BF2016_PERTH08091676_AUSTRALIA,
		222	Hydnum_sp_19_BF2016_PERTH08093865_AUSTRALIA,
		223	Hydnum_sp_19_BF2016_PERTH07608543_AUSTRALIA,
		224	Hydnum_sp_19_BF2016_PERTH08018413_AUSTRALIA,
		225	Hydnum_sp_PGK13_025_1_NEW_CALEDONIA,
		226	Hydnum_elatum_HKAS92352_SINGAPORE,
		227	Hydnum_elatum_FRI62309_MALAYSIA,
		228	Hydnum_subalpinum_TUMH_64016_JAPAN_TYPE,
		229	scg720,
		230	Hydnum_sp_16_BF2016_HKAS92349_CHINA,
		231	Hydnum_orientalbidum_FJAU66571,
		232	Hydnum_orientalbidum_TUMH_62998_JAPAN_TYPE
		;
tree con_50_majrule = [&U] (202[&prob=1.00000000e+00,prob_stddev=0.00000000e+00,prob_range={1.00000000e+00,1.00000000e+00},prob(percent)="100",prob+-sd="100+-0"]:8.619790e-04[&length_mean=1.27793257e-03,length_median=8.61979000e-04,length_95%HPD={6.54408000e-08,3.83096900e-03}],201[&prob=1.00000000e+00,prob_stddev=0.00000000e+00,prob_range={1.00000000e+00,1.00000000e+00},prob(percent)="100",prob+…
end;
