# Supplementary material for: Multi-gene phylogeny and taxonomy of Hydnum (Hydnaceae, Cantharellales) including a global phylogeny of ITS sequences for the genus
Source: IMA Fungus. 2026 Feb 3;17:e172544. doi: 10.3897/imafungus.17.172544 (PMC12892097; doi:10.3897/imafungus.17.172544)
Supplement: Supplementary material 5 — Supplementary information 5 [file imafungus-17-e172544-s005.nex]

#NEXUS
[written Thu Nov 13 23:14:45 CST 2025 by Mesquite  version 3.04 (build 725) at LAPTOP-PL9TMSCI/192.168.1.103]

BEGIN TAXA;
	TITLE Taxa;
	DIMENSIONS NTAX=227;
	TAXLABELS
		'Hydnum_pallidomarginatum_MHKMU_LP_Tang_3453_CHINA' 'Hydnum_sphaericum_Wei_10300_CHINA' 'Hydnum_sphaericum_IFP_019470_CHINA_TYPE' 'Hydnum_sphaericum_IFP_019471_CHINA' 'Hydnum_sphaericum_MHKMU_X_Na149_CHINA' 'Hydnum_flosculum_Cui_23128_CHINA_TYPE' 'Hydnum_flosculum_Cui_23131_CHINA' 'Hydnum_flosculum_Cui_22857_CHINA' 'x_19_CHINA' 'Hydnum_sinorepandnum_voucher_GDGM82416_CHINA' 'Hydnum_sinorepandnum_voucher_GDGM82382_CHINA' 'Hydnum_repandoorientale_TUMH60745_JAPAN_TYPE' 'Hydnum_repandoorientale_TUMH60746_JAPAN' 'Hydnum_subalpinum_TUMH_64630_JAPAN' 'Hydnum_cf_subalpinum_voucher_GDGM83086_CHINA' 'x_43_CHINA' 'Hydnum_repandum_HKAS93253_GERMANY' 'Hydnum_repandum_H_6003710_FINLAND_EPITYPE' 'x_17_FRANCE' 'x_16_FRANCE' 'Hydnum_neorepandum_HT_095_CANADA_TYPE' 'Hydnum_neorepandum_HT_086_CANADA' 'Hydnum_washingtonianum_214' 'Hydnum_boreorepandum_H_6003711_FINLAND_TYPE' 'Hydnum_boreorepandum_HT_1679_FINLAND' 'Hydnum_vagabundum_CLO4985_USA_TYPE' 'Hydnum_vagabundum_10782TJB_USA' 'Hydnum_formosum_CO5236_PANAMA_TYPE' 'Hydnum_formosum_AEFM1079_COSTA_RICA' 'Hydnum_subolympicum_F1188765_USA' 'Hydnum_subolympicum_DAOM744368_CANADA' 'Hydnum_olympicum_HT_134_USA_TYPE' 'Hydnum_olympicum_SAT_05_USA' 'Hydnum_slovenicum_LJU_1338_SLOVENIA_TYPE' 'Hydnum_pinicola_SFC20180928_18_SOUTH_KOREA' 'Hydnum_pinicola_TUMH_64004_JAPAN_TYPE' 'Hydnum_pinicola_TUMH_64000_JAPAN' 'Hydnum_pinicola_TUMH_64002_JAPAN' 'Hydnum_pinicola_TUMH_64003_JAPAN' 'Hydnum_pinicola_voucher_GDGM93020_CHINA' scg1124 scg1128 'Hydnum_pinicola_voucher_GDGM83047_CHINA' scg1127 'Hydnum_albomagnum_131LL_DOMINICAN_REPUBLIC' 'Hydnum_albomagnum_RAS231_USA_EPITYPE' 'Hydnum_subcremeoalbum_TUF110688_PAPANEWGUINEA' 'Hydnum_cremeoalbum_TUMH60740_JAPAN_TYPE' 'Hydnum_cremeoalbum_HKAS92345_CHINA' 'Hydnum_cremeoalbum_GDGM93011_CHINA' 'Hydnum_aurantiascens_MES_3176_BELIZE' 'Hydnum_aurantiascens_14LL_BELIZE_TYPE' 'Hydnum_subtilior_Cif3425_MEXICO' 'Hydnum_subtilior_RAS180_USA' 'Hydnum_subtilior_TENN_073034_USA_TYPE' 'Hydnum_albopallidum_TUMH_63999_JAPAN' 'Hydnum_albopallidum_TUMH_63997_JAPAN_TYPE' 'Hydnum_khanspurense_PAKISTAN_KH_09_LAN88021_TYPE' 'Hydnum_khanspurense_PAKISTAN_KH_50_LAN29722' 'Hydnum_pallidomarginatum_SFC20180705_81_REPUBLIC_OF_KOREA' 'Hydnum_pallidomarginatum_IFP_019468_CHINA_TYPE' 'x_49_CHINA' 'Hydnum_tottoriense_TUMH_64091_JAPAN_TYPE' 'Hydnum_tottoriense_TUMH_64092_JAPAN' 'Hydnum_flabellatum_IFP_019459_CHINA_TYPE' 'Hydnum_ibericum_MAfungi_3457_SPAIN' 'Hydnum_ibericum_BIO_12330_SPAIN_TYPE' 'Hydnum_vesterholtii_BIO_10429_FRANCE_TYPE' 'Hydnum_vesterholtii_BIO_10452_SPAIN' 'Hydnum_erectum_gui0024_CHINA' 'Hydnum_flavosquamosum_MHKMU_LP_Tang_3454_CHINA_TYPE' 'Hydnum_albidum_10640TJB_USA_EPITYPE' 'Hydnum_albidum_AH179NBM_CANADA' 'Hydnum_microcarpum_voucher_GDGM879021_CHINA' 'Hydnum_microcarpum_voucher_GDGM87902_CHINA' 'x_24' 'x_25' 'Hydnum_tenuistipitum_IFP_019476_CHINA_TYPE' 'Hydnum_tenuistipitum_IFP_019477_CHINA' 'Hydnum_brevispinum_IFP_019464_CHINA_TYPE' 'Hydnum_brevispinum_IFP_019465_CHINA' 'Hydnum_sp_voucher_GDGM92097_CHINA' 'Hydnum_sp_voucher_GDGM91207_CHINA' 'x_26' 'x_28' 'Hydnum_alboluteum_TUMH_63992_JAPAN' 'Hydnum_alboluteum_TUMH_63988_JAPAN_TYPE' 'Hydnum_alboaurantiacum_AJ1766_CANADA' 'Hydnum_albertense_HT_354_CANADA_TYPE' 'Hydnum_melleopallidum_UBC_F17492_CANADA_TYPE' 'Hydnum_pallidocroceum_IFP_019466_CHINA_TYPE' 'Hydnum_pallidocroceum_IFP_019467_CHINA' 'Hydnum_jussii_H_6003709_FINLAND_TYPE' 'Hydnum_jussii_IFP_019485_CHINA' 'Hydnum_jussii_IFP_019486_CHINA' 'x_15_CHINA' 'Hydnum_melitosarx_HT_056_USA_TYPE' 'Hydnum_melitosarx_K_176869_UK' 'Hydnum_melitosarx_voucher_GDGM84518_CHINA' 'Hydnum_canadense_RAS100_USA' 'Hydnum_canadense_HT_006_CANADA_TYPE' 'Hydnum_canadense_AJ1769NBM_CANADA' 'Hydnum_sp_2_BF2016_HKAS92340_CHINA' 'Hydnum_sp_2_BF2016_F1187537_CANADA' 'Hydnum_persicinum_44LL_BELIZE_TYPE' 'Hydnum_persicinum_MES_3199_BELIZE' 'Hydnum_mulsicolor_RAS023_USA' 'Hydnum_mulsicolor_LJU_1336_SLOVENIA_TYPE' 'Hydnum_mulsicolor_RAS108_USA' 'Hydnum_submulsicolor_HT_132_CANADA_TYPE' 'Hydnum_submulsicolor_AJ1570NBM_CANADA' 'Hydnum_sp_HKAS57385_CHINA' 'Hydnum_longipes_voucher_GDGM82458_CHINA' 'Hydnum_flavidocanum_IFP_019460_CHINA_TYPE' 'Hydnum_flavidocanum_IFP_019461_CHINA' 'Hydnum_fulvostriatum_FJAU66566' 'Hydnum_fulvostriatum_FJAU66567' 'Hydnum_crassipedum_FJAU66572' 'Hydnum_crassipedum_FJAU66573' 'Hydnum_subberkeleyanum_TUMH_64075_JAPAN_TYPE' 'Hydnum_roseotangerinum_MHKMU_LP_Tang_3458_CHINA_TYPE' 'Hydnum_roseotangerinum_MHKMU_LP_Tang_3458_1_CHINA' 'Hydnum_subberkeleyanum_TUMH_64081_JAPAN' 'Hydnum_ventricosum_IFP_019479_CHINA' 'Hydnum_ventricosum_IFP_019478_CHINA_TYPE' 'Hydnum_albomarginatum_FJAU66574' 'Hydnum_albomarginatum_FJAU66575' 'Hydnum_berkeleyanum_HKAS77834_CHINA' 'Hydnum_berkeleyanum_CAL_1656_INDIA_TYPE' 'x_18_CHINA' scg790 scg704 'x_12_CHINA' 'Hydnum_aerostatisporum_MR00311_USA' 'Hydnum_aerostatisporum_RAS157_USA' 'Hydnum_aerostatisporum_PC_0142474_USA_TYPE' 'Hydnum_subrufescens_HT_154_CANADA_TYPE' 'Hydnum_rufescens_HT_7839_ESTONIA' 'Hydnum_rufescens_H_6003708_FINLAND_EPITYPE' 'Hydnum_magnorufescens_TO_HG2818_ITALY_TYPE' 'Hydnum_magnorufescens_161209_SLOVENIA' 'Hydnum_ferruginescens_MH16005_USA_TYPE' 'Hydnum_ferruginescens_RAS229_USA' 'Hydnum_quebecense_49JD_USA' 'Hydnum_quebecense_CN9_USA' 'Hydnum_quebecense_HT_064_CANADA_TYPE' 'Hydnum_ellipsosporum_OS5579_GERMANY_TYPE' 'Hydnum_ellipsosporum_FD3281_SWITZERLAND' 'Hydnum_ellipsosporum_HT_036_FINLAND' 'Hydnum_sp_wi8T4spel_TAIWAN' 'Hydnum_sp_wi1A4spel_TAIWAN' 'Hydnum_umbilicatum_CORT_012241_USA_TYPE' 'Hydnum_umbilicatum_UBC_F28405_CANADA' 'Hydnum_subconnatum_RAS169_USA' 'Hydnum_subconnatum_RAS235_USA_TYPE' 'Hydnum_atlanticum_AJ1528_CANADA' 'Hydnum_atlanticum_AJ1732_CANADA_TYPE' 'Hydnum_cuspidatum_RAS205_USA' 'Hydnum_cuspidatum_RAS246_USA_TYPE' 'Hydnum_oregonense_RLP12318D_USA' 'Hydnum_oregonense_PNW_09_USA_TYPE' 'Hydnum_ovoideisporum_BIO_12683_SPAIN_TYPE' 'Hydnum_ovoideisporum_71106_SLOVENIA' 'Hydnum_subovoideisporum_H_6003707_FINLAND_TYPE' 'Hydnum_orientalbidum_FJAU66570' 'Hydnum_orientalbidum_TUMH64068_JAPAN' 'Hydnum_orientalbidum_SFC20150902_97_SOUTH_KOREA' 'x_4_CHINA' 'Hydnum_sp_16_BF2016_HKAS92350_CHINA' 'Hydnum_orientalbidum_voucher_GDGM93480_CHINA' 'Hydnum_sp_15_BF2016_HKAS93259_CHINA' 'Hydnum_sp_15_BF2016_HKAS55325_CHINA' 'Hydnum_minum_TUMH60737_JAPAN_TYPE' 'Hydnum_minum_IFP_019482_CHINA' 'Hydnum_longibasidium_IFP_019463_CHINA' 'Hydnum_longibasidium_IFP_019462_CHINA_TYPE' 'Hydnum_itachiharitake_TUMH_64033_JAPAN_TYPE' 'Hydnum_itachiharitake_TUMH_64032_JAPAN' 'Hydnum_paucispinum_NIBRFG0000508573_REPUBLIC_OF_KOREA' 'Hydnum_paucispinum_NIBRFG0000507153_VIETNAM' 'Hydnum_paucispinum_NIBRFG0000503828_VIETNAM_TYPE' 'Hydnum_bifurcatum_FJAU66562' 'Hydnum_bifurcatum_FJAU66563' 'Hydnum_tomaense_TUMH_64086_JAPAN_TYPE' 'Hydnum_tomaense_TUMH_64085_JAPAN' 'Hydnum_treui_KA0732_PAPUANEWGUINEA_TYPE' 'Hydnum_roseoalbum_MHKMU_WH_Zhang_606_CHINA_TYPE' 'Hydnum_roseoalbum_MHKMU_WH_Zhang_606_1_CHINA' 'Hydnum_treui_NKZeng8373_CHINA' 'Hydnum_treui_NKZeng8374_CHINA' 'Hydnum_zongolicense_MEXU_26248_MEXICO_TYPE' 'Hydnum_alboaurantiacum_RAS186_USA_TYPE' 'Hydnum_tangerinum_IFP_019473_CHINA_TYPE' 'Hydnum_tangerinum_IFP_019474_CHINA' 'Hydnum_tangerinum_IFP_019475_CHINA' 'Hydnum_minospororufescens_TUMH_64041_JAPAN_TYPE' 'Hydnum_minospororufescens_TUMH_64039_JAPAN' 'Hydnum_reginae_KM_265258_UK_TYPE' 'Hydnum_pallidum_r_TUF106235_ESTONIA' 'Hydnum_pallidum_a_MAFungi_40149_SPAIN' 'Sistotrema_muscicola_taxon_154757_FINLAND' 'Sistotrema_muscicola_KHL_11721_FINLAND' 'Hydnum_fibrillosum_9543TJB_COSTA_RICA_TYPE' 'Hydnum_fibrillosum_AC152_PANAMA' 'Hydnum_sp_GD1584_AUSTRALIA' 'Hydnum_sp_BH2066F_AUSTRALIA' 'Hydnum_sp_17_BF2016_GD1588_AUSTRALIA' 'x_8_AUSTRALIA' 'Hydnum_sp_17_BF2016_PERTH08072957_AUSTRALIA' 'Hydnum_sp_17_BF2016_PERTH07830742_AUSTRALIA' 'Hydnum_sp_17_BF2016_PDD98029_NEWZEALAND' 'Hydnum_sp_17_BF2016_PDD93275_NEWZEALAND' 'Hydnum_sp_SL1121_SINGAPORE' 'Hydnum_sp_FRI62832_MALAYSIA' 'Hydnum_sp_18_BF2016_PDD94968_NEWZEALAND' 'Hydnum_sp_18_BF2016_GD1589_AUSTRALIA' 'Hydnum_sp_18_BF2016_GD1590_AUSTRALIA' 'Hydnum_crocidens_PERTH08072965_AUSTRALIA' 'Hydnum_crocidens_PERTH08095981_AUSTRALIA' 'Hydnum_crocidens_PDD93278_NEWZEALAND' 'Hydnum_sp_19_BF2016_PERTH08091676_AUSTRALIA' 'Hydnum_sp_19_BF2016_PERTH08093865_AUSTRALIA' 'Hydnum_sp_19_BF2016_PERTH07608543_AUSTRALIA' 'Hydnum_sp_19_BF2016_PERTH08018413_AUSTRALIA' 'Hydnum_sp_PGK13_025_1_NEW_CALEDONIA' 'Hydnum_elatum_HKAS92352_SINGAPORE' 'Hydnum_elatum_FRI62309_MALAYSIA' 
	;

END;


BEGIN CHARACTERS;
	TITLE  Character_Matrix;
	LINK TAXA = Taxa;
	DIMENSIONS  NCHAR=777;
	FORMAT DATATYPE = DNA GAP = - MISSING = ?;
	MATRIX
	'Hydnum_pallidomarginatum_MHKMU_LP_Tang_3453_CHINA'        ---------------------------------------------------------------------------------------------------------------------------------------------------------------------------------------------------------------------------------------CC-----TTGTRTTGAAMCAK-TGAATG--TTTATCTGCCR--CAAGGCAAA------------TT-TTAATACAACTTTTAACAACGGATCTCTTGGCTCTCGCATCGATGAAGAACGCAGCGAAATGCGATAAGTAATGTGAATTGCAGAATTCAGTGAATCATCGAATCTTTGAACGCACCTTGCGCTCTCTGGTATTCCGGGGAGCACACCTGTTCGAGTGTCATTGAAACTCTCAAAT-AAAGGTRG----CTTTG-----CAG-CTGTCTC-TGTTTGGA-TTTGGAC---TTTGCTGC--A-T------T-A----R-TGT-GGCTRGTCTTAAATGCATTAGC--TGGT-CCTCA-TT-----GA--GG-------TTTGGTTCCACTCRGCGTGAT-AAK---T-A-----TCTAACGTTGAGG----ACAGTC-------------------TCAGGA---------------------CTGG-CCATG-G----------------C--TCTCTC----T----GGATTGCTTCT
	'Hydnum_sphaericum_Wei_10300_CHINA'                        --TACAGG--G-GG----G----TTGATGCTGGCAG------T-TTAGCT----GC-ATGTGCTCACTC-TTCTGG-TTT----A--TTTACACCTGTGCACTTAA---------T-----T-T---T---TTTCAAA-GGG-----------AGGGT-----AG-AACC---TTGCCT-TTGGAAC--------TT---------------------AT-A-AA----CCCC-----TTGTATTGAAACAA-TGAATG--TTTATCTGCCA--CAAGGCGAA------------TT-TTAATACAACTTTTAACAACGGATCTCTTGGCTCTCGCATCGATGAAGAACGCAGCGAAATGCGATAAGTAATGTGAATTGCAGAATTCAGTGAATCATCGAATCTTTGAACGCATCTTGCGCTCTCTGGTATTCCGGGGAGCACACCTGTTCGAGTGTCATTGAAACTCTCAAAT-AAAGGTGG----TTTTT-----CAGACCATCTC-TGTTTGGA-TTTGGAC--TTTTGCTAC--A-T------G-A----A-TGT-GGCTAGTCTTAAATATATTAGC--TGGT-CCTCA-TT-----GA---GG-----TTTTGGTTCTACTCAGCATGAT-AAT---T-A-----TCTAATGTTGAGG----ACAGTC-------------------GCAGGA---------------------CTGG-CCATG-G----------------C--TCTCTC----T----GGATTGCTTCT
	'Hydnum_sphaericum_IFP_019470_CHINA_TYPE'                  --TACAGG--G-GG----G----TTGATGCTGGCAG------T-TTAGCT----GC-ATGTGCTCACTC-TTCTGG-TTT----A--TTTACACCTGTGCACTTAA---------T-----T-T---T---TTTCAAA-GGG-----------AGGGT-----AG-AACC---TTGCCT-TTGGAAC--------TT---------------------AT-A-AA----CCCC-----TTGTATTGAAACAA-TGAATG--TTTATCTGCCA--CAAGGCGAA------------TT-TTAATACAACTTTTAACAACGGATCTCTTGGCTCTCGCATCGATGAAGAACGCAGCGAAATGCGATAAGTAATGTGAATTGCAGAATTCAGTGAATCATCGAATCTTTGAACGCATCTTGCGCTCTCTGGTATTCCGGGGAGCACACCTGTTCGAGTGTCATTGAAACTCTCAAAT-AAAGGTGG----TTTTT-----CAGACCATCTC-TGTTTGGA-TTTGGAC--TTTTGCTAC--A-T------G-A----A-TGT-GGCTAGTCTTAAATATATTAGC--TGGT-CCTCA-TT-----GA---GG-----TTTTGGTTCTACTCAGCATGAT-AAT---T-A-----TCTAATGTTGAGG----ACAGTC-------------------GCAGGA---------------------CTGG-CCATG-G----------------C--TCTCTC----T----GGATTGCTTCT
	'Hydnum_sphaericum_IFP_019471_CHINA'                       --TACAGG--G-GG----G----TTGATGCTGGCAG------T-TTAGCT----GC-ATGTGCTCACTC-TTCTGG-TTT----A--TTTACACCTGTGCACTTAA---------T-----T-T---T---TTTCAAA-GGG-----------AGGGT-----AG-AACC---TTGCCT-TTGGAAC--------TT---------------------AT-A-AA----CCCC-----TTGTATTGAAACAA-TGAATG--TTTATCTGCCA--CAAGGCGAA------------TT-TTAATACAACTTTTAACAACGGATCTCTTGGCTCTCGCATCGATGAAGAACGCAGCGAAATGCGATAAGTAATGTGAATTGCAGAATTCAGTGAATCATCGAATCTTTGAACGCATCTTGCGCTCTCTGGTATTCCGGGGAGCACACCTGTTCGAGTGTCATTGAAACTCTCAAAT-AAAGGTGG----TTTTT-----CAGACCATCTC-TGTTTGGA-TTTGGAC--TTTTGCTAC--A-T------G-A----A-TGT-GGCTAGTCTTAAATATATTAGC--TGGT-CCTCA-TT-----GA---GG-----TTTTGGTTCTACTCAGCATGAT-AAT---T-A-----TCTAATGTTGAGG----ACAGTC-------------------GCAGGA---------------------CTGG-CCATG-G----------------C--TCTCTC----T----GGATTGCTTCT
	'Hydnum_sphaericum_MHKMU_X_Na149_CHINA'                    ------------------------------------------------CT----GC-ATGTGCTCACTC-TTCTGG-TTT----A--TTTACACCTGTGCACTTAA---------------T-T---T---TTTCAAA-GGG-----------AGGGT-----AG-AACC---TTGCCT-TTGGAAC--------TT---------------------AT-A-AA----CCCC-----TTGTATTGAAACAA-TGAATG--TTTATCTGCCA--CAAGGCGAA------------TT-TTAATACAACTTTTAACAACGGATCTCTTGGCTCTCGCATCGATGAAGAACGCAGCGAAATGCGATAAGTAATGTGAATTGCAGAATTCAGTGAATCATCGAATCTTTGAACGCATCTTGCGCTCTCTGGTATTCCGGGGAGCACACCTGTTCGAGTGTCATTGAAACTCTCAAAT-AAAGGTGG-TTTTTTTTT----CAAACCATCTC-TGTTTGGA-TTTGGAC--TTTTGCTAC--A-T------G-A----A-TGT-GGCTAGTCTTAAATATATTAGC--TGGT-CCTCA-TT-----GA---GG-----TTTTGGTTCTACTCAGCATGAT-AAT---T-A-----TCTAATGTTGAGG----ACAGTC-------------------GCAGGA---------------------CTGG-CCATG-G----------------C--TCTCTC----T----GGATTGCTTCT
	'Hydnum_flosculum_Cui_23128_CHINA_TYPE'                    --TACAGG-GG-GG----G----TTGATGCTGGCAG------T-TTAGCT----GC-ATGTGCTCACTC-TTCTGG-TTT----A--TTTACACCTGTGCACTTAA---------------T-T---T---TTTCAAA-GGG-----------AGGGT-----AG-AACC---TTGCCT-TTGGAAC--------TT---------------------AT-A-AA----CCCC-----TTGTATTGAAACAA-TGAATG--TTTATCTGCCA--CAAGGCGAA------------TT-TTAATACAACTTTTAACAACGGATCTCTTGGCTCTCGCATCGATGAAGAACGCAGCGAAATGCGATAAGTAATGTGAATTGCAGAATTCAGTGAATCATCGAATCTTTGAACGCATCTTGCGCTCTCTGGTATTCCGGGGAGCACACCTGTTCGAGTGTCATTGAAACTCTCAAAT-AAAGGTGG-TTTTTTTTT----CAAACCATCTC-TGTTTGGA-TTTGGAC--TTTTGCTAC--A-T------G-A----A-TGT-GGCTAGTCTTAAATATATTAGC--TGGT-CCTCA-TT-----GA---GG-----TTTTGGTTCTACTCAGCATGAT-AAT---T-A-----TCTAATGTTGAGG----ACAGTC-------------------GCAGGA---------------------CTGG-CCATG-G----------------C--TCTCTC----T----GGATTGCTTCT
	'Hydnum_flosculum_Cui_23131_CHINA'                         --TACAGG-GG-GG----G----TTGATGCTGGCAG------T-TTAGCT----GC-ATGTGCTCACTC-TTCTGG-TTT----A--TTTACACCTGTGCACTTAA---------------T-T---T---TTTCAAA-GGG-----------AGGGT-----AG-AACC---TTGCCT-TTGGAAC--------TT---------------------AT-A-AA----CCCC-----TTGTATTGAAACAA-TGAATG--TTTATCTGCCA--CAAGGCGAA------------TT-TTAATACAACTTTTAACAACGGATCTCTTGGCTCTCGCATCGATGAAGAACGCAGCGAAATGCGATAAGTAATGTGAATTGCAGAATTCAGTGAATCATCGAATCTTTGAACGCATCTTGCGCTCTCTGGTATTCCGGGGAGCACACCTGTTCGAGTGTCATTGAAACTCTCAAAT-AAAGGTGG-TTTTTTTTT----CAAACCATCTC-TGTTTGGA-TTTGGAC--TTTTGCTAC--A-T------G-A----A-TGT-GGCTAGTCTTAAATATATTAGC--TGGT-CCTCA-TT-----GA---GG-----TTTTGGTTCTACTCAGCATGAT-AAT---T-A-----TCTAATGTTGAGG----ACAGTC-------------------GCAGGA---------------------CTGG-CCATG-G----------------C--TCTCTC----T----GGATTGCTTCT
	'Hydnum_flosculum_Cui_22857_CHINA'                         --TACAGG-GG-GG----G----TTGATGCTGGCAG------T-TTAGCT----GC-ATGTGCTCACTC-TTCTGG-TTT----A--TTTACACCTGTGCACTTAA---------------T-T---T---TTTCAAA-GGG-----------AGGGT-----AG-AACC---TTGCCT-TTGGAAC--------TT---------------------AT-A-AA----CCCC-----TTGTATTGAAACAA-TGAATG--TTTATCTGCCA--CAAGGCGAA------------TT-TTAATACAACTTTTAACAACGGATCTCTTGGCTCTCGCATCGATGAAGAACGCAGCGAAATGCGATAAGTAATGTGAATTGCAGAATTCAGTGAATCATCGAATCTTTGAACGCATCTTGCGCTCTCTGGTATTCCGGGGAGCACACCTGTTCGAGTGTCATTGAAACTCTCAAAT-AAAGGTGGTTTTTTTTTT----CAAACCATCTC-TGTTTGGA-TTTGGAC--TTTTGCTAC--A-T------G-A----A-TGT-GGCTAGTCTTAAATATATTAGC--TGGT-CCTCA-TT-----GA---GG-----TTTTGGTTCTACTCAGCATGAT-AAT---T-A-----TCTAATGTTGAGG----ACAGTC-------------------GCAGGA---------------------CTGG-CCATG-G----------------C--TCTCTC----T----GGATTGCTTCT
	'x_19_CHINA'                                               --TACAG---G-GG----G----TTGATGCTGGCAG------T-TTAGCT----GC-ATGTGCTCACTC-TTCTGG-TTT----A--TTTACACCTGTGCACTTAA---------------T-T---T---TTTCAAA-GGG-----------AGGGT-----AG-AACC----TGCCT-TTGAAAC--------TG---------------------AT-A-AA---CCCCC-----TTGTATTGAAACAA-TGAATG--TTTATCTGCCA--CAAGGCGAA------------TA-TTAATACAACTTTTAACAACGGATCTCTTGGCTCTCGCATCGATGAAGAACGCAGCGAAATGCGATAAGTAATGTGAATTGCAGAATTCAGTGAATCATCGAATCTTTGAACGCACCTTGCGCTCTCTGGTATTCCGGGGAGCACACCTGTTCGAGTGTCATTGAAACTCTCAAAT-AAAGGTGG----TTTTT-----CAGACCATCTC-TGTTTGGA-TTTGGAC--TTTTGCTAC--A-T------T-A----A-TGT-GGCTAGTCTTAAATATATTAGC--TGGT-CCTCA-TT-----GA---GG-----TTTTGGTTCTACTCAGCATGAT-AAT---T-A-----TCTAATGTTGAGG----ACAGTC-------------------GTAGGA---------------------CTGG-CCATG-G----------------C--TCTCTC----T----GGATTGCTTCT
	'Hydnum_sinorepandnum_voucher_GDGM82416_CHINA'             --TACAG---G-GG----G----TTGATGCTGGCAG------T-TTAGCT----GC-ATGTGCTCACTC-TTCTGG-TTT----A--TTTACACCTGTGCACTTAA---------------T-T---T---TTTCAAA-GGG-----------AGGGT-----AG-AACC----TGCCT-TTGAAAC--------TG---------------------AT-A-AA---CCCCC-----TTGTATTGAAACAA-TGAATG--TTTATCTGCCA--CAAGGCGAA------------TA-TTAATACAACTTTTAACAACGGATCTCTTGGCTCTCGCATCGATGAAGAACGCAGCGAAATGCGATAAGTAATGTGAATTGCAGAATTCAGTGAATCATCGAATCTTTGAACGCACCTTGCGCTCTCTGGTATTCCGGGGAGCACACCTGTTCGAGTGTCATTGAAACTCTCAAAT-AAAGGTGG----TTTTT-----CAGACCATCTC-TGTTTGGA-TTTGGAC--TTTTGCTAC--A-T------T-A----A-TGT-GGCTAGTCTTAAATATATTAGC--TGGT-CCTCA-TT-----GA---GG-----TTTTGGTTCTACTCAGCATGAT-AAT---T-A-----TCTAATGTTGAGG----ACAGTC-------------------GTAGGA---------------------CTGG-CCATG-G----------------C--TCTCTC----T----GGATTGCTTCT
	'Hydnum_sinorepandnum_voucher_GDGM82382_CHINA'             --TACAG---G-GG----G----TTGATGCTGGCAG------T-TTAGCT----GC-ATGTGCTCACTC-TTCTGG-TTT----A--TTTACACCTGTGCACTTAA---------------T-T---T---TTTCAAA-GGG-----------AGGGT-----AG-AACC----TGCCT-TTGAAAC--------TG---------------------AT-A-AA---CCCCC-----TTGTATTGAAACAA-TGAATG--TTTATCTGCCA--CAAGGCGAA------------TA-TTAATACAACTTTTAACAACGGATCTCTTGGCTCTCGCATCGATGAAGAACGCAGCGAAATGCGATAAGTAATGTGAATTGCAGAATTCAGTGAATCATCGAATCTTTGAACGCACCTTGCGCTCTCTGGTATTCCGGGGAGCACACCTGTTCGAGTGTCATTGAAACTCTCAAAT-AAAGGTGG----TTTTT-----CAGACCATCTC-TGTTTGGA-TTTGGAC--TTTTGCTAC--A-T------T-A----A-TGT-GGCTAGTCTTAAATATATTAGC--TGGT-CCTCA-TT-----GA---GG-----TTTTGGTTCTACTCAGCATGAT-AAT---T-A-----TCTAATGTTGAGG----ACAGTC-------------------GTAGGA---------------------CTGG-CCATG-G----------------C--TCTCTC----T----GGATTGCTTCT
	'Hydnum_repandoorientale_TUMH60745_JAPAN_TYPE'             --TACAG---G-GG----G----TTGATGCTGGCAG------T-TTAGCT----GC-ATGTGCTCACTC-TTCTGG-TTT----A--TTTACACCTGTGCACTTAA---------------T-T---C---TTTCAAA-GGC-----------AGGGT-----AG-AACC----TGCCT-TTGGAAC--------TT---------------------GT-A-AA---CCCC------TTGTATTGAAGCAA-TGAATG--TTTATCTGCCA--CAAGGCGAA------------TT-TTAATACAACTTTTAACAACGGATCTCTTGGCTCTCGCATCGATGAAGAACGCAGCGAAATGCGATAAGTAATGTGAATTGCAGAATTCAGTGAATCATCGAATCTTTGAACGCACCTTGCGCTCTCTGGTATTCCGGGGAGCACACCTGTTCGAGTGTCATTGAAACTCTCAAAT-AAAGGTGG----TTTTTG----CAAACCATCTC-TGTTTGGA-TTTGGAC---TTTGCTGC--A-T------T-A----A-TGT-GGCTAGTCTTAAATGTATTAGC--AGAT-CCTCA-TT-----GA---GG-----TTTTGGTTCTACTCAGCATGAT-AAT---T-A-----TCTAATGTTGAGG----ACAGTT-------------------GCAAGA---------------------CTGG-CCATG-A----------------C--TCTCTT----T----GGATTGCTTCT
	'Hydnum_repandoorientale_TUMH60746_JAPAN'                  --TACAG---G-GG----G----TTGATGCTGGCAG------T-TTAGCT----GC-ATGTGCTCACTC-TTCTGG-TTT----A--TTTACACCTGTGCACTTAA---------------T-T---C---TTTCAAA-GGC-----------AGGGT-----AG-AACC----TGCCT-TTGGAAC--------TT---------------------GT-A-AA---CCCC------TTGTATTGAAGCAA-TGAATG--TTTATCTGCCA--CAAGGCGAA------------TT-TTAATACAACTTTTAACAACGGATCTCTTGGCTCTCGCATCGATGAAGAACGCAGCGAAATGCGATAAGTAATGTGAATTGCAGAATTCAGTGAATCATCGAATCTTTGAACGCACCTTGCGCTCTCTGGTATTCCGGGGAGCACACCTGTTCGAGTGTCATTGAAACTCTCAAAT-AAAGGTGG----TTTTTG----CAAACCATCTC-TGTTTGGA-TTTGGAC---TTTGCTGC--A-T------T-A----A-TGT-GGCTAGTCTTAAATGTATTAGC--AGAT-CCTCA-TT-----GA---GG-----TTTTGGTTCTACTCAGCATGAT-AAT---T-A-----TCTAATGTTGAGG----ACAGTT-------------------GCAAGA---------------------CTGG-CCATG-A----------------C--TCTCTT----T----GGATTGCTTCT
	'Hydnum_subalpinum_TUMH_64630_JAPAN'                       --TACAG---G-GG----G----TTGATGCTGGCAG------T-TTAGCT----GC-ATGTGCTCACTC-TTCTGG-TTT----A--TTTACACCTGTGCACTTAA---------------T-T---C---TTTCAAA-GGC-----------AGGGT-----AG-AACC----TGCCT-TTGGAAC--------TT---------------------GT-A-AA---CCCC------TTGTATTGAAACAA-TGAATG--TTTATCTGCCA--CAAGGCGAA------------TT-TTAATACAACTTTTAACAACGGATCTCTTGGCTCTCGCATCGATGAAGAACGCAGCGAAATGCGATAAGTAATGTGAATTGCAGAATTCAGTGAATCATCGAATCTTTGAACGCACCTTGCGCTCTCTGGTATTCCGGGGAGCACACCTGTTCGAGTGTCATTGAAACTCTCAAAT-AAAGGTGG----TTTTTG----CAAACCATCTC-TGTTTGGA-TTTGGAC---TTTGCTGC--A-T------T-A----A-TGT-GGCTAGTCTTAAATGTATTAGC--AGAT-CCTCA-TT-----GA---GG-----TTTTGGTTCTACTCAGCATGAT-AAT---T-A-----TCTAATGTTGAGG----ACAGTT-------------------GCAAGA---------------------CTGG-CCATG-A----------------C--TCTCTT----T----GGATTGCTTCT
	'Hydnum_cf_subalpinum_voucher_GDGM83086_CHINA'             --TACAG---G-GG----G----TTGATGCTGGCAG------T-TTAGCT----GC-ATGTGCTCACTC-TTCTGG-TTT----A--TTTACACCTGTGCACTTAA---------------T-T---C---TTTCAAA-GGC-----------AGGGT-----AG-AACC----TGCCT-TTGGAAC--------TT---------------------AT-A-AA---CCCC------TTGTATTGAAACAA-TGAATG--TTTATCTGCCA--CAAGGCGAA------------TT-TTAATACAACTTTTAACAACGGATCTCTTGGCTCTTGCATCGATGAAGAACGCAGCGAAATGCGATAAGTAATGTGAATTGCAGAATTCAGTGAATCATCGAATCTTTGAACGCACCTTGCGCTCTCTGGTATTCCGGGGAGCACACCTGTTCGAGTGTCATTGAAACTCTCAAAT-AAAGGTGG----TTTTTG----CAAACCATCTC-TGTTTGGA-TTTGGAC---TTTGCTGC--A-T------T-A----A-TGT-GGCTAGTCTTAAATGTATTAGC--AGAT-CCTCA-TT-----GA---GG-----TTTTGGTTCTACTCAGCATGAT-AAT---T-A-----TCTAATGTTGAGG----ACAGTT-------------------GCAAGA---------------------CTGG-CCATG-A----------------C--TCTCTT----T----GGATTGCTTCT
	'x_43_CHINA'                                               --TACAG---G-GG----G----TTGATGCTGGCAG------T-TTAGCT----GC-ATGTGCTCACTC-TTCTGG-TTT----A--TTTACACCTGTGCACTTAA---------------T-T---C---TTTCAAA-GGC-----------AGGGT-----AG-AACC----TGCCT-TTGGAAC--------TT---------------------AT-A-AA---CCCC------TTGTATTGAAACAA-TGAATG--TTTATCTGCCA--CAAGGCGAA------------TT-TTAATACAACTTTTAACAACGGATCTCTTGGCTCTTGCATCGATGAAGAACGCAGCGAAATGCGATAAGTAATGTGAATTGCAGAATTCAGTGAATCATCGAATCTTTGAACGCACCTTGCGCTCTCTGGTATTCCGGGGAGCACACCTGTTCGAGTGTCATTGAAACTCTCAAAT-AAAGGTGG----TTTTTG----CAAACCATCTC-TGTTTGGA-TTTGGAC---TTTGCTGC--A-T------T-A----A-TGT-GGCTAGTCTTAAATGTATTAGC--AGAT-CCTCA-TT-----GA---GG-----TTTTGGTTCTACTCAGCATGAT-AAT---T-A-----TCTAATGTTGAGG----ACAGTT-------------------GCAAGA---------------------CTGG-CCATG-A----------------C--TCTCTT----T----GGATTGCTTCT
	'Hydnum_repandum_HKAS93253_GERMANY'                        --TACAG---G-GG----G----TTGATGCTGGCAG------T-TTAGCT----GC-ATGTGCTCACTC-TTCTGG-TTT----A--TTTACACCTGTGCACTTAA---------------T-T-------TTTCAAA-GGG-----------AGGGT-----AG-AACC----TGCCT-TTGGAAC--------TT---------------------AT-A-AA---CCCC------TTGTATTGAAACAA-TGAATG--TTTATCTGCCA--CAAGGCGAA------------TT-TTAATACAACTTTTAACAACGGATCTCTTGGCTCTCGCATCGATGAAGAACGCAGCGAAATGCGATAAGTAATGTGAATTGCAGAATTCAGTGAATCATCGAATCTTTGAACGCACCTTGCGCTCTCTGGTATTCCGGGGAGCACACCTGTTCGAGTGTCATTGAAACTCTCAAAT-AAAGGTGG----TTTTTG----CAGACCATCTC-TGTTTGGA-TTTGGAC---TTTGCTGC--A-T------T-A----A-TGT-GGCTAGTCTTAAATGTATTAGC--TGAT-CCTCA-TT-----GA---GG-----TTTTGGTTCTACTCAGCATGAT-AAT---T-A-----TCTAATGTTGAGG----ACAGTC-------------------GCAAGA---------------------CTGG-CCATG-G----------------C--TCTCTT----T----GG---------
	'Hydnum_repandum_H_6003710_FINLAND_EPITYPE'                --TACAG---G-GG----G----TTGATGCTGGCAG------T-TTAGCT----GC-ATGTGCTCACTC-TTCTGG-TTT----A--TTTACACCTGTGCACTTAA---------------T-T-------TTTCAAA-GGG-----------AGGGT-----AG-AACC----TGCCT-TTGGAAC--------TT---------------------AT-A-AA---CCCC------TTGTATTGAAACAA-TGAATG--TTTATCTGCCA--CAAGGCGAA------------TT-TTAATACAACTTTTAACAACGGATCTCTTGGCTCTCGCATCGATGAAGAACGCAGCGAAATGCGATAAGTAATGTGAATTGCAGAATTCAGTGAATCATCGAATCTTTGAACGCACCTTGCGCTCTCTGGTATTCCGGGGAGCACACCTGTTCGAGTGTCATTGAAACTCTCAAAT-AAAGGTGG----TTTTTG----CAGACCATCTC-TGTTTGGA-TTTGGAC---TTTGCTGC--A-T------T-A----A-TGT-GGCTAGTCTTAAATGTATTAGC--TGAT-CCTCA-TT-----GA---GG-----TTTTGGTTCTACTCAGCATGAT-AAT---T-A-----TCTAATGTTGAGG----ACAGTC-------------------GCAAGA---------------------CTGG-CCATG-G----------------C--TCTCTT----T----GGATTGCTTCT
	'x_17_FRANCE'                                              --TACAG---G-GG----G----TTGATGCTGGCAG------T-TTAGCT----GC-ATGTGCTCACTC-TTCTGG-TTT----A--TTTACACCTGTGCACTTAA---------------T-T-------TTTCAAA-GGG-----------AGGGT-----AG-AACC----TGCCT-TTGGAAC--------TT---------------------AT-A-AA---CCCC------TTGTATTGAAACAA-TGAATG--TTTATCTGCCA--CAAGGCGAA------------TT-TTAATACAACTTTTAACAACGGATCTCTTGGCTCTCGCATCGATGAAGAACGCAGCGAAATGCGATAAGTAATGTGAATTGCAGAATTCAGTGAATCATCGAATCTTTGAACGCACCTTGCGCTCTCTGGTATTCCGGGGAGCACACCTGTTCGAGTGTCATTGAAACTCTCAAAT-AAAGGTGG----TTTTTG----CAGACCATCTC-TGTTTGGA-TTTGGAC---TTTGCTGC--A-T------T-A----A-TGT-GGCTAGTCTTAAATGTATTAGC--TGAT-CCTCA-TT-----GA---GG-----TTTTGGTTCTACTCAGCATGAT-AAT---T-A-----TCTAATGTTGAGG----ACAGTC-------------------GCAAGA---------------------CTGG-CCATG-G----------------C--TCTCTT----T----GGATTGCTTCT
	'x_16_FRANCE'                                              --CAGAG---G-AG----G----TTGATGCTGGCAG------T-TTAGCT----GC-ATGTGCTCACTC-TTCTGG-TTT----A--TTTACACCTGTGCACTTAA---------------T-T-------TTTCAAA-GGG-----------AGGGT-----AG-AACC----TGCCT-TTGGAAC--------TT---------------------AT-A-AA---CCCC------TTGTATTGAAACAA-TGAATG--TTTATCTGCCA--CAAGGCGAA------------TT-TTAATACAACTTTTAACAACGGATCTCTTGGCTCTCGCATCGATGAAGAACGCAGCGAAATGCGATAAGTAATGTGAATTGCAGAATTCAGTGAATCATCGAATCTTTGAACGCACCTTGCGCTCTCTGGTATTCCGGGGAGCACACCTGTTCGAGTGTCATTGAAACTCTCAAAT-AAAGGTGG----TTTTTG----CAGACCATCTC-TGTTTGGA-TTTGGAC---TTTGCTGC--A-T------T-A----A-TGT-GGCTAGTCTTAAATGTATTAGC--TGAT-CCTCA-TT-----GA---GG-----TTTTGGTTCTACTCAGCATGAT-AAT---T-A-----TCTAATGTTGAGG----ACAGTC-------------------GCAAGA---------------------CTGG-CCATG-G----------------C--TCTCTT----T----GGATTGCTTCT
	'Hydnum_neorepandum_HT_095_CANADA_TYPE'                    --TACAG---G-GG----G----TTGATGCTGGCAG------T-TTAGCT----GC-ATGTGCTCACTC-TTCTGG-TTT----A--TTTACACCTGTGCACTTAA---------------T-T---T---TTTCAAA-GGG-----------AGGGT-----AG-AACC----TGCCT-TTGGAAC--------TT---------------------AT-A-AA---CCCC------TTGTATTGAAACAA-TGAATG--TTTATCTGCCA--CAAGGCGAA------------TT-TTAATACAACTTTTAACAACGGATCTCTTGGCTCTCGCATCGATGAAGAACGCAGCGAAATGCGATAAGTAATGTGAATTGCAGAATTCAGTGAATCATCGAATCTTTGAACGCACCTTGCGCTCCCTGGTATTCCGGGGAGCACACCTGTTCGAGTGTCATCGAAACTCTCAAAT-AAAGGTGG----TTTTTG----CAGACCATCTC-TGTTTGGA-TTTGGAC---TTTGCGGC--A-T------T-A----A-TGT-GGCTAGTCTTAAATGTATTAGC--TGAT-CCTCA-TT-----GA---GG-----TTTTGGTTCTACTCAGCATGAT-AAT---T-A-----TCTAATGTTGAGG----ACAGTC-------------------GCAGGA---------------------CTGG-CCATG-G----------------CTATCTCTC----T----GGATTGCTTCT
	'Hydnum_neorepandum_HT_086_CANADA'                         --TACAG---G-GG----G----TTGATGCTGGCAG------T-TTAGCT----GC-ATGTGCTCACTC-TTCTGG-TTT----A--TTTACACCTGTGCACTTAA---------T-----T-T---T---TT?CAAA-GGG-----------AGGGT-----AG-AACC----TGCCT-TTGGAAC--------TT---------------------AT-A-AA---CCCC------TTGTATTGAAACAA-TGAATG--TTTATCTGCCA--CAAGGCGAA------------TT-TTAATACAACTTTTAACAACGGATCTCTTGGCTCTCGCATCGATGAAGAACGCAGCGAAATGCGATAAGTAATGTGAATTGCAGAATTCAGTGAATCATCGAATCTTTGAACGCACCTTGCGCTCCCTGGTATTCCGGGGAGCACACCTGTTCGAGTGTCATCGAAACTCTCAAAT-AAAGGTGG----TTTTTG----CAGACCATCTC-TGTTTGGA-TTTGGAC---TTTGCGGC--A-T------T-A----A-TGT-GGCTAGTCTTAAATGTATTAGC--TGAT-CCTCA-TT-----GA---GG-----TTTTGGTTCTACTCAGCATGAT-AAT---T-A-----TCTAATGTTGAGG----ACAGTC-------------------GCAGGA---------------------CTGG-CCATG-G----------------CTATCTCTC----T----GGATTGCTTCT
	'Hydnum_washingtonianum_214'                               ---------------------------------------------------------------------------------------------------------------------------------------------------------------------------------------------------------------------------------------------------------------------------------------------------------------------------------------------------------------------------------------ATTGCAGAATTCAGTGAATCATCGAATCTTTGAACGCACCTTGCGCTCCCTGGTATTCCGGGGAGCACACCTGTTCGAGTGTCATCGAAACTCTCAAAT-AAAGGTGG----TTTTTG----CAGACCATCTC-TGTTTGGA-TTTGGAC---TTTGCTGC--A-T------T-A----A-TGT-GGCTAGTCTTAAATGTATTAGC--TGAT-CCTCA-TT-----GA---GG-----TTTTGGTTCTACTCAGCATGAT-AAT---T-A-----TCTAATGTTGAGG----ACAGTC-------------------GCAGGA---------------------CTGG-CCATG-G----------------CTATCTCTC----T----GGATTGCTTCT
	'Hydnum_boreorepandum_H_6003711_FINLAND_TYPE'              -------------G----G----TTGATGCTGGCGG------T-TTAGCT----GC-ATGTGCTCACTC-TTCTGG-TTT----A--TTTACACCTGTGCACTTAA---------------T-T---C---TTTCAAA-GGG-----------AGGGT-----AG-AACC----TGCCT-TTGGAAC--------TT---------------------AT-A-GA---CCCCCC----TTGTATTGAAACAA-TGAATG--TTTATCTGCCA--CAAGGCGAA------------TT-TTAATACAACTTTTAACAACGGATCTCTTGGCTCTCGCATCGATGAAGAACGCAGCGAAATGCGATAAGTAATGTGAATTGCAGAATTCAGTGAATCATCGAATCTTTGAACGCACCTTGCGCTCTCTGGTATTCCGGGGAGCACACCTGTTCGAGTGTCATTGAAACTCTCAAAT-AAAGGTGG----TTTTTG----CAGACCATCTC-TGTTTGGA-TTTGGAC---TTTGCTGC--A-T------T-A----A-TGT-GGCTAGTCTTAAATGTATTAGC--TGAT-CCTCA-TT-----GA---GG-----TTTTGGTTCTACTCAGCATGAT-AAT---T-A-----TCTAATGTTGAGG----ACAGTC-------------------GCAAGA---------------------CTGG-CCATG-G----------------C--TCTCTT----T----GGATTGCTTCT
	'Hydnum_boreorepandum_HT_1679_FINLAND'                     -------------------------------GGCGG------T-TTAGCT----GC-ATGTGCTCACTC-TTCTGG-TTT----A--TTTACACCTGTGCACTTAA---------------T-T---C---TTTCAAA-GGG-----------AGGGT-----AG-AACC----TGCCT-TTGGAAC--------TT---------------------AT-A-GA---CCCCCC?---TTGTATTGAAACAA-TGAATG--TTTATCTGCCA--CAAGGCGAA------------TT-TTAATACAACTTTTAACAACGGATCTCTTGGCTCTCGCATCGATGAAGAACGCAGCGAAATGCGATAAGTAATGTGAATTGCAGAATTCAGTGAATCATCGAATCTTTGAACGCACCTTGCGCTCTCTGGTATTCCGGGGAGCACACCTGTTCGAGTGTCATTGAAACTCTCAAAT-AAAGGTGG----TTTTTG----CAGACCATCTC-TGTTTGGA-TTTGGAC---TTTGCTGC--A-T------T-A----A-TGT-GGCTAGTCTTAAATGTATTAGC--TGAT-CCTCA-TT-----GA---GG-----TTTTGGTTCTACTCAGCATGAT-AAT---T-A-----TCTAATGTTGAGG----ACAGTC-------------------GCAAGA---------------------CTGG-CCATG-G----------------C--TCTCTT----T----GGATTGCTTCT
	'Hydnum_vagabundum_CLO4985_USA_TYPE'                       --TACAG---G-GG----G----TTGATGCTGGCAG------T-TTAGCT----GC-ATGTGCTCACTC-TTCTGA-TTT----A--TTTACACCTGTGCACTTAA---------------T-T---T---TTTCAAA-GGG-----------AGGGT-----AG-AACC----TTCCT-TTGGAAC--------TT---------------------AT-A-GA---CACC------TTGTATTGGAACAA-TGAATG--TTTATCTGCCA--CAAGGCGAA------------TT-TTAATACAACTTTTAACAACGGATCTCTTGGCTCTCGCATCGATGAAGAACGCAGCGAAATGCGATAAGTAATGTGAATTGCAGAATTCAGTGAATCATCGAATCTTTGAACGCACCTTGCGCTCTCTGGTATTCCGGGGAGCACACCTGTTCGAGTGTCATTGAAACTCTCAAAT-AAAGGTGG---TTTTTTG----GAGACCATCTC-TGTTTGGA-TTTGGGC---TTTGCTGC--A-T------T-A----A-TGT-GGCTAGTCTTAAATGTATTAGC--TGGT-CCTCA-TT-----GT---GG-----TTTTGGTTCTACTCAGCATGAT-AAT---T-A-----TCTAATGTTGAGG----ACAGTT-------------------GAAGGA---------------------CTGG-CCATG-G----------------C--CCTCTC----T----GGATTGCTTCT
	'Hydnum_vagabundum_10782TJB_USA'                           --TACAG---G-GG----G----TTGATGCTGGCAG------T-TTAGCT----GC-ATGTGCTCACTC-TTCTGA-TTT----A--TTTACACCTGTGCACTTAA---------------T-T---T---TTTCAAA-GGG-----------AGGGT-----AG-AACC----TTCCT-TTGGAAC--------TT---------------------AT-A-GA---CACC------TTGTATTGGAACAA-TGAATG--TTTATCTGCCA--CAAGGCGAA------------TT-TTAATACAACTTTTAACAACGGATCTCTTGGCTCTCGCATCGATGAAGAACGCAGCGAAATGCGATAAGTAATGTGAATTGCAGAATTCAGTGAATCATCGAATCTTTGAACGCACCTTGCGCTCTCTGGTATTCCGGGGAGCACACCTGTTCGAGTGTCATTGAAACTCTCAAAT-AAAGGTGG--TTTTTTTG----GAGACCATCTC-TGTTTGGA-TTTGGGC---TTTGCTGC--A-T------T-A----A-TGT-GGCTAGTCTTAAATGTATTAGC--TGGT-CCTCA-TT-----GT---GG-----TTTTGGTTCTACTCAGCATGAT-AAT---T-A-----TCTAATGTTGAGG----ACAGTT-------------------GAAGGA---------------------CTGG-CCATG-G----------------C--CCTCTC----T----GGATTGCTTCT
	'Hydnum_formosum_CO5236_PANAMA_TYPE'                       --TACAGA--G-GG----G----TTGATGCTGGCAG------T-TTAGCT----GC-ATGTGCTCGCTC-TTCTGA-TTT----A--TTTACACCTGTGCACTTGA---------------T-T---T---TTTCAAA-GGG-----------AGGGT-----AG-AACC----TGCCT-TTGGAAC--------TT---------------------AT-A-GA-C-CCCCC-----TTGTATTGGAACAA-TGAATG--TTTATCTGCCA--CAAGGCGAA------------TT-TTAATACAACTTTTAACAACGGATCTCTTGGCTCTCGCATCGATGAAGAACGCAGCGAAATGCGATAAGTAATGTGAATTGCAGAATTCAGTGAATCATCGAATCTTTGAACGCACCTTGCGCTCTCTGGTATTCCGGGGAGCACACCTGTTCGAGTGTCATTGAGACTCTCAAAC-AAAGGTGG----CTTTA-----CAGGCCATCTC-TGTTTGGA-TTTGGAC--TTTTGCTGCATA-T------T-C----A-TGT-GGCTCGTCTTAAATGTATTAGC--TGGT-CCTCA-TT-----GA---GG-----TTTTGGTTCTACTCAGCATGGT-AAT---T-A-----TCTAATGTTGAGG----ACAGTT-------------------GCAGGA---------------------CTGG-CCATA-GCT--------------C--TCTCTC----T----GGATTGCTTCT
	'Hydnum_formosum_AEFM1079_COSTA_RICA'                      --TACAGG-GG-GG----G----TTGATGCTGGCAG------T-TTAGCT----GC-ATGTGCTCGCTC-TTCTGA-TTT----A--TTTACACCTGTGCACTTGA---------------T-TTTCT---TTTCAAA-GGG-----------A---------------C----TGCCT-TTGGAAC--------TT---------------------AT-A-GA---CCCCC-----TTGTATTGGAACAA-TGAATG--TTTATCTGCCA--CAAGGCGAA------------TT-TTAATACAACTTTTAACAACGGATCTCTTGGCTCTCGCATCGATGAAGAACGCAGCGAAATGCGATAAGTAATGTGAATTGCAGAATTCAGTGAATCATCGAATCTTTGAACGCACCTTGCGCTCTCTGGTATTCCGGGGAGCACACCTGTTCGAGTGTCATTGAGACTCTCAAAT-AAAGGTGG----CTTTG-----CAGGCCATCTC-TGTTTGGA-TTTGGAC---TTTGCTGCATA-T------T-C----A-TGT-GGCTCGTCTTAAATGTATTAGC--TGGT-CCTCA-TT-----GA---GG-----TTTTGGTTCTACTCAGCATGGT-AAT---T-A-----TCTAATGTTGAGG----ACAGTT-------------------GCAGGA---------------------CTGG-CCATA-GCT--------------C--TCTCTC----T----GGATTGCTTCT
	'Hydnum_subolympicum_F1188765_USA'                         --TACAAGGGG-GG----G----TTGATGCTGGCAG------T-TTAACT----GC-ATGTGCTCACTC-TTCTGATTTTT---A--TTTACACCTGTGCACTTGA---------T-----T-T---T---TTCAAAG-GGG-----------AGGGT-----AG-AGCC----TGCCT-TTGGAAC--------TT---------------------AT-A-AA-A-CCCCC-----TTGTATTGAAACAA-TGAATG--TTTATCTGCCA--CAAGGCGAA------------TT-TTAATACAACTTTTAACAACGGATCTCTTGGCTCTCGCATCGATGAAGAACGCAGCGAAATGCGATAAGTAATGTGAATTGCAGAATTCAGTGAATCATCGAATCTTTGAACGCATCTTGCGCTCTCTGGTATTCCGGGGAGCACATCTGTTCGAGTGTCATTGAAACTCTCAAAT-AAAGGTGG--ATTTTTAA----CTATCCATCTC-TGTTTGGA-TTTGGAC---TTTGCTGC--A-T------T-A----A-TGT-GGCTAGTCTTAAATGTATTAGC-TTGGT-CCTCA-TT-----GA---GG-----TTTTGGTTCTACTCGGCATGAT-AAT---T-A-----TCTAATGTTGAGG----ACAGTC-------------------TTAGGA---------------------CTGG-CCATG-G----------------C--TCTCTC----T----GGATTGCTTCT
	'Hydnum_subolympicum_DAOM744368_CANADA'                    --TACAAGGGG-GG----G----TTGATGCTGGCAG------T-TTAACT----GC-ATGTGCTCACTC-TTCTGATTTTT---A--TTTACACCTGTGCACTTGA---------T-----T-T---T---TTCAAAG-GGG-----------AGGGT-----AG-AGCC----TGCCT-TTGGAAC--------TT---------------------AT-A-AA-A-CCCCC-----TTGTATTGAAACAA-TGAATG--TTTATCTGCCA--CAAGGCGAA------------TT-TTAATACAACTTTTAACAACGGATCTCTTGGCTCTCGCATCGATGAAGAACGCAGCGAAATGCGATAAGTAATGTGAATTGCAGAATTCAGTGAATCATCGAATCTTTGAACGCATCTTGCGCTCTCTGGTATTCCGGGGAGCACATCTGTTCGAGTGTCATTGAAACTCTCAAAT-AAAGGTGG--ATTTTTAA----CTATCCATCTC-TGTTTGGA-TTTGGAC---TTTGCTGC--A-T------T-A----A-TGT-GGCTAGTCTTAAATGTATTAGC-TTGGT-CCTCA-TT-----GA---GG-----TTTTGGTTCTACTCGGCATGAT-AAT---T-A-----TCTAATGTTGAGG----ACAGTC-------------------TTAGGA---------------------CTGG-CCATG-G----------------C--TCTCTC----T----GGATTGCTTCT
	'Hydnum_olympicum_HT_134_USA_TYPE'                         --TACAAGGAG-GG----G----TTGATGCTGGCAG------T-TTAACT----GC-ATGTGCTCGCTC-TTCTGATTTTT--YA--TTTACACCTGTGCACTTGA---------T-----T-T---T---TTCAAAG-GGG-----------AGGGT-----AG-AGCC----TGCCT-TTGGAAC--------TT---------------------AT-A-AA-A?CCCCC-----TTGTATTGAAACAA-TGAATG--TTTATCTGCCA--CAAGGCGAA------------TT-TTAATACAACTTTTAACAACGGATCTCTTGGCTCTCGCATCGATGAAGAACGCAGCGAAATGCGATAAGTAATGTGAATTGCAGAATTCAGTGAATCATCGAATCTTTGAACGCATCTTGCGCTCTCTGGTATTCCGGGGAGCACATCTGTTCGAGTGTCATTGAAACTCTCAAAT-AAAGGTGG--A-TTTTAA----CTACCCATCTT-TGTTTGGA-TTTGGAC---TTTGCTGC--A-T------T-A----A-TGT-GGCTAGTCTTAAATGTATTAGC-TTGGT-CCTCA-TT-----GA---GG-----TTTTGGTTCTACTCGGCATGAT-AAT---T-A-----TCTAATGTTGAGG----ACAGTC-------------------TCAGGA---------------------CTGG-CCATG-G----------------C--TCTCTC----T----GGATTGCTTCT
	'Hydnum_olympicum_SAT_05_USA'                              --TACAAGGAG-GG----G----TTGATGCTGGCAG------T-TTAACT----GC-ATGTGCTCGCTC-TTCTGATTTTT--CA--TTTACACCTGTGCACTTGA---------T-----T-T---T---TTCAAAG-GGG-----------AGGGT-----AG-AGCC----TGCCT-TTGGAAC--------TT---------------------AT-A-AA-A-CCCCC-----TTGTATTGAAACAA-TGAATG--TTTATCTGCCA--CAAGGCGAA------------TT-TTAATACAACTTTTAACAACGGATCTCTTGGCTCTCGCATCGATGAAGAACGCAGCGAAATGCGATAAGTAATGTGAATTGCAGAATTCAGTGAATCATCGAATCTTTGAACGCATCTTGCGCTCTCTGGTATTCCGGGGAGCACATCTGTTCGAGTGTCATTGAAACTCTCAAAT-AAAGGTGG--A-TTTTAA----CTACCCATCTT-TGTTTGGA-TTTGGAC---TTTGCTGC--A-T------T-A----A-TGT-GGCTAGTCTTAAATGTATTAGC-TTGGT-CCTCA-TT-----GA---GG-----TTTTGGTTCTACTCGGCATGAT-AAT---T-A-----TCTAATGTTGAGG----ACAGTC-------------------TCAGGA---------------------CTGG-CCATG-G----------------C--TCTCTC----T----GGATTGCTTCT
	'Hydnum_slovenicum_LJU_1338_SLOVENIA_TYPE'                 --TACAAGGGA-GG----G----TTGATGCTGGCAGT----TT-TTAACT----GC-ATGTGCTCACTC-TTCTGATTTT----A--TTTACACCTGTGCACTTGA---------T-----T-T---T---TTTCAAA-GGG-----------AGG-------------------GCCT-TTGGAAC--------TT---------------------AT-A-AA-A-CCCCC-----TTGGATTGAAACAA-TGAATG--TTTATCTGCCA--CAAGGCGAA------------TT-TTAATACAACTTTTAACAACGGATCTCTTGGCTCTCGCATCGATGAAGAACGCAGCGAAATGCGATAAGTAATGTGAATTGCAGAATTCAGTGAATCATCGAATCTTTGAACGCATCTTGCGCTCTCTGG-ATTCCGGGGAGCACATCTGTTCGAGTGTCATTGAAACTCTCAAAT-AAAGGTGG--A-TTTTAA----CTACCCATCTC-TGTTTGGA-TTTGGAC---TTTGCTGC--A-T------T-A----A-TGT-GGCTAGTCTTAAATGTATTAGC-TTGGT-CCTCATTT-----GA---GG-----TTTTGGTTCTCCTTGGCATGAT-AATT-AT-A-----TCTAATGTTGAGG----ACAGTC-------------------TCAGGA---------------------CTGG-CCATG-G----------------C--TCTCTC----T----GGATTGCTTCT
	'Hydnum_pinicola_SFC20180928_18_SOUTH_KOREA'               --TACAG---G-GG----G----TTGATGCTGGCAG------T-TTAACT----GC-ATGTGCTCGCTC-TTCTGA-TTT----A--TTTACACCTGTGCACTTAA--------TT-----T-T--CT---TTTCAAA-GGC-----------AGGGT-----AG-CTCC---CTGCCT-TTGGAGC-------TTT---------------------AT-G----A-ACCCC-----TTGAACTGAAATAA-TGAATG--TTTATCTGCCA--TAGGGTGAA------------TT-TTAATACAACTTTTAACAATGGATCTCTTGGCTCTCGCATCGATGAAGAACGCAGCGAAATGCGATAAGTAATGTGAATTGCAGAATTCAGTGAATCATCGAATCTTTGAACGCACCTTGCGCTCTCTGGTATTCCGGGGAGCACACCTGTTCGAGTGTCATTGATACTCTCAAAC-AAAGGGGG----CTTTG-----TAG-CTGTCTC-TGTTTGGA-TTTGGAC---TCTGCTGC--A-T------T-A----A-GGT-GGCTAGTCTTAAATGTATTAGC--TGGT-CCTCA-TT-----GA--GG-------TTTGGTTCTACTCAGCGTGAT-AAT---T-A-----TCTAACGTTGAGG----ACGGTC------------------CCCAGGA---------------------CTGG-CCATG-G----------------C--TCTCTC----T----GGATTGCTTCT
	'Hydnum_pinicola_TUMH_64004_JAPAN_TYPE'                    --TACAG---G-GG----G----TTGATGCTGGCAG------T-TTAACT----GC-ATGTGCTCGCTC-TTCTGA-TTT----A--TTTACACCTGTGCACTTAA--------TT-----T-T--CT---TTTCAAA-GGC-----------AGGGT-----AG-CTCC---CTGCCT-TTGGAGC-------TTT---------------------AT-G----A-ACCCC-----TTGAACTGAAATAA-TGAATG--TTTATCTGCCA--TAGGGTGAA------------TT-TTAATACAACTTTTAACAATGGATCTCTTGGCTCTCGCATCGATGAAGAACGCAGCGAAATGCGATAAGTAATGTGAATTGCAGAATTCAGTGAATCATCGAATCTTTGAACGCACCTTGCGCTCTCTGGTATTCCGGGGAGCACACCTGTTCGAGTGTCATTGATACTCTCAAAC-AAAGGGGG----CTTTG-----TAG-CTGTCTC-TGTTTGGA-TTTGGAC---TCTGCTGC--A-T------T-A----A-TGT-GGCTAGTCTTAAATGTATTAGC--TGGT-CCTCA-TT-----GA--GG-------TTTGGTTCTACTCAGCGTGAT-AAT---T-A-----TCTAACGTTGAGG----ACGGTC------------------CCCAGGA---------------------CTGG-CCATG-G----------------C--TCTCTC----T----GGATTGCTTCT
	'Hydnum_pinicola_TUMH_64000_JAPAN'                         --TACAG---G-GG----G----TTGATGCTGGCAG------T-TTAACT----GC-ATGTGCTCGCTC-TTCTGA-TTT----A--TTTACACCTGTGCACTTAA--------TT-----T-T--CT---TTTCAAA-GGC-----------AGGGT-----AG-CTCC---CTGCCT-TTGGAGC-------TTT---------------------AT-G----A-ACCCC-----TTGAACTGAAATAA-TGAATG--TTTATCTGCCA--TAGGGTGAA------------TT-TTAATACAACTTTTAACAATGGATCTCTTGGCTCTCGCATCGATGAAGAACGCAGCGAAATGCGATAAGTAATGTGAATTGCAGAATTCAGTGAATCATCGAATCTTTGAACGCACCTTGCGCTCTCTGGTATTCCGGGGAGCACACCTGTTCGAGTGTCATTGATACTCTCAAAC-AAAGGGGG----CTTTG-----TAG-CTGTCTC-TGTTTGGA-TTTGGAC---TCTGCTGC--A-T------T-A----A-TGT-GGCTAGTCTTAAATGTATTAGC--TGGT-CCTCA-TT-----GA--GG-------TTTGGTTCTACTCAGCGTGAT-AAT---T-A-----TCTAACGTTGAGG----ACGGTC------------------CCCAGGA---------------------CTGG-CCATG-G----------------C--TCTCTC----T----GGATTGCTTCT
	'Hydnum_pinicola_TUMH_64002_JAPAN'                         --TACAG---G-GG----G----TTGATGCTGGCAG------T-TTAACT----GC-ATGTGCTCGCTC-TTCTGA-TTT----A--TTTACACCTGTGCACTTAA--------TT-----T-T--CT---TTTCAAA-GGC-----------AGGGT-----AG-CTCC---CTGCCT-TTGGAGC-------TTT---------------------AT-G----A-ACCCC-----TTGAACTGAAATAA-TGAATG--TTTATCTGCCA--TAGGGTGAA------------TT-TTAATACAACTTTTAACAATGGATCTCTTGGCTCTCGCATCGATGAAGAACGCAGCGAAATGCGATAAGTAATGTGAATTGCAGAATTCAGTGAATCATCGAATCTTTGAACGCACCTTGCGCTCTCTGGTATTCCGGGGAGCACACCTGTTCGAGTGTCATTGATACTCTCAAAC-AAAGGGGG----CTTTG-----TAG-CTGTCTC-TGTTTGGA-TTTGGAC---TCTGCTGC--A-T------T-A----A-TGT-GGCTAGTCTTAAATGTATTAGC--TGGT-CCTCA-TT-----GA--GG-------TTTGGTTCTACTCAGCGTGAT-AAT---T-A-----TCTAACGTTGAGG----ACGGTC------------------CCCAGGA---------------------CTGG-CCATG-G----------------C--TCTCTC----T----GGATTGCTTCT
	'Hydnum_pinicola_TUMH_64003_JAPAN'                         --TACAG---G-GG----G----TTGATGCTGGCAG------T-TTAACT----GC-ATGTGCTCGCTC-TTCTGA-TTT----A--TTTACACCTGTGCACTTAA--------TT-----T-T--CT---TTTCAAA-GGC-----------AGGGT-----AG-CTCC---CTGCCT-TTGGAGC-------TTT---------------------AT-G----A-ACCCC-----TTGAACTGAAATAA-TGAATG--TTTATTTGCCA--TAGGGTGAA------------TT-TTAATACAACTTTTAACAATGGATCTCTTGGCTCTCGCATCGATGAAGAACGCAGCGAAATGCGATAAGTAATGTGAATTGCAGAATTCAGTGAATCATCGAATCTTTGAACGCACCTTGCGCTCTCTGGTATTCCGGGGAGCACACCTGTTCGAGTGTCATTGATACTCTCAAAC-AAAGGGGG----CTTTG-----TAG-CTGTCTC-TGTTTGGA-TTTGGAC---TCTGCTGC--A-T------T-A----A-TGT-GGCTAGTCTTAAATGTATTAGC--TGGT-CCTCA-TT-----GA--GG-------TTTGGTTCTACTCAGCGTGAT-AAT---T-A-----TCTAACGTTGAGG----ACGGTC------------------CCCAGGA---------------------CTGG-CCATG-G----------------C--TCTCTC----T----GGATTGCTTCT
	'Hydnum_pinicola_voucher_GDGM93020_CHINA'                  --TACAG---G-GG----G----TTGATGCTGGCAG------T-TTAACT----GC-ATGTGCTCGCTC-TTCTGA-TTT----A--TTTACACCTGTGCACTTAA--------TT-----T-T--CT---TTTCAAA-GGC-----------AGGGT-----AG-CTCC---CTGCCT-TTGGAGC-------TTT---------------------AT-G----A-ACCCC-----TTGAACTGAAATAA-TGAATG--TTTATCTGCCA--TAGGGCGAA------------TT-TTAATACAACTTTTAACAATGGATCTCTTGGCTCTCGCATCGATGAAGAACGCAGCGAAATGCGATAAGTAATGTGAATTGCAGAATTCAGTGAATCATCGAATCTTTGAACGCACCTTGCGCTCTCTGGTATTCCGGGGAGCACACCTGTTCGAGTGTCATTGATACTCTCAAAC-AAAGGGGG----CTTTG-----TAG-CTGTCTC-TGTTTGGA-TTTGGAC---TCTGCTGC--A-T------T-A----A-TGT-GGCTAGTCTTAAATGTATTAGC--TGGT-CCCCA-TT-----GA--GG-------TTTGGTTCTACTCAGCGTGAT-AAT---T-A-----TCTAATGTTGAGG----ACGGTC------------------CCCAGGA---------------------CTGG-CCATG-G----------------C--TCTCTC----T----GGATTGCTTCT
	scg1124                                                    --TACAG---G-GG----G----TTGATGCTGGCAG------T-TTAACT----GC-ATGTGCTCGCTC-TTCTGA-TTT----A--TTTACACCTGTGCACTTAA--------TT-----T-T--CT---TTTCAAA-GGC-----------AGGGT-----AG-CTCC---CTGCCT-TTGGAGC-------TTT---------------------AT-G----A-ACCCC-----TTGAACTGAAATAA-TGAATG--TTTATCTGCCA--TAGGGCGAA------------TT-TTAATACAACTTTTAACAATGGATCTCTTGGCTCTCGCATCGATGAAGAACGCAGCGAAATGCGATAAGTAATGTGAATTGCAGAATTCAGTGAATCATCGAATCTTTGAACGCACCTTGCGCTCTCTGGTATTCCGGGGAGCACACCTGTTCGAGTGTCATTGATACTCTCAAAC-AAAGGGGG----CTTTG-----TAG-CTGTCTC-TGTTTGGA-TTTGGAC---TCTGCTGC--A-T------T-A----A-TGT-GGCTAGTCTTAAATGTATTAGC--TGGT-CCCCA-TT-----GA--GG-------TTTGGTTCTACTCAGCGTGAT-AAT---T-A-----TCTAATGTTGAGG----ACGGTC------------------CCCAGGA---------------------CTGG-CCATG-G----------------C--TCTCTC----T----GGATTGCTTCT
	scg1128                                                    --TACAG---G-GG----G----TTGATGCTGGCAG------T-TTAACT----GC-ATGTGCTCGCTC-TTCTGA-TTT----A--TTTACACCTGTGCACTTAA--------TT-----T-T--CT---TTTCAAA-GGC-----------AGGGT-----AG-CTCC---CTGCCT-TTGGAGC-------TTT---------------------AT-G----A-ACCCC-----TTGAACTGAAATAA-TGAATG--TTTATCTGCCA--TAGGGCGAA------------TT-TTAATACAACTTTTAACAATGGATCTCTTGGCTCTCGCATCGATGAAGAACGCAGCGAAATGCGATAAGTAATGTGAATTGCAGAATTCAGTGAATCATCGAATCTTTGAACGCACCTTGCGCTCTCTGGTATTCCGGGGAGCACACCTGTTCGAGTGTCATTGATACTCTCAAAC-AAAGGGGG----CTTTG-----TAG-CTGTCTC-TGTTTGGA-TTTGGAC---TCTGCTGC--A-T------T-A----A-TGT-GGCTAGTCTTAAATGTATTAGC--TGGT-CCCCA-TT-----GA--GG-------TTTGGTTCTACTCAGCGTGAT-AAT---T-A-----TCTAATGTTGAGG----ACGGTC------------------CCCAGGA---------------------CTGG-CCATG-G----------------C--TCTCTC----T----GGATTGCTTCT
	'Hydnum_pinicola_voucher_GDGM83047_CHINA'                  --TACAG---G-GG----G----TTGATGCTGGCAG------T-TTAACT----GC-ATGTGCTCGCTC-TTCTGA-TTT----A--TTTACACCTGTGCACTTAA--------TT-----T-T--CT---TTTCAAA-GGC-----------AGGGT-----AG-CTCC---CTGCCT-TTGGAGC-------TTT---------------------AT-G----A-ACCCC-----TTGAACTGAAATAA-TGAATG--TTTATCTGCCA--TAGGGCGAA------------TT-TTAATACAACTTTTAACAATGGATCTCTTGGCTCTCGCATCGATGAAGAACGCAGCGAAATGCGATAAGTAATGTGAATTGCAGAATTCAGTGAATCATCGAATCTTTGAACGCACCTTGCGCTCTCTGGTATTCCGGGGAGCACACCTGTTCGAGTGTCATTGATACTCTCAAAC-AAAGGGGG----CTTTG-----TAG-CTGTCTC-TGTTTGGA-TTTGGAC---TCTGCTGC--A-T------T-A----A-TGT-GGCTAGTCTTAAATGTATTAGC--TGGT-CCCCA-TT-----GA--GG-------TTTGGTTCTACTCAGCGTGAT-AAT---T-A-----TCTAACGTTGAGG----ACGGTC------------------CCCAGGA---------------------CTGG-CCATG-G----------------C--TCTCTC----T----GGATTGCTTCT
	scg1127                                                    --TACAG---G-GG----G----TTGATGCTGGCAG------T-TTAACT----GC-ATGTGCTCGCTC-TTCTGA-TTT----A--TTTACACCTGTGCACTTAA--------TT-----T-T--CT---TTTCAAA-GGC-----------AGGGT-----AG-CTCC---CTGCCT-TTGGAGC-------TTT---------------------AT-G----A-ACCCC-----TTGAACTGAAATAA-TGAATG--TTTATCTGCCA--TAGGGCGAA------------TT-TTAATACAACTTTTAACAATGGATCTCTTGGCTCTCGCATCGATGAAGAACGCAGCGAAATGCGATAAGTAATGTGAATTGCAGAATTCAGTGAATCATCGAATCTTTGAACGCACCTTGCGCTCTCTGGTATTCCGGGGAGCACACCTGTTCGAGTGTCATTGATACTCTCAAAC-AAAGGGGG----CTTTG-----TAG-CTGTCTC-TGTTTGGA-TTTGGAC---TCTGCTGC--A-T------T-A----A-TGT-GGCTAGTCTTAAATGTATTAGC--TGGT-CCCCA-TT-----GA--GG-------TTTGGTTCTACTCAGCGTGAT-AAT---T-A-----TCTAACGTTGAGG----ACGGTC------------------CCCAGGA---------------------CTGG-CCATG-G----------------C--TCTCTC----T----GGATTGCTTCT
	'Hydnum_albomagnum_131LL_DOMINICAN_REPUBLIC'               --TACAG---G-GG----G----TTGATGCTGGCAG------T-TTAACT----GC-ATGTGCTCGCTC-TTCTGA-TTT----A--TTTACACCTGTGCACTTAA---------------T-T---T---TTTCAAA-GGG-----------AGGGT-----AG-CTCC---CTGCCT-TTGGAGC--------TT---------------------AT-A----A-ACCCC-----TTGTACTGAAATAA-TGAATG--TTTATCTGCCA--TAGGGCAAA------------TT-TTAATACAACTTTTAACAATGGATCTCTTGGCTCTCGCATYGATGAAGAACGCAGCGAAATGCGATAAGTAATGTGAATTGCAGAATTCAGTGAATCATCGAATCTTTGAACGCACCTTGCGCTCTCTGGTATTCCGGGGAGCACACCTGTTCGAGTGTCATTGATACTCTCAAAC-AAAGGGAG----CTTTG-----TAG-CTGTCTC-TGTTTGGA-TTTGGAC---TCTGCTGC--AAT------T-A----A-TGT-GGCTAGTCTTAAATGTATTAGC--TGGT-CCTCA-TT-----GA--GG-------TTTGGTTCTACTCAGCGTGAT-AAT---T-A-----TCTAACGTTGAGG----ACGGTC-------------------TCAGGA---------------------CTGG-CCATG-G----------------C--TCTCTT----T----GGATTGCTTCT
	'Hydnum_albomagnum_RAS231_USA_EPITYPE'                     --TACAG---G-GG----G----TTGATGCTGGCAG------T-TTAACT----GC-ATGTGCTCGCTC-TTCTGA-TTT----A--TTTACACCTGTGCACTTAA---------------T-T---T---TTTCAAA-GGG-----------AGGGT-----AG-CTCC---CTGCCT-TTGGAGC--------TT---------------------AT-A----A-ACCCC-----TTGTACTGAAATAA-TGAATG--TTTATCTGCCA--TAGGGCAAA------------TT-TTAATACAACTTTTAACAATGGATCTCTTGGCTCTCGCATCGATGAAGAACGCAGCGAAATGCGATAAGTAATGTGAATTGCAGAATTCAGTGAATCATCGAATCTTTGAACGCACCTTGCGCTCTCTGGTATTCCGGGGAGCACACCTGTTCGAGTGTCATTGATACTCTCAAAC-AAAGGGAG----CTTTG-----TAG-CTGTCTC-TGTTTGGA-TTTGGAC---TCTGCTGC--AAT------T-A----A-TGT-GGCTAGTCTTAAATGTATTAGC--TGGT-CCTCA-TT-----GA--GG-------TTTGGTTCTACTCAGCGTGAT-AAT---T-A-----TCTAACGTTGAGG----ACGGTC-------------------TCAGGA---------------------CTGG-CCATG-G----------------C--TCTCTT----T----GGATTGCTTCT
	'Hydnum_subcremeoalbum_TUF110688_PAPANEWGUINEA'            --TACAG---A-GGGG--G----TTGATGCTGGCAG------T-TTAACT----GC-ATGTGCTCGCTC-TTCTGA-TTT----A--TTTACACCTGTGCACTTTA---------------A-T---T---TTTCAAA-GGG-----------AGGGT-----CG-CTCC---CTGCCT-TTGAAAC--------TT---------------------AT-A----A-ACCCC-----TTGTACTGAAATAA-TGAATG--TTTATCTGCCA--TGGGGCAAA------------TT-TTAATACAACTTTTAACAATGGATCTCTTGGCTCTCGCATCGATGAAGAACGCAGCGAAATGCGATAAGTAATGTGAATTGCAGAATTCAGTGAATCATCGAATCTTTGAACGCACCTTGCGCTCTCTGGTATTCCGGGGAGCACACCTGTTCGAGTGTCATTGATACTCTCAAAC-AAAGGGAG----CTTTG-----TAG-CTGTCTC-TGTTTGGA-ATTGGAC---TCTGCTGC--AAT------T-A----A-TGT-GGCTAGTCTTAAATGTATTAGC--TGGT-CCTCA-TT-----GA--GG-------TTTGGTTCTACTCAGCGTGAT-AAT---T-A-----TCTAACGTTGAGG----ACGGTC-------------------CCAGGA---------------------CTGG-CCATG-G----------------C--TCTCTC----T----GGATTGCTTCT
	'Hydnum_cremeoalbum_TUMH60740_JAPAN_TYPE'                  --TACAG---G-GGGG--G----TTGATGCTGGCAG------T-TTAACT----GC-ATGTGCTCGCTC-TTCTGA-TTT----A--TTTACACCTGTGCACTTGA---------------T-T---T---TTTCAAA-GGG-----------AGGGT-----CG-CTCC---CTGCCT-TTGAAAC--------TT---------------------AT-A----A-ACCCC-----TTGTACTGAAATAA-TGAATG--TTTATCTGCCA--TGGGGCAAA------------TT-TTAATACAACTTTTAACAATGGATCTCTTGGCTCTCGCATCGATGAAGAACGCAGCGAAATGCGATAAGTAATGTGAATTGCAGAATTCAGTGAATCATCGAATCTTTGAACGCACCTTGCGCTCTCTGGTATTCCGGGGAGCACACCTGTTCGAGTGTCATTGATACTCTCAAAC-AAAGGGAG----CTTTG-----TAG-CTCTCTC-TGTTTGGA-ATTGGAC---TCTGCTGC--AAT------T-ATA--A-TGT-GGCTAGTCTTAAATGTATTAGC--TGGT-CCTCA-TT-----GA--GG-------TTTGGTTCTACTCAGCGTGAT-AAT---T-A-----TCTAACGTTGAGG----ACGGTC-------------------CCAGGA---------------------CTGG-CCATG-G----------------C--TCTCTC----T----GGATTGCTTCT
	'Hydnum_cremeoalbum_HKAS92345_CHINA'                       --TACAG---G-GGGG--G----TTGATGCTGGCAG------T-TTAACT----GC-ATGTGCTCGCTC-TTCTGA-TTT----A--TTTACACCTGTGCACTTGA---------------T-T---T---TTTCAAA-GGG-----------AGGGT-----CG-CTCC---CTGCCT-TTGAAAC--------TT---------------------AT-A----A-ACCCC-----TTGTACTGAAATAA-TGAATG--TTTATCTGCCA--TGGGGCAAA------------TT-TTAATACAACTTTTAACAATGGATCTCTTGGCTCTCGCATCGATGAAGAACGCAGCGAAATGCGATAAGTAATGTGAATTGCAGAATTCAGTGAATCATCGAATCTTTGAACGCACCTTGCGCTCTCTGGTATTCCGGGGAGCACACCTGTTCGAGTGTCATTGATACTCTCAAAC-AAAGGGAG----CTTTG-----TAG-CTCTCTC-TGTTTGGA-ATTGGAC---TCTGCTGC--AAT------T-ATA--A-TGT-GGCTAGTCTTAAATGTATTAGC--TGGT-CCTCA-TT-----GA--GG-------TTTGGTTCTACTCAGCGTGAT-AAT---T-A-----TCTAACGTTGAGG----ACGGTC-------------------CCAGGA---------------------CTGG-CCATG-G----------------C--TCTCTC----T----GGATTGCTTCT
	'Hydnum_cremeoalbum_GDGM93011_CHINA'                       --TACAG---G-GGGG--G----TTGATGCTGGCAG------T-TTAACT----GC-ATGTGCTCGCTC-TTCTGA-TTT----A--TTTACACCTGTGCACTTGA---------------T-T---T---TTTCAAA-GGG-----------AGGGT-----CG-CTCC---CTGCCT-TTGAAAC--------TT---------------------AT-A----A-ACCCC-----TTGTACTGAAATAA-TGAATG--TTTATCTGCCA--TGGGGCAAA------------TT-TTAATACAACTTTTAACAATGGATCTCTTGGCTCTCGCATCGATGAAGAACGCAGCGAAATGCGATAAGTAATGTGAATTGCAGAATTCAGTGAATCATCGAATCTTTGAACGCACCTTGCGCTCTCTGGTATTCCGGGGAGCACACCTGTTCGAGTGTCATTGATACTCTCAAAC-AAAGGGAG----CTTTG-----TAG-CTCTCTC-TGTTTGGA-ATTGGAC---TCTGCTGC--AAT------T-ATA--A-TGT-GGCTAGTCTTAAATGTATTAGC--TGGT-CCTCA-TT-----GA--GG-------TTTGGTTCTACTCAGCGTGAT-AAT---T-A-----TCTAACGTTGAGG----ACGGTC-------------------CCAGGA---------------------CTGG-CCATG-G----------------C--TCTCTC----T----GGATTGCTTCT
	'Hydnum_aurantiascens_MES_3176_BELIZE'                     --CACAG---A-GG----G----TTGATGCTGGCAG------C-TTAGCT----GC-ATGTGCTCACTC-TTCTGA-TTT----A--TTTACACCTGTGCACTTAA---------T-----T-T---T---TTCCAAA-GGG-----------AGGGT-----AG-AACC----TGCCT-TTGGGAC--------TT---------------------AT-A-AA-G-CCCCC-----TTGTATTGAAACAG-TGAATG--TTTATCTGCCAACAAAGGCAAA------------TT-TTAATACAACTTTTAACAACGGATCTCTTGGCTCTCGCATCGATGAAGAACGCAGCGAAATGCGATAAGTAATGTGAATTGCAGAATTCAGTGAATCATCGAATCTTTGAACGCACCTTGCGCTCTCTGGTATTCCGGGGAGCACACCTGTTCGAGTGTCATTGAAACTCTCAAGT-AAAGGTGG----CTTTG-----CAG-CTGTCTC-TGTTTGGA-TTTGGGC---TCTGCTGC--A-T------T-A----A-TGT-GGCTAGTCTTAAATGTATTAGC--TGATCCCTTA-TT-----GA--GG-------TTTGGTTCTACTCAGCGTGAT-AAT---T-A-----TCTAACGTTGAGG----ACAGTC-------------------TCAAGA---------------------CTGG-CCATG-G----------------C--TCTCTC----TC?G-GGATTGCTTCT
	'Hydnum_aurantiascens_14LL_BELIZE_TYPE'                    --CACAG---A-GG----G----TTGATGCTGGCAG------C-TTAGCT----GC-ATGTGCTCACTC-TTCTGA-TTT----A--TTTACACCTGTGCACTTAA---------T-----T-T---T---TTCCAAA-GGG-----------AGGGT-----AG-AACC----TGCCT-TTGGGAC--------TT---------------------AT-A-AA-G-CCCCC-----TTGTATTGAAACAG-TGAATG--TTTATCTGCCAACAAAGGCAAA------------TT-TTAATACAACTTTTAACAACGGATCTCTTGGCTCTCGCATCGATGAAGAACGCAGCGAAATGCGATAAGTAATGTGAATTGCAGAATTCAGTGAATCATCGAATCTTTGAACGCACCTTGCGCTCTCTGGTATTCCGGGGAGCACACCTGTTCGAGTGTCATTGAAACTCTCAAGT-AAAGGTGG----CTTTG-----CAG-CTGTCTC-TGTTTGGA-TTTGGGC---TCTGCTGC--A-T------T-A----A-TGT-GGCTAGTCTTAAATGTATTAGC--TGATCCCTTA-TT-----GA--GG-------TTTGGTTCTACTCAGCGTGAT-AAT---T-A-----TCTAACGTTGAGG----ACAGTC-------------------TCAAGA---------------------CTGG-CCATG-G----------------C--TCTCTC----TCTG-GGATTGCTTCT
	'Hydnum_subtilior_Cif3425_MEXICO'                          --TACAG---A-GG----GG---TTGATGCTGGCAG------T-TTATCT----GC-ATGTGCTTGCTC-TTCTGA-TTT----A--TTTACACCTGTGCACTTAA---------T-----T-T---T---TTTCAAA-GGG-----------AGGGT-----AG-AACC----TGCCT-TTGGGAC--------TT---------------------AT-A-AA---CTCCT-----TGTAATTGAACTAA-TGGATG--TTTATCTGCCA--CAAGGCGAA------------TT-TTAATACAACTTTTAACAACGGATCTCTTGGCTCTCGCATCGATGAAGAACGCAGCGAAATGCGATAAGTAATGYGAAYTGCAGAATTCAGTGAATCATCGAATCTTTGAACGCACCTTGCGCTCTCTGGTATTCCGGGGAGCACACCTGTTCGAGTGTCATTGGAACTCTCAAAT-AAAGGTAG----CTTTG-----TAG-CTGTCTC-TGTTTGGA-TTTGGAC---TTTGCTGC--A-T------T-A----A-TGT-GGCTAGTCTTAAATGCATTAGC--TGGT-CCTCA-TT-----GA--GG-------TTTGGTTCCACTCGGCGTGAT-AAT---T-A-----TCTAACGTTGAGG----ACAGTC-------------------TCAGGA---------------------CTGG-CCATG-G----------------C--TCTCTC----T----GGATTGCTTCT
	'Hydnum_subtilior_RAS180_USA'                              --TACAG---A-GG----GG---TTGATGCTGGCAG------T-TTATCT----GC-ATGTGCTTGCTC-TTCTGA-TTT----A--TTTACACCTGTGCACTTAA---------T-----T-T---T---TTTCAAA-GGG-----------AGGGT-----AG-AACC----TGCCT-TTGGGAC--------TT---------------------AT-A-AA---CTCCT-----TGTAATTGAACTAA-TGGATG--TTTATCTGCCA--CAAGGCGAA------------TT-TTAATACAACTTTTAACAACGGATCTCTTGGCTCTCGCATCGATGAAGAACGCAGCGAAATGCGATAAGTAATGTGAATTGCAGAATTCAGTGAATCATCGAATCTTTGAACGCACCTTGCGCTCTCTGGTATTCCGGGGAGCACACCTGTTCGAGTGTCATTGAAACTCTCAAAT-AAAGGTAG----CTTTG-----TAG-CTGTCTC-TGTTTGGA-TTTGGAC---TTTGCTGC--A-T------T-A----G-TGT-GGCTAGTCTTAAATGCATTAGC--TGGT-CCTCA-TT-----GA--GG-------TTTGGTTCCACTCGGCGTGAT-AAT---T-A-----TCTAACGTTGAGG----ACAGTC-------------------TCAGGA---------------------CTGG-CCATG-G----------------C--TCTCTC----T----GGATTGCTTCT
	'Hydnum_subtilior_TENN_073034_USA_TYPE'                    --TACAG---A-GG----GG---TTGATGCTGGCAG------T-TTATCT----GC-ATGTGCTTGCTC-TTCTGA-TTT----A--TTTACACCTGTGCACTTAA---------T-----T-T---T---TTTCAAA-GGG-----------AGGGT-----AG-AACC----TGCCT-TTGGGAC--------TT---------------------AT-A-AA---CTCCT-----TGTAATTGAACTAA-TGGATG--TTTATCTGCCA--CAAGGCGAA------------TT-TTAATACAACTTTTAACAACGGATCTCTTGGCTCTCGCATCGATGAAGAACGCAGCGAAATGCGATAAGTAATGTGAATTGCAGAATTCAGTGAATCATCGAATCTTTGAACGCACCTTGCGCTCTCTGGTATTCCGGGGAGCACACCTGTTCGAGTGTCATTGAAACTCTCAAAT-AAAGGTAG----CTTTG-----TAG-CTGTCTC-TGTTTGGA-TTTGGAC---TTTGCTGC--A-T------T-A----G-TGT-GGCTAGTCTTAAATGCATTAGC--TGGT-CCTCA-TT-----GA--GG-------TTTGGTTCCACTCGGCGTGAT-AAT---T-A-----TCTAACGTTGAGG----ACAGTC-------------------TCAGGA---------------------CTGG-CCATG-G----------------C--TCTCTC----T----GGATTGCTTCT
	'Hydnum_albopallidum_TUMH_63999_JAPAN'                     --TACAG---A-GG----G----TTGATGCTGGCAG------T-TTAGCT----GC-ATGTGCTTGCTC-TTCTGA-TTT----A--TTTACACCTGTGCACTTAA-----------------T---T---TTTCAAA-GGG-----------AGGGT-----AG-AACC----TGCCT-TTGGAAC--------TT---------------------GT-A-AA---CTCCT-----TGTAATTGAACTAA-TGGATG--TTTATCTGCCA--CAAGGCAAA------------TT-TTAATACAACTTTTAACAACGGATCTCTTGGCTCTCGCATCGATGAAGAACGCAGCGAAATGCGATAAGTAATGTGAATTGCAGAATTCAGTGAATCATCGAATCTTTGAACGCACCTTGCGCTCTCTGGTATTCCGGGGAGCACACCTGTTCGAGTGTCATTGAAACTCTCAAAT-CAGGGTAG----CTTTA-----TAG-CTGTCTC-TGTTTGGA-TTTGGAC---TTTGCTGC--A-T------T-A----A-TGT-GGCTAGTCTTAAATGCATTAGC--TGGT-CCTCA-TT-----GA--GG-------TTTGGTTCCACTCGGCGTGAT-AAT---T-A-----TCTAACGTTGAGG----ACAGTC-------------------TTAGGA---------------------CTGG-CCATG-G----------------C--TCTCTC----T----GGATTGCTTCT
	'Hydnum_albopallidum_TUMH_63997_JAPAN_TYPE'                --TACAG---A-GG----G----TTGATGCTGCCAG------T-TTAGCT----GC-ATGTGCTTGCTC-TTCTGA-TTT----A--TTTACACCTGTGCACTTAA-----------------T---T---TTTCAAA-GGG-----------AGGGT-----AG-AACC----TGCCT-TTGGAAC--------TT---------------------GT-A-AA---CTCCT-----TGTAATTGAACTAA-TGGATG--TTTATCTGCCA--CAAGGCAAA------------TT-TTAATACAACTTTTAACAACGGATCTCTTGGCTCTCGCATCGATGAAGAACGCAGCGAAATGCGATAAGTAATGTGAATTGCAGAATTCAGTGAATCATCGAATCTTTGAACGCACCTTGCGCTCTCTGGTATTCCGGGGAGCACACCTGTTCGAGTGTCATTGAAACTCTCAAAT-CAGGGTAG----CTTTA-----TAG-CTGTCTC-TGTTTGGA-TTTGGAC---TTTGCTGC--A-T------T-A----A-TGT-GGCTAGTCTTAAATGCATTAGC--TGGT-CCTCA-TT-----GA--GG-------TTTGGTTCCACTCGGCGTGAT-AAT---T-A-----TCTAACGTTGAGG----ACAGTC-------------------TTAGGA---------------------CTGG-CCATG-G----------------C--TCTCTC----T----GGATTGCTTCT
	'Hydnum_khanspurense_PAKISTAN_KH_09_LAN88021_TYPE'         --TACAG---A-GG----G----TTGATGCTGGCAG------T-TTAATCT---GC-ATGTGCTTGCTC-TTCTGA-TTT----A--TTTACACCTGTGCACTTGA---------------T-T---T---TTTCAAAGGGG-----------AGGGT-----AG-AACC----TACCT-TTGGAAC--------TT---------------------AT-A-AA---CCCCC-----TTGTATTGAACCAA-TGAATG--TTTATCTGCCA--CAAGGCAAA------------TT-TTAATACAACTTTTAACAACGGATCTCTTGGCTCTTGCATCGATGAAGAACGCAGCGAAATGCGATAAGTAATGTGAATTGCAGAATTCAGTGAATCATCGAATCTTTGAACGCACCTTGCGCTCTCTGGTATTCCGGGGAGCACACCTGTTCGAGTGTCATTGAAACTCTCAAAT-AAAGGTGG----CTTTG-----TAG-CTGTCTC-TGTTTGGA-TTTGGAC---TTTGCTGC--A-T------T-A----A-TGT-GGCTAGTCTTAAATGCATTAGC--TGGT-CCTCA-TT-----GA--GG-------TTTGGTTCCACTCGGCGTGAT-AAG---T-A-----TCTAACGTTGAGG----ACAGTC-------------------TCAGGA---------------------CTGG-CCATG-G----------------C--TCTCTC----T----GGATTGCTTCT
	'Hydnum_khanspurense_PAKISTAN_KH_50_LAN29722'              --TACAG---A-GG----G----TTGATGCTGGCAG------T-TTAATCT---GC-ATGTGCTTGCTC-TTCTGA-TTT----A--TTTACACCTGTGCACTTGA---------------T-T---T---TTTCAAAGGGG-----------AGGGT-----AG-AACC----TACCT-TTGGAAC--------TT---------------------AT-A-AA---CCCCC-----TTGTATTGAACCAA-TGAATG--TTTATCTGCCA--CAAGGCAAA------------TT-TTAATACAACTTTTAACAACGGATCTCTTGGCTCTTGCATCGATGAAGAACGCAGCGAAATGCGATAAGTAATGTGAATTGCAGAATTCAGTGAATCATCGAATCTTTGAACGCACCTTGCGCTCTCTGGTATTCCGGGGAGCACACCTGTTCGAGTGTCATTGAAACTCTCAAAT-AAAGGTGG----CTTTG-----TAG-CTGTCTC-TGTTTGGA-TTTGGAC---TTTGCTGC--A-T------T-A----A-TGT-GGCTAGTCTTAAATGCATTAGC--TGGT-CCTCA-TT-----GA--GG-------TTTGGTTCCACTCGGCGTGAT-AAG---T-A-----TCTAACGTTGAGG----ACAGTC-------------------TCAGGA---------------------CTGG-CCATG-G----------------C--TCTCTC----T----GGATTGCTTCT
	'Hydnum_pallidomarginatum_SFC20180705_81_REPUBLIC_OF_KOREA' --TACAG---A-GG----G----TTGATGCTGGCAG------T-TTAATCT---GC-ATGTGCTTGCTC-TTCTGA-TTT----A--TTTACACCTGTGCACTTGA---------------T-T---T---TTTCAAAGGGG-----------AGGGT-----AG-AACC----TACCT-TTGGAAC--------TT---------------------AT-A-AA---CCCCC-----TTGTATTGAACCAG-TGAATG--TTTATCTGCCA--CAAGGCAAA------------TT-TTAATACAACTTTTAACAACGGATCTCTTGGCTCTCGCATCGATGAAGAACGCAGCGAAATGCGATAAGTAATGTGAATTGCAGAATTCAGTGAATCATCGAATCTTTGAACGCACCTTGCGCTCTCTGGTATTCCGGGGAGCACACCTGTTCGAGTGTCATTGAAACTCTCAAAT-AAAGGTGG----CTTTG-----TAG-CTGTCTC-TGTTTGGA-TTTGGAC---TTTGCTGC--A-T------T-A----A-TGT-GGCTAGTCTTAAATGCATTAGC--TGGT-CCTCA-TT-----GA--GG-------TTTGGTTCCACTCGGCGTGAT-AAG---T-A-----TCTAACGTTGAGG----ACAGTC-------------------TCAGGA---------------------CTGG-CCATG-G----------------C--TCTCTC----T----GGATTGCTTCT
	'Hydnum_pallidomarginatum_IFP_019468_CHINA_TYPE'           --TACAG---A-GG----G----TTGATGCTGGCAG------T-TTAATCT---GC-ATGTGCTTGCTC-TTCTGA-TTT----A--TTTACACCTGTGCACTTGA---------------T-T---T---TTTCAAAGGGG-----------AGGGT-----AG-AACC----TACCT-TTGGAAC--------TT---------------------AT-A-AA---CCCCC-----TTGTATTGAACCAG-TGAATG--TTTATCTGCCA--CAAGGCAAA------------TT-TTAATACAACTTTTAACAACGGATCTCTTGGCTCTCGCATCGATGAAGAACGCAGCGAAATGCGATAAGTAATGTGAATTGCAGAATTCAGTGAATCATCGAATCTTTGAACGCACCTTGCGCTCTCTGGTATTCCGGGGAGCACACCTGTTCGAGTGTCATTGAAACTCTCAAAT-AAAGGTGG----CTTTG-----TAG-CTGTCTC-TGTTTGGA-TTTGGAC---TTTGCTGC--A-T------T-A----A-TGT-GGCTAGTCTTAAATGCATTAGC--TGGT-CCTCA-TT-----GA--GG-------TTTGGTTCCACTCGGCGTGAT-AAG---T-A-----TCTAACGTTGAGG----ACAGTC-------------------TCAGGA---------------------CTGG-CCATG-G----------------C--TCTCTC----T----GGATTGCTTCT
	'x_49_CHINA'                                               --TACAG---A-GG----G----TTGATGCTGGCAG------T-TTAATCTC--GC-ATGTGCTTGCTC-TTCTGA-TTT----A--TTTACACCTGTGCACTTGA---------------T-T---T---TTTCAAAGGGG-----------AGGGT-----AG-AACC----TACCT-TTGGAAC--------TT---------------------AT-A-AA---CCCCC-----TTGTATTGAACCAG-TGAATG--TTTATCTGCCA--CAAGGCAAA------------TT-TTAATACAACTTTTAACAACGGATCTCTTGGCTCTCGCATCGATGAAGAACGCAGCGAAATGCGATAAGTAATGTGAATTGCAGAATTCAGTGAATCATCGAATCTTTGAACGCACCTTGCGCTCTCTGGTATTCCGGGGAGCACACCTGTTCGAGTGTCATTGAAACTCTCAAAT-AAAGGTGG----CTTTG-----TAG-CTGTCTC-TGTTTGGA-TTTGGAC---TTTGCTGC--A-T------T-A----A-TGT-GGCTAGTCTTAAATGCATTAGC--TGGT-CCTCA-TT-----GA--GG-------TTTGGTTCCACTCGGCGTGAT-AAG---T-A-----TCTAACGTTGAGG----ACAGTC-------------------TCAGGA---------------------CTGG-CCATG-G----------------C--TCTCTC----T----GGATTGCTTCT
	'Hydnum_tottoriense_TUMH_64091_JAPAN_TYPE'                 --TACAG---A-GG----G----TTGATGCTGGCAG------T-TTAATCT---GC-ATGTGCTTGCTC-TTCTGA-TTT----A--TTTACACCTGTGCACTTGA---------------T-T---T---TTTCAAA-GGG-----------AAGGT-----AG-AACC----TACCT-TTGGAAC--------TT---------------------AT-A-AA---CTCCC-----TTGTATTGAACCAA-TGAATG--TTTATCTGCCA--CAAGGCGAA------------TT-TTAATACAACTTTTAACAACGGATCTCTTGGCTCTCGCATCGATGAAGAACGCAGCGAAATGCGATAAGTAATGTGAATTGCAGAATTCAGTGAATCATCGAATCTTTGAACGCACCTTGCGCTCTCTGGTATTCCGGGGAGCACACCTGTTCGAGTGTCATTGAAACTCTCAGAT-AAAGGTGG----CTTTG-----TAG-CTGTCTC-TGTTTGGA-TTTGGAC---TTTGCTGC--A-T------T-A----A-TGT-GGCTAGTCTTAAATGCATTAGC--TGGT-CCTCA-TT-----GA--GG-------TTTGGTTCCACTCGGCGTGAT-AAG---T-A-----TCTAACGTTGAGG----ACAGTC-------------------TCAGGA---------------------CTGG-CCATG-G----------------C--TCTCTC----T----GGATTGCTTCT
	'Hydnum_tottoriense_TUMH_64092_JAPAN'                      --TACAG---A-GG----G----TTGATGCTGGCAG------T-TTAATCT---GC-ATGTGCTTGCTC-TTCTGA-TTT----A--TTTACACCTGTGCACTTGA---------------T-T---T---TTTCAAA-GGG-----------AAGGT-----AG-AACC----TACCT-TTGGAAC--------TT---------------------AT-A-AA---CTCCC-----TTGTATTGAACCAA-TGAATG--TTTATCTGCCA--CAAGGCGAA------------TT-TTAATACAACTTTTAACAACGGATCTCTTGGCTCTCGCATCGATGAAGAACGCAGCGAAATGCGATAAGTAATGTGAATTGCAGAATTCAGTGAATCATCGAATCTTTGAACGCACCTTGCGCTCTCTGGTATTCCGGGGAGCACACCTGTTCGAGTGTCATTGAAACTCTCAGAT-AAAGGTGG----CTTTG-----TAG-CTGTCTC-TGTTTGGA-TTTGGAC---TTTGCTGC--A-T------T-A----A-TGT-GGCTAGTCTTAAATGCATTAGC--TGGT-CCTCA-TT-----GA--GG-------TTTGGTTCCACTCGGCGTGAT-AAG---T-A-----TCTAACGTTGAGG----ACAGTC-------------------TCAGGA---------------------CTGG-CCATG-G----------------C--TCTCTC----T----GGATTGCTTCT
	'Hydnum_flabellatum_IFP_019459_CHINA_TYPE'                 --TACAG---A-GG----G----TTGATGCTGGCAG------T-TTACTCT---GC-ATGTGCTTGCTC-TTTTGA-TTT----A--TTTACACCTGTGCACTTGA---------T-----T-T---T---TTCCAAG-GGG-----------AGGGT-----AG-AACC----TACCT-TTGGAAC--------TT---------------------AT-A-AG---CCCCC-----TTGTATTGAACCAG-TGAATG--TTTATCTGCCA--CAAGGCAAA------------TT-TTAATACAACTTTTAACAACGGATCTCTTGGCTCTCGCATCGATGAAGAACGCAGCGAAATGGGATAAGTAATGTGAATTGCAGAATTCAGTGAATCATCGAATCTTTGAACGCACCTTGCGCTCTCTGGTATTCCGGGGAGCACGCCTGTTTGAGTGTCATTGAAACTCTCAAAT-AAAGGTGG----CTTTG-----TAG-CTGTCTC-TGTTTGGA-TTTGGAC---TTTGCTGC--A-T------T-A----A-TGT-GGCTAGTCTTAAATGCATTAGC--TGGT-CCTCA-TT-----GA--GG-------TTTGGTTCCACTCGGCGTGAT-AAG---T-A-----TCTAACGTTGAGG----ACAGTC-------------------TCAGGG---------------------CTGG-CCATG-G----------------C--TCTCTG----T----GGCTTGCTTTT
	'Hydnum_ibericum_MAfungi_3457_SPAIN'                       --TACAG---A-GG----G----TTGATGCTGGCAG------T-TTAATCT---GC-ATGTGCTTGCTC-TTCTGA-TTT----A--TTTACACCTGTGCACTTGA---------------T-T---T---TTTCAAA-GGG-----------AGGGT-----AG-AACC----TGCCT-TTGGAAC--------TT---------------------AT-A-AA---CT-CC-----TTGTATTGAACCAA-TGAATG--TTTATCTGCCA--CAAGGCAAA------------TT-TTAATACAACTTTTAACAACGGATCTCTTGGCTCTCGCATCGATGAAGAACGCAGCGAAATGCGATAAGTAATGTGAATTGCAGAATTCAGTGAATCATCGAATCTTTGAACGCACCTTGCGCTCTCTGGTATTCCGGGGAGCACACCTGTTCGAGTGTCATTGAAACTCTCAAAT-AAAGGTAG----CTTTG-----TAG-CTGTCTC-TGTTTGGA-TTTGGAC---TTTGCTGC--A-T------T-A----A-TGT-GGCTAGTCTTAAATGCATTAGC--TGGT-CCTCA-TT-----GA--GG-------TTTGGTTCCACTCGGCGTGAT-AAT---T-A-----TCTAACGTTGAGG----ACAGTC-------------------TCAGGA---------------------CTGG-CCATG-GCT--------------C--TCTCTC----T----GGATTGCTTCT
	'Hydnum_ibericum_BIO_12330_SPAIN_TYPE'                     --TACAG---A-GG----G----TTGATGCTGGCAG------T-TTAATCT---GC-ATGTGCTTGCTC-TTCTGA-TTT----A--TTTACACCTGTGCACTTGA---------------T-T---T---TTTCAAA-GGG-----------AGGGT-----AG-AACC----TGCCT-TTGGAAC--------TT---------------------AT-A-AA---CT-CC-----TTGTATTGAACCAA-TGAATG--TTTATCTGCCA--CAAGGCAAA------------TT-TTAATACAACTTTTAACAACGGATCTCTTGGCTCTCGCATCGATGAAGAACGCAGCGAAATGCGATAAGTAATGTGAATTGCAGAATTCAGTGAATCATCGAATCTTTGAACGCACCTTGCGCTCTCTGGTATTCCGGGGAGCACACCTGTTCGAGTGTCATTGAAACTCTCAAAT-AAAGGTAG----CTTTG-----TAG-CTGTCTC-TGTTTGGA-TTTGGAC---TTTGCTGC--A-T------T-A----A-TGT-GGCTAGTCTTAAATGCATTAGC--TGGT-CCTCA-TT-----GA--GG-------TTTGGTTCCACTCGGCGTGAT-AAT---T-A-----TCTAACGTTGAGG----ACAGTC-------------------TCAGGA---------------------CTGG-CCATG-GCT--------------C--TCTCTC----T----GGATTGCTTCT
	'Hydnum_vesterholtii_BIO_10429_FRANCE_TYPE'                --TACAG---A-GG----G----TTGATGCTGGCAG------T-TTAATCT---GC-ATGTGCTTGCTC-TTCTGA-TTT----A--TTTACACCTGTGCACTTAA---------------T-T---C---TTTCAAA-GGG-----------AGGGT-----AG-AACC----TGCCT-TTGGAAC--------TT---------------------AT-A-AA---CT-CC-----TTGTATTGAACCAA-TGAATG--TTTATCTGCCA--CAAGGCAAA------------TT-TTAATACAACTTTTAACAACGGATCTCTTGGCTCTCGCATCGATGAAGAACGCAGCGAAATGCGATAAGTAATGTGAATTGCAGAATTCAGTGAATCATCGAATCTTTGAACGCACCTTGCGCTCTCTGGTATTCCGGGGAGCACACCTGTTCGAGTGTCATTGAAACTCTCAAAT-AAAGGTGG----CTTTGT----TAG-CTGTCTC-TGTTTGGA-TTTGGGC---TTTGCTGC--A-T------T-A----A-TGT-GGCTAGTCTTAAATGCATTAGC--TGGT-CCTCA-TT-----GA--GG-------TTTGGTTCTACTCGGCGTGAT-AAT---T-A-----TCTAACGTTGAGG----ACAGTC-------------------TCAGGA---------------------CTGG-CCATG-G----------------C--TCTTTC----T----GGATTGCTTCT
	'Hydnum_vesterholtii_BIO_10452_SPAIN'                      --TACAG---A-GG----G----TTGATGCTGGCAG------T-TTAATCT---GC-ATGTGCTTGCTC-TTCTGA-TTT----A--TTTACACCTGTGCACTTAA---------------T-T---C---TTTCAAA-GGG-----------AGGGT-----AG-AACC----TGCCT-TTGGAAC--------TT---------------------AT-A-AA---CT-CC-----TTGTATTGAACCAA-TGAATG--TTTATCTGCCA--CAAGGCAAA------------TT-TTAATACAACTTTTAACAACGGATCTCTTGGCTCTCGCATCGATGAAGAACGCAGCGAAATGCGATAAGTAATGTGAATTGCAGAATTCAGTGAATCATCGAATCTTTGAACGCACCTTGCGCTCTCTGGTATTCCGGGGAGCACACCTGTTCGAGTGTCATTGAAACTCTCAAAT-AAAGGTGG----CTTTGT----TAG-CTGTCTC-TGTTTGGA-TTTGGGC---TTTGCTGC--A-T------T-A----A-TGT-GGCTAGTCTTAAATGCATTAGC--TGGT-CCTCA-TT-----GA--GG-------TTTGGTTCTACTCGGCGTGAT-AAT---T-A-----TCTAACGTTGAGG----ACAGTC-------------------TCAGGA---------------------CTGG-CCATG-G----------------C--TCTTTC----T----GGATTGCTTCT
	'Hydnum_erectum_gui0024_CHINA'                             -------------------------------------------------------------------------------------------------------------------------T-T---T---TTTCAAA-GGG-----------AGGGT-----TG-AACC----TGCCT-TTGGAAC--------TT---------------------AT-A-AA-A-CTCCC-----TTGTATTGAACCAA-TGAATG--TTTATCTGCCA--CAAGGCAAA------------TT-TTGATACAACTTTTAACAACGGATCTCTTGGCTCTCGCATCGATGAAGAACGCAGCGAAATGCGATAAGTAATGTGAATTGCAGAATTCAGTGAATCATCGAATCTTTGAACGCACCTTGCGCTCTCTGGTATTCCGGGGAGCACACCTGTTCGAGTGTCATTGAAACTCTCAAAT-AAAGGTGG----CTTTG-----TAG-CTGTCTC-TGTTTGGA-TTTGGAC---TTTGCTGC--A-T------T-A----A-TGT-GGCTAGTCTTAAATGCATTAGC--TGGT-CCTCA-TT-----GA--GG-------TTTGGTTCCACTCAGCGTGAT-AAT---T-A-----TCTAACGTTGAGG----ACAGTC-------------------TCAGGA---------------------CTGG-CCATG-G----------------C--TCTCTC----T----GGATTGCTTCT
	'Hydnum_flavosquamosum_MHKMU_LP_Tang_3454_CHINA_TYPE'      ---------------------------------------------------------------------------------------------------------------------------T---T---TTTCAAA-GGG-----------AGGGT-----AG-AACC----TGCCT-TTGGAAC--------TT---------------------ATAATAA---ACTCC-----TTGTGTTGAAACAT-TGAATG--TTTATCTGCCG--CAAGGCAAA------------TT-TTAATACAACTTTTAACAACGGATCTCTTGGCTCTCGCATCGATGAAGAACGCAGCGAAATGCGATAAGTAATGTGAATTGCAGAATTCAGTGAATCATCGAATCTTTGAACGCACCTTGCGCTCTCTGGTATTCCGGGGAGCACACCTGTTCGAGTGTCATTGAAACTCTCAAAT-AAAGGTGG----CTTTG-----CAG-CTGTCTC-TGTTTGGA-TTTGGAC---TTTGCTGC--A-T------T-A----A-TGT-GGCTGGTCTTAAATGCATTAGC--TGGT-CCTCA-TT-----GA--GG-------TTTGGTTCCACTCAGCGTGAT-AAT---T-A-----TCTAACGTTGAGG----ACAGTC-------------------TCAGGA---------------------CTGG-CCATG-G----------------C--TCTCTC----T----GGATTGCTTCT
	'Hydnum_albidum_10640TJB_USA_EPITYPE'                      --CACAG---A-GG----G----TTGATGCTGGCAG------T-TTTACT----GC-ATGTGCTCGCTC-TTCTGA-TTT----A--TTTACACCTGTGCACTTAA---------------T-T---T---TTCCAAA-GGT-----------CGGGT-----AG-AACC----TACCT-TTGGGGC--------TT---------------------AT-A----A-ACCCC-----TTGTATTGAAACAG-TGAATG--TTTGTCTGCCA--TAAGGCAAA------------TT-TTAATACAACTTTTAACAACGGATCTCTTGGCTCTCGCATCGATGAAGAACGCAGCGAAATGCGATAAGTAATGTGAATTGCAGAATTCAGTGAATCATCGAATCTTTGAACGCACCTTGCGCTCTCTGGTATTCCGGGGAGCACACCTGTTCGAGTGTCATTGAAACTCTCAAAC-AAAGGTAG----CTTTG-----CTG-CTGTCTC-TGTTTGGA-TCTGGAC---TCTGCTGC--A-T------T-C----A-TGT-GGCTAGTCTTAAATGTATTAGC--TGGT-CCTCA-TT-----GA--GG-------TTTGGTTCTACTCGGCGTGAT-AAT---T-A-----TCTAACGTTGAGG----ACGGTC-------------------TCAGGA---------------------CTGG-CCATG-G----------------C--TCTCTC----T----GGATTGCTTCT
	'Hydnum_albidum_AH179NBM_CANADA'                           --CACAG---A-GG----G----TTGATGCTGGCAG------T-TTTACT----GC-ATGTGCTCGCTC-TTCTGA-TTT----A--TTTACACCTGTGCACTTAA---------------T-T---T---TTCCAAA-GGT-----------CGGGT-----AG-AACC----TACCT-TTGGGGC--------TT---------------------AT-A----A-ACCCC-----TTGTATTGAAACAG-TGAATG--TTTGTCTGCCA--TAAGGCAAA------------TT-TTAATACAACTTTTAACAACGGATCTCTTGGCTCTCGCATCGATGAAGAACGCAGCGAAATGCGATAAGTAATGTGAATTGCAGAATTCAGTGAATCATCGAATCTTTGAACGCACCTTGCGCTCTCTGGTATTCCGGGGAGCACACCTGTTCGAGTGTCATTGAAACTCTCAAAC-AAAGGTAG----CTTTG-----CTG-CTGTCTC-TGTTTGGA-TCTGGAC---TCTGCTGC--A-T------T-C----A-TGT-GGCTAGTCTTAAATGTATTAGC--TGGT-CCTCA-TT-----GA--GG-------TTTGGTTCTACTCGGCGTGAT-AAT---T-A-----TCTAACGTTGAGG----ACGGTC-------------------TCAGGA---------------------CTGG-CCATG-G----------------C--TCTCTC----T----GGATTGCTTCT
	'Hydnum_microcarpum_voucher_GDGM879021_CHINA'              --CACAG---A-GG----G----TTGATGCTGGCAG------T-GTGGCT----GC-ATGTGCTCGCTC-TTCTGA-TTT----A--TTTACACCTGTGCACTTAA---------T-----T-T---T---TTCCAAA-GGG-----------AGGGT-----AG-AACC----TGCCT-CTGGAGC--------TT---------------------AT-A----A-ACCCC-----TTGTATTGGAACAA-TGGATG--TTTGTCTGCCA--TAAGGTATA------------TT-TTAATACAACTTTTAACAACGGATCTCTTGGCTCTCGCATCGATGAAGAACGCAGCGAAATGCGATAAGTAATGTGAATTGCAGAATTCAGTGAATCATCGAATCTTTGAACGCACCTTGCGCTCTCTGGTATTCCGGGGAGCACACCTGTTCGAGTGTCATTGAAACTCTCAAAT-AAAGGTAG----CTTTG-----TAG-CTGTCTC-TGTTTGGA-TCTGGAC---CCTGCTGC--A-T------T-A----A-TGT-GGCTAGTCTTAAATGTATTAGC--TGGT-CCTCA-TT-----GA--GG-------TTTGGTTCTACTCAGCGTGAT-AAT---T-A-----TCTAACGTTGAGG----ACAGTC-------------------TCAGGA---------------------CTGG-CCATG-A----------------C--TCTCTC----TCTGTGGATTGCTTCT
	'Hydnum_microcarpum_voucher_GDGM87902_CHINA'               --CACAG---A-GG----G----TTGATGCTGGCAG------T-GTGGCT----GC-ATGTGCTCGCTC-TTCTGA-TTT----A--TTTACACCTGTGCACTTAA---------T-----T-T---T---TTCCAAA-GGG-----------AGGGT-----AG-AACC----TGCCT-CTGGAGC--------TT---------------------AT-A----A-ACCCC-----TTGTATTGGAACAA-TGGATG--TTTGTCTGCCA--TAAGGTATA------------TT-TTAATACAACTTTTAACAACGGATCTCTTGGCTCTCGCATCGATGAAGAACGCAGCGAAATGCGATAAGTAATGTGAATTGCAGAATTCAGTGAATCATCGAATCTTTGAACGCACCTTGCGCTCTCTGGTATTCCGGGGAGCACACCTGTTCGAGTGTCATTGAAACTCTCAAAT-AAAGGTAG----CTTTG-----TAG-CTGTCTC-TGTTTGGA-TCTGGAC---CCTGCTGC--A-T------T-A----A-TGT-GGCTAGTCTTAAATGTATTAGC--TGGT-CCTCA-TT-----GA--GG-------TTTGGTTCTACTCAGCGTGAT-AAT---T-A-----TCTAACGTTGAGG----ACAGTC-------------------TCAGGA---------------------CTGG-CCATG-A----------------C--TCTCTC----TCTGTGGATTGCTTCT
	'x_24'                                                     ------------------------------TGGCAG------T-GTGGCT----GC-ATGTGCTCGCTC-TTCTGA-TTT----A--TTTACACTTGTGCACTTAA---------T-----T-T---T---TTCCAAA-GGG-----------AGGGT-----AG-AACC----TGCCT-CTGGAGC--------TT---------------------AT-A----A-ACCCC-----TTGTATTGGAACAA-TGGATG--TTTGTCTGCCA--TAAGGTATA------------TT-TTAATACAACTTTTAACAACGGATCTCTTGGCTCTCGCATCGATGAAGAACGCAGCGAAATGCGATAAGTAATGTGAATTGCAGAATTCAGTGAATCATCGAATCTTTGAACGCACCTTGCGCTCTCTGGTATTCCGGGGAGCACACCTGTTCGAGTGTCATTGAAACTCTCAAAT-AAAGGTAG----CTTTG-----TAG-CTGTCTC-TGTTTGGA-TCTGGAC---CCTGCTGC--A-T------T-A----A-TGT-GGCTAGTCTTAAATGTATTAGC--TGGT-CCTCA-TT-----GA--GG-------TTTGGTTCTACTCAGCGTGAT-AAT---T-A-----TCTAACGTTGAGG----ACAGTC-------------------TCAGGA---------------------CTGG-CCATG-A----------------C--TCTC----------------------
	'x_25'                                                     -------------------------------GGCAG------T-GTGGCT----GC-ATGTGCTCGCTC-TTCTGA-TTT----A--TTTACACTTGTGCACTTAA---------T-----T-T---T---TTCCAAA-GGG-----------AGGGT-----AG-AACC----TGCCT-CTGGAGC--------TT---------------------AT-A----A-ACCCC-----TTGTATTGGAACAA-TGGATG--TTTGTCTGCCA--TAAGGTATA------------TT-TTAATACAACTTTTAACAACGGATCTCTTGGCTCTCGCATCGATGAAGAACGCAGCGAAATGCGATAAGTAATGTGAATTGCAGAATTCAGTGAATCATCGAATCTTTGAACGCACCTTGCGCTCTCTGGTATTCCGGGGAGCACACCTGTTCGAGTGTCATTGAAACTCTCAAAT-AAAGGTAG----CTTTG-----TAG-CTGTCTC-TGTTTGGA-TCTGGAC---CCTGCTGC--A-T------T-A----A-TGT-GGCTAGTCTTAAATGTATTAGC--TGGT-CCTCA-TT-----GA--GG-------TTTGGTTCTACTCAGCGTGAT-AAT---T-A-----TCTAACGTTGAGG----ACAGTC-------------------TCAGGA---------------------CTGG-CCATG-A----------------C--TCTCT---------------------
	'Hydnum_tenuistipitum_IFP_019476_CHINA_TYPE'               --CACAG---A-GG----G----TTGATGCTGGCAG------T-TTGGCT----GC-ATGTGCTCGCTC-TTCTGATTTT----A--TTTACACCTGTGCACTTAA---------------T-T---T---TTTCAAA-GGG-----------AGGGT-----AG-AACC----TGCCT-TTGGAGC-------TTT---------------------AT-A-AAGA-CCCCC-----TTGTATTGGAACAG-TGAATG--TTTATCTGCCA--TAAGGCAAA------------TTTTTAATACAACTTTTAACAACGGATCTCTTGGCTCTCGCATCGATGAAGAACGCAGCGAAATGCGATAAGTAATGTGAATTGCAGAATTCAGTGAATCATCGAATCTTTGAACGCACCTTGCGCTCTCTGGTATTCCGGGGAGCACACCTGTTCGAGTGTCATTGAAACTCTCAAAT-AAAGGTGG----CTTTG-----TAG-CTGTCTC-TGTTTGGA-TTTGGAC---TCTGCTGC--A-T------T-A----A-TGT-GGCTAGTCTTAAATATATTAGC--TGGT-CCTCA-TT-----GA--GG-------TTTGGTTCTACTCGGCGTGATAAAT---T-A-----TCTAACGTTGAGG----ACAGTC-------------------TCAGGA---------------------CTGG-CCATG-A----------------C--TCTCTC----T----GGATTGCTTCT
	'Hydnum_tenuistipitum_IFP_019477_CHINA'                    --CACAG---A-GG----G----TTGATGCTGGCAG------T-TTGGCT----GC-ATGTGCTCGCTC-TTCTGATTTT----A--TTTACACCTGTGCACTTAA---------------T-T---T---TTTCAAA-GGG-----------AGGGT-----AG-AACC----TGCCT-TTGGAGC-------TTT---------------------AT-A-AAGA-CCCCC-----TTGTATTGGAACAG-TGAATG--TTTATCTGCCA--TAAGGCAAA------------TTTTTAATACAACTTTTAACAACGGATCTCTTGGCTCTCGCATCGATGAAGAACGCAGCGAAATGCGATAAGTAATGTGAATTGCAGAATTCAGTGAATCATCGAATCTTTGAACGCACCTTGCGCTCTCTGGTATTCCGGGGAGCACACCTGTTCGAGTGTCATTGAAACTCTCAAAT-AAAGGTGG----CTTTG-----TAG-CTGTCTC-TGTTTGGA-TTTGGAC---TCTGCTGC--A-T------T-A----A-TGT-GGCTAGTCTTAAATATATTAGC--TGGT-CCTCA-TT-----GA--GG-------TTTGGTTCTACTCGGCGTGATAAAT---T-A-----TCTAACGTTGAGG----ACAGTC-------------------TCAGGA---------------------CTGG-CCATG-A----------------C--TCTCTC----T----GGATTGCTTCT
	'Hydnum_brevispinum_IFP_019464_CHINA_TYPE'                 --CACAG---A-GG----G----TTGATGCTGGCAG------T-TTGGCT----GC-ATGTGCTCGCTC-TTCTGATTTT----A--TTTACACCTGTGCACTTAA---------------T-T---T---TTTCAAA-GGG-----------AGGGT-----AG-AACC----TGCCT-TTGGAGC-------TTT---------------------AT-A-AA---CCCCC-----TTGTATTGGAACAG-TGAATG--TTTATCTGCCA--TAAAGCAAA------------TTTTTAATACAACTTTTAACAACGGATCTCTTGGCTCTCGCATCGATGAAAAAAGCACCGAAATGCGATAAGTAATGTGAATTGCAGAATTCAGTGAATCATCGAATCTTTGAACGCACCTTGCGCTCTCTGGGATTCCGGGGAGCACACCTGTTCGAGTGTCATTGAAACTCTCAAAT-AAAGGTGG----CTTTG-----TAG-CTGTCTC-TGTTTGGA-TTTGGAC---TCTGCTGC--A-T------T-A----A-AGT-GGCTAGACTTAAATATATTAGC--TGGG-CCTCA-TT-----GA--GG-------TTTGGTTCTACTCGCCGTGAT-AAT---T-A-----TCTAACGTTGAGG----ACACTCT-----------------CTCAGGA---------------------CTGG-CCATG-A----------------C--TCTCTC----T----GGATTGCTTCT
	'Hydnum_brevispinum_IFP_019465_CHINA'                      --CACAG---A-GG----G----TTGATGCTGGCAG------T-TTGGCT----GC-ATGTGCTCGCTC-TTCTGATTTT----A--TTTACACCTGTGCACTTAA---------------T-T---T---TTTCAAA-GGG-----------AGGGT-----AG-AACC----TGCCT-TTGGAGC-------TTT---------------------AT-A-AA---CCCCC-----TTGTATTGGAACAG-TGAATG--TTTATCTGCCA--TAAAGCAAA------------TTTTTAATACAACTTTTAACAACGGATCTCTTGGCTCTCGCATCGATGAAAAAAGCACCGAAATGCGATAAGTAATGTGAATTGCAGAATTCAGTGAATCATCGAATCTTTGAACGCACCTTGCGCTCTCTGGGATTCCGGGGAGCACACCTGTTCGAGTGTCATTGAAACTCTCAAAT-AAAGGTGG----CTTTG-----TAG-CTGTCTC-TGTTTGGA-TTTGGAC---TCTGCTGC--A-T------T-A----A-AGT-GGCTAGACTTAAATATATTAGC--TGGG-CCTCA-TT-----GA--GG-------TTTGGTTCTACTCGCCGTGAT-AAT---T-A-----TCTAACGTTGAGG----ACACTCT-----------------CTCAGGA---------------------CTGG-CCATG-A----------------C--TCTCTC----T----GGATTGCTTCT
	'Hydnum_sp_voucher_GDGM92097_CHINA'                        --CACAG---A-GG----G----TTGATGCTGGCAG------T-TTGGCT----GC-ATGTGCTCGCTC-TTCTGATTTT----A--TTTACACCTGTGCACTTAA---------------T-T---T---TTTCAAA-GGG-----------AGGGT-----AG-AACC----TGCCT-TTGGAGC-------TTT---------------------AT-A-AA---CCCCC-----TTGTATTGGAACAG-TGAATG--TYTATCTGCCA--TAAGGCAAA------------TTTTTAATACAACTTTTAACAACGGATCTCTTGGCTCTCGCATCGATGAAGAACGCAGCGAAATGCGATAAGTAATGTGAATTGCAGAATTCAGTGAATCATCGAATCTTTGAACGCACCTTGCGCTCTCTGGTATTCCGGGGAGCACACCTGTTCGAGTGTCATTGAAACTCTCAAAT-AAAGGTGG----CTTTG-----TAG-CTGTCTC-TGTTTGGA-TTTGGAC---TCTGCTGC--A-T------T-A----A-TGT-GGCTAGTCTTAAATATATTAGC--TGGT-CCTCA-TT-----GA--GG-------TTTGGTTCTACTCGGCGTGAT-AAT---T-A-----TCTAACGTTGAGG----ACAGTCT-----------------CTCAGGA---------------------CTGG-CCATG-A----------------C--TCTCTC----T----GGATTGCTTCT
	'Hydnum_sp_voucher_GDGM91207_CHINA'                        --CACAG---A-GG----G----TTGATGCTGGCAG------T-TTGGCT----GC-ATGTGCTCGCTC-TTCTGATTTT----A--TTTACACCTGTGCACTTAA---------------T-T---T---TTTCAAA-GGG-----------AGGGT-----AG-AACC----TGCCT-TTGGAGC-------TTT---------------------AT-A-AA---CCCCC-----TTGTATTGGAACAG-TGAATG--TTTATCTGCCA--TAAGGCAAA------------TTTTTAATACAACTTTTAACAACGGATCTCTTGGCTCTCGCATCGATGAAGAACGCAGCGAAATGCGATAAGTAATGTGAATTGCAGAATTCAGTGAATCATCGAATCTTTGAACGCACCTTGCGCTCTCTGGTATTCCGGGGAGCACACCTGTTCGAGTGTCATTGAAACTCTCAAAT-AAAGGTGG----CTTTG-----TAG-CTGTCTC-TGTTTGGA-TTTGGAC---TCTGCTGC--A-T------T-A----A-TGT-GGCTAGTCTTAAATATATTAGC--TGGT-CCTCA-TT-----GA--GG-------TTTGGTTCTACTCGGCGTGAT-AAT---T-A-----TCTAACGTTGAGG----ACAGTCT-----------------CTCAGGA---------------------CTGG-CCATG-A----------------C--TCTCTC----T----GGATTGCTTCT
	'x_26'                                                     --CACAG---A-GG----G----TTGATGCTGGCAG------T-TTGGCT----GC-ATGTGCTCGCTC-TTCTGATTTT----A--TTTACACCTGTGCACTTAA---------------T-T---T---TTTCAAA-GGG-----------AGGGT-----AG-AACC----TGCCT-TTGGAGC-------TTT---------------------AT-A-AA---CCCCC-----TTGTATTGGAACAG-TGAATG--TCTATCTGCCA--TAAGGCAAA------------TTTTTAATACAACTTTTAACAACGGATCTCTTGGCTCTCGCATCGATGAAGAACGCAGCGAAATGCGATAAGTAATGTGAATTGCAGAATTCAGTGAATCATCGAATCTTTGAACGCACCTTGCGCTCTCTGGTATTCCGGGGAGCACACCTGTTCGAGTGTCATTGAAACTCTCAAAT-AAAGGTGG----CTTTG-----TAG-CTGTCTC-TGTTTGGA-TTTGGAC---TCTGCTGC--A-T------T-A----A-TGT-GGCTAGTCTTAAATATATTAGC--TGGT-CCTCA-TT-----GA--GG-------TTTGGTTCTACTCGGCGTGAT-AAT---T-A-----TCTAACGTTGAGG----ACAGTCT-----------------CTCAGGA---------------------CTGG-CCATG-A----------------C--TCTCTC----T----GGATTGCTTCT
	'x_28'                                                     --CACAG---A-GG----G----TTGATGCTGGCAG------T-TTGGCT----GC-ATGTGCTCGCTC-TTCTGATTTT----A--TTTACACCTGTGCACTTAA---------------T-T---T---TTTCAAA-GGG-----------AGGGT-----AG-AACC----TGCCT-TTGGAGC-------TTT---------------------AT-A-AA---CCCCC-----TTGTATTGGAACAG-TGAATG--TCTATCTGCCA--TAAGGCAAA------------TTTTTAATACAACTTTTAACAACGGATCTCTTGGCTCTCGCATCGATGAAGAACGCAGCGAAATGCGATAAGTAATGTGAATTGCAGAATTCAGTGAATCATCGAATCTTTGAACGCACCTTGCGCTCTCTGGTATTCCGGGGAGCACACCTGTTCGAGTGTCATTGAAACTCTCAAAT-AAAGGTGG----CTTTG-----TAG-CTGTCTC-TGTTTGGA-TTTGGAC---TCTGCTGC--A-T------T-A----A-TGT-GGCTAGTCTTAAATATATTAGC--TGGT-CCTCA-TT-----GA--GG-------TTTGGTTCTACTCGGCGTGAT-AAT---T-A-----TCTAACGTTGAGG----ACAGTCT-----------------CTCAGGA---------------------CTGG-CCATG-A----------------C--TCTCTC----T----GGATTGCTTCT
	'Hydnum_alboluteum_TUMH_63992_JAPAN'                       --CACAG---A-GG----G----TTGATGCTGGCAG------T-TTGGCT----GC-ATGTGCTCGCTC-TTCTGA-ATT----A--TTTACACCTGTGCACTTAA---------------T-T---T---TTTCAAA-GGG-----------AGGGT-----AG-AACC----TGCCT-TTGGAGC-------TTT---------------------AT-A-AA----CCCC-----TTGTATTGGAACAG-TGAATG--TTTATCTGCCA--TAAGGCTAA------------TTTTTAATACAACTTTTAACAACGGATCTCTTGGCTCTCGCATCGATGAAGAACGCAGCGAAATGCGATAAGTAATGTGAATTGCAGAATTCAGTGAATCATCGAATCTTTGAACGCACCTTGCGCTCTCTGGTATTCCGGGGAGCACACCTGCTCGAGTGTCATTGAAACTCTCAAAT-AAAGGTGG----CTTTG-----TAG-CTGTCTC-TGTTTGGA-TTTGGAC---TCTGCTGC--A-T------T-A----ATTGT-GGCTAGTCTTAAATGTATTAGC--TGGT-CCTCA-TT-----GA--GG-------TTTGGTTCTACTCGGCGTGAT-AAT---T-A-----TCTAACGTTGAGG----ACAGTC-------------------TCAGGA---------------------CTGG-CCATG-A----------------C--TCTCTT----T----GGATTGCTTCT
	'Hydnum_alboluteum_TUMH_63988_JAPAN_TYPE'                  --CACAG---A-GG----G----TTGATGCTGGCAG------T-TTGGCT----GC-ATGTGCTCGCTC-TTCTGA-ATT----A--TTTACACCTGTGCACTTAA---------------T-T---T---TTTCAAA-GGG-----------AGGGT-----AG-AACC----TGCCT-TTGGAGC-------TTT---------------------AT-A-AA----CCCC-----TTGTATTGGAACAG-TGAATG--TTTATCTGCCA--TAAGGCTAA------------TTTTTAATACAACTTTTAACAACGGATCTCTTGGCTCTCGCATCGATGAAGAACGCAGCGAAATGCGATAAGTAATGTGAATTGCAGAATTCAGTGAATCATCGAATCTTTGAACGCACCTTGCGCTCTCTGGTATTCCGGGGAGCACACCTGCTCGAGTGTCATTGAAACTCTCAAAT-AAAGGTGG----CTTTG-----TAG-CTGTCTC-TGTTTGGA-TTTGGAC---TCTGCTGC--A-T------T-A----ATTGT-GGCTAGTCTTAAATGTATTAGC--TGGT-CCTCA-TT-----GA--GG-------TTTGGTTCTACTCGGCGTGAT-AAT---T-A-----TCTAACGTTGAGG----ACAGTC-------------------TCAGGA---------------------CTGG-CCATG-A----------------C--TCTCTT----T----GGATTGCTTCT
	'Hydnum_alboaurantiacum_AJ1766_CANADA'                     ------------------------------------------------------------------------------------------------------TTAA---------T-----T-T---T---TTTCAAA-GGG-----------CAGGT-----AG-AACC----TGCCTTTTGGGAC-------TTT---------------------AT-A-AA---TCCTC-----TTGTATTGGAACAG-TGAATG--TTTACCTGCCA--TAAGGCAAA------------TTCTTAATACAACTTTTAACAACGGATCTCTTGGCTCTCGCATCGATGAAGAACGCAGCGAAATGCGATAAGTAATGTGAATTGCAGAATTCAGTGAATCATCGAATCTTTGAACGCACCTTGTGCTCTCTGGTATTCCGGGGAGCACATCTGTTCGAGTGTCATTGAAACTCTCAAAT-AAAGATGG----CTTTG-----CAG-CTGTCTC-TGTTTGGA-TTTGGAC---TCTGCTGC--A-T------T-A----A-TGT-GGCTAGTCTTAAATGTATTAGC--TGGT-CCTCA-TT-----GA--GG-------TTTGGTTCTACTCAGCGTGAT-AAT---T-A-----TCTAACGTTGAGG----ACAGTC-------------------TCAGGA---------------------CTGG-CCATG-G----------------C--TCTCTC----T----GGATTGCTTCT
	'Hydnum_albertense_HT_354_CANADA_TYPE'                     --CAGAG---G-GG----G----TTGATGCTGGCAG------T-TTATCT----GC-ATGTGCTCACTC-TTCTGATTTT----A--TTTACACCTGTGCACTTAA---------------T-T---T---TTTCAAA-GGCTT-------TAGGGGT-----AG-AACC----TACCT-TTGGAAC--------TT---------------------AT-A-AA----CCCC-----CTATATTGAGACAA-TGAATG--TTTATCTGCCG--CAAGGCGAA------------TT-TTAATACAACTTTTAACAACGGATCTCTTGGCTCTCGCATCGATGAAGAACGCAGCGAAATGCGATAAGTAATGTGAATTGCAGAATTCAGTGAATCATCGAATCTTTGAACGCACCTTGCACTCTCTGGTATTCCGGGGAGCACACCTGTTCGAGTGTCATTAAAACTCTCAAAT-AAAGGTGG----TTTTG-----CAG-CCATCTC-TGTTTGGA-TTTGGGC---TTTGCTGC--A-T------T-A----A-TGT-GGCTAGTCTTAAATGTATTAGC--TGAT-CCTCA-TT-----GG---GG-----TTTTGGTTCTACTCAGCGTGAT-AAT---T-A-----TCTAACGTTGAGG----ACAGTC-------------------TCAGAA---------------------CTGG-CCATG-G----------------C--TCTCTC----T----GGATTGCTTCT
	'Hydnum_melleopallidum_UBC_F17492_CANADA_TYPE'             --TACAG---A-GG----G----TTGATGCTGGCAG------T-TTATCT----GC-ATGTGCTCGCTC-TTCTGA-TTT----A--TTTACACCTGTGCACTTAA---------T-----T-T---T---TTTCAAA-GGCT--------TAGGGGT-----AG-AACC----TACCT-TTGGAAC--------TT---------------------AT-A-AA----CCCC-----CTATATTGAGACAA-TGAATG--TTTATCTGCCG--CAAGGCGAA------------TT-TTAATACAACTTTTAACAACGGATCTCTTGGCTCTCGCATCGATGAAGAACGCAGCGAAATGCGATAAGTAATGTGAATTGCAGAATTCAGTGAATCATCGAATCTTTGAACGCACCTTGCACTCTCTGGTATTCCGGGGAGCACACCTGTTCGAGTGTCATTAAAACTCTCAAAT-CAAGGTGG----CTTTG-----CAG-CCATCTC-CGTTTGGA-TTTGGGC---TTTGCTGC--A-T------T-A----A-TGT-GGCTAGTCTTAAATGTATTAGC--TGAT-CCTCA-TT-----GA---GG-----TTTTGGTTCTACTCAGCGTGAT-AAT---T-A-----TCTAACGTTGAGG----ACAGTC-------------------TCAGAA---------------------CTGG-CCATG-G----------------C--TCTCTC----T----GGATTGCTTCT
	'Hydnum_pallidocroceum_IFP_019466_CHINA_TYPE'              --TACAG---A-GG----G----TTGATGCTGGCAG------T-TTATCT----GC-ATGTGCTCACTC-TTCTGA-TTT----A--TTTACACCTGTGCACTTAA---------------T-T---T---TTTCAAA-GGCTT-------TAGGGGT-----AG-AACC----TACCT-TTGGAAC--------TT---------------------AC-A-AA----CCCC-----CTATATTGAGACAA-TGAATG--TTTATCTGCCG--CAAGGCAAA-----------TTT-TTAATACAACTTTTAACAACGGATCTCTTGGCTCTCGCATCGATGAAGAACGCAGCGAAATGCGATAAGTAATGTGAATTGCAGAATTCAGTGAATCATCGAATCTTTGAACGCACCTTGCACTCTCTGGTATTCCGGGGAGTACATCTGTTCGAGTGTCATTAAAACTCTCAAAT-AGAGGTGG----TTTTG-----CAG-CTATCTC-TGTTTGGA-TTTGGGC---TTTGCTGC--A-T------T-A----A-TGT-GGCTAGTCTTAAATGTATTAGC--TGAT-CCTCA-TT-----GC---GG-----TTTTGGTTCTACTCAGCGTGAT-AAT---T-A-----TCTAACGTTGAGG----ACAGTC-------------------TCAGAA---------------------CTGG-CCATG-G----------------C--TCTCTC----TG---GGATTGCTTCT
	'Hydnum_pallidocroceum_IFP_019467_CHINA'                   --TACAG---A-GG----G----TTGATGCTGGCAG------T-TTATCT----GC-ATGTGCTCACTC-TTCTGA-TTT----A--TTTACACCTGTGCACTTAA---------------T-T---T---TTTCAAA-GGCTT-------TAGGGGT-----AG-AACC----TACCT-TTGGAAC--------TT---------------------AC-A-AA----CCCC-----CTATATTGAGACAA-TGAATG--TTTATCTGCCG--CAAGGCAAA-----------TTT-TTAATACAACTTTTAACAACGGATCTCTTGGCTCTCGCATCGATGAAGAACGCAGCGAAATGCGATAAGTAATGTGAATTGCAGAATTCAGTGAATCATCGAATCTTTGAACGCACCTTGCACTCTCTGGTATTCCGGGGAGTACATCTGTTCGAGTGTCATTAAAACTCTCAAAT-AGAGGTGG----TTTTG-----CAG-CTATCTC-TGTTTGGA-TTTGGGC---TTTGCTGC--A-T------T-A----A-TGT-GGCTAGTCTTAAATGTATTAGC--TGAT-CCTCA-TT-----GC---GG-----TTTTGGTTCTACTCAGCGTGAT-AAT---T-A-----TCTAACGTTGAGG----ACAGTC-------------------TCAGAA---------------------CTGG-CCATG-G----------------C--TCTCTC----TG---GGATTGCTTCT
	'Hydnum_jussii_H_6003709_FINLAND_TYPE'                     --TACAG---A-GG----G----TTGATGCTGGCAG------T-TTATCT----GC-ATGTGCTCACTC-TTCTGA-TTT----A--TTTACACCTGTGCACTTAA---------T-----T-T---T---TTTCAAA-GGCTT-------TAGGGGT----AAA-AACC----TGCCT-TTGGGAC--------TT---------------------AC-A-AA-C-CCCCC-----CTATATTGAGACAA-TGAATG--TTTATCTGCCG--TAAGGCAAA-----------TTT-TTAATACAACTTTTAACAACGGATCTCTTGGCTCTCGCATCGATGAAGAACGCAGCGAAATGCGATAAGTAATGTGAATTGCAGAATTCAGTGAATCATCGAATCTTTGAACGCACCTTGCACTCTCTGGTATTCCGGGGAGTACATCTGTTCGAGTGTCATTAAAACTCTCAAAT-AAAGGTGG----CTTTG-----CAG-CTATCTC-TGTTTGGA-TTTGGGC---TTTGCTGC--A-T------T-A----A-TGT-GGCTAGTCTTAAATGTATTAGC--TGAT-CCTCA-TT-----GA---GG-----TTTTGGTTCTACTCAGCGTGAT-AAT---T-A-----TCTAACGTTGAGG----ACAGTC-------------------TCAGAA---------------------CTGG-CCATG-G----------------C--TCTCTC----T----GGATTGCTTCT
	'Hydnum_jussii_IFP_019485_CHINA'                           -----------------------------------------------------------------------------------------------------------------------------------TTTCAAA-GGCTT-------TAGGGGT----AAA-AACC----TGCCT-TTGGGAC--------TT---------------------AC-A-AA-C-CCCCC-----CTATATTGAGACAA-TGAATG--TTTATCTGCCG--TAAGGCAAA-----------TTT-TTAATACAACTTTTAACAACGGATCTCTTGGCTCTCGCATCGATGAAGAACGCAGCGAAATGCGATAAGTAATGTGAATTGCAGAATTCAGTGAATCATCGAATCTTTGAACGCACCTTGCACTCTCTGGTATTCCGGGGAGTACATCTGTTCGAGTGTCATTAAAACTCTCAAAT-AGAGGTGG----CTTTG-----CAG-CTATCTC-TGTTTGGA-TTTGGGC---TTTGCTGC--A-T------T-A----A-TGT-GGCTAGTCTTAAATGTATTAGC--TGAT-CCTCA-TT-----GA---GG-----TTTTGGTTCTACTCAGCGTGAT-AAT---T-A-----TCTAACGTTGAGG----ACAGTC-------------------TCAGAA---------------------CTGG-CCATG-G----------------C--TCTCTC----T----GGATTGCTTCT
	'Hydnum_jussii_IFP_019486_CHINA'                           -----------------------------------------------------------------------------------------------------------------------------------TTTCAAA-GGCTT-------TAGGGGT----AAA-AACC----TGCCT-TTGGGAC--------TT---------------------AC-A-AA-C-CCCCC-----CTATATTGAGACAA-TGAATG--TTTATCTGCCG--TAAGGCAAA-----------TTT-TTAATACAACTTTTAACAACGGATCTCTTGGCTCTCGCATCGATGAAGAACGCAGCGAAATGCGATAAGTAATGTGAATTGCAGAATTCAGTGAATCATCGAATCTTTGAACGCACCTTGCACTCTCTGGTATTCCGGGGAGTACATCTGTTCGAGTGTCATTAAAACTCTCAAAT-AGAGGTGG----CTTTG-----CAG-CTATCTC-TGTTTGGA-TTTGGGC---TTTGCTGC--A-T------T-A----A-TGT-GGCTAGTCTTAAATGTATTAGC--TGAT-CCTCA-TT-----GA---GG-----TTTTGGTTCTACTCAGCGTGAT-AAT---T-A-----TCTAACGTTGAGG----ACAGTC-------------------TCAGAA---------------------CTGG-CCATG-G----------------C--TCTCTC----T----GGATTGCTTCT
	'x_15_CHINA'                                               --TACAG---A-GG----G----TTGATGCTGGCAG------T-TTATCT----GC-ATGTGCTCACTC-TTCTGA-TTT----A--TTTACACCTGTGCACTTAA---------T-----T-T---T---TTTCAAA-GGCTT-------TAGGGGT-----AA-AACC----TGCCT-TTGGGAC--------TT---------------------AC-A-AA---CCCCC-----CTATATTGAGACAA-TGAATG--TTTATCTGCCG--TAAGGCAAA-----------TTT-TTAATACAACTTTTAACAACGGATCTCTTGGCTCTCGCATCGATGAAGAACGCAGCGAAATGCGATAAGTAATGTGAATTGCAGAATTCAGTGAATCATCGAATCTTTGAACGCACCTTGCACTCTCTGGTATTCCGGGGAGTACATCTGTTCGAGTGTCATTAAAACTCTCAAAT-AAAGGTGG----CTTTG-----CAG-CTATCTC-TGTTTGGA-TTTGGGC---TTTGCTGC--A-T------TAA----A-TGT-GGCTAGTCTTAAATGTATTAGC--TGAT-CCTCA-TT-----GA---GG-----TTTTGGTTCTACTCAGCGTGAT-AAT---T-A-----TCTAACGTTGAGG----ACAGTC-------------------TCAGAA---------------------CTGG-CCATG-G----------------C--TCTCTC----T----GGATTGCTTCT
	'Hydnum_melitosarx_HT_056_USA_TYPE'                        --TACAG---A-GG----G----TTGATGCTGGCAG------T-TTATCT----GC-ATGTGCTCACTC-TTCTGATTTT----A--TTTACACCTGTGCATTTAA--------TT-----T-T---C---TTTCAAG-GGTC----------AGGGT-----AG-AACC----TGCCY-TTGGAAC--------TT------------------------A-TA-A-ACCCC-----CTATATTGAACCAA-TGGATG--TTTATCTGCCA--CAAGGCAAA------------TT-TTAATACAACTTTTAACAACGGATCTCTTGGCTCTCGCATCGATGAAGAACGCAGCGAAATGCGATAAGTAATGTGAATTGCAGAATTCAGTGAATCATCGAATCTTTGAACGCACCTTGCGCTCTCTGGTATTCCGGGGAGCACACCTGTTCGAGTGTCATTAAGACTCTCAAAT-AAAGGTGG----CTTTG-----CAG-CCATCTC-TGTTTGGA-TTTGGGC---TTTGCTGC--A-T------T-A----A-TGT-GGCTAGTCTTAAATGTATTAGC--TGGT-CCTCA-TT-----GGG-GGG-----TTTTGGTTCTACTCAGCGTGAT-AAT---T-A-----TCTAACGTTGAGG----ACAGTC-------------------TCAGAA---------------------CTGG-CCATA-GCT--------------C--TCTCTC----T----GGATTGCTTCT
	'Hydnum_melitosarx_K_176869_UK'                            --TACAG---A-GG----G----TTGATGCTGGCAG------T-TTATCT----GC-ATGTGCTCACTC-TTCTGATTTT----A--TTTACACCTGTGCATTTAA--------TT-----T-T---C---TTTCAAG-GGTC----------AGGGT-----AG-AACC----TGCCT-TTGGAAC--------TT------------------------A-TA-A-ACCCC-----CTATATTGAACCAA-TGGATG--TTTATCTGCCA--CAAGGCAAA------------TT-TTAATACAACTTTTAACAACGGATCTCTTGGCTCTCGCATCGATGAAGAACGCAGCGAAATGCGATAAGTAATGTGAATTGCAGAATTCAGTGAATCATCGAATCTTTGAACGCACCTTGCGCTCTCTGGTATTCCGGGGAGCACACCTGTTCGAGTGTCATTAAGACTCTCAAAT-AAAGGTGG----CTTTG-----CAG-CCATCTC-TGTTTGGA-TTTGGGC---TTTGCTGC--A-T------T-A----A-TGT-GGCTAGTCTTAAATGTATTAGC--TGGT-CCTCA-TT-----GGG-GGG-----TTTTGGTTCTACTCAGCGTGAT-AAT---T-A-----TCTAACGTTGAGG----ACAGTC-------------------TCAGAA---------------------CTGG-CCATA-GCT--------------C--TCTCTC----T----GGATTGCTTCT
	'Hydnum_melitosarx_voucher_GDGM84518_CHINA'                --TACAG---A-GG----G----TTGATGCTGGCAG------T-TTATCT----GC-ATGTGCTCACTC-TTCTGATTTT----A--TTTACACCTGTGCATTTAA--------TT-----T-T---C---TTTCAAG-GGTC----------AGGGT-----AG-AACC----TGCCT-TTGGAAC--------TT------------------------A-TA-A-ACCCC-----CTATATTGAACCAA-TGGATG--TTTATCTGCCA--CAAGGCAAA------------TT-TTAATACAACTTTTAACAACGGATCTCTTGGCTCTCGCATCGATGAAGAACGCAGCGAAATGCGATAAGTAATGTGAATTGCAGAATTCAGTGAATCATCGAATCTTTGAACGCACCTTGCGCTCTCTGGTATTCCGGGGAGCACACCTGTTCGAGTGTCATTAAGACTCTCAAAT-AAAGGTGG----CTTTG-----CAG-CCATCTC-TGTTTGGA-TTTGGGC---TTTGCTGC--A-T------T-A----A-TGT-GGCTAGTCTTAAATGTATTAGC--TGGT-CCTCA-TT-----GGG-GGG-----TTTTGGTTCTACTCAGCGTGAT-AAT---T-A-----TCTAACGTTGAGG----ACAGTC-------------------TCAGAA---------------------CTGG-CCATA-GCT--------------C--TCTCTC----T----GGATTGCTTCT
	'Hydnum_canadense_RAS100_USA'                              --CAGAG---G-GG----G----TTGATGCTGGCAG------TATTATCT----GC-ATGTGCTCACTC-TTCTGATTTT----A--TTTACACCTGTGCATTTAA---------T-----T-T---T---TTTCAAA-GGTC----------AGGGT-----AG-AACC----TGCCT-TTGGAAC--------TTATTTTWTTTTWTTTTWTTTTWAA-A-AA-A-AACCC-----CTATATTGAAGTAA-TGGATG--TTTATCTGCCA--CAAGGCAAA-----------ATT-TTAATACAACTTTTAACAACGGATCTCTTGGCTCTCGCATCGATGAAGAACGCAGCGAAATGCGATAAGTAATGTGAATTGCAGAATTCAGTGAATCATCGAATCTTTGAACGCACCTTGCGCTCTCTGGTATTCCGGGGAGCACGCCTGTTCGAGTGTCATTAAGACTCTCAAAT-AAAGGTAG----CTTTG-----CAG-CTATCTC-TGTTTGGA-TTTGGGC---TTTGCTGC--A-T------T-A----A-TGT-GGCTAGTCTTAAATGTATTAGC--TGAT-CCTCA-TT-----GA--GGG-----TTTTGGTTCTACTCAGCGTGAT-AAT---T-A-----TTTAACGTTGAGG----ACAGTC------------------TTTAGAA---------------------CTGG-CCATA-G-C--------------C--TCTATC----T----GGATTGCTTCT
	'Hydnum_canadense_HT_006_CANADA_TYPE'                      --CAGAG---G-GG----G----TTGATGCTGGCAG------TATTATCT----GC-ATGTGCTCACTC-TTCTGATTTT----A--TTTACACCTGTGCATTTAA---------T-----T-T---T---TTTCAAA-GGTC----------AGGGT-----AG-AACC----TGCCT-TTGGAAC--------TTATTTTTTTTTATTTTATTTT-AA-A-AA-A-AACCC-----CTATATTGAAGTAA-TGGATG--TTTATCTGCCA--CAAGGCAAA-----------ATT-TTAATACAACTTTTAACAACGGATCTCTTGGCTCTCGCATCGATGAAGAACGCAGCGAAATGCGATAAGTAATGTGAATTGCAGAATTCAGTGAATCATCGAATCTTTGAACGCACCTTGCGCTCTCTGGTATTCCGGGGAGCACGCCTGTTCGAGTGTCATTAAGACTCTCAAAT-AAAGGTAG----CTTTG-----CAG-CTATCTC-TGTTTGGA-TTTGGGC---TTTGCTGC--A-T------T-A----A-TGT-GGCTAGTCTTAAATGTATTAGC--TGAT-CCTCA-TT-----GA--GGG-----TTTTGGTTCTACTCAGCGTGAT-AAT---T-A-----TTTAACGTTGAGG----ACAGTC------------------TTTAGAA---------------------CTGG-CCATA-G-C--------------C--TCTATC----T----GGATTGCTTCT
	'Hydnum_canadense_AJ1769NBM_CANADA'                        --CAGAG---G-GG----G----TTGATGCTGGCAG------TATTATCT----GC-ATGTGCTCACTC-TTCTGATTTT----A--TTTACACCTGTGCATTTAA---------T-----T-T---T---TTTCAAA-GGTC----------AGGGT-----AG-AACC----TGCCT-TTGGAAC--------TTATTTTTTTTTATTTTATTTT-AA-A-AA-A-AACCC-----CTATATTGAAGTAA-TGGATG--TTTATCTGCCA--CAAGGCAAA-----------ATT-TTAATACAACTTTTAACAACGGATCTCTTGGCTCTCGCATCGATGAAGAACGCAGCGAAATGCGATAAGTAATGTGAATTGCAGAATTCAGTGAATCATCGAATCTTTGAACGCACCTTGCGCTCTCTGGTATTCCGGGGAGCACGCCTGTTCGAGTGTCATTAAGACTCTCAAAT-AAAGGTAG----CTTTG-----CAG-CTATCTC-TGTTTGGA-TTTGGGC---TTTGCTGC--A-T------T-A----A-TGT-GGCTAGTCTTAAATGTATTAGC--TGAT-CCTCA-TT-----GA--GGG-----TTTTGGTTCTACTCAGCGTGAT-AAT---T-A-----TTTAACGTTGAGG----ACAGTC------------------TTTAGAA---------------------CTGG-CCATA-G-C--------------C--TCTATC----T----GGATTGCTTCT
	'Hydnum_sp_2_BF2016_HKAS92340_CHINA'                       ----------------------------GCTGGCAG------T-TTATCT----GC-ATGTGCTCACTC-TTCTGATTTT----A--TTTACACCTGTGCATTTAATTTTTTTTTT-----T-T---T---TTTCAAG-GGTC----------AGGGT-----AG-AACC----TGCCT-TTGGAAC--------TT---------------------AT-A-GA-A-ACCCC-----CTATATTGAAGTAA-TGGATG--TTTATCTGCCA--CAAGGCAAA-----------ATT-TTAATACAACTTTTAACAACGGATCTCTTGGCTCTCGCATCGATGAAGAACGCAGCGAAATGCGATAAGTAATGTGAATTGCAGAATTCAGTGAATCATCGAATCTTTGAACGCACCTTGCGCTCTCTGGTATTCCGGGGAGCACACCTGTTCGAGTGTCATTAAGACTCTCAAAT-AAAGGTAG----CTTTG-----CAG-CTATCTC-TGTTTGGA-TTTGGGC---TTTGCTGC--A-T------T-A----A-TGT-GGCTAGTCTTAAATGTATTAGC--TGAT-CCTCA-TT-----GA--GGG-----TTTTGGTTCTACTCAGCGTGAT-AAT---T-A-----TTTAACGTTGAGG----ACAGTC------------------TTTAGAA---------------------CTGG-CCATA-G-C--------------C--TCTATC----T----GGATTGCTTCT
	'Hydnum_sp_2_BF2016_F1187537_CANADA'                       --CACAG---A-GG----G----TTGATGCTGGCAG------T-TTATCT----GC-ATGTGCTCACTC-TTCTGATTTT----A--TTTACACCTGTGCATTTAA-TTTTTTTTT-----T-T---T---TTTCAAG-GGTC----------AGGGT-----AG-AACC----TGCCT-TTGGAAC--------TT---------------------AT-A-GA-A-ACCCC-----CTATATTGAAGTAA-TGGATG--TTTATCTGCCA--CAAGGCAAA-----------ATT-TTAATACAACTTTTAACAACGGATCTCTTGGCTCTCGCATCGATGAAGAACGCAGCGAAATGCGATAAGTAATGTGAATTGCAGAATTCAGTGAATCATCGAATCTTTGAACGCACCTTGCGCTCTCTGGTATTCCGGGGAGCACACCTGTTCGAGTGTCATTAAGACTCTCAAAT-AAAGGTAG----CTTTG-----CAG-CTATCTC-TGTTTGGA-TTTGGGC---TTTGCTGC--A-T------T-A----A-TGT-GGCTAGTCTTAAATGTATTAGC--TGAT-CCTCA-TT-----GA--GGG-----TTTTGGTTCTACTCAGCGTGAT-AAT---T-A-----TTTAACGTTGAGG----ACAGTC------------------TTTAGAA---------------------CTGG-CCATA-G-C--------------C--TCTATC----T----GGATTGCTTCT
	'Hydnum_persicinum_44LL_BELIZE_TYPE'                       --CACAG---A-GG----G----TTGATGCTGGTAG------T-TTATCT----GC-ATGTGCTCACTC-TTCTGATTTT----A--TTTACACCTGTGCATTTAA---------T-----T-T---T---TTTCAAG-GGTT----------AGGGT-----AGAAACC----TGCCT-TTGGAAC--------TT---------------------AT-A-AA-G-ACCCC-----CTATATTGAAGTAA-TGGATGTTTTTATCTGCCA--CAAGGCGAA-----------ATT-TTAATACAACTTTTAACAACGGATCTCTTGGCTCTCGCATCGATGAAGAACGCAGCGAAATGCGATAAGTAATGTGAATTGCAGAATTCAGTGAATCATCGAATCTTTGAACGCACCTTGCGCTCTCTGGTATTCCGGGGAGCACGCCTGTTCGAGTGTCATTAAAACTCTCAAAT-AAAGGTAG----TTTTG-----CAGTCTATCTC-TGTTTGGA-TTTGGGC---TTTGCTGC--A-T------T-A----A-TGT-GGCTAGTCTTAAATGTATTAGC--TGAT-CCTCA-TT-----GA--GGG-----TTTTGGTTCTACTCAGCGTGATAAAT---A-A-----TTTAACGTTGAGG----ACAGTG------------------TTTAGAA---------------------CTGG-CCATA-G-C--------------C--TCTGTC----T----GGATTGCTTCT
	'Hydnum_persicinum_MES_3199_BELIZE'                        --CACAG---A-GG----G----TTGATGCTGGTAG------T-TTATCT----GC-ATGTGCTCACTC-TTCTGATTTT----A--TTTACACCTGTGCATTTAA---------T-----T-T---T---TTTCAAG-GGTT----------AGGGT-----AGAAACC----TGCCT-TTGGAAC--------TT---------------------AT-A-AA-G-ACCCC-----CTATATTGAAGTAA-TGGATGTTTTTATCTGCCA--CAAGGCGAA-----------ATT-TTAATACAACTTTTAACAACGGATCTCTTGGCTCTCGCATCGATGAAGAACGCAGCGAAATGCGATAAGTAATGTGAATTGCAGAATTCAGTGAATCATCGAATCTTTGAACGCACCTTGCGCTCTCTGGTATTCCGGGGAGCACGCCTGTTCGAGTGTCATTAAAACTCTCAAAT-AAAGGTAG----TTTTG-----CAGTCTATCTC-TGTTTGGA-TTTGGGC---TTTGCTGC--A-T------T-A----A-TGT-GGCTAGTCTTAAATGTATTAGC--TGAT-CCTCA-TT-----GA--GGG-----TTTTGGTTCTACTCAGCGTGATAAAT---A-A-----TTTAACGTTGAGG----ACAGTG------------------TTTAGAA---------------------CTGG-CCATA-G-C--------------C--TCTGTC----T----GGATTGCTTCT
	'Hydnum_mulsicolor_RAS023_USA'                             --CACAG---A-GG----G----TTGATGCTGGTAG------T-TTATCT----GC-ATGTGCTCACTC-TTCTGATTTT----A--TTTACACCTGTGCATTTAA---------T-----T-T---T---TTTCAAG-GGTT----------AGGGT-----AGAAACC----TGCCT-TTGGAAC--------TT---------------------AT-A-AA-A-ACCCC-----CTATATTGAAGTAA-TGGATGTTTTTATCTGCCA--CAAGGCGAA-----------ATT-TTAATACAACTTTTAACAACGGATCTCTTGGCTCTCGCATCGATGAAGAACGCAGCGAAATGCGATAAGTAATGTGAATTGCAGAATTCAGTGAATCATCGAATCTTTGAACGCACCTTGCGCTCTCTGGTATTCCGGGGAGCACACCTGTTCGAGTGTCATTAAARCTCTCAAAT-AAAGGTAG----TTTTG-----CAGTCTATCTC-TGTTTGGA-TTTGGGC---TTTGCTGC--A-T------T-A----A-TGT-GGCTAGTCTTAAATGTATTAGC--TGAT-CCTCA-TT-----GA--GGG-----TTTTGGTTCTACTCAGCGTGATAAAT---A-A-----TTTAACGTTGAGG----ACAGTG------------------TTTAGAA---------------------CTGG-CCATA-G-C--------------C--TCTGTC----T----GGATTGCTTCT
	'Hydnum_mulsicolor_LJU_1336_SLOVENIA_TYPE'                 --CACAG---A-GG----G----TTGATGCTGGTAG------T-TTATCT----GC-ATGTGCTCACTC-TTCTGATTTT----A--TTTACACCTGTGCATTTAA-------TTT-----T-T---T---TTTCAAG-GGTT----------AGGGT-----AGAAACC----TGCCT-TTGGAAC--------TT---------------------AT-A-AA-A-ACCCC-----CTATATTGAAGTAA-TGGATGTTTTTATCTGCCA--CAAGGCGAA-----------ATT-TTAATACAACTTTTAACAACGGATCTCTTGGCTCTCGCATCGATGAAGAACGCAGCGAAATGCGATAAGTAATGTGAATTGCAGAATTCAGTGAATCATCGAATCTTTGAACGCACCTTGCGCTCTCTGGTATTCCGGGGAGCACACCTGTTCGAGTGTCATTAAAACTCTCAAAT-AAAGGTAG----TTTTG-----CAGTCTATCTC-TGTTTGGA-TTTGGGC---TTTGCTGC--A-T------T-A----A-TGT-GGCTAGTCTTAAATGTATTAGC--TGAT-CCTCA-TT-----GA--GGG-----TTTTGGTTCTACTCAGCGTGATAAAT---A-A-----TTTAACGTTGAGG----ACAGTG------------------TTTAGAA---------------------CTGG-CCATA-G-C--------------C--TCTGTC----T----GGATTGCTTCT
	'Hydnum_mulsicolor_RAS108_USA'                             --CACAG---A-GG----G----TTGATGCTGGTAG------T-TTATCT----GC-ATGTGCTCACTC-TTCTGATTTT----A--TTTACACCTGTGCATTTAA------TTTT-----T-T---T---TTTCAAG-GGTT----------AGGGT-----AGAAACC----TGCCT-TTGGAAC--------TT---------------------AT-A-AA-A-ACCCC-----CTATATTGAAGTAA-TGGATGTTTTTATCTGCCA--CAAGGCGAA-----------ATT-TTAATACAACTTTTAACAACGGATCTCTTGGCTCTCGCATCGATGAAGAACGCAGCGAAATGCGATAAGTAATGTGAATTGCAGAATTCAGTGAATCATCGAATCTTTGAACGCACCTTGCGCTCTCTGGTATTCCGGGGAGCACACCTGTTCGAGTGTCATTAAAACTCTCAAAT-AAAGGTAG----TTTTG-----CAGTCTATCTC-TGTTTGGA-TTTGGGC---TTTGCTGC--A-T------T-A----A-TGT-GGCTAGTCTTAAATGTATTAGC--TGAT-CCTCA-TT-----GA--GGG-----TTTTGGTTCTACTCAGCGTGATAAAT---A-A-----TTTAACGTTGAGG----ACAGTG------------------TTTAGAA---------------------CTGG-CCATA-G-C--------------C--TCTGTC----T----GGATTGCTTCT
	'Hydnum_submulsicolor_HT_132_CANADA_TYPE'                  ---CCAG---A-GG----G----TTGATGCTGGTAG------T-TTATCT----GC-ATGTGCTCACTC-TTCTGATTTT----A--TTTACACCTGTGCATTTAA-------TTT-----T-T---T---TTTCAAG-GGTT----------AGGGT-----AGAAACC----TGCCT-TTGGAAC--------TT---------------------AT-A-AA-A-ACCCC-----CTATATTGAAGTAA-TGGATGTTTTTATCTGCCA--CAAGGCAAA-----------ATT-TTAATACAACTTTTAACAACGGATCTCTTGGCTCTCGCATCGATGAAGAACGCAGCGAAATGCGATAAGTAATGTGAATTGCAGAATTCAGTGAATCATCGAATCTTTGAACGCACCTTGCGCTCTCTGGTATTCCGGGGAGCACACCTGTTCGAGTGTCATTAAAACTCTCAAAT-GAAGGTAG----CTTTG-----CAGTCTATCTC-TGTTTGGA-TTTGGGC---TTTGCTGC--A-T------T-A----A-TGT-GGCTAGTCTTAAATGTATTAGC--TGAT-CCTCA-TT-----GAG-GGG-----TTTTGGTTCTACTCAGCGTGATAAAT---A-A-----TTTAACGTTGAGG----ACAGTG------------------TTTAGAA---------------------CTGG-CCATA-GCC--------------C--TCTATC----T----GGATTGCTTCT
	'Hydnum_submulsicolor_AJ1570NBM_CANADA'                    --CACAG---A-GG----G----TTGATGCTGGTAG------T-TTATCT----GC-ATGTGCTCACTC-TTCTGATTTT----A--TTTACACCTGTGCATTTAA-----TTTTT-----T-T---T---TTTCAAG-GGTT----------AGGGT-----AGAAACC----TGCCT-TTGGAAC--------TT---------------------AT-A-AA-A-ACCCC-----CTATATTGAAGTAA-TGGATGTTTTTATCTGCCA--CAAGGCAAA-----------ATT-TTAATACAACTTTTAACAACGGATCTCTTGGCTCTCGCATCGATGAAGAACGCAGCGAAATGCGATAAGTAATGTGAATTGCAGAATTCAGTGAATCATCGAATCTTTGAACGCACCTTGCGCTCTCTGGTATTCCGGGGAGCACACCTGTTCGAGTGTCATTAAAACTCTCAAAT-GAAGGTAG----CTTTG-----CAGTCTATCTC-TGTTTGGA-TTTGGGC---TTTGCTGC--A-T------T-A----A-TGT-GGCTAGTCTTAAATGTATTAGC--TGAT-CCTCA-TT-----GAG-GGG-----TTTTGGTTCTACTCAGCGTGATAAAT---A-A-----TTTAACGTTGAGG----ACAGTG------------------TTTAGAA---------------------CTGG-CCATA-GCC--------------C--TCTATC----T----GGATTGCTTCT
	'Hydnum_sp_HKAS57385_CHINA'                                -------------------------GATGCTGGCAG------T-TTATCT----GC-ATGTGCTCACTC-TTCTGA-TTT----A--TTTACACCTGTGCATTTAC---------------------T---TTTCAAG-GGTC----------AGGGT-----AG-AACC----TGCCT-TTGGAAC--------TG---------------------AT-A-AA---AACCC-----CTATATTGAAATAA-TGGATG--TTTATCTGCCA--CAAGGCAAATA--------TTTT-TTAATACAACTTTTAACAATGGATCTCTTGGCTCTCGCATCGATGAAGAACGCAGCGAAATGCGATAAGTAATGTGAATTGCAGAATTCAGTGAATCATCGAATCTTTGAACGCACCTTGCACTCTCTGGTATTCCGGGGAGCACACCTGTTCGAGTGTCATTAAAACTCTCAAAT-AAAGGTGG----CTTTG-----CAG-CTATCTC-TGTTTGGA-TTTGGGC---TTTGCTGC--A-T------T-A----A-TGT-GGCTAGTCTTAAATGTATTAGC--TGGT-CCTCA-TT-----GAG-GGT-----TTTTGGTTCTACTCAGCGTGAT-AAT---T-A-----TTTAACGTTGAGG----ACAGTC-------------------TTAGAA---------------------CTGG-CCATA-GCCT-----------CTA--TCTATC----T----GGATTGCTTCT
	'Hydnum_longipes_voucher_GDGM82458_CHINA'                  --CACAG---A-GG----G----TTGATGCTGGCAG------T-TTATCT----GC-ATGTGCTCACTC-TTCTGA-TTT----A--TTTACACCTGTGCATTTAC---------------------T---TTTCAAG-GGTC----------AGGGT-----AG-AACC----TGCCT-TTGGAAC--------TG---------------------AT-A-AA---AACCC-----CTATATTGAAATAA-TGGATG--TTTATCTGCCA--CAAGGCAAATA--------TTTT-TTAATACAACTTTTAACAATGGATCTCTTGGCTCTCGCATCGATGAAGAACGCAGCGAAATGCGATAAGTAATGTGAATTGCAGAATTCAGTGAATCATCGAATCTTTGAACGCACCTTGCACTCTCTGGTATTCCGGGGAGCACACCTGTTCGAGTGTCATTAAAACTCTCAAAT-AAAGGTGG----CTTTG-----CAG-CTATCTC-TGTTTGGA-TTTGGGC---TTTGCTGC--A-T------T-A----A-TGT-GGCTAGTCTTAAATGTATTAGC--TGGT-CCTCA-TT-----GAG-GGT-----TTTTGGTTCTACTCAGCGTGAT-AAT---T-A-----TTTAACGTTGAGG----ACAGTC-------------------TTAGAA---------------------CTGG-CCATA-GCCT-----------CTA--TCTATC----T----GGATTGCTTCT
	'Hydnum_flavidocanum_IFP_019460_CHINA_TYPE'                --CACAG---A-GG----GA---TTGATGCTGGCAG------T-TTTACT----GC-ATGTGCTCGCTC-TTCTGA-TTT----A--TTTACACCTGTGCACTTAA---------------T-C---T---TTTCAAA-GGG-----------AGGGT-----AG-AGCC----TGCCT-TTGGAACTT----CTTT---------------------AT-ATAG---ACCCC-----CTTTGTTGAAACAA-TGGATGTTTTTGTCTGCCA--TAAGGCGAA------------TT-TTAATACAACTTTTAACAACGGATCTCTTGGCTCTCGCATCGATGAAGAACGCAGCGAAATGCGATAAGTAATGTGAATTGCAGAATTCAGTGAATCATCGAATCTTTGAACGCACCTTGCGCTCTCTGGTATTCCGGGGAGCACACCTGTTCGAGTGTCATTGAAACTCTCAAAC-ACAGGTAG----CTTTG-----CAG-CTGTCTC-TGTTTGGA-TTTGGAC---TCTGCTGC--A-T------T-A----A-TGT-GGCTAGTCTTAAATGTATTAGC--TGGT-CCTCA-CT-----GA--GGT-----TTTTGGTTCTACTCAGCATGAT-AAT---TAA-----TCTAATGTTGAGG----ACAGTC-------------------TCAGGA---------------------CTGG-CCATG-G----------------C--TCTCTC----T----GGATTGCTTCT
	'Hydnum_flavidocanum_IFP_019461_CHINA'                     --CACAG---A-GG----GA---TTGATGCTGGCAG------T-TTTACT----GC-ATGTGCTCGCTC-TTCTGA-TTT----A--TTTACACCTGTGCACTTAA---------------T-C---T---TTTCAAA-GGG-----------AGGGT-----AG-AGCC----TGCCT-TTGGAACTT----CTTT---------------------AT-ATAG---ACCCC-----CTTTGTTGAAACAA-TGGATGTTTTTGTCTGCCA--TAAGGCGAA------------TT-TTAATACAACTTTTAACAACGGATCTCTTGGCTCTCGCATCGATGAAGAACGCAGCGAAATGCGATAAGTAATGTGAATTGCAGAATTCAGTGAATCATCGAATCTTTGAACGCACCTTGCGCTCTCTGGTATTCCGGGGAGCACACCTGTTCGAGTGTCATTGAAACTCTCAAAC-ACAGGTAG----CTTTG-----CAG-CTGTCTC-TGTTTGGA-TTTGGAC---TCTGCTGC--A-T------T-A----A-TGT-GGCTAGTCTTAAATGTATTAGC--TGGT-CCTCA-CT-----GA--GGT-----TTTTGGTTCTACTCAGCATGAT-AAT---TAA-----TCTAATGTTGAGG----ACAGTC-------------------TCAGGA---------------------CTGG-CCATG-G----------------C--TCTCTC----T----GGATTGCTTCT
	'Hydnum_fulvostriatum_FJAU66566'                           --TACAG---A-GG----G----TTAATGCTGGTAG------T-TTATCT----GC-ATGCGCTCACTC-TTCTGA-TTT----A--TTTACACCTGTGCACTTCA--------TT-----T-T---T---TTTCAAA-GGTC----------TGGGT-----AG-AACT----TGCCT-TTGGAAC--------TT---------------------AT-A-AA-A--CCCC-----CTATATTGGAATAG-TGAATGTTTTTATATGCCA--C-AGGCAAA------------TT-TTAATCCAACTTTTAACAACGGATCTCTTGGCTCTCGCATCGATGAAGAACGCAGCGAAATGCGATAAGTAATGTGAATTGCAGAATTCAGTGAATCATCGAATCTTTGAACGCACCTTGCACTCTCTGGTATTCCGGGGAGCACGCCTGTTCGAGTGTCATTAAAATTCTCAAAT-AAAGATGG----CTTTTT---CCAG-CCATCTC-TGTTTGGA-TTTGGGC---TTTGCTGC--A-T------T-A----G-TGT-GGCTAGTCTTAAATGTATTAGC--TGGT-CCTCA-TT-----GGGGGGT-----TTTTGGTTCTACTCAGCGTGAT-AAT---T-A-----TCTAACGTCGAGG----ACAGTC-------------------TCAGAA---------------------CTGG-CCATA-TAG------------CTC--TCTCTC----T----GGATTGCTTCT
	'Hydnum_fulvostriatum_FJAU66567'                           --TACAG---A-GG----G----TTAATGCTGGTAG------T-TTATCT----GC-ATGCGCTCACTC-TTCTGA-TTT----A--TTTACACCTGTGCACTTCA--------TT-----T-T---T---TTTCAAA-GGTC----------TGGGT-----AG-AACT----TGCCT-TTGGAAC--------TT---------------------AT-A-AA-A--CCCC-----CTATATTGGAATAG-TGAATGTTTTTATATGCCA--C-AGGCAAA------------TT-TTAATCCAACTTTTAACAACGGATCTCTTGGCTCTCGCATCGATGAAGAACGCAGCGAAATGCGATAAGTAATGTGAATTGCAGAATTCAGTGAATCATCGAATCTTTGAACGCACCTTGCACTCTCTGGTATTCCGGGGAGCACGCCTGTTCGAGTGTCATTAAAATTCTCAAAT-AAAGATGG----CTTTTT---CCAG-CCATCTC-TGTTTGGA-TTTGGGC---TTTGCTGC--A-T------T-A----G-TGT-GGCTAGTCTTAAATGTATTAGC--TGGT-CCTCA-TT-----GGGGGGT-----TTTTGGTTCTACTCAGCGTGAT-AAT---T-A-----TCTAACGTCGAGG----ACAGTC-------------------TCAGAA---------------------CTGG-CCATA-TAG------------CTC--TCTCTC----T----GGATTGCTTCT
	'Hydnum_crassipedum_FJAU66572'                             --TACAG---A-GG----G----TTGATGCTGGTAG------T-TTATCT----GC-ATGTGCTCACTC-TTCTGA-TTT----A--TTTACACCTGTGCACTTCA---------T-----T-T---T---TTTCAAA-GGTC----------AGGGT-----AG-AACT----TGCCT-TTGGAAC--------TT---------------------AT-A-AA-A--CCCC-----CTATATTGGAATAG-TGAATGTTTTTATATGCCA--C-AGGCAAA------------TT-TTAATACAACTTTTAACAACGGATCTCTTGGCTCTCGCATCGATGAAGAACGCAGCGAAATGCGATAAGTAATGTGAATTGCAGAATTCAGTGAATCATCGAATCTTTGAACGCACCTTGCGCTCTCTGGTATTCCGGGGAGCACGCCTGTTCGAGTGTCATTAAAATTCTCAAAT-AAAGATGG----CTTTTT---CCAG-CCATCTC-TGTTTGGA-TTTGGGC---TTTGCTGC--A-T------T-A----G-TGT-GGCTAGTCTTAAATGTATTAGC--TGGT-CCTCA-TT-----GGGGGGT-----TTTTGGTTCTACTCAGCGTGAT-AAT---T-A-----TCTAACGTCGAGG----ACAGTC-------------------TCAGAA---------------------CTGG-CCATA-TAG--------------C--TCTCTC----T----GGATTGCTTCT
	'Hydnum_crassipedum_FJAU66573'                             --TACAG---A-GG----G----TTGATGCTGGTAG------T-TTATCT----GC-ATGTGCTCACTC-TTCTGA-TTT----A--TTTACACCTGTGCACTTCA---------T-----T-T---T---TTTCAAA-GGTC----------AGGGT-----AG-AACT----TGCCT-TTGGAAC--------TT---------------------AT-A-AA-A--CCCC-----CTATATTGGAATAG-TGAATGTTTTTATATGCCA--C-AGGCAAA------------TT-TTAATACAACTTTTAACAACGGATCTCTTGGCTCTCGCATCGATGAAGAACGCAGCGAAATGCGATAAGTAATGTGAATTGCAGAATTCAGTGAATCATCGAATCTTTGAACGCACCTTGCGCTCTCTGGTATTCCGGGGAGCACGCCTGTTCGAGTGTCATTAAAATTCTCAAAT-AAAGATGG----CTTTTT---CCAG-CCATCTC-TGTTTGGA-TTTGGGC---TTTGCTGC--A-T------T-A----G-TGT-GGCTAGTCTTAAATGTATTAGC--TGGT-CCTCA-TT-----GGGGGGT-----TTTTGGTTCTACTCAGCGTGAT-AAT---T-A-----TCTAACGTCGAGG----ACAGTC-------------------TCAGAA---------------------CTGG-CCATA-TAG--------------C--TCTCTC----T----GGATTGCTTCT
	'Hydnum_subberkeleyanum_TUMH_64075_JAPAN_TYPE'             --TACAG---A-GG----G----TTGATGCTGGTAG------T-TTATCT----GC-ATGTGCTCACTC-TTCTGA-TTT----A--TTTACACCTGTGCACTTCA---------T-----T-T---T---TTTCAAA-GGTC----------AGGGT-----AG-AACT----TGCCT-TTGGAAC--------TT---------------------AT-A-AA-A--CCCC-----CTATATTGGAATAG-TGAATGTTTTTATATGCCA--C-AGGCAAA------------TT-TTAATACAACTTTTAACAACGGATCTCTTGGCTCTCGCATCGATGAAGAACGCAGCGAAATGCGATAAGTAATGTGAATTGCAGAATTCAGTGAATCATCGAATCTTTGAACGCACCTTGCGCTCTCTGGTATTCCGGGGAGCACGCCTGTTCGAGTGTCATTAAAATTCTCAAAT-AAAGATGG----CTTTTT----CAG-CCATCTC-TGTTTGGA-TTTGGGC---TTTGCTGC--A-T------T-A----G-TGT-GGCTAGTCTTAAATGTATTAGC--TGGT-CCTCA-TT-----GGGGGGT-----TTTTGGTTCTACTCAGCGTGAT-AAT---T-A-----TCTAACGTCGAGG----ACAGTC-------------------TCAGAA---------------------CTGG-CCATA-TAG--------------C--TCTCTC----T----GGATTGCTTCT
	'Hydnum_roseotangerinum_MHKMU_LP_Tang_3458_CHINA_TYPE'     --TACAG---A-GG----G----TTGATGCTGGTAG------T-TTATCT----GC-ATGTGCTCACTC-TTCTGA-TTT----A--TTTACACCTGTGCACTTCA---------T-----T-T---T---TTTCAAA-GGTC----------AGGGT-----AG-AACT----TGCCT-TTGGAAC--------TT---------------------AT-A-AA-A--CCCC-----CTATATTGGAATAG-TGAATGTTTTTATATGCCA--C-AGGCAAA------------TT-TTAATACAACTTTTAACAACGGATCTCTTGGCTCTCGCATCGATGAAGAACGCAGCGAAATGCGATAAGTAATGTGAATTGCAGAATTCAGTGAATCATCGAATCTTTGAACGCACCTTGCGCTCTCTGGTATTCCGGGGAGCACGCCTGTTCGAGTGTCATTAAAATTCTCAAAT-AAAGATGG----CTTTTT---CCAG-CCATCTC-TGTTTGGA-TTTGGGC---TTTGCTGC--A-T------T-A----G-TGT-GGCTAGTCTTAAATGTATTAGC--TGGT-CCTCA-TT-----GGGGGGT-----TTTTGGTTCTACTCAGCGTGAT-AAT---T-A-----TCTAACGTCGAGG----ACAGTC-------------------TCAGAA---------------------CTGG-CCATA-TAG------------CTC--TCTCTC----T----GGATTGCTTCT
	'Hydnum_roseotangerinum_MHKMU_LP_Tang_3458_1_CHINA'        --TACAG---A-GG----G----TTGATGCTGGTAG------T-TTATCT----GC-ATGTGCTCACTC-TTCTGA-TTT----A--TTTACACCTGTGCACTTCA---------T-----T-T---T---TTTCAAA-GGTC----------AGGGT-----AG-AACT----TGCCT-TTGGAAC--------TT---------------------AT-A-AA-A--CCCC-----CTATATTGGAATAG-TGAATGTTTTTATATGCCA--C-AGGCAAA------------TT-TTAATACAACTTTTAACAACGGATCTCTTGGCTCTCGCATCGATGAAGAACGCAGCGAAATGCGATAAGTAATGTGAATTGCAGAATTCAGTGAATCATCGAATCTTTGAACGCACCTTGCGCTCTCTGGTATTCCGGGGAGCACGCCTGTTCGAGTGTCATTAAAATTCTCAAAT-AAAGATGG----CTTTTT---CCAG-CCATCTC-TGTTTGGA-TTTGGGC---TTTGCTGC--A-T------T-A----G-TGT-GGCTAGTCTTAAATGTATTAGC--TGGT-CCTCA-TT-----GGGGGGT-----TTTTGGTTCTACTCAGCGTGAT-AAT---T-A-----TCTAACGTCGAGG----ACAGTC-------------------TCAGAA---------------------CTGG-CCATA-TAG------------CTC--TCTCTC----T----GGATTGCTTCT
	'Hydnum_subberkeleyanum_TUMH_64081_JAPAN'                  --TACAG---A-GG----G----TTGATGCTGGTAG------T-TTATCT----GC-ATGTGCTCACTC-TTCTGA-TTT----A--TTTACACCTGTGCACTTCA---------T-----T-T---T---TTTCAAA-GGTC----------AGGGT-----AG-AACT----TGCCT-TTGGAAC--------TT---------------------AT-A-AA-A-CCCCC-----CTATATTGGAATAG-TGAATGTTTTTATATGCCA--T-AGGCAAA------------TT-TTAATACAACTTTTAACAACGGATCTCTTGGCTCTCGCATCGATGAAGAACGCAGCGAAATGCGATAAGTAATGTGAATTGCAGAATTCAGTGAATCATCGAATCTTTGAACGCACCTTGCGCTCTCTGGTATTCCGGGGAGCACGCCTGTTCGAGTGTCATTAAAATTCTCAAAT-AAAGATGG----CTTTTT----CAG-CCATCTC-TGTTTGGA-TTTGGGC---TTTGCTGC--A-T------T-A----G-TGT-GGCTAGTCTTAAATGTATTAGC--TGGT-CCTCA-TT-----GGGGGGT-----TTTTGGTTCTACTCAGCGTGAT-AAT---T-A-----TCTAACGTCGAGG----ACAGTC-------------------TCAGAA---------------------CTGG-CCATA-TAG--------------C--TCTCTC----T----GGATTGCTTCT
	'Hydnum_ventricosum_IFP_019479_CHINA'                      --TACAG---A-GG----G----TTGATGCTGGTAG------T-TTATCT----GC-ATGTGCTCACTC-TTCTGA-TTT----A--TTTACACCTGTGCACTTCA---------T-----T-T---T---TTTCAAA-GGTC----------AGGGT-----AG-AACT----TGCCT-TTGGAAC--------TT---------------------AT-A-AA-A--CCCC-----CTATATTGGAATAG-TGAATGTTTTTATATGCCA--C-AGGCAAA------------TT-TTAATACAACTTTTAACAACGGATCTCTTGGCTCTCGCATCGATGAAGAACGCAGCGAAATGCGATAAGTAATGTGAATTGCAGAATTCAGTGAATCATCGAATCTTTGAACGCACCTTGCGCTCTCTGGTATTCCGGGGAGCACGCCTGTTCGAGTGTCATTAAAATTCTCAAAT-AAAGATGG----CTTTTT----CAG-CCATCTC-TGTTTGGATTTTGGGC---TTTGCTGC--A-T------T-A----G-TGT-GGCTAGTCTTAAATGTATTAGC--TGGT-CCTCA-TT-----GG--GGT-----TTTTGGTTCTACTCAGCGTGAT-AAT---T-A-----TCTAACGTCGAGG----ACAGTC-------------------TCAGAA---------------------CTGG-CCATA-TAG--------------C--TCTCTC----T----GGATTGCTTCT
	'Hydnum_ventricosum_IFP_019478_CHINA_TYPE'                 --TACAG---A-GG----G----TTGATGCTGGTAG------T-TTATCT----GC-ATGTGCTCACTC-TTCTGA-TTT----A--TTTACACCTGTGCACTTCA---------T-----T-T---T---TTTCAAA-GGTC----------AGGGT-----AG-AACT----TGCCT-TTGGAAC--------TT---------------------AT-A-AA-A--CCCC-----CTATATTGGAATAG-TGAATGTTTTTATATGCCA--C-AGGCAAA------------TT-TTAATACAACTTTTAACAACGGATCTCTTGGCTCTCGCATCGATGAAGAACGCAGCGAAATGCGATAAGTAATGTGAATTGCAGAATTCAGTGAATCATCGAATCTTTGAACGCACCTTGCGCTCTCTGGTATTCCGGGGAGCACGCCTGTTCGAGTGTCATTAAAATTCTCAAAT-AAAGATGG----CTTTTT----CAG-CCATCTC-TGTTTGGATTTTGGGC---TTTGCTGC--A-T------T-A----G-TGT-GGCTAGTCTTAAATGTATTAGC--TGGT-CCTCA-TT-----GG--GGT-----TTTTGGTTCTACTCAGCGTGAT-AAT---T-A-----TCTAACGTCGAGG----ACAGTC-------------------TCAGAA---------------------CTGG-CCATA-TAG--------------C--TCTCTC----T----GGATTGCTTCT
	'Hydnum_albomarginatum_FJAU66574'                          --TACAG---A-GG----G----TTGATGCTGGTAG------T-TTATCT----GC-ATGTGCTCACTC-TTCTGA-TTT----A--TTTACACCTGTGCACTTCA---------T-----T-T---T---TTTCAAA-GGTC----------AGGGT-----AG-AACT----TGCCT-TTGGAAC--------TT---------------------AT-A-AA-ACCCCCC-----CTATATTGGAATAG-TGAATGTTTTTATCTGCCA--C-AGGCAAA------------TT-TTAATACAACTTTTAACAACGGATCTCTTGGCTCTCGCATCGATGAAGAACGCAGCGAAATGCGATAAGTAATGTGAATTGCAGAATTCAGTGAATCATCGAATCTTTGAACGCACCTTGCGCTCTCTGGTATTCCGGGGAGCACGCCTGTTCGAGTGTCATTAAAATTCTCAAAT-AAAGATGG----CTTTTT----CAG-CCATCTC-TGTTTGGA-TTTGGGC---TTTGCTGCA-A-T------T-A----G-TGT-GGCTAGTCTTAAATGTATTAGC--TGGT-CCTCA-TT-----GGGGGGT-----TTTTGGTTCTACTCAG--TGAT-AAT---T-A-----TCTAACGTCGAGG----ACAGTC-------------------TCAGAA---------------------CTGG-CCATA-TAG--------------C--TCTCTC----T----GGATTGCTTCT
	'Hydnum_albomarginatum_FJAU66575'                          --TACAG---A-GG----G----TTGATGCTGGTAG------T-TTATCT----GC-ATGTGCTCACTC-TTCTGA-TTT----A--TTTACACCTGTGCACTTCA---------T-----T-T---T---TTTCAAA-GGTC----------AGGGT-----AG-AACT----TGCCT-TTGGAAC--------TT---------------------AT-A-AA-ACCCCCC-----CTATATTGGAATAG-TGAATGTTTTTATCTGCCA--C-AGGCAAA------------TT-TTAATACAACTTTTAACAACGGATCTCTTGGCTCTCGCATCGATGAAGAACGCAGCGAAATGCGATAAGTAATGTGAATTGCAGAATTCAGTGAATCATCGAATCTTTGAACGCACCTTGCGCTCTCTGGTATTCCGGGGAGCACGCCTGTTCGAGTGTCATTAAAATTCTCAAAT-AAAGATGG----CTTTTT----CAG-CCATCTC-TGTTTGGA-TTTGGGC---TTTGCTGCA-A-T------T-A----G-TGT-GGCTAGTCTTAAATGTATTAGC--TGGT-CCTCA-TT-----GGGGGGT-----TTTTGGTTCTACTCAG--TGAT-AAT---T-A-----TCTAACGTCGAGG----ACAGTC-------------------TCAGAA---------------------CTGG-CCATA-TAG--------------C--TCTCTC----T----GGATTGCTTCT
	'Hydnum_berkeleyanum_HKAS77834_CHINA'                      ----------------------------------------------------------------------------------------TTACACTTGTGCACTTCA---------T-----T-T---T---TTTCAAA-GGTC----------AGGGT-----AG-AACT----TGCCT-TTGGAAC--------TT---------------------AT-A-AA---ACCCC-----CTATATTGGAATAG-TGAATG--TTTATCTGCCA--C-AGGCAAA------------TT-TTAATACAACTTTTAACAACGGATCTCTTGGCTCTCGCATCGATGAAGAACGCAGCGAAATGCGATAAGTAATGTGAATTGCAGAATTCAGTGAATCATCGAATCTTTGAACGCACCTTGCGCTCTCTGGTATTCCGGGGAGCACGCCTGTTCGAGTGTCATTAAAATTCTCAAAT-AAAGATGG----CTTTTT----CAG-ACATCTC-TGTTTGGA-TTTGGGC---TTTGCTGCATA-T------T-A----G-TGT-GGCTAGTCTTAAATGTATTAGC--TGGT-CCTCA-TT-----GG--GGT-----TTTTGGTTCTACTCAGCGTGAT-AAT---T-A-----TCTAACGTTGAGG----ACAGTC-------------------TCAGAA---------------------CTGG-CCATA-TAG--------------C--TCTCTC----T----GGATTGCTTCT
	'Hydnum_berkeleyanum_CAL_1656_INDIA_TYPE'                  --TACAG---A-GG----G----TTGATGCTGGTAG------T-TTATCT----GC-ATGTGCTCACTC-TTCTGA-TTTATTTA--TTTACACTTGTGCACTTCA---------T-----T-T---T---TTTCAAA-GGTC----------AGGGT-----AG-AACT----TGCCT-TTGGAAC--------TT---------------------AT-A-AA---ACCCC-----CTATATTGGAATAG-TGAATG--TTTATCTGCCA--C-AGGCAAA------------TT-TTAATACAACTTTTAACAACGGATCTCTTGGCTCTCGCATCGATGAAGAACGCAGCGAAATGCGATAAGTAATGTGAATTGCAGAATTCAGTGAATCATCGAATCTTTGAACGCACCTTGCGCTCTCTGGTATTCCGGGGAGCACGCCTGTTCGAGTGTCATTAAAATTCTCAAAT-AAAGATGG----CTTTTT----CAG-ACATCTC-TGTTTGGA-TTTGGGC---TTTGCTGCATA-T------T-A----G-TGT-GGCTAGTCTTAAATGTATTAGC--TGGT-CCTCA-TT-----GG--GGT-----TTTTGGTTCTACTCAGCGTGAT-AAT---T-A-----TCTAACGTTGAGG----ACAGTC-------------------TCAGAA---------------------CTGG-CCATA-TAG--------------C--TCTCTC----T----GGATTGCTTCT
	'x_18_CHINA'                                               --TACAG---A-GG----G----TTGATGCTGGTAG------T-TTATCT----GC-ATGTGCTCACTC-TTCTGA-TTTATTTA--TTTACACTTGTGCACTTCA---------T-----T-T---T---TTTCAAA-GGTC----------AGGGT-----AG-AACT----TGCCT-TTGGAAC--------TT---------------------AT-A-AA---ACCCC-----CTATATTGGAATAG-TGAATG--TTTATCTGCCA--C-AGGCAAA------------TT-TTAATACAACTTTTAACAACGGATCTCTTGGCTCTCGCATCGATGAAGAACGCAGCGAAATGCGATAAGTAATGTGAATTGCAGAATTCAGTGAATCATCGAATCTTTGAACGCACCTTGCGCTCTCTGGTATTCCGGGGAGCACGCCTGTTCGAGTGTCATTAAAATTCTCAAAT-AAAGATGG----CTTTTT----CAG-ACATCTC-TGTTTGGA-TTTGGGC---TTTGCTGCATA-T------T-A----G-TGT-GGCTAGTCTTAAATGTATTAGC--TGGT-CCTCA-TT-----GG--GGT-----TTTTGGTTCTACTCAGCGTGAT-AAT---T-A-----TCTAACGTTGAGG----ACAGTC-------------------TCAGAA---------------------CTGG-CCATA-TAG--------------C--TCTCTC----T----GGATTGCTTCT
	scg790                                                     --TACAG---A-GG----G----TTGATGCTGGTAG------T-TTATCT----GC-ATGTGCTCACTC-TTCTGA-TTTATTTA--TTTACACTTGTGCACTTCA---------T-----T-T---T---TTTCAAA-GGTC----------AGGGT-----AG-AACT----TGCCT-TTGGAAC--------TT---------------------AT-A-AA---ACCCC-----CTATATTGGAATAG-TGAATG--TTTATCTGCCA--C-AGGCAAA------------TT-TTAATACAACTTTTAACAACGGATCTCTTGGCTCTCGCATCGATGAAGAACGCAGCGAAATGCGATAAGTAATGTGAATTGCAGAATTCAGTGAATCATCGAATCTTTGAACGCACCTTGCGCTCTCTGGTATTCCGGGGAGCACGCCTGTTCGAGTGTCATTAAAATTCTCAAAT-AAAGATGG----CTTTTT----CAG-ACATCTC-TGTTTGGA-TTTGGGC---TTTGCTGCATA-T------T-A----G-TGT-GGCTAGTCTTAAATGTATTAGC--TGGT-CCTCA-TT-----GG--GGT-----TTTTGGTTCTACTCAGCGTGAT-AAT---T-A-----TCTAACGTTGAGG----ACAGTC-------------------TCAGAA---------------------CTGG-CCATA-TAG--------------C--TCTCTC----T----GGATTGCTTCT
	scg704                                                     --TACAG---A-GG----G----TTGATGCTGGTAG------T-TTATCT----GC-ATGTGCTCACTC-TTCTGA-TTTATTTA--TTTACACTTGTGCACTTCA---------T-----T-T---T---TTTCAAA-GGTC----------AGGGT-----AG-AACT----TGCCT-TTGGAAC--------TT---------------------AT-A-AA---ACCCC-----CTATATTGGAATAG-TGAATG--TTTATCTGCCA--C-AGGCAAA------------TT-TTAATACAACTTTTAACAACGGATCTCTTGGCTCTCGCATCGATGAAGAACGCAGCGAAATGCGATAAGTAATGTGAATTGCAGAATTCAGTGAATCATCGAATCTTTGAACGCACCTTGCGCTCTCTGGTATTCCGGGGAGCACGCCTGTTCGAGTGTCATTAAAATTCTCAAAT-AAAGATGG----CTTTTT----CAG-ACATCTC-TGTTTGGA-TTTGGGC---TTTGCTGCATA-T------T-A----G-TGT-GGCTAGTCTTAAATGTATTAGC--TGGT-CCTCA-TT-----GG--GGT-----TTTTGGTTCTACTCAGCGTGAT-AAT---T-A-----TCTAACGTTGAGG----ACAGTC-------------------TCAGAA---------------------CTGG-CCATA-TAG--------------C--TCTCTC----T----GGATTGCTTCT
	'x_12_CHINA'                                               --AGCGA---A-GG----G----TTGATGCTGGTAG------T-TTATCT----GC-ATGTGCTCACTC-TTCTGA-TTTATTTA--TTTACACTTGTGCACTTCA---------T-----T-T---T---TTTCAAA-GGTC----------AGGGT-----AG-AACT----TGCCT-TTGGAAC--------TT---------------------AT-A-AA---ACCCC-----CTATATTGGAATAG-TGAATG--TTTATCTGCCA--C-AGGCAAA------------TT-TTAATACAACTTTTAACAACGGATCTCTTGGCTCTCGCATCGATGAAGAACGCAGCGAAATGCGATAAGTAATGTGAATTGCAGAATTCAGTGAATCATCGAATCTTTGAACGCACCTTGCGCTCTCTGGTATTCCGGGGAGCACGCCTGTTCGAGTGTCATTAAAATTCTCAAAT-AAAGATGG----CTTTTT----CAG-ACATCTC-TGTTTGGA-TTTGGGC---TTTGCTGCATA-T------T-A----G-TGT-GGCTAGTCTTAAATGTATTAGC--TGGT-CCTCA-TT-----GG--GGT-----TTTTGGTTCTACTCAGCGTGAT-AAT---T-A-----TCTAACGTTGAGG----ACAGTC-------------------TCAGAA---------------------CTGG-CCATA-TAG--------------C--TCTCTC----T----GGATTGCTTCT
	'Hydnum_aerostatisporum_MR00311_USA'                       --TACAG---A-GG----G----TTGATGCTGGTAG------T-TTATCT----GC-ATGTGCTCGCTC-TTCTGA-TTT----A--TTTACACCTGTGCACTTCA---------------T-T---T---TTTCAAA-GGTC----------AGGGT-----AG-AACC----TGCCT-TTGGAAC--------TT---------------------AT-A-AA---CCCCC-----CTATATTGGAATAA-TGAATG--TTTATCTGCCA--C-AGGCAAA------------TT-TTAATACAACTTTTAACAACGGATCTCTTGGCTCTCGCATCGATGAAGAACGCAGCGAAATGCGATAAGTAATGTGAATTGCAGAATTCAGTGAATCATCGAATCTTTGAACGCACCTTGCGCTCTCTGGTATTCCGGGGAGCACACCTGTTCGAGTGTCATTAAAACTCTCAAAT-AAAGATGG----CTTTTT----CAG-CCATCTC-TGTTTGGA-TTTGGGC---TTTGCTGC--A-T------TTA----G-TGT-GGCTAGTCTTAAATGTATTAGC--TGAT-CCTCA-TT-----GAGG--T-----TTTTGGTTCTACTCAGCGTGAT-AAT---T-A-----TCTAACGTTGAGG----ACAGTC------------------TTTAGAA---------------------CTGG-CCATA-G----------------C--TCTCTC----T----GGATTGCTTCT
	'Hydnum_aerostatisporum_RAS157_USA'                        --TACAG---A-GG----G----TTGATGCTGGTAG------T-TTATCT----GC-ATGTGCTCGCTC-TTCTGA-TTT----A--TTTACACCTGTGCACTTCA---------------T-T---T---TTTCAAA-GGTC----------AGGGT-----AG-AACC----TGCCT-TTGGAAC--------TT---------------------AT-A-AA---CCCCC-----CTATATTGGAATAA-TGAATG--TTTATCTGCCA--C-AGGCAAA------------TT-TTAATACAACTTTTAACAACGGATCTCTTGGCTCTCGCATCGATGAAGAACGCAGCGAAATGCGATAAGTAATGTGAATTGCAGAATTCAGTGAATCATCGAATCTTTGAACGCACCTTGCGCTCTCTGGTATTCCGGGGAGCACACCTGTTCGAGTGTCATTAAAACTCTCAAAT-AAAGATGG----CTTTTT----CAG-CCATCTC-TGTTTGGA-TTTGGGC---TTTGCTGC--A-T------T-A----G-TGT-GGCTAGTCTTAAATGTATTAGC--TGAT-CCTCA-TT-----GAGG--T-----TTTTGGTTCTACTCAGCGTGAT-AAT---T-A-----TCTAACGTTGAGG----ACAGTC------------------TTTAGAA---------------------CTGG-CCATA-G----------------C--TCTCTC----T----GGATTGCTTCT
	'Hydnum_aerostatisporum_PC_0142474_USA_TYPE'               --TACAG---A-GG----G----TTGATGCTGGTAG------T-TTATCT----GC-ATGTGCTCGCTC-TTCTGA-TTT----A--TTTACACCTGTGCACTTCA---------------T-T---T---TTTCAAA-GGTC----------AGGGT-----AG-AACC----TGCCT-TTGGAAC--------TT---------------------AT-A-AA---CCCCC-----CTATATTGGAATAA-TGAATG--TTTATCTGCCA--C-AGGCAAA------------TT-TTAATACAACTTTTAACAACGGATCTCTTGGCTCTCGCATCGATGAAGAACGCAGCGAAATGCGATAAGTAATGTGAATTGCAGAATTCAGTGAATCATCGAATCTTTGAACGCACCTTGCGCTCTCTGGTATTCCGGGGAGCACACCTGTTCGAGTGTCATTAAAACTCTCAAAT-AAAGATGG----CTTTTT----CAG-CCATCTC-TGTTTGGA-TTTGGGC---TTTGCTGC--A-T------T-A----G-TGT-GGCTAGTCTTAAATGTATTAGC--TGAT-CCTCA-TT-----GAGG-TT-----TTTTGGTTCTACTCAGCGTGAT-AAT---T-A-----TCTAACGTTGAGG----ACAGTC------------------TTTAGAA---------------------CTGG-CCATA-G----------------C--TCTCTC----T----GGATTGCTTCT
	'Hydnum_subrufescens_HT_154_CANADA_TYPE'                   --YACAG---A-GG----G----TTGATGCTGGTAG------T-TTATCT----GC-ATGTGCTCGCTC-TTCTGA-TTT----A-TTTTACACCTGTGCACTTCA---------------T-T---T---TTTCAAA-GGTC----------AGGGT-----AG-AACC----TGCCT-TTGGAAC--------TT---------------------AT-A-AA---CCCCC-----CTATATTGGAATAA-TGAATG--TTTATCTGCCA--C-AGGCAAA------------TT-TTAATACAACTTTTAACAACGGATCTCTTGGCTCTCGCATCGATGAAGAACGCAGCGAAATGCGATAAGTAATGTGAATTGCAGAATTCAGTGAATCATCGAATCTTTGAACGCACCTTGCGCTCTCTGGTATTCCGGGGAGCACACCTGTTCGAGTGTCATTAAAACTCTCAAAT-AAAGATGG----CCCTTT----CAG-CCATCTC-TGTTTGGA-TTTGGGC---TTTGCTGC--A-T------T-A----G-TGT-GGCTAGTCTTAAATGTATTAGC--TGAT-CCTCA-TT-----GAGG--T-----TTTTGGTTCTACTCAGCGTGAT-AAT---T-A-----TCTAACGTTGAGG----ACAGTC------------------TTTAGAA---------------------CTGG-CCATA-G----------------C--TCTCTC----T----GGATTGCTTCT
	'Hydnum_rufescens_HT_7839_ESTONIA'                         ------------GG----G----TTGATGCTGGTAG------T-TTATCT----GC-ATGTGCTCACTC-TTCTGA-TTT----A--TTTACACCTGTGCACTTCA---------------T-T---T---TTTCAAA-GGCT----------AGGGT-----AG-AACC----TGGCT-TTGGAAC--------TT---------------------AT-A-AA----CCCC-----CTATATTGAAGTAA-TGGATG--TTTATCTGCCA--C-AGGCAAA------------TT-TTAATACAACTTTTAACAACGGATCTCTTGGCTCTCGCATCGATGAAGAACGCAGCGAAATGCGATAAGTAATGTGAATTGCAGAATTCAGTGAATCATCGAATCTTTGAACGCACCTTGCGCTCTCTGGTATTCCGGGGAGCACGCCTGTTCGAGTGTCATTAAAACTCTCAAAT-AAAGATGG----CTTTT-----CAG-CCATCTC-TGTTTGGA-TTTGGGC---TTTGCTGC--A-T------T-A----G-TGT-GGCTAGTCTTAAATGTATTAGC--TGAT-CCTCA-TT-----GGGGGGT-----TTTTGGTTCTACTCAGCGTGAT-AAT---T-A-----TCTAACGTTGAGG----ACAGTC-------------------TCAGAA---------------------CTGG-CCATA-GCT--------------C--TCTCTC----T----GGATTGCTTCT
	'Hydnum_rufescens_H_6003708_FINLAND_EPITYPE'               --TACAG---A-GG----G----TTGATGCTGGTAG------T-TTATCT----GC-ATGTGCTCACTC-TTCTGA-TTT----A--TTTACACCTGTGCACTTCA---------------T-T---T---TTTCAAA-GGCT----------AGGGT-----AG-AACC----TGGCT-TTGGAAC--------TT---------------------AT-A-AA----CCCC-----CTATATTGAAGTAA-TGGATG--TTTATCTGCCA--C-AGGCAAA------------TT-TTAATACAACTTTTAACAACGGATCTCTTGGCTCTCGCATCGATGAAGAACGCAGCGAAATGCGATAAGTAATGTGAATTGCAGAATTCAGTGAATCATCGAATCTTTGAACGCACCTTGCGCTCTCTGGTATTCCGGGGAGCACGCCTGTTCGAGTGTCATTAAAACTCTCAAAT-AAAGATGG----CTTTT-----CAG-CCATCTC-TGTTTGGA-TTTGGGC---TTTGCTGC--A-T------T-A----G-TGT-GGCTAGTCTTAAATGTATTAGC--TGAT-CCTCA-TT-----GGGGGGT-----TTTTGGTTCTACTCAGCGTGAT-AAT---T-A-----TCTAACGTTGAGG----ACAGTC-------------------TCAGAA---------------------CTGG-CCATA-GCT--------------C--TCTCTC----T----GGATTGCTTCT
	'Hydnum_magnorufescens_TO_HG2818_ITALY_TYPE'               --TACAG---A-GG----G----TTGATGCTGGCAG------T-TTATCT----GC-ATGTGCTCGCTC-TTCTGA-TTT----A--TTTACACCTGTGCACTTAA---------T-----T-C---T---TTTCAAA-GGCCT-------TAGGGGT-----AGAAACC----TGCCT-TTGGAGC-------TTT---------------------AT-A-AA---CCCCC-------TATTTGAGATTA-TGGATG--TTTATCTGCCA--CAAGGCAAA-----------ATT-TTAATACAACTTTTAACAACGGATCTCTTGGCTCTCGCATCGATGAAGAACGCAGCGAAATGCGATAAGTAATGTGAATTGCAGAATTCAGTGAATCATCGAATCTTTGAACGCACCTTGCGCTCTCTGGTATTCCGGGGAGCACACCTGTTCGAGTGTCATTAAAATCCTCAAAT-AAAGGTGG----CTTTG-----CAG-CTATCTC-TGTTTGGA-TTTGGGC---TTTGCTGCATA-T------T-A----ATTGT-GGCTAGTCTTAAATATATTAGC--TGAT-CCTTA-TT-----GA---GG-----TTTTGGTTCTACTCAGCGTGGT-AAT---T-A-----TCTAACGTTGAGG----ACAGTC-------------------TCAGAA---------------------CTGG-CCATG-G----------------C--TCTCTC----T----GGATTGCTTCT
	'Hydnum_magnorufescens_161209_SLOVENIA'                    --TACAG---A-GG----G----TTGATGCTGGCAG------T-TTATCT----GC-ATGTGCTCGCTC-TTCTGA-TTT----A--TTTACACCTGTGCACTTAA---------T-----T-C---T---TTTCAAA-GGCCT-------TAGGGGT-----AGAAACC----TGCCT-TTGGAGC-------TTT---------------------AT-A-AA---CCCCC-------TATTTGAGATTA-TGGATG--TTTATCTGCCA--CAAGGCAAA-----------ATT-TTAATACAACTTTTAACAACGGATCTCTTGGCTCTCGCATCGATGAAGAACGCAGCGAAATGCGATAAGTAATGTGAATTGCAGAATTCAGTGAATCATCGAATCTTTGAACGCACCTTGCGCTCTCTGGTATTCCGGGGAGCACACCTGTTCGAGTGTCATTAAAATCCTCAAAT-AAAGGTGG----CTTTG-----CAG-CTATCTC-TGTTTGGA-TTTGGGC---TTTGCTGCATA-T------T-A----ATTGT-GGCTAGTCTTAAATATATTAGC--TGAT-CCTTA-TT-----GA---GG-----TTTTGGTTCTACTCAGCGTGGT-AAT---T-A-----TCTAACGTTGAGG----ACAGTC-------------------TCAGAA---------------------CTGG-CCATG-G----------------C--TCTCTC----T----GGATTGCTTCT
	'Hydnum_ferruginescens_MH16005_USA_TYPE'                   --TACAG---A-GG----G----TTGATGCTGGCAG------T-TTATCT----GC-ATGTGCTCGCTC-TTCTGG-TTTA--TA--TTTACACCTGTGCACTCAA---------------T-T---T---TTTCAAG-GGCT--------TAGGGGT-----AGAAACC----TGCCT-TTGGAAC-------TTT---------------------AT-A-AA---CCCCC-----CTTATTTGAGATTA-TGGATG--TTTATCTGCCA--CAAGGCAAA------------TT-TTAATACAACTTTTAACAACGGATCTCTTGGCTCTCGCATCGATGAAGAACGCAGCGAAATGCGATAAGTAATGTGAATTGCAGAATTCAGTGAATCATCGAATCTTTGAACGCACCTTGCGCTCTCTGGTATTCCGGGGAGCACACCTGTTCGAGTGTCATTAAAATTCTCAAGTAAAAGGTGG----CTTTG-----CAG-CCATCTC-TATTTGGA-TTTGGGC---TTTGCTGCATA-T------T-A----A-TGT-GGCTAGTCTTAAATATATTAGC--TGAT-CCTTA-TT-----GA---GG-----TTTTGGTTCTACTCAGCGTGGT-AAT---T-A-----TCTAACGTTGAGG----ACAGTC-------------------TCAGAA---------------------CTGG-CCATG-GCT------------CTC--TCTCTC----T----GGATTGCTTCT
	'Hydnum_ferruginescens_RAS229_USA'                         --TACAG---A-GG----G----TTGATGCTGGCAG------T-TTATCT----GC-ATGTGCTCGCTC-TTCTGG-TTTA--TA--TTTACACCTGTGCACTCAA---------------T-T---T---TTTCAAG-GGCT--------TAGGGGT-----AGAAACC----TGCCT-TTGGAAC-------TTT---------------------AT-A-AA---CCCCC-----CTTATTTGAGATTA-TGGATG--TTTATCTGCCA--CAAGGCAAA------------TT-TTAATACAACTTTTAACAACGGATCTCTTGGCTCTCGCATCGATGAAGAACGCAGCGAAATGCGATAAGTAATGTGAATTGCAGAATTCAGTGAATCATCGAATCTTTGAACGCACCTTGCGCTCTCTGGTATTCCGGGGAGCACACCTGTTCGAGTGTCATTAAAATTCTCAAGTAAAAGGTGG----CTTTG-----CAG-CCATCTC-TATTTGGA-TTTGGGC---TTTGCTGCATA-T------T-A----A-TGT-GGCTAGTCTTAAATATATTAGC--TGAT-CCTTA-TT-----GA---GG-----TTTTGGTTCTACTCAGCGTGGT-AAT---T-A-----TCTAACGTTGAGG----ACAGTC-------------------TCAGAA---------------------CTGG-CCATG-GCT------------CTC--TCTCTC----T----GGATTGCTTCT
	'Hydnum_quebecense_49JD_USA'                               --TACAG---A-GT----G----TTGATGCTGGTAG------T-TTATCT----AC-ATGTGCTCACTC-TTCTGA-TTT----A--TTTACACCTGTGCACTT-C-------ATT-----T-T---T---TTTCAAC-GGTC----------AGGGT-----AG-AACC----TGCCT-TTGGAAC--------TT---------------------AT-A-AA---CCCCTAACCCCTATATTGTAACAA-TGGATG--TTTGGC--------------AAGT----------TT-TAAATACAACTTTTAACAACGGATCTCTTGGCTCTCGCATCGATGAAGAACGCAGCGAAATGCGATAAGTAATGTGAATTGCAGAATTCAGTGAATCATCGAATCTTTGAACGCACCTTGYGCTCTCTGGTATTCCGGGGAGCACACCTGTTCGAGTGTCATTAGGACTCTCAAAT-AAAGATGG----CTTTG-----CGG-CCATCTC-TGTTTGGA-CTTGGGC---TTTGCTGC--A-T------T-A----A-TGT-GGCTAGTCTTAAATCTATTAGC--TGAT-CCTTG-TT-----GA---GG-----TTTTGGTTCTACTCAGCGTGAT-AAT---T-A-----TCTAGCATTGAGG----ACAGTC-------------------TCAGAA---------------------CTGG-CCATG-G----------------C--TCTCTC----T----GGATTGCTTCT
	'Hydnum_quebecense_CN9_USA'                                --TACAG---A-GT----G----TTGATGCTGGTAG------T-TTATCT----AC-ATGTGCTCACTC-TTCTGA-TTT----A--TTTACACCTGTGCACTT-C-------ATT-----T-T---T---TTTCAAC-GGTC----------AGGGT-----AG-AACC----TGCCT-TTGGAAC--------TT---------------------AT-A-AA---CCCCTAACCCCTATATTGTAACAA-TGGATG--TTTGGC--------------AAGT----------TT-TAAATACAACTTTTAACAACGGATCTCTTGGCTCTCGCATCGATGAAGAACGCAGCGAAATGCGATAAGTAATGTGAATTGCAGAATTCAGTGAATCATCGAATCTTTGAACGCACCTTGYGCTCTCTGGTATTCCGGGGAGCACACCTGTTCGAGTGTCATTAGGACTCTCAAAT-AAAGATGG----CTTTG-----CGG-CCATCTC-TGTTTGGA-CTTGGGC---TTTGCTGC--A-T------T-A----A-TGT-GGCTAGTCTTAAATCTATTAGC--TGAT-CCTTG-TT-----GA---GG-----TTTTGGTTCTACTCAGCGTGAT-AAT---T-A-----TCTAGCATTGAGG----ACAGTC-------------------TCAGAA---------------------CTGG-CCATG-G----------------C--TCTCTC----T----GGATTGCTTCT
	'Hydnum_quebecense_HT_064_CANADA_TYPE'                     --TACAG---A-GT----G----TTGATGCTGGTAG------T-TTATCT----AC-ATGTGCTCACTC-TTCTGA-TTT----A--TTTACACCTGTGCACTT-C-------ATT-----T-T---T---TTTCAAC-GGTC----------AGGGT-----AG-AACC----TGCCT-TTGGAAC--------TT---------------------AT-A-AA---CCCCTAACCCCTATATTGTAACAA-TGGATG--TTTGGC--------------AAGT----------TT-TAAATACAACTTTTAACAACGGATCTCTTGGCTCTCGCATCGATGAAGAACGCAGCGAAATGCGATAAGTAATGTGAATTGCAGAATTCAGTGAATCATCGAATCTTTGAACGCACCTTGCGCTCTCTGGTATTCCGGGGAGCACACCTGTTCGAGTGTCATTAGGACTCTCAAAT-AAAGATGG----CTTTG-----CGG-CCATCTC-TGTTTGGA-CTTGGGC---TTTGCTGC--A-T------T-A----A-TGT-GGCTAGTCTTAAATCTATTAGC--TGAT-CCTTG-TT-----GA---GG-----TTTTGGTTCTACTCAGCGTGAT-AAT---T-A-----TCTAGCATTGAGG----ACAGTC-------------------TCAGAA---------------------CTGG-CCATG-G----------------C--TCTCTC----T----GGATTGCTTCT
	'Hydnum_ellipsosporum_OS5579_GERMANY_TYPE'                 --TACAG---A-GG----G----TTGATGCTGGTAG------T-TTATCT----AC-ATGTGCTCACTC-TTCTGA-TTT----A--TTTACACCTGTGCACTT-A-------ATT-----T-T---T---TT-CAAG-GGTC----------AGGGT-----AG-AACC----TGCCT-TTGGGAC--------TT---------------------AT-A-AG---CCCCTAACCCCTATTTTGGAACAA-TGGATG--TTTATCTGCCG--CAAGGCAAAAT----------TT-TTAATACAACTTTTAACAACGGATCTCTTGGCTCTCGCATCGATGAAGAACGCAGCGAAATGCGATAAGTAATGTGAATTGCAGAATTCAGTGAATCATCGAATCTTTGAACGCATCTTGCGCTCTCTGGTATTCCGGGGAGCACACCTGTTCGAGTGTCATTAAGACTCTCAAAT-AAAGGTGG----CTTTTG----CAG-CCATCTC-TGTTTGGA-CTTGGGC---TTTGCTGC--A-T------T-A----ATTGT-GGCTAGTCTTAAATCTATTAGC--TGAT-CCTTG-TT-----GA---GA-----TTTTGGTTCTACTCAGTGTGAT-AAT---TAA-----TCTAGCATTGAGG----ACAGTC-------------------TCAGAA---------------------CTGG-CCATA-G----------------C--TCTCTC----T----GGATCGCTTCT
	'Hydnum_ellipsosporum_FD3281_SWITZERLAND'                  --TACAG---A-GG----G----TTGATGCTGGTAG------T-TTATCT----AC-ATGTGCTCACTC-TTCTGA-TTT----A--TTTACACCTGTGCACTT-A-------ATT-----T-T---T---TT-CAAG-GGTC----------AGGGT-----AG-AACC----TGCCT-TTGGGAC--------TT---------------------AT-A-AG---CCCCTAACCCCTATTTTGGAACAA-TGGATG--TTTATCTGCCG--CAAGGCAAAAT----------TT-TTAATACAACTTTTAACAACGGATCTCTTGGCTCTCGCATCGATGAAGAACGCAGCGAAATGCGATAAGTAATGTGAATTGCAGAATTCAGTGAATCATCGAATCTTTGAACGCATCTTGCGCTCTCTGGTATTCCGGGGAGCACACCTGTTCGAGTGTCATTAAGACTCTCAAAT-AAAGGTGG----CTTTTG----CAG-CCATCTC-TGTTTGGA-CTTGGGC---TTTGCTGC--A-T------T-A----ATTGT-GGCTAGTCTTAAATCTATTAGC--TGAT-CCTTG-TT-----GA---GA-----TTTTGGTTCTACTCAGTGTGAT-AAT---TAA-----TCTAGCATTGAGG----ACAGTC-------------------TCAGAA---------------------CTGG-CCATA-G----------------C--TCTCTC----T----GGATCGCTTCT
	'Hydnum_ellipsosporum_HT_036_FINLAND'                      --TACAG---A-GG----G----TTGATGCTGGTAG------T-TTATCT----AC-ATGTGCTCACTC-TTCTGA-TTT----A--TTTACACCTGTGCACTT-A-------ATT-----T-T---T---TT?CAAG-GGTC----------AGGGT-----AG-AACC----TGCCT-TTGGGAC--------TT---------------------AT-A-AG---CCCCTAACCCCTATTTTGGAACAA-TGGATG--TTTATCTGCCG--CAAGGCAAAAT----------TT-TTAATACAACTTTTAACAACGGATCTCTTGGCTCTCGCATCGATGAAGAACGCAGCGAAATGCGATAAGTAATGTGAATTGCAGAATTCAGTGAATCATCGAATCTTTGAACGCATCTTGCGCTCTCTGGTATTCCGGGGAGCACACCTGTTCGAGTGTCATTAAGACTCTCAAAT-AAAGGTGG----CTTTTG----CAG-CCATCTC-TGTTTGGA-CTTGGGC---TTTGCTGC--A-T------T-A----ATTGT-GGCTAGTCTTAAATCTATTAGC--TGAT-CCTTG-TT-----GA---GA-----TTTTGGTTCTACTCAGTGTGAT-AAT---TAA-----TCTAGCATTGAGG----ACAGTC-------------------TCAGAA---------------------CTGG-CCATA-G----------------C--TCTCTC----T----GGATCGCTTCT
	'Hydnum_sp_wi8T4spel_TAIWAN'                               --TACAG---A-GG----G----TTGATGCTGGTAG------T-TTATCT----AC-ATGCGCTCACTC-TTCTGA-TTT----A--TTTACACCTGTGCACTT-A-------ATT-----T-T---T---TTTCAAG-GGTC----------AGGGT-----AG-AACC----TGCCT-TTGGGAC--------TT---------------------AT-A-AG---CCCCTAACCCCTATTTTGGAACAA-TGGATG--TTTATCTGCCG--CAAGGCCAAAT----------TT-TTGATACAACTTTTAACAACGGATCTCTTGGCTCTCGCATCGATGAAGAACGCAGCGAAATGCGATAAGTAATGTGAATTGCAGAATTCAGTGAATCATCGAATCTTTGAACGCATCTTGCGCTCTCTGGTATTCCGGGGAGCACACCTGTTCGAGTGTCATTAAGACTCTCAAAT-AAAGGTGG----CTTTTG----CAG-CCATCTC-TGTTTGGA-CTTGGGC---TTTGCTGC--A-T------T-A----A-TGT-GGCTAGTCTTAAATCTATTAGC--TGAT-CCTTG-TT-----GG---GA-----TTTTGGTTCTACTCAGTGTGAT-AAT---TAA-----TCTAGCATTGAGG----ACAGTC-------------------TCAGAA---------------------CTGG-CCATA-G----------------C--TCTCTC----T----GGATTGCTTCT
	'Hydnum_sp_wi1A4spel_TAIWAN'                               --TACAG---A-GG----G----TTGATGCTGGTAG------T-TTATCT----AC-ATGTGCTCACTC-TTCTGA-TTT----A--TTTACACCTGTGCACTT-A-------ATT-----T-T---T---TTTCAAG-GGTC----------AGGGT-----AG-AACC----TGCCT-TTGGGAC--------TT---------------------AT-A-AG---CCCCTAACCCCTATTTTGGAACAA-TGGATG--TTTATCTGCCG--CAAGGCCAAAT----------TT-TTGATACAACTTTTAACAACGGATCTCTTGGCTCTCGCATCGATGAAGAACGCAGCGAAATGCGATAAGTAATGTGAATTGCAGAATTCAGTGAATCATCGAATCTTTGAACGCATCTTGCGCTCTCTGGTATTCCGGGGAGCACACCTGTTCGAGTGTCATTAAGACTCTCAAAT-AAAGGTGG----CTTTTG----CAG-CCATCTC-TGTTTGGA-CTTGGGC---TTTGCTGC--A-T------T-A----A-TGT-GGCTAGTCTTAAATCTATTAGC--TGAT-CCTTG-TT-----GG---GA-----TTTTGGTTCTACTCAGTGTGAT-AAT---TAA-----TCTAGCATTGAGG----ACAGTC-------------------TCAGAA---------------------CTGG-CCATA-G----------------C--TCTCTC----T----GGATTGCTTCT
	'Hydnum_umbilicatum_CORT_012241_USA_TYPE'                  ---TTAG---A-GG----G----TTGATGCTGGTAG------T-TTATCT----AC-ATGTGCCCACTC-TTCTGA-TTT----A--TTTACACCTGTGCACTT-C-------ATT-----T-T---T---TTTCAAG-GGTC----------AGGGT-----AG-AACC----TGCCT-TTGGGAC--------TT---------------------AT-A-AG---CCCCTAACCCCTATATTGGAACAA-TGGATG--TTTATCTGCCG--CAAGGCAAAAT----------TT-TTAATACAACTTTTAACAACGGATCTCTTGGCTCTCGCATGGATGAAGAACGCAGCGAAATGCGATAAGTAATGTGAATTGCAGAATTCAGTGAATCATCGAATCTTTGAACGCATCTTGCGCTCTCTGGTATTCCGGGGAGCACACCTGTTCGAGTGTCATTAAGACTCTCAAAT-AAAGGTGG----CTCTTG----CAG-CCATCTC-TGTTTGGA-CTTGGGC---TTTGCTGC--A-T------T-A----A-TGT-GGCTAGTCTTAAATCTATTAGC--TGGT-CCTTG-TT-----GA---GA-----TTTTGGTTCTACTCAGTGTGAT-AAT---T-A-----TCTAGCATTGAGG----ACAGTC-------------------TCAGAA---------------------CTGG-CCATA-G----------------C--TCTCTC----T----GGATTGCTTCT
	'Hydnum_umbilicatum_UBC_F28405_CANADA'                     --TACAG---A-GG----G----TTGATGCTGGTAG------T-TTATCT----AC-ATGTGCCCACTC-TTCTGA-TTT----A--TTTACACCTGTGCACTT---------AAT-----T-T---T---TTTCAAG-GGTC----------AGGGT-----AG-AACC----TGCCT-TTGGGAC--------TT---------------------AT-A-AG---CCCCTAACCCCTATATTGGAACAA-TGGATG--TTTATCTGCCG--CAAGGCAAAAT----------TT-TTAATACAACTTTTAACAACGGATCTCTTGGCTCTCGCATCGATGAAGAACGCAGCGAAATGCGATAAGTAATGTGAATTGCAGAATTCAGTGAATCATCGAATCTTTGAACGCATCTTGCGCTCTCTGGTATTCCGGGGAGCACACCTGTTCGAGTGTCATTAAGACTCTCAAAT-AAAGGTGG----CTCTGG----CAG-CCATCTC-TGTTTGGA-CTTGGGC---TTTGCTGC--A-T------T-A----A-TGT-GGCTAGTCTTAAATCTATTAGC--TGAT-CCTTG-TT-----GA---GA-----TTTTGGTTCTACTCAGTGTGAT-AAT---T-A-----TCTAGCATTGAGG----ACAGTC-------------------TCAGAA---------------------CTGG-CCATA-G----------------C--TCTCTC----T----GGATTGCTTCT
	'Hydnum_subconnatum_RAS169_USA'                            --TACAG---A-GG----G----TTGATGCTGGTAG------T-TTATCT----AC-ATGTGCTCACTC-TTCTGA-TTT----A--TTTACACCTGTGCACTT---------AAT-----T-T---T---TTCCAAG-GGTC----------GGGGT-----AG-AACC----TGCCT-TTGGAGC--------TT---------------------AA-T-AG---CCCCTAACCCCTATATTGAAGTAA-TGGATG--TTTATGTGCCA--CAAGGCAAAAA--------T-TT-TTAATACAACTTTTAACAACGGATCTCTTGGCTCTCGCATCGATGAAGAACGCAGCGAAATGCGATAAGTAATGTGAATTGCAGAATTCAGTGAATCATCGAATCTTTGAACGCACCTTGCGCTCTCTGGTATTCCGGGGAGCACACCTGTTCGAGTGTCATTAAGACTATCAAAT-GAAGGTGT----CTTTT-----CAG-TCATCTC-TGTTTGGA-TTTGGGC---TTTGCTGC--A-T------T-A----A-TGT-GGCTAGTCTTAAATATATTAGC--TGGT-CCTTG-TT-----GA---GG-----TTTTGGTTCTACTCAGCGTGAT-AAT---T-A-----TCTAACGTTGAGG----ACAGTT-------------------TCAGAA---------------------CTGG-CCATA-GCG------------CTC--TCTCTT----T----GGATTGCTTCT
	'Hydnum_subconnatum_RAS235_USA_TYPE'                       --TACAG---A-GG----G----TTGATGCTGGTAG------T-TTATCT----AC-ATGTGCTCACTC-TTCTGA-TTT----A--TTTACACCTGTGCACTT---------AAT-----T-T---T---TTYCAAG-GGTC----------GGGGT-----AG-AACC----TGCCT-TTGGAGC--------TT---------------------AA-T-AG---CCCCTAACCCCTATATTGAAGTAA-TGGATG--TTTATGTGCCA--CAAGGCAAAAA--------T-TT-TTAATACAACTTTTAACAACGGATCTCTTGGCTCTCGCATCGATGAAGAACGCAGCGAAATGCGATAAGTAATGTGAATTGCAGAATTCAGTGAATCATCGAATCTTTGAACGCACCTTGCGCTCTCTGGTATTCCGGGGAGCACACCTGTTCGAGTGTCATTAAGACTATCAAAT-GAAGGTGT----CTTTT-----CAG-TCATCTC-TGTTTGGA-TTTGGGC---TTTGCTGC--A-T------T-A----A-TGT-GGCTAGTCTTAAATATATTAGC--TGGT-CCTTG-TT-----GA---GG-----TTTTGGTTCTACTCAGCGTGAT-AAT---T-A-----TCTAACGTTGAGG----ACAGTT-------------------TCAGAA---------------------CTGG-CCATA-GCG------------CTC--TCTCTY----T----GGATTGCTTCT
	'Hydnum_atlanticum_AJ1528_CANADA'                          --TACAG---A-GG----G----TTGATGCTGGTAG------T-TTATCT----AC-ATGTGCTCACTC-TTCTGA-TTT----A--TTTACACCTGTGCACTTAG-------TTT-----T-T---T---TTTCAAG-GGTC----------GGGGT-----AA-AACC----TGCCT-TTGGAAC--------TT---------------------AA-T-AG---CCCCTAACCCCTATATTGAAGTAA-TGGATG--TTTATCTGCCA--CAAGGCAAAAA----------AT-TTAATACAACTTTTAACAACGGATCTCTTGGCTCTCGCATCGATGAAGAACGCAGCGAAATGCGATAAGTAATGTGAATTGCAGAATTCAGTGAATCATCGAATCTTTGAACGCACCTTGCGCTCTCTGGTATTCCGGGGAGCACACCTGTTCGAGTGTCATTAAGACTATCAAAT-GAAGGTGG----CTTTT-----CAG-TCATCTC-TGTTTGGA-CTTGGGC---CTTGCTGT--A-T------TTA----A-TGC-GGCTAGTCTTAAATATATTAGC--TGGT-CCTTG-TT-----GA---GG-----TTTTGGTTCTACTCAGCGTGAT-AAT---T-A-----TCTAACGTTGAGG----ACAGTT-------------------TCAGAA---------------------CTGG-CCATA-G----------------C--TCTCTC----T----GGATTGCTTCT
	'Hydnum_atlanticum_AJ1732_CANADA_TYPE'                     -----------------------------------------------------------------------------------------------------------------TTT-----T-T---T---TTTCAAG-GGTC----------GGGGT-----AA-AACC----TGCCT-TTGGAAC--------TT---------------------AA-T-AG---CCCCTAACCCCTATATTGAAGTAA-TGGATG--TTTATCTGCCA--CAAGGCAAAAA----------AT-TTAATACAACTTTTAACAACGGATCTCTTGGCTCTCGCATCGATGAAGAACGCAGCGAAATGCGATAAGTAATGTGAATTGCAGAATTCAGTGAATCATCGAATCTTTGAACGCACCTTGCGCTCTCTGGTATTCCGGGGAGCACACCTGTTCGAGTGTCATTAAGACTATCAAAT-GAAGGTGG----CTTTT-----CAG-TCATCTC-TGTTTGGA-CTTGGGC---CTTGCTGT--A-T------TTA----A-TGC-GGCTAGTCTTAAATATATTAGC--TGGT-CCTTG-TT-----GA---GG-----TTTTGGTTCTACTCAGCGTGAT-AAT---T-A-----TCTAACGTTGAGG----ACAGTT-------------------TCAGAA---------------------CTGG-CCATA-G----------------C--TCTCTC----T----GGATTGCTTCT
	'Hydnum_cuspidatum_RAS205_USA'                             --TGCAG---A-GG----G----TTGATGCTGGTAG------T-TTGTCT----AC-ATGTGCTCACTC-TTCTGA-TTT----A--TTTACACCTGTGCACTTTT-------ATTTTTTAT-T---T---TTTCAAG-GGAC----------AGGGT-----AG-AACC----TGCCT-TTGGGAC-------TTT---------------------AT-C-AG---CCCCTAACCCCTATATTGGAACAA-TGGATG--TTTATCTGCCG--CAAGGCAAATT----------TT-TTAATACAACTTTTAACAACGGATCTCTTGGCTCTCGCATCGATGAAGAACGCAGCGAAATGCGATAAGTAATGTGAATTGCAGAATTCAGTGAATCATCGAATCTTTGAACGCACCTTGCGCTCTCTGGTATTCCGGGGAGCACACCTGTTCGAGTGTCATTAAGACTCTCAAAT-AAAGGTGG----CTTTG-----CAG-TCATCTCTTGTTTGGA-CTTGGGC---TTTGCTGC--A-T------T-A----A-TGT-GGCTAGTCTTAAATCTATTAGC--TGAT-CCTTG-TT-----GA---GGT-TTTTTTTGGTTCTACTCAGTGTGAT-AAT---T-A-----TCTAACATTGAGG----ACAGTC-------------------TCAGAA---------------------CTGG-CCATAGG----------------C--TCTCTC----T----GGATTGCTTCT
	'Hydnum_cuspidatum_RAS246_USA_TYPE'                        --TGCAG---A-GG----G----TTGATGCTGGTAG------T-TTATCT----AC-ATGTGCTCACTC-TTCTGA-TTT----ATTTTTACACCTGTGCACTTTT-------ATT-----T-T---T---TTTCAAG-GGAC----------AGGGT-----AG-AACC----TGCCT-TTGGGAC-------TTT---------------------AT-C-AG---CCCCTAACCCCTATATTGGAACAA-TGGATGTTTTTATCTGCCG--CAAGGCAAATT--------TCTT-TTAATACAACTTTTAACAACGGATCTCTTGGCTCTCGCATCGATGAAGAACGCAGCGAAATGCGATAAGTAATGTGAATTGCAGAATTCAGTGAATCATCGAATCTTTGAACGCACCTTGCGCTCTCTGGTATTCCGGGGAGCACACCTGTTCGAGTGTCATTAAGACTCTCAAATAAAAGGTGG----CTTTG-----CAG-TCATCTCTTGTTTGGA-CTTGGAC---TTTGCTGC--A-T------C-A----A-TGT-GGCTAGTCTTAAATCTATTAGC--TGAT-CCTTG-TT-----GA---GGT-TTTTTTTGGTTCTACTCAGTGTGAT-AAT---T-A-----TCTAACATTGAGG----ACAGTC-------------------TCAGAA---------------------CTGG-CCATA-G----------------C--TCTCTC----T----GGATTGCTTCT
	'Hydnum_oregonense_RLP12318D_USA'                          --TAAAA---A-GG----G----TTGATGCTGGTAG------T-TTATCT----AC-ATGTGCTCACTC-TTCTGA-TTT----A--TTTACACCTGTGCACTTAA-------TTT-----T-T---T---TTTCAAG-GGT-------------------------ACT----CGCCT-TTGGAGC--------TT---------------------AA-T-AG---CCCCTAACCCCTATATTGAAGTAA-TGGATG--TTTATCTGCCA--CAAGGCAAAAA----------TT-TTAATACAACTTTTAACAACGGATCTCTTGGCTCTCGCATCGATGAAGAACGCAGCGAAATGCGATAAGTAATGTGAATTGCAGAATTCAGTGAATCATCGAATCTTTGAACGCACCTTGCGCTCTCTGGTATTCCGGGGAGCACACCTGTTCGAGTGTTATTAAGACTATCAAAC-AAAGGTGT------------------CTATCTC-TGTTTGGA-TTTGGGC---TTTGCTGC--A-T------T-A----A-TGT-GGCTAGTCTTAAATATATTAGC--TGGT-CCTTG-TT-----GA--GGG-----TTTTGGTTCTACTCAGCGTGAT-AAT---T-A-----TCTAACGTTGAGG----ACAGTT-------------------TCAGAC---------------------CTGG-CCATA-GTGAAAACTGGCCATAGC--TCTCTC----T----GGATTGCTTCT
	'Hydnum_oregonense_PNW_09_USA_TYPE'                        --TAAAA---A-GG----G----TTGATGCTGGTAG------T-TTATCT----AC-ATGTGCTCACTC-TTCTGA-TTT----A--TTTACACCTGTGCACTTAA--------TT-----T-T---T---TTTCAAG-GGT-------------------------ACT----CGCCT-TTGGAGC--------TT---------------------AA-T-AG---CCCCTAACCCCTATATTGAAGTAA-TGGATG--TTTATCTGCCA--CAAGGCAAAAT----------TT-TTAATACAACTTTTAACAACGGATCTCTTGGCTCTCGCATCGATGAAGAACGCAGCGAAATGCGATAAGTAATGTGAATTGCAGAATTCAGTGAATCATCGAATCTTTGAACGCACCTTGCGCTCTCTGGTATTCCGGGGAGCACACCTGTTCGAGTGTTATTAAGACTATCAAAC-AAAGGTGT------------------CTATCTC-TGTTTGGA-TTTGGGC---TTTGCTGC--A-T------T-A----A-TGT-GGCTAGTCTTAAATATATTAGC--TGGT-CCTTG-TT-----GA--GGG-----TTTTGGTTCTACTCAGCGTGAT-AAT---T-A-----TCTAACGTTGAGG----ACAGTT-------------------TCAGAC---------------------CTGG-CCATA-GTGAAAACTGGCCATAGC--TCTCTC----T----GGATTGCTTCT
	'Hydnum_ovoideisporum_BIO_12683_SPAIN_TYPE'                --TACAG---A-GGGG--T----TTGATGCTGGCAGT----TT-TTATCT----GT-ATGTGCTCACTC-TTCTGA-TTT----A--TTTACACTTGTGCACTTAA---------------T-T---T---TTTCAAG-GGTC----------AGGAT-----AG-AACC----TGCCT-TTGGAAC--------TT---------------------AT-A-AC-A-CCCCC-----CTATATTGAAATAA-TGGATG--TTTATGTGCCG--CAAGGCTTTAT--------T-TT-TATATACAACTTTTAACAACGGATCTCTTGGCTCTCGCATCGATGAAGAACGCAGCGAAATGCGATAAGTAATGTGAATTGCAGAATTCAGTGAATCATCGAATCTTTGAACGCACCTTGCGCTCTCTGGTATTCCGGGGAGCACGCCTGTTCGAGTGTCATTAAAACTCTCAAATAAAAGGTGG----CTTTG-----CAG-CTATCTC-TGTTTGGA-TTTGGGC---TTTGCTGC--ATT------TTA----G-TGT-GGCTAGTCTTAAATGTATTAGC--TGAT-CCTCA-TT-----GA---GG-----TCTTGGTTCTACTCAGCGTGAT-AAT---T-A-----TCTAACGTTGAGG----ACAGTC-------------------TTAGAA---------------------CTGG-CCATA-G----------------C--TCTCTC----T----GGATTGCTTCT
	'Hydnum_ovoideisporum_71106_SLOVENIA'                      --TACAG---A-GGGG--T----TTGATGCTGGCAGT----TT-TTATCT----GT-ATGTGCTCACTC-TTCTGA-TTT----A--TTTACACTTGTGCACTTAA---------------T-T---T---TTTCAAG-GGTC----------AGGAT-----AG-AACC----TGCCT-TTGGAAC--------TT---------------------AT-A-AC-A-CCCCC-----CTATATTGAAATAA-TGGATG--TTTATGTGCCG--CAAGGCTTTAT--------T-TT-TATATACAACTTTTAACAACGGATCTCTTGGCTCTCGCATCGATGAAGAACGCAGCGAAATGCGATAAGTAATGTGAATTGCAGAATTCAGTGAATCATCGAATCTTTGAACGCACCTTGCGCTCTCTGGTATTCCGGGGAGCACGCCTGTTCGAGTGTCATTAAAACTCTCAAATAAAAGGTGG----CTTTG-----CAG-CTATCTC-TGTTTGGA-TTTGGGC---TTTGCTGC--ATT------TTA----G-TGT-GGCTAGTCTTAAATGTATTAGC--TGAT-CCTCA-TT-----GA---GG-----TCTTGGTTCTACTCAGCGTGAT-AAT---T-A-----TCTAACGTTGAGG----ACAGTC-------------------TTAGAA---------------------CTGG-CCATA-G----------------C--TCTCTC----T----GGATTGCTTCT
	'Hydnum_subovoideisporum_H_6003707_FINLAND_TYPE'           --TGCAG---A-GGGGTTT----TTGATGCTGGCAG-----TT-TTATCT----GT-ATGTGCTCACTC-TTCTGA-TTT----A--TTTACACTTGTGCACTTAA--------TT-----T-T---T---TTTCAAG-GGTC----------AGGAT-----AG-AACC----TGCCT-TTGGAAC--------TT---------------------AT-A-AC---ACCCC-----CTATATTGAAATAA-TGGATG--TTTATGTGCCG--CAAGGCTTTAT--------T-TT-TATATACAACTTTTAACAACGGATCTCTTGGCTCTCGCATCGATGAAGAACGCAGCGAAATGCGATAAGTAATGTGAATTGCAGAATTCAGTGAATCATCGAATCTTTGAACGCACCTTGCGCTCTCTGGTATTCCGGGGAGCACGCCTGTTCGAGTGTCATTAAAACTCTCAAAT-AAAGGTGG----CTTTG-----CAG-CTATCTC-TGTTTGGA-TTTGGGC---TTTGCTGC--ATT------TTA----G-TGT-GGCTAGTCTTAAATGTATTAGC--TGAT-CGTGA-TT-----GA---GG-----TCTTGGTTCTACTCAGCGTGAT-AAT---T-A-----TCTAACGTTGAGG----ACAGTC-------------------TTAGAA---------------------CTGG-CCATA-G----------------C--TCTCTC----T----GGATTGCTTCT
	'Hydnum_orientalbidum_FJAU66570'                           --CACAG---A-GG----G----TTGATGCTGGCAG------T-TCTAAT----GC-ATGTGCTCACTC-TTCTGA-TTT----A--TTTACACCTGTGCACTTAA---------T-----T-T---T---CTTCAAA-GGC-----------AGGGT-----AG-AGTC----TGCCT-TTGAAGC-------TTT--------------------TAT-CTAA-A-ACCCC-----TTGTATTGAACTGG-TGAATG--TTTATCTGCCA--CAAGGCAAA-----------ATGGTTAATACAACTTTTAACAATGGATCTCTTGGCTCTCGCATCGATGAAGAACGCAGCGAAATGCGATAAGTAATGTGAATTGCAGAATTCAGTGAATCATCGAATCTTTGAACGCACCTTGCGCTCTCTGGTATTCCGGGGAGCACACCTGTTCGAGTGTCATTGGAACTCTCAAGCAAAAGACAT--GGCTTTG-----CTG-CTGTCTC-TGTTTGGA-TTTGGAC---TCTGCTGC--A-T------T-A----A-TGT-GGCTAGTCTTAAATGTATTAGC--TGGT-CCTCA-TT-----GA--GGG-----TTTTGGTTCTACTCGACGTGAT-AAT---T-A-----TCTGATGTTGAGG----ACAGTC-------------------TTAGGA---------------------CTGG-CCATG-G----------------C--TCTCTC----T----GGATTGCTTCT
	'Hydnum_orientalbidum_TUMH64068_JAPAN'                     --CACAG---A-GG----G----TTGATGCTGGCAG------T-TCTAAT----GC-ATGTGCTCACTC-TTCTGA-TTT----A--TTTACACCTGTGCACTTAA---------T-----T-T---T---CTTCAAA-GGC-----------AGGGT-----AG-AGTC----TGCCT-TTGAAGC-------TTT--------------------TAT-CTAA-A-ACCCC-----TTGTATTGAACTGG-TGAATG--TTTATCTGCCA--CAAGGCAAA-----------ATGGTTAATACAACTTTTAACAATGGATCTCTTGGCTCTCGCATCGATGAAGAACGCAGCGAAATGCGATAAGTAATGTGAATTGCAGAATTCAGTGAATCATCGAATCTTTGAACGCACCTTGCGCTCTCTGGTATTCCGGGGAGCACACCTGTTCGAGTGTCATTGGAACTCTCAAGCAAAAGACAT--GGCTTTG-----CTG-CTGTCTC-TGTTTGGA-TTTGGAC---TCTGCTGC--A-T------T-A----A-TGT-GGCTAGTCTTAAATGTATTAGC--TGGT-CCTCA-TT-----GA--GGG-----TTTTGGTTCTACTCGACGTGAT-AAT---T-A-----TCTGATGTTGAGG----ACAGTC-------------------TTAGGA---------------------CTGG-CCATG-G----------------C--TCTCTC----T----GGATTGCTTCT
	'Hydnum_orientalbidum_SFC20150902_97_SOUTH_KOREA'          --CACAG---A-GG----G----TTGATGCTGGCAG------T-TCTAAT----GC-ATGTGCTCACTC-TTCTGA-TTT----A--TTTACACCTGTGCACTTAA---------T-----T-T---T---CTTCAAA-GGC-----------AGGGT-----AG-AGTC----TGCCT-TTGAAGC-------TTT--------------------TAT-CTAA-A-ACCCC-----TTGTATTGAACTGG-TGAATG--TTTATCTGCCA--CAAGGCAAA-----------ATGGTTAATACAACTTTTAACAATGGATCTCTTGGCTCTCGCATCGATGAAGAACGCAGCGAAATGCGATAAGTAATGTGAATTGCAGAATTCAGTGAATCATCGAATCTTTGAACGCACCTTGCGCTCTCTGGTATTCCGGGGAGCACACCTGTTCGAGTGTCATTGGAACTCTCAAGCAAAAGACAT--GGCTTTG-----CTG-CTGTCTC-TGTTTGGA-TTTGGAC---TCTGCTGC--A-T------T-A----A-TGT-GGCTAGTCTTAAATGTATTAGC--TGGT-CCTCA-TT-----GA--GGG-----TTTTGGTTCTACTCGACGTGAT-AAT---T-A-----TCTGATGTTGAGG----ACAGTC-------------------TTAGGA---------------------CTGG-CCATG-G----------------C--TCTCTC----T----GGATTGCTTCT
	'x_4_CHINA'                                                --CACAG---A-GG----G----TTGATGCTGGCAG------T-TCTAAT----GC-ATGTGCTCACTC-TTCTGA-TTT----A--TTTACACCTGTGCACTTAA---------T-----T-T---T---CTTCAAA-GGC-----------AGGGT-----AG-AGTC----TGCCT-TTGAAGC-------TTT--------------------TAT-CTAA-A-ACCCC-----TTGTATTGAACTGG-TGAATG--TTTATCTGCCA--CAAGGCAAA-----------ATGGTTAATACAACTTTTAACAATGGATCTCTTGGCTCTCGCATCGATGAAGAACGCAGCGAAATGCGATAAGTAATGTGAATTGCAGAATTCAGTGAATCATCGAATCTTTGAACGCACCTTGCGCTCTCTGGTATTCCGGGGAGCACACCTGTTCGAGTGTCATTGGAACTCTCAAGCAAAAGACAT--GGCTTTG-----CTG-CTGTCTC-TGTTTGGA-TTTGGAC---TCTGCTGC--A-T------T-A----A-TGT-GGCTAGTCTTAAATGTATTAGC--TGGT-CCTCA-TT-----GA--GGG-----TTTTGGTTCTACTCGACGTGAT-AAT---T-A-----TCTGATGTTGAGG----ACAGTC-------------------TTAGGA---------------------CTGG-CCATG-G----------------C--TCTCTC----T----GGATTGCTTCT
	'Hydnum_sp_16_BF2016_HKAS92350_CHINA'                      --CACAG---A-GG----G----TTGATGCTGGCAG------T-TCTAAT----GC-ATGTGCTCACTC-TTCTGA-TTT----A--TTTACACCTGTGCACTTAA---------T-----T-T---T---CTTCAAA-GGC-----------AGGGTAG---AG-AGTC----TGCCT-TTGAAGC-------TTT--------------------TAT-CTAA-A-ACCCC-----TTGTATTGAACTGG-TGAATG--TTTATCTGCCA--CAAGGCAAA-----------ATGGTTAATACAACTTTTAACAATGGATCTCTTGGCTCTCGCATCGATGAAGAACGCAGCGAAATGCGATAAGTAATGTGAATTGCAGAATTCAGTGAATCATCGAATCTTTGAACGCACCTTGCGCTCTCTGGTATTCCGGGGAGCACACCTGTTCGAGTGTCATTGGAACTCTCAAGCAAAAGACAT--GGCTTTG-----CTG-CTGTCTC-TGTTTGGA-TTTGGAC---TCTGCTGC--A-T------T-A----A-TGT-GGCTAGTCTTAAATGTATTAGC--TGGT-CCTCA-TT-----GA--GGG-----TTTTGGTTCTACTCGACGTGAT-AAT---T-A-----TCTGATGTTGAGG----ACAGTC-------------------TTAGGA---------------------CTGG-CCATG-G----------------C--TCTCTC----T----GGATTGCTTCT
	'Hydnum_orientalbidum_voucher_GDGM93480_CHINA'             --CACAG---A-GG----G----TTGATGCTGGCAG------T-TCTAAT----GC-ATGTGCTCACTC-TTCTGA-TTT----A--TTTACACCTGTGCACTTAA---------T-----T-T---T---CTTCAAA-GGC-----------AGGGTAG---AG-AGTC----TGCCT-TTGAAGC-------TTT--------------------TAT-CTAA-A-ACCCC-----TTGTATTGAACTGG-TGAATG--TTTATCTGCCA--CAAGGCAAA-----------ATGGTTAATACAACTTTTAACAATGGATCTCTTGGCTCTCGCATCGATGAAGAACGCAGCGAAATGCGATAAGTAATGTGAATTGCAGAATTCAGTGAATCATCGAATCTTTGAACGCACCTTGCGCTCTCTGGTATTCCGGGGAGCACACCTGTTCGAGTGTCATTGGAACTCTCAAGCAAAAGACAT--GGCTTTG-----CTG-CTGTCTC-TGTTTGGA-TTTGGAC---TCTGCTGC--A-T------T-A----A-TGT-GGCTAGTCTTAAATGTATTAGC--TGGT-CCTCA-TT-----GA--GGG-----TTTTGGTTCTACTCGACGTGAT-AAT---T-A-----TCTGATGTTGAGG----ACAGTC-------------------TTAGGA---------------------CTGG-CCATG-G----------------C--TCTCTC----T----GGATTGCTTCT
	'Hydnum_sp_15_BF2016_HKAS93259_CHINA'                      --------------------------------------------------------------------------GA-TTT----A--TTTACACCTGTGCACTTAA---------------T-C---T---TTTCGAA-GGC-----------AGGAT-----AG-AACC----TGCCT-TTGGAAC-------TTTA------------------TTAT-A----A-ACCCC-----TTGTATTGAAACAG-TGAATA--TTTATCTGCCA--TAAGGCAAA------------TT-TTAATACAACTTTTAACAACGGATCTCTTGGCTCTCGCATCGATGAAGAACGCAGCGAAATGCGATAAGTAATGTGAATTGCAGAATTCAGTGAATCATCGAATCTTTGAACGCACCTTGCACTCTCTGGTATTCCGGGGAGCACGCCTGTTCGAGTGTCATTGAAGCTCTCAAACCCAAGGTAG----CTTTG-----CAG-CTATCTC-TGTTTGGA-TTTGGAC---TTTGCTGC--A-T------C-A----A-TGTGGGCTAGTCTTAAATGTATTAGT--TGAT-CCTCT-TA-----GA--GGT-----TTTTGGTTCTACTCAGCGTGGT-AAT---T-A-----TCTAACGTTGAGG----ACAGTC-------------------TCAGGA---------------------CTGG-CCATA-GCCT-------------T--TCTGTC----T----GGATTGCTTCT
	'Hydnum_sp_15_BF2016_HKAS55325_CHINA'                      --CACAG---G-GG----G----TTGATGCTGGCAG-----TT-TTTGCT----GC-ATGTGCTCGCTC-TTCTGA-TTT----A--TTTACACCTGTGCACTTAA---------------T-C---T---TTTCGAA-GGC-----------AGGAT-----AG-AACC----TGCCT-TTGGAAC-------TTTA------------------TTAT-A----A-ACCCC-----TTGTATTGAAACAG-TGAATA--TTTATCTGCCA--TAAGGCAAA------------TT-TTAATACAACTTTTAACAACGGATCTCTTGGCTCTCGCATCGATGAAGAACGCAGCGAAATGCGATAAGTAATGTGAATTGCAGAATTCAGTGAATCATCGAATCTTTGAACGCACCTTGCACTCTCTGGTATTCCGGGGAGCACGCCTGTTCGAGTGTCATTGAAGCTCTCAAACCCAAGGTAG----CTTTG-----CAG-CTATCTC-TGTTTGGA-TTTGGAC---TTTGCTGC--A-T------C-A----A-TGTGGGCTAGTCTTAAATGTATTAGT--TGAT-CCTCT-TA-----GA--GGT-----TTTTGGTTCTACTCAGCGTGGT-AAT---T-A-----TCTAACGTTGAGG----ACAGTC-------------------TCAGGA---------------------CTGG-CCATA-GCCT-------------T--TCTGTC----T----GGATTGCTTCT
	'Hydnum_minum_TUMH60737_JAPAN_TYPE'                        --AATAG---A-GGGG--G----TTGATGCTGGCAG-----TT-TTTACT----GT-ATGTGCTCACTC-TTCTAA-TTT----A--TTTACACCTGTGCACTTGA--------TT-----T-T--CT---TTTCAAA-GGG-----------AGGGT-----AA-GACC----TGCCT-TTGGAAC-------TTT-------------------TTAT-TTAA-ACCCCCC-----TTTCAATGAATCAA-TGAATG--TTTATGAGCCG--TAAGGCAGA-----------ATT-TTAATACAACTTTTAACAACGGATCTCTTGGCTCTCGCATCGATGAAGAACGCAGCGAAATGCGATAAGTAATGTGAATTGCAGAATTCAGTGAATCATCGAATCTTTGAACGCACCTTGCGCTCTCTGGTATTCCGGGGAGCACACCTGTTCGAGTGTCATTGAAACTCTCAAAT-AGAGGTAG----TTTTTA----CGG-CTGTCTC-TGTTTGGA-TTTGGAC---TCTGCTGC--A-T------T-A----A-TGT-GGCTAGTCTTAAATGTATTAGC--TGGT-CCTCA-TT-----GAG---------GTTTGGTTCTACTCGGCGTGAT-AAT---T-A-----TCTAACGTTGAGG----ACAGTC------------------TTCAGGA---------------------CTGG-CCATG-GCT--------------C--TCTGTC----T----GGATTGCTTCT
	'Hydnum_minum_IFP_019482_CHINA'                            ------------------------------------------------------------------------------------------------------------------TT-----T-T--CT---TTTCAAA-GGG-----------AGGGT-----AA-GACC----TGCCT-TTGGAAC-------ATT-------------------TTAT-TTAA-ACCCCCC-----TTTCAATGAATCAA-TGAATG--TTTATGAGCCG--TAAGGCAGA-----------ATT-TTAATACAACTTTTAACAACGGATCTCTTGGCTCTCGCATCGATGAAGAACGCAGCGAAATGCGATAAGTAATGTGAATTGCAGAATTCAGTGAATCATCGAATCTTTGAACGCACCTTGCGCTCTCTGGTATTCCGGGGAGCACACCTGTTCGAGTGTCATTGAAACTCTCAAAT-AGAGGTAG----TTTTTA----CGG-CTGTCTC-TGTTTGGA-TTTGGAC---TCTGCTGC--A-T------T-A----A-TGT-GGCTAGTCTTAAATGTATTAGC--TGGT-CCTCA-TT-----GAG---------GTTTGGTTCTACTCGGCGTGAT-AAT---T-A-----TCTAACGTTGAGG----ACAGTC------------------TTCAGGA---------------------CTGG-CCATG-GCT--------------C--TCTGTC----T----GGATTGCTTCT
	'Hydnum_longibasidium_IFP_019463_CHINA'                    --TACAG---A-GG----G----TTGATGCTGGCAG-----GT-TTATCT----GC-ATGTGCTCGCTT-TTCTGG-TTT----A--TTTACACCTGTGCACTTGA---------------T-T---T---TCTTAGG-GGTT---------AGGGGTT-A-TAA-ACCC----TGCCT-TTGAGAA-------GTT--------------------TAT-A-AA---CCCCC-----TATATTTGGAACTG-TGGATG--TTTATCTGCCA--CAAGGCAAA------------TTCTTAATACAACTTTTAACAACGGATCTCTTGGCTCTCGCATCGATGAAGAACGCAGCGAAATGCGATAAGTAATGTGAATTGCAGAATTCAGTGAATCATCGAATCTTTGAACGCACCTTGCGCTCTCTGGTATTCCGGGGAGCACGCCTGTTCGAGTGTCATTAAGACTCTCAAAT-AAAGGTGG----CTTTG-----CAG-CCATCTC-TGTTTGGA-TTTGGGC---TTTGCTGC--A-T------T-A----A-TGT-GGCTAGTCTTAAATGTATTAGC--TGGT-CCTTA-TT-----GG--AGT-----TTGTGGTTCTACTCGGCGTGAT-AAT---T-A-----TCTAACGTTGAGG----ACAGTG-------------------TTAGAA---------------------CTGG-CCATA-GCT--------------C--TCTCTC----TG---GGATTGCTTCT
	'Hydnum_longibasidium_IFP_019462_CHINA_TYPE'               --TACAG---A-GG----G----TTGATGCTGGCAG-----GT-TTATCT----GC-ATGTGCTCGCTT-TTCTGG-TTT----A--TTTACACCTGTGCACTTGA---------------T-T---T---TCTTAGG-GGTT---------AGGGGTT-A-TAA-ACCC----TGCCT-TTGAGAA-------GTT--------------------TAT-A-AA---CCCCC-----TATATTTGGAACTG-TGGATG--TTTATCTGCCA--CAAGGCAAA------------TTCTTAATACAACTTTTAACAACGGATCTCTTGGCTCTCGCATCGATGAAGAACGCAGCGAAATGCGATAAGTAATGTGAATTGCAGAATTCAGTGAATCATCGAATCTTTGAACGCACCTTGCGCTCTCTGGTATTCCGGGGAGCACGCCTGTTCGAGTGTCATTAAGACTCTCAAAT-AAAGGTGG----CTTTG-----CAG-CCATCTC-TGTTTGGA-TTTGGGC---TTTGCTGC--A-T------T-A----A-TGT-GGCTAGTCTTAAATGTATTAGC--TGGT-CCTTA-TT-----GG--AGT-----TTGTGGTTCTACTCGGCGTGAT-AAT---T-A-----TCTAACGTTGAGG----ACAGTG-------------------TTAGAA---------------------CTGG-CCATA-GCT--------------C--TCTCTC----TG---GGATTGCTTCT
	'Hydnum_itachiharitake_TUMH_64033_JAPAN_TYPE'              --TACAG---A-GG----G----TTGATGCTGGCAG-----GT-TTATCT----GC-ATGTGCTCGCTT-TTCTGG-TTT----A--TTTACACCTGTGCGCTTGA---------------G-T---T---TCTTAGG-GGTT---------AGGGGTT-A-TAA-ACCC----TGCCT-TTGAGAA-------GTT--------------------TAT-A-AA---CCCCC-----TATATTTGGAACTG-TGGATG--TTTATCTGCCA--CAAGGCAAA------------TTCTTAATACAACTTTTAACAACGGATCTCTTGGCTCTCGCATCGATGAAGAACGCAGCGAAATGCGATAAGTAATGTGAATTGCAGAATTCAGTGAATCATCGAATCTTTGAACGCACCTTGCGCTCTCTGGTATTCCGGGGAGCACACCTGTTCGAGTGTCATTAAGACTCTCAAAT-AAAGGTGG----CTTTG-----CAG-CCATCTC-TGTTTGGA-TTTGGGC---TTTGCTGC--A-T------T-A----A-TGT-GGCTAGTCTTAAATGTATTAGC--TGGT-CCTTA-TT-----GG--AG------TTGTGGTTCTACTCGGCGTGAT-AAT---T-A-----TCTAACGTTGAGG----ACAGTG-------------------TTAGAA---------------------CTGG-CCATA-GCT--------------C--TCTCTC----T----GGATTGCTTCT
	'Hydnum_itachiharitake_TUMH_64032_JAPAN'                   --TACAG---A-GG----G----TTGATGCTGGCAG-----GT-TTATCT----GC-ATGTGCTCGCTT-TTCTGG-TTT----A--TTTACACCTGTGCGCTTGA---------------G-T---T---TCTTAGG-GGTT---------AGGGGTT-A-TAA-ACCC----TGCCT-TTGAGAA-------GTT--------------------TAT-A-AA---CCCCC-----TATATTTGGAACTG-TGGATG--TTTATCTGCCA--CAAGGCAAA------------TTCTTAATACAACTTTTAACAACGGATCTCTTGGCTCTCGCATCGATGAAGAACGCAGCGAAATGCGATAAGTAATGTGAATTGCAGAATTCAGTGAATCATCGAATCTTTGAACGCACCTTGCGCTCTCTGGTATTCCGGGGAGCACACCTGTTCGAGTGTCATTAAGACTCTCAAAT-AAAGGTGG----CTTTG-----CAG-CCATCTC-TGTTTGGA-TTTGGGC---TTTGCTGC--A-T------T-A----A-TGT-GGCTAGTCTTAAATGTATTAGC--TGGT-CCTTA-TT-----GG--AG------TTGTGGTTCTACTCGGCGTGAT-AAT---T-A-----TCTAACGTTGAGG----ACAGTG-------------------TTAGAA---------------------CTGG-CCATA-GCT--------------C--TCTCTC----T----GGATTGCTTCT
	'Hydnum_paucispinum_NIBRFG0000508573_REPUBLIC_OF_KOREA'    --CACAG---A-GG----G----TTGATGCTGGCAG-----TC-TTATCT----GC-ATGTGCTCGCTC-TTCTGATTTY----A--TTTACACCTGTGCACTTAA---------------T-T---T---TCTCAGG-GGTC---------AGGGGTTG---TA-GACC----TGCCT-TTGGGAA-------GCT---------------------AT-A-AA---CCCCC-----TATATTTGCAACCA-TGGATG--TTTATCTGCCG--CAAGGCAAA-----------TTTTTTAATACAACTTTTAACAACGGATCTCTTGGCTCTCGCATCGATGAAGAACGCAGCGAAATGCGATAAGTAATGTGAATTGCAGAATTCAGTGAATCATCGAATCTTTGAACGCACCTTGCGCTCTCTGGTATTCCGGGGAGCACACCTGTTCGAGTGTCATTAAGACTCTCAAAT-AGAAGTGG----CCTTT-----GAG-CCATCTC-TGTTTGGA-TTTGGGC---TTTGCTGC--A-T------T-A----A-TGT-GGCTAGTCTTAAATGTATTAGC--TGGT-CCTTG-TT-----GG--GC------TTTTGGTTCTACTCAGCGTGAT-AAT---T-A-----TCTAACGTTGAGG----ACAGTG-------------------TCAGAA---------------------CTGG-CCATA-GCT--------------C--TCTCTC----T----GGGTTGCTTCT
	'Hydnum_paucispinum_NIBRFG0000507153_VIETNAM'              --CACAG---A-GG----G----TTGATGCTGGCAG-----TC-TTATCT----GC-ATGTGCTCGCTC-TTCTGATTTT----A--TTTACACCTGTGCACTTAA---------------T-T---T---TCTCAGG-GGTC---------AGGGGTTG---TA-GACC----TGCCT-TTGGGAA-------GCT---------------------AT-A-AA---CCCCC-----TATATTTGCAACCA-TGGATG--TTTATCTGCCG--CAAGGCAAA-----------TTTTTTAATACAACTTTTAACAACGGATCTCTTGGCTCTCGCATCGATGAAGAACGCAGCGAAATGCGATAAGTAATGTGAATTGCAGAATTCAGTGAATCATCGAATCTTTGAACGCACCTTGCGCTCTCTGGTATTCCGGGGAGCACACCTGTTCGAGTGTCATTAAGACTCTCAAAT-AGAAGTGG----CCTTT-----GAG-CCATCTC-TGTTTGGA-TTTGGGC---TTTGCTGC--A-T------T-A----A-TGT-GGCTAGTCTTAAATGTATTAGC--TGGT-CCTTG-TT-----GG--GC------TTTTGGTTCTACTCAGCGTGAT-AAT---T-A-----TCTAACGTTGAGG----ACAGTG-------------------TCAGAA---------------------CTGG-CCATA-GCT--------------C--TCTCTC----T----GGGTTGCTTCT
	'Hydnum_paucispinum_NIBRFG0000503828_VIETNAM_TYPE'         --CACAG---A-GG----G----TTGATGCTGGCAG-----TC-TTATCT----GC-ATGTGCTYGCTC-TTCTGATTTC----A--TTTACACCTGTGCACTTAA---------------T-T---T---TCTCAGG-GGTC---------AGGGGTTG---TA-GACC----TGCCT-TTGGGAA-------GCT---------------------AT-A-AA---CCCCC-----TATATTTGCAACCA-TGGATG--TTTATCTGCCG--CAAGGCAAA-----------TTTTTTAATACAACTTTTAACAACGGATCTCTTGGCTCTCGCATCGATGAAGAACGCAGCGAAATGCGATAAGTAATGTGAATTGCAGAATTCAGTGAATCATCGAATCTTTGAACGCACCTTGCGCTCTCTGGTATTCCGGGGAGCACACCTGTTCGAGTGTCATTAAGACTCTCAAAT-AGAAGTGG----CCTTT-----GAG-CCATCTC-TGTTTGGA-TTTGGGC---TTTGCTGC--A-T------T-A----A-TGT-GGCTAGTCTTAAATGTATTAGC--TGGT-CCTTG-TT-----GG--GC------TTTTGGTTCTACTCAGCGTGAT-AAT---T-A-----TCTAACGTTGAGG----ACAGTG-------------------TCAGAA---------------------CTGG-CCATA-GCT--------------C--TCTCTC----T----GGGTTGCTTCT
	'Hydnum_bifurcatum_FJAU66562'                              --CACAG---A-GG----G----TTGATGCTGGCAG------T-TTAATT----GC-ATGTGCTTGCTC-TTCTGATTTTT--TA--TTTACACCTGTGCACTCAA--------TT-----T-T---T---TTTCAAA-GGG-----------AGGGT-----AG-GACC----TGCCT-TTGGAAC-------TTT--------------------TAT-A----A-ACCCC-----TTGTATTGAGACA--TGAATG--TTTATCTGCCA--TAAGGCAAA------------TT-TTATTACAACTTTTAACAACGGATCTCTTGGCTCTCGCATCGATGAAGAACGCAGCGAAATGCGATAAGTAATGTGAATTGCAGAATTCAGTGAATCATCGAATCTTTGAACGCACCTTGCGCTCTCTGGTATTCCGGGGAGCACACCTGTTTGAGTGTCATTGGAACTATCAAAT-GAAGATAG----CATTG-----TAG-CTGTCTC-TGTTTGGA-TTTGGAC---TCTGCTGCA-A-T------TAAT---A-TGT-GGCTAGTCTTAAATGCATTAGC--TGGT-CCTCA-TT-----GA---GG-----TTTTGGTTCTACTCAGCATGAT-AAT---T-A-----TCTAATGTTGAGG----ACAGTT-------------------TCAGGA---------------------CTGG-CCATGCTCT--------------C--TCTCTC----T----GGATTGCTTCT
	'Hydnum_bifurcatum_FJAU66563'                              --CACAG---A-GG----G----TTGATGCTGGCAG------T-TTAATT----GC-ATGTGCTTGCTC-TTCTGATTTTT--TA--TTTACACCTGTGCACTCAA--------TT-----T-T---T---TTTCAAA-GGG-----------AGGGT-----AG-GACC----TGCCT-TTGGAAC-------TTT--------------------TAT-A----A-ACCCC-----TTGTATTGAGACA--TGAATG--TTTATCTGCCA--TAAGGCAAA------------TT-TTATTACAACTTTTAACAACGGATCTCTTGGCTCTCGCATCGATGAAGAACGCAGCGAAATGCGATAAGTAATGTGAATTGCAGAATTCAGTGAATCATCGAATCTTTGAACGCACCTTGCGCTCTCTGGTATTCCGGGGAGCACACCTGTTTGAGTGTCATTGGAACTATCAAAT-GAAGATAG----CATTG-----TAG-CTGTCTC-TGTTTGGA-TTTGGAC---TCTGCTGCA-A-T------TAAT---A-TGT-GGCTAGTCTTAAATGCATTAGC--TGGT-CCTCA-TT-----GA---GG-----TTTTGGTTCTACTCAGCATGAT-AAT---T-A-----TCTAATGTTGAGG----ACAGTT-------------------TCAGGA---------------------CTGG-CCATGCTCT--------------C--TCTCTC----T----GGATTGCTTCT
	'Hydnum_tomaense_TUMH_64086_JAPAN_TYPE'                    --CACAG---A-GG----G----TTGATGCTGGCAG------T-TTAATT----GC-ATGTGCTTGCTC-TTCTGA-TTTT--TA--TTTACACCTGTGCACTTAA---------T-----T-T---T---TTTCAAA-GGG-----------AGGGT-----AG-GACC----TGCCT-TTGGAAC-------TTT--------------------TAT-A----A-ACCCC-----TTGTATTGAGACA--TGAATG--TTTATCTGCCA--TAAGGCAAA------------TT-TTATTACAACTTTTAACAACGGATCTCTTGGCTCTCGCATCGATGAAGAACGCAGCGAAATGCGATAAGTAATGTGAATTGCAGAATTCAGTGAATCATCGAATCTTTGAACGCACCTTGCGCTCTCTGGTATTCCGGGGAGCACACCTGTTTGAGTGTCATTGGAACTATCAAAT-GAAGATAG----CATTG-----TAG-CTGTCTC-TGTTTGGA-TTTGGAC---TCTGCTGCA-A-T------TAAT---A-TGT-GGCTAGTCTTAAATGCATTAGC--TGGT-CCTCA-TT-----GA---GG-----TTTTGGTTCTACTCAGCATGAT-AAT---T-A-----TCTAATGTTGAGG----ACAGTT-------------------TCAGGA---------------------CTGG-CCATGCTCT--------------C--TCTCTC----T----GGATTGCTTCT
	'Hydnum_tomaense_TUMH_64085_JAPAN'                         --CACAG---A-GG----G----TTGATGCTGGCAG------T-TTAATT----GC-ATGTGCTTGCTC-TTCTGA-TTTT--TA--TTTACACCTGTGCACTTAA---------T-----T-T---T---TTTCAAA-GGG-----------AGGGT-----AG-GACC----TGCCT-TTGGAAC-------TTT--------------------TAT-A----A-ACCCC-----TTGTATTGAGACA--TGAATG--TTTATCTGCCA--TAAGGCAAA------------TT-TTATTACAACTTTTAACAACGGATCTCTTGGCTCTCGCATCGATGAAGAACGCAGCGAAATGCGATAAGTAATGTGAATTGCAGAATTCAGTGAATCATCGAATCTTTGAACGCACCTTGCGCTCTCTGGTATTCCGGGGAGCACACCTGTTTGAGTGTCATTGGAACTATCAAAT-GAAGATAG----CATTG-----TAG-CTGTCTC-TGTTTGGA-TTTGGAC---TCTGCTGCA-A-T------TAAT---A-TGT-GGCTAGTCTTAAATGCATTAGC--TGGT-CCTCA-TT-----GA---GG-----TTTTGGTTCTACTCAGCATGAT-AAT---T-A-----TCTAATGTTGAGG----ACAGTT-------------------TCAGGA---------------------CTGG-CCATGCTCT--------------C--TCTCTC----T----GGATTGCTTCT
	'Hydnum_treui_KA0732_PAPUANEWGUINEA_TYPE'                  --CACAG---A-GG----G----TTGATGCTGGCAG------T-TTAATT----GC-ATGTGCTTGCTC-TTCTGA-TTTT--TA--TTTACACCTGTGCACTTAA-------TTT-----T-T---T---TTTCAAA-GGG-----------AGGGT-----AG-GACC----TGCCT-TTGGAAC-------TTT--------------------TAT-A----A-ATCCC-----TTGTATTGAGACA--TGAATG--TTTATCTGCCA--TAAGGCAAA------------TT-TTATTACAACTTTTAACAACGGATCTCTTGGCTCTCGCATCGATGAAGAACGCAGCGAAATGCGATAAGTAATGTGAATTGCAGAATTCAGTGAATCATCGAATCTTTGAACGCACCTTGCGCTCTCTGGTATTCCGGGGAGCACACCTGTTTGAGTGTCATTGGAACTATCAAAT-GAAGATAG----CATTG-----TAG-CTGTCTT-TGTTTGGA-TTTGGAC---TCTGCTGCA-A-T------TAAT---A-TGT-GGCTAGTCTTAAATGCATTAGC--TGGT-CCTCA-TT-----GA---GG-----TTTTGGTTCTACTCAGCATGAT-AAT---T-A-----TCTAATGTTGAGG----ACAGTT-------------------TCAGGA---------------------CTGG-CCATGCTCT--------------C--TCTCTC----T----GGATTGCTTCT
	'Hydnum_roseoalbum_MHKMU_WH_Zhang_606_CHINA_TYPE'          --CACAG---A-GG----G----TTGATGCTGGCAG------T-TTAATT----GC-ATGTGCTTGCTC-TTCTGA-TTTT--TA--TTTACACCTGTGCACTTAA--------TT-----T-T---T---TTTCAAA-GGG-----------AGGGT-----AG-GACC----TGCCT-TTGGAAC-------TTT--------------------TAT-A----A-ACCCC-----TTGTATTGAGACA--TGAATG--TTTATCTGCCA--TAGGGCAAA------------TT-TTATTACAACTTTTAACAACGGATCTCTTGGCTCTCGCATCGATGAAGAACGCAGCGAAATGCGATAAGTAATGTGAATTGCAGAATTCAGTGAATCATCGAATCTTTGAACGCACCTTGCGCTCTCTGGTATTCCGGGGAGCACACCTGTTTGAGTGTCATTGGAACTATCAAAT-GGAGATAG----CAT------------TGTCTC-TGTTTGGA-TTTGGAC---TCTGCTGCG-A-T------TAAT---A-TGT-GGCTAGTCTTAAATGCATTAGC--TGGT-CCTCA-TT-----GA---GG-----TTTTGGTTCTACTCAGCATGAT-AAT---T-A-----TCTAATGTTGAGG----ACAGTT-------------------TCAGGA---------------------CTGG-CCATGCTCT--------------C--TCTCTC----T----GGATTGCTTCT
	'Hydnum_roseoalbum_MHKMU_WH_Zhang_606_1_CHINA'             --CACAG---A-GG----G----TTGATGCTGGCAG------T-TTAATT----GC-ATGTGCTTGCTC-TTCTGA-TTTT--TA--TTTACACCTGTGCACTTAA--------TT-----T-T---T---TTTCAAA-GGG-----------AGGGT-----AG-GACC----TGCCT-TTGGAAC-------TTT--------------------TAT-A----A-ACCCC-----TTGTATTGAGACA--TGAATG--TTTATCTGCCA--TAGGGCAAA------------TT-TTATTACAACTTTTAACAACGGATCTCTTGGCTCTCGCATCGATGAAGAACGCAGCGAAATGCGATAAGTAATGTGAATTGCAGAATTCAGTGAATCATCGAATCTTTGAACGCACCTTGCGCTCTCTGGTATTCCGGGGAGCACACCTGTTTGAGTGTCATTGGAACTATCAAAT-GGAGATAG----CAT------------TGTCTC-TGTTTGGA-TTTGGAC---TCTGCTGCG-A-T------TAAT---A-TGT-GGCTAGTCTTAAATGCATTAGC--TGGT-CCTCA-TT-----GA---GG-----TTTTGGTTCTACTCAGCATGAT-AAT---T-A-----TCTAATGTTGAGG----ACAGTT-------------------TCAGGA---------------------CTGG-CCATGCTCT--------------C--TCTCTC----T----GGATTGCTTCT
	'Hydnum_treui_NKZeng8373_CHINA'                            --CACAG---A-GG----G----TTGATGCTGGCAG------T-TTAATT----GC-ATGTGCTTGCTC-TTCTGATTTTT--TA--TTTACACCTGTGCACTTAA---------T-----T-T---T---TTTCAAA-GGG-----------AGGGT-----AG-GACC----TGCCT-TTGGAAC-------TTT--------------------TAT-A----A-ACCCC-----TTGTATTGAGACA--TGGATG--TTTATCTGCCA--TAAGGCAAA------------TT-TTATTACAACTTTTAACAACGGATCTCTTGGCTCTCGCATCGATGAAGAACGCAGCGAAATGCGATAAGTAATGTGAATTGCAGAATTCAGTGAATCATCGAATCTTTGAACGCATCTTGCGCTCTCTGGTATTCCGGGGAGCACACCTGTTTGAGTGTCATTGGAACTATCAAAT-GAAGACAG----CATTG-----TAG-CTGTCTC-TGTTTGGA-TTTGGAC---TCTGCTGCA-A-T------TAAT---A-TGT-GGCTAGTCTTAAATGCATTAGC--TGAT-CCTCA-TT-----GA---GG-----TTTTGGTTCTACTCAGCATGAT-AAT---T-A-----TCTAATGTTGAGG----ACAGTT-------------------TCAGGA---------------------CTGG-CCATG------------------C--TCTCTC----T----GGATTGCTTCT
	'Hydnum_treui_NKZeng8374_CHINA'                            --CACAG---A-GG----G----TTGATGCTGGCAG------T-TTAATT----GC-ATGTGCTTGCTC-TTCTGATTTTT--TA--TTTACACCTGTGCACTTAA---------T-----T-T---T---TTTCAAA-GGG-----------AGGGT-----AG-GACC----TGCCT-TTGGAAC-------TTT--------------------TAT-A----A-ACCCC-----TTGTATTGAGACA--TGGATG--TTTATCTGCCA--TAAGGCAAA------------TT-TTATTACAACTTTTAACAACGGATCTCTTGGCTCTCGCATCGATGAAGAACGCAGCGAAATGCGATAAGTAATGTGAATTGCAGAATTCAGTGAATCATCGAATCTTTGAACGCATCTTGCGCTCTCTGGTATTCCGGGGAGCACACCTGTTTGAGTGTCATTGGAACTATCAAAT-GAAGACAG----CATTG-----TAG-CTGTCTC-TGTTTGGA-TTTGGAC---TCTGCTGCA-A-T------TAAT---A-TGT-GGCTAGTCTTAAATGCATTAGC--TGAT-CCTCA-TT-----GA---GG-----TTTTGGTTCTACTCAGCATGAT-AAT---T-A-----TCTAATGTTGAGG----ACAGTT-------------------TCAGGA---------------------CTGG-CCATG------------------C--TCTCTC----T----GGATTGCTTCT
	'Hydnum_zongolicense_MEXU_26248_MEXICO_TYPE'               --CACAG---A-GG----G----TTGATGCTGGCAG------T-TTAATT----GC-ATGTGCTCGCTC-TTCTGA-TTTT--TA--TTTACACCTGTGCACTTAA-----------------T---T---TTTCAAA-GGG-----------AGGGT-----AG-GACC----TGCCT-TTGGAAC-------TTT--------------------TAT-A----A-ACCCC-----TTGTATTGAGATG--TGAATG--TTTATCTGCCA--TAAGGCAAT------------TT-TTATTACAACTTTTAACAACGGATCTCTTGGCTCTCGCATCGATGAAGAACGCAGCGAAATGCGATAAGTAATGTGAATTGCAGAATTCAGTGAATCATCGAATCTTTGAACGCACCTTGCGCTCTCTGGTATTCCGGGGAGCACACCTGTTTGAGTGTCATTGGAACTATCAAAC-GAAGATAG----CATTG-----TAG-CTGTCTC-TGTTTGGA-TTTGGAC---TCTGCTGCA-A-T------TAAT---A-TGT-GGCTAGTCTTAAATGTATTAGC--TGGT-CCTCA-TT-----GG---GG-----TTTTGGTTCTACTCAGCATGAT-AAT---T-A-----TCTAATGTTGAGG----ACAGTT-------------------TCAGGA---------------------CTGG-CCATA-GCT--------------C--TCTCTC----T----GGATTGCTTCT
	'Hydnum_alboaurantiacum_RAS186_USA_TYPE'                   --CACAG---G-GGGG--G----TTGATGCTGGCAG-----TTTTTGGCT----GT-ATGTGCTCGCCC-TTCTGA-TTT----A--TCTACACTTGTGCACCTAA---------T-----T-T---T---YTTCAAA-GGG-----------CAGGT-----AG-AACC----TGCCTTTTGGGAC-------TTT---------------------AT-A-AA---TCCTC-----TTGTATTGGAACAG-TGAATG--TTTACCTGCCA--TAAGGCAAA------------TTCTTAATACAACTTTTAACAACGGATCTCTTGGCTCTCGCATCGATGAAGAACGCAGCGAAATGCGATAAGTAATGTGAATTGCAGAATTCAGTGAATCATCGAATCTTTGAACGCACCTTGTGCTCTCTGGTATTCCGGGGAGCACATCTGTTCGAGTGTCATTGAAACTCTCAAAT-AAAGATGG----CTTTG-----CAG-CTGTCTC-TGTTTGGA-TTTGGAC---TCTGCTGC--A-T--------------------------------T---------------------------------------------------------------------T-----------------A-------------------------------------------------------------------------------------------------------------------
	'Hydnum_tangerinum_IFP_019473_CHINA_TYPE'                  --TACAG---A-GG----G----TTGATGCTGGTAG------T-TTATCT----GC-ATGTGCTCACTC-TTCTGA-TTT----A--CTTACACCTGTGCATTTAT---------------------T---TTTCAAA-GGCTC-TT----------------AG---------AGCCT-TTGGGAC--------TT---------------------AT-A-AA-CCACCCC-----CTATATTGAGGCCA-TGAATGTTTTTATCTGCCA-C--AGGCAAA------------TT-TTAATACAACTTTTAACAACGGATCTCTTGGCTCTCGCATCGATGAAGAACGCAGCGAAATGCGATAAGTAATGTGAATTGCAGAATTCAGTGAATCATCGAATTTTTGAACGCACCTTGCGCTCTCTGGTATTCCGGGGAGCACACCTGTTCGAGTGTCATTAAAACTCTCAAAT-AAAGATAG----CTTTG-----CAG-CCATCTC-TGTTTGGA-TTTGGGC---TTTGCTGC--A-T------TTA----A-TGT-GGCTAGTCTTAAATGTATTAGC--TGGT-CCTCAATT-----GA--GGT-----TTTTGGTTCTACTCAGCGTGAT-AAT---T-A-----TCTAACGTTGAGG----ACAGTC-------------------TCAGAA---------------------CTGG-CCATAGG----------------C--TCTCTC----TT---GGATTGCTTCT
	'Hydnum_tangerinum_IFP_019474_CHINA'                       --TACAG---A-GG----G----TTGATGCTGGTAG------T-TTATCT----GC-ATGTGCTCACTC-TTCTGA-TTT----A--CTTACACCTGTGCATTTAT---------------------T---TTTCAAA-GGCTC-TT----------------AG---------AGCCT-TTGGGAC--------TT---------------------AT-A-AA-CCACCCC-----CTATATTGAGGCCA-TGAATGTTTTTATCTGCCA-C--AGGCAAA------------TT-TTAATACAACTTTTAACAACGGATCTCTTGGCTCTCGCATCGATGAAGAACGCAGCGAAATGCGATAAGTAATGTGAATTGCAGAATTCAGTGAATCATCGAATTTTTGAACGCACCTTGCGCTCTCTGGTATTCCGGGGAGCACACCTGTTCGAGTGTCATTAAAACTCTCAAAT-AAAGATAG----CTTTG-----CAG-CCATCTC-TGTTTGGA-TTTGGGC---TTTGCTGC--A-T------TTA----A-TGT-GGCTAGTCTTAAATGTATTAGC--TGGT-CCTCAATT-----GA--GGT-----TTTTGGTTCTACTCAGCGTGAT-AAT---T-A-----TCTAACGTTGAGG----ACAGTC-------------------TCAGAA---------------------CTGG-CCATAGG----------------C--TCTCTC----TT---GGATTGCTTCT
	'Hydnum_tangerinum_IFP_019475_CHINA'                       --TACAG---A-GG----G----TTGATGCTGGTAG------T-TTATCT----GC-ATGTGCTCACTC-TTCTGA-TTT----A--CTTACACCTGTGCATTTAT---------------------T---TTTCAAA-GGCTC-TT----------------AG---------AGCCT-TTGGGAC--------TT---------------------AT-A-AA-CCACCCC-----CTATATTGAGGCCA-TGAATGTTTTTATCTGCCA-C--AGGCAAA------------TT-TTAATACAACTTTTAACAACGGATCTCTTGGCTCTCGCATCGATGAAGAACGCAGCGAAATGCGATAAGTAATGTGAATTGCAGAATTCAGTGAATCATCGAATTTTTGAACGCACCTTGCGCTCTCTGGTATTCCGGGGAGCACACCTGTTCGAGTGTCATTAAAACTCTCAAAT-AAAGATAG----CTTTG-----CAG-CCATCTC-TGTTTGGA-TTTGGGC---TTTGCTGC--A-T------TTA----A-TGT-GGCTAGTCTTAAATGTATTAGC--TGGT-CCTCAATT-----GA--GGT-----TTTTGGTTCTACTCAGCGTGAT-AAT---T-A-----TCTAACGTTGAGG----ACAGTC-------------------TCAGAA---------------------CTGG-CCATAGG----------------C--TCTCTC----TT---GGATTGCTTCT
	'Hydnum_minospororufescens_TUMH_64041_JAPAN_TYPE'          --TACAG---A-GG----G----TTGATGCTGGTAG------T-TTATCT----GC-ATGTGCTCACTCTTTCTGA-TTT----A--CTTACACCTGTGCATTTAT---------------------T---TTTCAAA-GGCTC-TT----------------AG---------AGCCT-TTGGGAC--------TT---------------------AT-A-AA---CCCCC-----CTATATTGAGGCCA-TGAATGTTTTTATCTGCCA-C--AGGCAAA------------TT-TTAATACAACTTTTAACAACGGATCTCTTGGCTCTCGCATCGATGAAGAACGCAGCGAAATGCGATAAGTAATGTGAATTGCAGAATTCAGTGAATCATCGAATTTTTGAACGCACCTTGCGCTCTCTGGTATTCCGGGGAGCACACCTGTTCGAGTGTCATTAAAACTCTCAAAT-AAAGATAG----CTTTG-----CAG-CCATCTC-TGTTTGGA-TTTGGGC---TTTGCTGC--A-T------CTA----A-TGT-GGCTAGTCTTAAATGTATTAGC--TGGT-CCTCAATT-----GA--GGT-----TTTTGGTTCTACTCAGCGTGGT-AAT---T-A-----TCTAACGTTGAGG----ACAGTC-------------------TCAGAA---------------------CTGG-CCATA-G----------------C--TCTCTC----TT---GGATTGCTTCT
	'Hydnum_minospororufescens_TUMH_64039_JAPAN'               --TACAG---A-GG----G----TTGATGCTGGTAG------T-TTATCT----GC-ATGTGCTCACTCTTTCTGA-TTT----A--CTTACACCTGTGCATTTAT---------------------T---TTTCAAA-GGCTC-TT----------------AG---------AGCCT-TTGGGAC--------TT---------------------AT-A-AA---CCCCC-----CTATATTGAGGCCA-TGAATGTTTTTATCTGCCA-C--AGGCAAA------------TT-TTAATACAACTTTTAACAACGGATCTCTTGGCTCTCGCATCGATGAAGAACGCAGCGAAATGCGATAAGTAATGTGAATTGCAGAATTCAGTGAATCATCGAATTTTTGAACGCACCTTGCGCTCTCTGGTATTCCGGGGAGCACACCTGTTCGAGTGTCATTAAAACTCTCAAAT-AAAGATAG----CTTTG-----CAG-CCATCTC-TGTTTGGA-TTTGGGC---TTTGCTGC--A-T------CTA----A-TGT-GGCTAGTCTTAAATGTATTAGC--TGGT-CCTCAATT-----GA--GGT-----TTTTGGTTCTACTCAGCGTGGT-AAT---T-A-----TCTAACGTTGAGG----ACAGTC-------------------TCAGAA---------------------CTGG-CCATA-G----------------C--TCTCTC----TT---GGATTGCTTCT
	'Hydnum_reginae_KM_265258_UK_TYPE'                         --TACAG---A-GG----G----CTGATGCTGGCAG------TCTAAATT----GC-ATGTGCTCGCTC-TTCTGATTTT----A--TTTACACCTGTGCACTTGA---------T-----T-T--CT---TTTCAAA-GGGT---------GGGGGT-----AG-AACCCCCCTACCTTTTGGAGC-------TTT--------------------TAT-A-AA---CCCTTA----TTGTCCTGAAATAA-TGAATGTTTTTATCTGCCA--TAAGGCGAA------------TTTTTAATACAACTTTTAACAACGGATCTCTTGGCTCTCGCATCGATGAAGAACGCAGCGAAATGCGATAAGTAATGTGAATTGCAGAATTCAGTGAATCATCGAATCTTTGAACGCATCTTGCGCTCTCTGGTATTCCGGGGAGCACATCTGTTCGAGTGTCATTGAAACTCTCAAAC-AAAGGGGG-GAGCTTTTTCTTGTAG-CTGTCCTCTGTTTGGA-TTTGGAC---TCTGCTGCATATT------TTA----A-TGT-GGCTCGTCTTAAATGTATTAGC--TGGT-CCTCA-TT-----GG---GG-----TTTTGGTTCTACTCAGCGTGAT-AAT---T-A-----TCTGACGTTGAGG----ACAGTC-------------------TCAGGA---------------------CTGG-CCATC-GCCT-------------C--TTTCTC----T----GGATTGCTTCT
	'Hydnum_pallidum_r_TUF106235_ESTONIA'                      --TACAG---A-GG----G----CTGATGCTGGCAG------TCTAAATT----GC-ATGTGCTCGCTC-TTCTGATTTT----A--TTTACACCTGTGCACTTGA---------T-----T-T---T---TTTCAAA-GGGT---------GGGGGT-----AG-AACCCCCCTACCTTTTGGAGC-------TTT--------------------TAT-A-AA---CCCTTA----TTGTCCTGAAATAA-TGAATGTTTTTATCTGCCA--TAAGGCGAA------------TTTTTAATACAACTTTTAACAACGGATCTCTTGGCTCTCGCATCGATGAAGAACGCAGCGAAATGCGATAAGTAATGTGAATTGCAGAATTCAGTGAATCATCGAATCTTTGAACGCATCTTGCGCTCTCTGGTATTCCGGGGAGCACATCTGTTCGAGTGTCATTGAAACTCTCAAAC-AAAGGGGG-GAGCTTTTTCTTGTAG-CTGTCCTCTGTTTGGA-TTTGGAC---TCTGCTGCATATT------TTA----A-TGT-GGCTCGTCTTAAATGTATTAGC--TGGT-CCTCA-TT-----GG---GG-----TTTTGGTTCTACTCAGCGTGAT-AAT---T-A-----TCTGACGTTGAGG----ACAGTC-------------------TCAGGA---------------------CTGG-CCATC-GCCT-------------C--TTTCTC----T----GGATTGCTTCT
	'Hydnum_pallidum_a_MAFungi_40149_SPAIN'                    --TACAG---A-GG----G----CTGATGCTGGCAG------TCTAAATT----GC-ATGTGCTCGCTC-TTCTGATTTT----A--TTTACACCTGTGCACTTGA---------T-----T-T--CT---TTTCAAA-GGGT---------GGGGGT-----AG-AACCCCCCTACCTTTTGGAGC-------TTT--------------------TAT-A-AA---CCCTTA----TTGTCCTGAAATAA-TGAATGTTTTTATCTGCCA--TAAGGCGAA------------TTTTTAATACAACTTTTAACAACGGATCTCTTGGCTCTCGCATCGATGAAGAACGCAGCGAAATGCGATAAGTAATGTGAATTGCAGAATTCAGTGAATCATCGAATCTTTGAACGCATCTTGCGCTCTCTGGTATTCCGGGGAGCACATCTGTTCGAGTGTCATTGAAACTCTCAAAC-AAAGGGGG-GAGCTTTTTCTTGTAG-CTGTCCTCTGTTTGGA-TTTGGAC---TCTGCTGCATATT------TTA----A-TGT-GGCTCGTCTTAAATGTATTAGC--TGGT-CCTCA-TT-----GG---GG-----TTTTGGTTCTACTCAGCGTGAT-AAT---T-A-----TCTGACGTTGAGG----ACAGTC-------------------TC----------------------------------------------------------------------------------
	'Sistotrema_muscicola_taxon_154757_FINLAND'                --TACCG---A-GG----G----TAGATGCTGGCAGT----CT-TTGATT----GC-ATGTGCTCGCTCTCTTTAA-TCC----A-ATTTACACATGTGCACTAAA-----------------T---C---TTTTGAA-GGC-----------AGGGT-----AA-AGTC----TGCCT-TTGAAAT------ACTT---------------------AT-A-AA-----------CTCTTATTCGATGTAA-TGGATG--CTTGTCTGCCG--CAAGGCAAA------------AT-TTAATACAACTTTTAACAACGGATCTCTTGGCTCTCGCATCGATGAAGAACGCAGCGAAATGCGATAAGTAATGTGAATTGCAGAATTCAGTGAATCATCGAATCTTTGAACGCACCTTGCACTCTCTGGTATTCCGGAGAGTACGCCTGTTCGAGTGTCA-TGAAACTCTCAATC-AAATATGG----CTTTC-----TTG-CTGTCTT-TGCTTGGA-TTTGGAC---TCTGCTGT--G-T------T------A-AGC-GGCTGGTCCTAAATATATTAGC--TGGT-TCTTA--T-----GAT-AGG-----ATCTGGTTCTACTTGGCGTGAT-AAT---T-A-----TCTAACGTTGAGG----ACAGTC-------------------TTAGGA---------------------CTGG-CCAGA-GC---------------T--TATATT----T----GGATTGCTTC-
	'Sistotrema_muscicola_KHL_11721_FINLAND'                   --TACCG---A-GG----G----TAGATGCTGGCAGT----CT-TTGATT----GC-ATGTGCTCGCTCTCTTTAA-TCC----A-ATTTACACATGTGCACTAAA-----------------T---C---TTTTGAA-GGC-----------AGGGT-----AA-AGTC----TGCCT-TTGAAAT------ACTT---------------------AT-A-AA-----------CTCTTATTCGATGTAA-TGGATG--CTTGTCTGCCG--CAAGGCAAA------------AT-TTAATACAACTTTTAACAACGGATCTCTTGGCTCTCGCATCGATGAAGAACGCAGCGAAATGCGATAAGTAATGTGAATTGCAGAATTCAGTGAATCATCGAATCTTTGAACGCACCTTGCACTCTCTGGTATTCCGGAGAGTACGCCTGTTCGAGTGTCA-TGAAACTCTCAATC-AAATATGG----CTTTC-----TTG-CTGTCTT-TGCTTGGA-TTTGGAC---TCTGCTGT--G-T------T------A-AGC-GGCTGGTCCTAAATATATTAGC--TGGT-TCTTA--T-----GAT-AGG-----ATCTGGTTCTACTTGGCGTGAT-AAT---T-A-----TCTAACGTTGAGG----ACAGTC-------------------TTAGGA---------------------CTGG-CCAGA-GC---------------T--TATATT----T----GGATTGCTTC-
	'Hydnum_fibrillosum_9543TJB_COSTA_RICA_TYPE'               --TACAG---A-GG----G----TTGATGCTGGCTAC--------------------ATGTGCTCACTC-TTCTGATTGT------TTTTACACCTGTGCAC--------------------AC---T---CGCCAAC-GGTC----------GGGGT-----AGAAACC----TGCCT-TTGGAAC--------TTG--------------------AT-A----G-CCCCTAACCCCTATATTGAAGTAA-TGGATG--TTTTTATGGCA----------------------------AATACAACTTTTAACAACGGATCTCTTGGCTCTCGCATCGATGAAGAACGCAGCGAAATGCGATAAGTAATGTGAATTGCAGAATTCAGTGAATCATCGAATCTTTGAACGCACCTTGCGCTCTCTGGTATTCCGGGGAGCACACCTGTTCGAGTGTCATTAAGACTTATCAAG-TGAGGT--------------------CTATCTC-TCTTTGGA-TTTGGGC---TTTGCTGC--A-T------T-A----A-TGT-GGCTAGTCTTAAATATATTAGC--TGGT-CCTTG-TT-----GA---GG-----TTTTGGTTCTACTCGGCGTGAT-AAT---TTA-----TCTAACGTTGAGG----ACAGTTT------------------TCAGAACTGGCTTGTAGCTGGCTGTAGCTGG-CCATA-GCT--------------C--TCTCTC----T----GGATTGCTTCT
	'Hydnum_fibrillosum_AC152_PANAMA'                          --TACAG---A-GG----G----TTGATGCTGGCTAC--------------------ATGTGCTCACTC-TTCTGATTGT------TTTTACACCTGTGCAC--------------------AC---T---CGCCAAC-GGTC----------GGGGT-----AGAAACC----TGCCT-TTGGAAC--------TTG--------------------AT-A----G-CCCCTAACCCCTATATTGAAGTAA-TGGATG--TTTTTATGGCA----------------------------AATACAACTTTTAACAACGGATCTCTTGGCTCTCGCATCGATGAAGAACGCAGCGAAATGCGATAAGTAATGTGAATTGCAGAATTCAGTGAATCATCGAATCTTTGAACGCACCTTGCGCTCTCTGGTATTCCGGGGAGCACACCTGTTCGAGTGTCATTAAGACTTATCAAG-TGAGGT--------------------CTATCTC-TCTTTGGA-TTTGGGC---TTTGCTGC--A-T------T-A----A-TGT-GGCTAGTCTTAAATATATTAGC--TGGT-CCTTG-TT-----GA---GG-----TTTTGGTTCTACTCGGCGTGAT-AAT---TTA-----TCTAACGTTGAGG----ACAGTTT------------------TCAGAACTGGCTTGTAGCTGGCTGTAGCTGG-CCATA-GCT--------------C--TCTCTC----T----GGATTGCTTCT
	'Hydnum_sp_GD1584_AUSTRALIA'                               --TTGAGGGGG-GG---------TTGATGCTGGCAGG---TTTATTATTT----GC-ATGTGCTCACTC-TTCTGATTTT----A-TTTCACACATGTGCACTTGG---------------T-T---T---TCTCAAA-GGG---------------------ATATATT---TTTTTT-TTGGGGAAA----AGTT---------------------AT-A-AA---------CAACTTGAGTTTGTATAT-TGGATG--CTTGTATGCCG--CAAGGCAAAGATA----ATTTGGATGAATACAACTTTTAACAATGGATCTCTTGGCTCTTGCATCGATGAAGAACGCAGCGAAATGCGATAAGTAATGTGAATTGCAGAATTCAGTGAATCATCGAATCTTTGAACGCACCTTGCGCTCTCTGGTATTCCGGGGAGCACGCCTGTTCGAGTGTCATTGAAACTCTCAAAT-AAAGGTGG------------------CAAACTT-TATTTGGA-TTTGGACTTTTTTGCTGC--A-T-----AT-AT---G-TGT-GGCTAGTCTTAAATATATTAGC--TGGT-CCTGA------------TGT-----TTGTGGGGTTACTTGGCGTGAT-AAT-------------TAACGTTGAGGAACAACAGTCC---------------TTTAGGGGA---------------------TTGGCCCATG-GGTT-------------------CTC----T----GGATTAGCTTC
	'Hydnum_sp_BH2066F_AUSTRALIA'                              --TACAGGGGG-GG---------TTGATGCTGGCAGC-------CTGGCT----GCAATGTGCTCACTC-TTCTGA-TTT----A-TTTCACACATGTGCACTTGG---------------T-T---T---TCTCAAA-GGC---------------------AG---------TGCCT-TTGGAAATT----AATT---------------------AT-A-AA----------AACTCTCTTTGTACTTT-TGGATG--CTTGTCTGCCG--CAAGGCAAA------------ATATTATAACAACTTTTAACAATGGATCTCTTGGCTCTTGCATCGATGAAGAACGCAGCGAAATGCGATAAGTAATGTGAATTGCAGAATTCAGTGAATCATCGAATCTTTGAACGCACCTTGCGCTCTCTGGTATTCCGGGGAGCACATCTGTTCGAGTGTCATTGAAACTCTCAAAT-AAAGGTGG----CTGTA----GCAG-CGATCTC-TGTTTGGA-TTTGGACT-TTTTGCTGC--A-T------TTA------TGT-GGCTAGTCTTAAATATATTAGC--TGGT-CCTCA-TT------G--GGC-----TCTTGGTTCTACTCGGCGTGAT-AAT---T-A-----TCTAGCGTTGAGG----ACAGTCT----------------TTTTAGGA---------------------TTGG-CCATG-GCCT----------------GTGTGT----T----GGATTGCTTCT
	'Hydnum_sp_17_BF2016_GD1588_AUSTRALIA'                     --TACAGGGGG-GG---------TTGATGCTGGCAGC-------CTGGCT----GCAATGTGCTCACTC-TTCTGA-TTT----A-TTTCACACATGTGCACTTGG---------------T-T---T---TCTCAAA-GGC---------------------AG---------TGCCT-TTGGAAATT----AATT---------------------AT-A-AA----------AACTCTCTTTGTACTTT-TGGATG--CTTGTCTGCCG--CAAGGCAAA------------ATATTATAACAACTTTTAACAATGGATCTCTTGGCTCTTGCATCGATGAAGAACGCAGCGAAATGCGATAAGTAATGTGAATTGCAGAATTCAGTGAATCATCGAATCTTTGAACGCACCTTGCGCTCTCTGGTATTCCGGGGAGCACATCTGTTCGAGTGTCATTGAAACTCTCAAAT-AAAGGTGG----CTGTA----GCAG-CGATCTC-TGTTTGGA-TTTGGACT-TTTTGCTGC--A-T------TTA------TGT-GGCTAGTCTTAAATATATTAGC--TGGT-CCTCA-TT------G--GGC-----TCTTGGTTCTACTCGGCGTGAT-AAT---T-A-----TCTAGCGTTGAGG----ACAGTCT----------------TTTTAGGA---------------------TTGG-CCATG-GCCT----------------GTGTGT----T----GGATTGCTTCT
	'x_8_AUSTRALIA'                                            --TACAGGGGG-GG---------TTGATGCTGGCAGC-------CTGGCT----GCAATGTGCTCACTC-TTCTGA-TTT----A-TTTCACACATGTGCACTTGG---------------T-T---T---TCTCAAA-GGC---------------------AG---------TGCCT-TTGGAAATT----AATT---------------------AT-A-AA----------AACTCTCTTTGTACTTT-TGGATG--CTTGTCTGCCG--CAAGGCAAA------------ATATTATAACAACTTTTAACAATGGATCTCTTGGCTCTTGCATCGATGAAGAACGCAGCGAAATGCGATAAGTAATGTGAATTGCAGAATTCAGTGAATCATCGAATCTTTGAACGCACCTTGCGCTCTCTGGTATTCCGGGGAGCACATCTGTTCGAGTGTCATTGAAACTCTCAAAT-AAAGGTGG----CTGTA----GCAG-CGATCTC-TGTTTGGA-TTTGGACT-TTTTGCTGC--A-T------TTA------TGT-GGCTAGTCTTAAATATATTAGC--TGGT-CCTCA-TT------G--GGC-----TCTTGGTTCTACTCGGCGTGAT-AAT---T-A-----TCTAGCGTTGAGG----ACAGTCT----------------TTTTAGGA---------------------TTGG-CCATG-GCCT----------------GTGTGT----T----GGATTGCTTCT
	'Hydnum_sp_17_BF2016_PERTH08072957_AUSTRALIA'              --------------------------ATGCTGGCAGC-------CTGGCT----GCAATGTGCTCACTC-TTCTGA-TTT----A-TTTCACACATGTGCACTTGG---------------T-T---T---TCTCAAA-GGC---------------------AG---------CGCCT-TTGGAAATT----AATT---------------------AT-A-AA----------AACTCTCTTTGTACTTT-TGGATG--CTTGTCTGCCG--CAAGGCAAA------------ATATTATAACAACTTTTAACAATGGATCTCTTGGCTCTTGCATCGATGAAGAACGCAGCGAAATGCGATAAGTAATGTGAATTGCAGAATTCAGTGAATCATCGAATCTTTGAACGCACCTTGCGCTCTCTGGTATTCCGGGGAGCACATCTGTTCGAGTGTCATTGAAACTCTCAAAT-AAAGGTGG----CTGTA----GCAG-CGATCTC-TGTTTGGA-TTTGGACT-TTTTGCTGC--A-T------TTA------TGT-GGCTAGTCTTAAATATATTAGC--TGGT-CCTCA-TT------G--GGC-----TCTTGGTTCTACTTGGCGTGAT-AAT---T-A-----TCTAGCGTTGAGG----ACAGTCT----------------TTTTAGGA---------------------TTGG-CCATG-GCCT----------------GTGTGT----T----GGATTGCTTCT
	'Hydnum_sp_17_BF2016_PERTH07830742_AUSTRALIA'              --TACAGGGGG-GG----G----TTGATGCTGGCAGC-------CTGGCT----GCAATGTGCTCACTC-TTCTGA-TTT----A-TTTCACACATGTGCACTTGG---------------T-T---T---TCTCAAA-GGC---------------------AG---------CGCCT-TTGGAAATT----AATT---------------------AT-A-AA----------AACTCTCTTTGTACTTT-TGGATG--CTTGTCTGCCG--CAAGGCAAA------------ATATTATAACAACTTTTAACAATGGATCTCTTGGCTCTTGCATCGATGAAGAACGCAGCGAAATGCGATAAGTAATGTGAATTGCAGAATTCAGTGAATCATCGAATCTTTGAACGCACCTTGCGCTCTCTGGTATTCCGGGGAGCACATCTGTTCGAGTGTCATTGAAACTCTCAAAT-AAAGGTGG----CTGTA----GCAG-CGATCTC-TGTTTGGA-TTTGGACT-TTTTGCTGC--A-T------TTA------TGT-GGCTAGTCTTAAATATATTAGC--TGGT-CCTCA-TT------G--GGC-----TCTTGGTTCTACTTGGCGTGAT-AAT---T-A-----TCTAGCGTTGAGG----ACAGTCT----------------TTTTAGGA---------------------TTGG-CCATG-GCCT----------------GTGTGT----T----GGATTGCTTCT
	'Hydnum_sp_17_BF2016_PDD98029_NEWZEALAND'                  --TACAGGGGG------------TTGATGCTGGCAGC-------TTGGCT----GCAATGTGCTCACTC-TTCTGA-TTT----A-TTTCACACATGTGCACTTGG---------------T-T---T---TCTCAAA-GGT---------------------AG---------CGCCT-TTGGAAATT----AATT---------------------AT-A-AA-----------ACTCCCTTTGTACTT--TGAATG--CTTGTCTGCCG--CAAGGCAAA------------ATATTATAACAACTTTTAACAATGGATCTCTTGGCTCTTGCATCGATGAAGAACGCAGCGAAATGCGATAAGTAATGTGAATTGCAGAATTCAGTGAATCATCGAATCTTTGAACGCACCTTGCGCTCTCTGGTATTCCGGGGAGCACATCTGTTCGAGTGTCATTGGAACTCTCAAAT-AAAGGTGG----CTTTTA---GCAG-CGATCTC-TGTTTGGA-TTTGGACT-TTTTGCTGC--A-T------TTA------TGT-GGCTAGTCTTAAATATATTAGC--TGGT-CCTCA-TT------G--GGC-----TCTTGGTTCTACTCGGCGTGAT-AAT---T-A-----TCTAGCGTTGAGG----ACAGTCT------------------TTAGGA---------------------TTGG-CCATG-GCCT------------------GTGT----T----GGATTGCTTCT
	'Hydnum_sp_17_BF2016_PDD93275_NEWZEALAND'                  --TACAGGGGG------------TTGATGCTGGCAGC-------TTGGCT----GCAATGTGCTCACTC-TTCTGA-TTT----A-TTTCACACATGTGCACTTGG---------------T-T---T---TCTCAAA-GGT---------------------AG---------CGCCT-TTGGAAATT----AATT---------------------AT-A-AA-----------ACTCCCTTTGTACTT--TGAATG--CTTGTCTGCCG--CAAGGCAAA------------ATATTATAACAACTTTTAACAATGGATCTCTTGGCTCTTGCATCGATGAAGAACGCAGCGAAATGCGATAAGTAATGTGAATTGCAGAATTCAGTGAATCATCGAATCTTTGAACGCACCTTGCGCTCTCTGGTATTCCGGGGAGCACATCTGTTCGAGTGTCATTGGAACTCTCAAAT-AAAGGTGG----CTTTTA---GCAG-CGATCTC-TGTTTGGA-TTTGGACT-TTTTGCTGC--A-T------TTA------TGT-GGCTAGTCTTAAATATATTAGC--TGGT-CCTCA-TT------G--GGC-----TCTTGGTTCTACTCGGCGTGAT-AAT---T-A-----TCTAGCGTTGAGG----ACAGTCT------------------TTAGGA---------------------TTGG-CCATG-GCCT------------------GTGT----T----GGATTGCTTCT
	'Hydnum_sp_SL1121_SINGAPORE'                               ----------------------------------------ATTATTTGCT----GC-ATGTGCTCACTC-TTCTGA-TTT----A-TTCCACACATGTGCACTTGC---------------T-T---TTTCTTTCAA--GGG---------------------GG---------GGCTC-TTGGAAAAAGAAAAGTT---------------------AT-A-AA---------CGACTTG--TAGTACTTTATGGATG--CTTGTGTGCCG--CAAGGCAAAAA-------------TGAACACAACTTTTAACAATGGATCTCTTGGCTCTTGCATCGATGAAGAACGCAGCGAAATGCGATAAGTAATGTGAATTGCAGAATTCAGTGAATCATCGAATCTTTGAACGCACCTTGCGCTCTCTGGTATTCCGGGGAGCACACCTGTTCGAGTGTTATTTGGACTCTCAAAT-AAAGATGG----CTTTT----GCAG-CAATCTC-TATTTGGA-TTTGGAC--GTTTGCTAC--A-T------TTATTGGA-TGT-GGCTCGTCTTAAATATATTAGC--TGGT-CCTTA-TTTTTCTGA--GGC-----TCTTGGTTCTACTCGGCGTGGT-AAT---G-AT----TCTAACGTTGAGG----ACAGTCCCTTGGGATTTGGCCACTTGGGGGA---------------------TTGG-CCATG-GCCT-------------------CTC----T----GGACTGCTTGC
	'Hydnum_sp_FRI62832_MALAYSIA'                              --CAAAGGGGGAAG---AGTTTTCTGATGCTGGCAGCTTTATTATTTGCT----GC-ATGTGCTCACTC-TTCTGA-TTT----A-TTCCACACATGTGCACTTGC---------------T-T---TTTCTTTCAAG-GGG---------------------GG---------GGCTC-TTGGAAAAAGAAAAGTT---------------------AT-A-AA---------CGACTTG--TAGTACTTTATGGATG--CTTGTGTGCCG--CAAGGCAAAAA-------------TGAACACAACTTTTAACAATGGATCTCTTGGCTCTTGCATCGATGAAGAACGCAGCGAAATGCGATAAGTAATGTGAATTGCAGAATTCAGTGAATCATCGAATCTTTGAACGCACCTTGCGCTCTCTGGTATTCCGGGGAGCACACCTGTTCGAGTGTTATTTGGACTCTCAAAT-AAAGATGG----CTTTT----GCAG-CAATCTC-TATTTGGA-TTTGGAC--GTTTGCTAC--A-T------TTATTGGA-TGT-GGCTCGTCTTAAATATATTAGC--TGGT-CCTTG-TTTTTCTGA--GGC-----TCTTGGTTCTACTCGGCGTGGT-AAT---G-AT----TCTAACGTTGAGG----ACAGTCCCTTGGGATTTGGCCACTTGGGGGA---------------------TTGG-CCATG-GCCT-------------------CTC----T----GGACTGCTTGC
	'Hydnum_sp_18_BF2016_PDD94968_NEWZEALAND'                  --TGCAAGGGA-GA----G----CTGATGCTGGTGGC----CCCCTGGCT----GC-ATGTGCTCGCTC-TTCTGA-TTT----A-TTTCACAC-TGTGCACCCAA---------------G-T---T---TCTCAGA-GGGCTTTT---------------AAT---------GGCCC-TTGGGG----GAGTTTT---------------------AT-A-AA---------CACCTTGGATTGGAATAC-TGGATG--ATTGT---CAA-------------------------ATAATTACAACTTTTAACAACGGATCTCTTGGCTCTTGCATCGATGAAGAACGCAGCGAAATGCGATAAGTAATGTGAATTGCAGAATTCAGTGAATCATCGAATCTTTGAACGCACCTTGCGCTCTCTGGTATTCCGGGGAGCACGCCTGTTCGAGTGTCATTGGAGCTCTCAAAT-AAAGCTGG----TTTTTA---ATAG-CCATCTC-TGTTTGGA-TTTGGAC---TTTGCTGC--A-T------TGA----A-TGT-GGCTAGTCTTAAATGGATTAGC--TGGT-CCTTG-TT-----GG--GGG-----TCTTGGTTCTACTCGGCGTGAT-AAT---A-ATTATCTCTAGCGTTGAGG----ACAATCT-------------------TAGGA---------------------TTGG-CCATG-GGCT-------------C--TGTCTC----T----GGATTGCTTCT
	'Hydnum_sp_18_BF2016_GD1589_AUSTRALIA'                     --TGCAAGGGA-GA----G----CTGATGCTGGTGGC----CCCCTGGCT----GC-ATGTGCTCGCTC-TTCTGA-TTT----A-TTTCACAC-TGTGCACCCAA---------------G-T---T---TCTCAGA-GGGCTTTT---------------AAT---------GGCCC-TTGGGG----GAGTTTT---------------------AT-A-AA---------CACCTTGGATTGGAATAC-TGGATG--ATTGT---CAA-------------------------ATAATTACAACTTTTAACAACGGATCTCTTGGCTCTTGCATCGATGAAGAACGCAGCGAAATGCGATAAGTAATGTGAATTGCAGAATTCAGTGAATCATCGAATCTTTGAACGCACCTTGCGCTCTCTGGTATTCCGGGGAGCACGCCTGTTCGAGTGTCATTGGAGCTCTCAAAT-AAAGCTGG----TTTTTA---ATAG-CCATCTC-TGTTTGGA-TTTGGAC---TTTGCTGC--A-T------TGA----A-TGT-GGCTAGTCTTAAATGGATTAGC--TGGT-CCTTG-TT-----GG--GGG-----TCTTGGTTCTACTCGGCGTGAT-AAT---A-ATTATCTCTAGCGTTGAGG----ACAATCT-------------------TAGGA---------------------TTGG-CCATG-GGCT-------------C--TGTCTC----T----GGATTGCTTCT
	'Hydnum_sp_18_BF2016_GD1590_AUSTRALIA'                     --TGCAAGGGA-GA----G----CTGATGCTGGTGGC----CCCCTGGCT----GC-ATGTGCTCGCTC-TTCTGA-TTT----A-TTTCACAC-TGTGCACCCAA---------------G-T---T---TCTCAGA-GGGCTTTT---------------AAT---------GGCCC-TTGGGG----GAGTTTT---------------------AT-A-AA---------CACCTTGGATTGGAATAC-TGGATG--ATTGT---CAA-------------------------ATAATTACAACTTTTAACAACGGATCTCTTGGCTCTTGCATCGATGAAGAACGCAGCGAAATGCGATAAGTAATGTGAATTGCAGAATTCAGTGAATCATCGAATCTTTGAACGCACCTTGCGCTCTCTGGTATTCCGGGGAGCACGCCTGTTCGAGTGTCATTGGAGCTCTCAAAT-AAAGCTGG----TTTTTA---ATAG-CCATCTC-TGTTTGGA-TTTGGAC---TTTGCTGC--A-T------TGA----A-TGT-GGCTAGTCTTAAATGGATTAGC--TGGT-CCTTG-TT-----GG--GGG-----TCTTGGTTCTACTCGGCGTGAT-AAT---A-ATTATCTCTAGCGTTGAGG----ACAATCT-------------------TAGGA---------------------TTGG-CCATG-GGCT-------------C--TGTCTC----T----GGATTGCTTCT
	'Hydnum_crocidens_PERTH08072965_AUSTRALIA'                 --TACAG---A-GG----G----TTGATGCTGTGGTTAG---------------AC-ATGTGCTCACTC-TTCTGA-TTT----A-TTTGACACCTGTGCACTAAA-----------------T---T---CTTCAAA-GACTTTTT-----------------A--------TGGCCT-TTGGGGA-------CTT---------------------AT-A-AA---CCCCC---------ACTCAGACAA-TGGATGTTTTCGAATTCTA---------------------------TAATACAACTTTTAACAACGGATCTCTTGGCTCTCGCATCGATGAAGAACGCAGCGAAATGCGATAAGTAATGTGAATTGCAGAATTCAGTGAATCATCGAATCTTTGAACGCACCTTGCGCTCTCTGGTATTCCGGGGAGCACATCTGTTCGAGTGTCATTAAAATTCTCAAAT-AGAGG---------------------GTCTCTC-TGTTTGGA-TTTGGAC--TTTTGCTGC--A-T------T-A----A-TGT-GGCTAGTCTCAAATATATTAGC--TGAT-CCTCA-TA-----GA--GGT-----TGTTGGTTCTACTCAGCGTGAT-AAT---T-GTCT--AATAACGTTGAGG----ACAGTCTTCTGAGAACTGGTCATTCTCAGAA------------------GGGCTGG-CC-AA---------------TAGC--TCTCTC----T----GGATTGCTTCC
	'Hydnum_crocidens_PERTH08095981_AUSTRALIA'                 -------------------------GATGCTGTGGTTAG---------------AC-ATGTGCTCACTC-TTCTGA-TTT----A-TTTGACACCTGTGCACTAAA-----------------T---T---CTTCAAA-GACTTTTT-----------------A--------TGGCCT-TTGGGGA-------CTT---------------------AT-A-AA---CCCCC---------ACTCAGACAA-TGGATGTTTTCGAATTCTA---------------------------TAATACAACTTTTAACAACGGATCTCTTGGCTCTCGCATCGATGAAGAACGCAGCGAAATGCGATAAGTAATGTGAATTGCAGAATTCAGTGAATCATCGAATCTTTGAACGCACCTTGCGCTCTCTGGTATTCCGGGGAGCACATCTGTTCGAGTGTCATTAAAATTCTCAAAT-AGAGG---------------------GTCTCTC-TGTTTGGA-TTTGGAC--TTTTGCTGC--A-T------T-A----A-TGT-GGCTAGTCTCAAATATATTAGC--TGAT-CCTCA-TA-----GA--GGT-----TGTTGGTTCTACTCAGCGTGAT-AAT---T-GTCT--AATAACGTTGAGG----ACAGTCTTCTGAGAACTGGTCATTCTCAGAA------------------GGGCTGG-CC-AA---------------TAGC--TCTCTC----T----GGATTGCTTCC
	'Hydnum_crocidens_PDD93278_NEWZEALAND'                     --TACAG---A-GG----G----TTGATGCTGTGGTAG----------------AC-ATGTGCTCACTT-TTTTGA-TTT----A-TTTGACACCTGTGCACTAAA-----------------T---T---CTCCAAA-GACTTTTTTTTTTTACTATTTATTAA--------TGGCCT-TTGGGGA-------CTT---------------------AT-A-AA---CTCCC---------ACTCAGACAA-TGGATGTTTTCGAATTCTA---------------------------TAATACAACTTTTAACAACGGATCTCTTGGCTCTCGCATCGATGAAGAACGCAGCGAAATGCGATAAGTAATGTGAATTGCAGAATTCAGTGAATCATCGAATCTTTGAACGCACCTTGCGCTCTCTGGTATTCCGGGGAGCACATCTGTTCGAGTGTCATTAAAATTCTCAAAT-AGGG----------------------GTCTCTC-TGTTTGGA-TTTGGAC--TTTTGCTGC--A-T------T-A----A-TGT-GGCTAGTCTCAAATATATTAGC--TGAT-CCTCA-TA-----GA--GGT-----TGTTGGTTCTACTCAGCGTGAT-AAT---T-GTCT--AATGACGTTGAGG----ACAGTC-TCTGAAAATTGGTCATTCTCAGAA--------------------GCTGG-CCAAA---------------TAGC--TCTCTC----T----GG---------
	'Hydnum_sp_19_BF2016_PERTH08091676_AUSTRALIA'              GTTAGGG-----GG----G---TTTGATGCTGGCAAGC--CTTTTTGGGG-CTTGTAATGTGCTCACTC-GTCTGATTTTT---ATTTTCACACCTGTGCACTTGT--------TTA---AT-T---T---TTTCAA--GGG---------------------AA-AGCC----------TTGAAGGA--ATGATTT----------------------T-A-AA----------CACTTGGATTGAAATTAGAGAATG--CTTGTCTTGCC-ACAAGGCAAAA--------------ATTAGACAACTTTTAACAATGGATCTCTTGGCTCTTGCATCGATGAAGAACGCAGCGAAATGCGATAAGTAATGTGAATTGCAGAATTCAGTGAATCATCGAGTCTTTGAACGCATCTTGCGCTCTCTGGTATTCCGGAGAGCACGCCTGTTCGAGTGTCATTAGACTTCTCAAAC-AGAGGTTGGCT---------------TAATCTC-TGTTTGGA-TTTGGACT-GTTTGCTGC--A-T------TCATTTTA-TGT-GGCTAGTCTTAAATATATTAGC--TGGT-CCTTA-TA-----GG--------CCTCTTGGTTCTACTCGGCGTGATAAAT---T-A-----TCTAGCGTTGAGG----ACAGTCTTTTC-----------GCCTCAGGT--------------GAAGGGATTGG-CCATA-GCC--------------C--TCTATT---------GGATTGCTTCT
	'Hydnum_sp_19_BF2016_PERTH08093865_AUSTRALIA'              GTTAGGG-----GG----G---TTTGATGCTGGCAAGC--CTTTTTGGGG-CTTGTAATGTGCTCACTC-GTCTGATTTTT---ATTTTCACACCTGTGCACTTGT--------TTA---AT-T---T---TTTCAA--GGG---------------------AA-AGCC----------TTGAAGGA--ATGATTT----------------------T-A-AA----------CACTTGGATTGAAATTAGAGAATG--CTTGTCTTGCC-ACAAGGCAAAA--------------ATTAGACAACTTTTAACAATGGATCTCTTGGCTCTTGCATCGATGAAGAACGCAGCGAAATGCGATAAGTAATGTGAATTGCAGAATTCAGTGAATCATCGAGTCTTTGAACGCATCTTGCGCTCTCTGGTATTCCGGAGAGCACGCCTGTTCGAGTGTCATTAGACTTCTCAAAC-AGAGGTTGGCT---------------TAATCTC-TGTTTGGA-TTTGGACT-GTTTGCTGC--A-T------TCATTTTA-TGT-GGCTAGTCTTAAATATATTAGC--TGGT-CCTTA-TA-----GG--------CCTCTTGGTTCTACTCGGCGTGATAAAT---T-A-----TCTAGCGTTGAGG----ACAGTCTTTTC-----------GCCTCAGGT--------------GAAGGGATTGG-CCATA-GCC--------------C--TCTATT---------GGATTGCTTCT
	'Hydnum_sp_19_BF2016_PERTH07608543_AUSTRALIA'              GTTAGGG-----GG----G---TTTGATGCTGGCAAGC--CTTTTTGGGG-CTTGTAATGTGCTCACTC-GTCTGATTTTT---ATTTTCACACCTGTGCACTTGT--------TTA---AT-T---T---TTTCAAGGGGG---------------------AA-AGCC----------TTGAAGGA--ATGATTT------------------------A-AA----------CACTTGGATTGAAATTAGAGAATG--CTTGTCTTGCC-ACAAGGCAAAA--------------ATTAGACAACTTTTAACAATGGATCTCTTGGCTCTTGCATCGATGAAGAACGCAGCGAAATGCGATAAGTAATGTGAATTGCAGAATTCAGTGAATCATCGAGTCTTTGAACGCATCTTGCGCTCTCTGGTATTCCGGAGAGCACGCCTGTTCGAGTGTCATTAGACTTCTCAAAC-AGAGGTTGGCT---------------TAATCTC-TGTTTGGA-TTTGGACT-GTTTGCTGC--A-T------TGATTTTA-TGT-GGCTAGTCTTAAATATATTAGC--TGGT-CCTTA-TA-----GG--------CCTCTTGGTTCTACTCGGCGTGATAAAT---T-A-----TCTAGCGTTGAGG----ACAGTCTTTTC-----------GCCTCAGGT--------------GAAGGGATTGG-CCATA-GCC--------------C--TCTATT---------GGATTGCTTCT
	'Hydnum_sp_19_BF2016_PERTH08018413_AUSTRALIA'              GTTAGGG-----GG----G---TTTGATGCTGGCAAGC--CTTTTTGGGG-CTTGTAATGTGCTCACTC-GTCTGATTTTT---ATTTTCACACCTGTGCACTTGT--------TTA---AT-T---T---TTTCAA--GGG---------------------AA-AGCC----------TTGAAGGA--ATGATTT------------------------A-AA----------CACTTGGATTGAAATTAGAGAATG--CTTGTCTTGCA--CAAGGCAAAAA-------------ATTAGACAACTTTTAACAATGGATCTCTTGGCTCTTGCATCGATGAAGAACGCAGCGAAATGCGATAAGTAATGTGAATTGCAGAATTCAGTGAATCATCGAGTCTTTGAACGCATCTTGCGCTCTCTGGTATTCCGGAGAGCACGCCTGTTCGAGTGTCATTAGACTTCTCAAAC-AGAGGTTGGCT---------------TAATCTC-TGTTTGGA-TTTGGACT-GTTTGCTGC--A-T------TGATTTTA-TGT-GGCTAGTCTTAAATATATTAGC--TGGT-CCTCA-TA-----GG--------CCTCTTGGTTCTACTCGGCGTGATAAAT---T-A-----TCTAGCGTTGAGG----ACAGTCTTTTC-----------GCCTCAGGT--------------GAAGGGATTGG-CCATA-GCC--------------C--TCTATT---------GGATTGCTTCT
	'Hydnum_sp_PGK13_025_1_NEW_CALEDONIA'                      --AAAAAAAAAAAA---AG----------------------------------------------------------TTC---------------------------------------------------TTT-----GGG---------------------AG-TGTT---ATGTCT---------------------------------------AT-A-AA-GCCCCCC--TGCTTGTACTT-------GGAATG--CTTGTCTGCCG--CGAGGCAAAAAAAAGGTTTAATAAATAATACAACTTTTAACAATGGATCTCTTGGCTCTTGCATCGATGAAGAACGCAGCGAAATGCGATAAGTAATGTGAATTGCAGAATTCAGTGAATCATCGAATCTTTGAACGCACCTTGCGCTCTCTGGTATTCCGGGGAGCACGCCTGTTCGAGTGTGATTGGAATTCTCAAAT-AAAGGTGG----ATTTG-----CAGCCCATCTC-TGTTTGGA-TGTGGACT-TTTTGCTGC--A-TTGATGTT--------TGT-GGCTAGTCTTAAATCTATTAGCTTTTGT-CCTCA-TC-----GGG-GGT-----TCTTGGTT?TACTCGGCGTGATAAATTTTTAA-----T?TAGCG?TGAGG----AC??T?TTTTT--TTTTATTTATTTAAAGGA---------------------TTGG-CCATG-GTT--------------C--TCCTTTGTGTTGTGGGGATGGCTTCT
	'Hydnum_elatum_HKAS92352_SINGAPORE'                        --CATAG---A-GG---AG--TTTTGATGCTGGTAGT----CTTTTAAAAAGCTGC-ATGTGCTCGCCC-TTCTGA-TTT----GTTTTTACACCTGTGCACTTGG---------------TCT---T---TTTCAAG-GGTGCTTT----------------TG--------CTGCCT-TTGAGGAT--TTGTTTTA-------------------AAA-A-AA-A-AACCC-----CTTTATTGAAGTCA-TGAATG--TTTGTTGGAAT-------------------TTTGTTTTAAATACAACTTTTAACAATGGATCTCTTGGCTCTTGCATCGATAAAGAACGCAGCGAAATGCGATAAGTAATGTGAATTGCAGAATTCAGTGAATCATCGAATCTTTGAACGCACCTTGCACTCTCTGGTATTCTGGGGAGTACACCTGTTCGAGTGTCACTAAGACTCTCAAGT-AGAAAAAGTTGGCTTTAT--AGTTGATTTTTTC-TGTTTGGATTTTGGAC---TCTGCTGC--G-T-----GTTA----A-TGT-GGCTAGTCTTAAATATATTAGC--TGGT-CCTTG-TATTA--GGGAGGGAAGGTCTTGGCTTGTACTCAGTGTGGTAAAT-----A--------AGCATTGAGGG----------------------------GCAGAG--------------------------CCATA-GTCG----------------TCTTCT--GGTGAG-GGATTGCTTCT
	'Hydnum_elatum_FRI62309_MALAYSIA'                          --CATAG---A-GG---GG--TTTTGATGCTGGTAGT----CTTTTAAAAAGCTGC-ATGTGCTCGCTC-TTCTGA-TTT----GTTTTTACACCTGTGCACTTGG---------------TCT---T---TTTCAAG-GGTGCTTT----------------TG--------CTGCCT-TTGAGGAT--TTGTTTT------------------------A-AA-A-AACCC-----CTTTATTGAAGTCA-TGAATG--TTTGTTGGAAT-------------------TTTGTTTTAAATACAACTTTTAACAATGGATCTCTTGGCTCTTGCATCGATGAAGAACGCAGCGAAATGCGATAAGTAATGTGAATTGCAGAATTCAGTGAATCATCGAATCTTTGAACGCACCTTGCACTCTCTGGTATTCTGGGGAGTACACCTGTTCGAGTGTCACTAAGACTCTCAAGT-AGAAAAAGTTGACTTTAT--GGTTGATTTTTTC-TGTTTGGATTTTGGAC---TCTGCTGC--G-T-----GTTA----A-TGT-GGCTAGTCTTAAATATATTAGC--TGGT-CCTTG-CATTA--GGG-GGGAAGGTCTTGGCTTGTACTCAGTGTGGTAAAT-----A--------AGCATTGAGGG----------------------------GCGGAG--------------------------CCATA-GTTG----------------TCTTCT--GGTGAG-GGATTGCTTCT

;


END;


BEGIN TAXA;
	TITLE Taxa2;
	DIMENSIONS NTAX=227;
	TAXLABELS
		Hydnum_pallidomarginatum_MHKMU_LP_Tang_3453_CHINA Hydnum_sphaericum_Wei_10300_CHINA Hydnum_sphaericum_IFP_019470_CHINA_TYPE Hydnum_sphaericum_IFP_019471_CHINA Hydnum_sphaericum_MHKMU_X_Na149_CHINA Hydnum_flosculum_Cui_23128_CHINA_TYPE Hydnum_flosculum_Cui_23131_CHINA Hydnum_flosculum_Cui_22857_CHINA x_19_CHINA Hydnum_sinorepandnum_voucher_GDGM82416_CHINA Hydnum_sinorepandnum_voucher_GDGM82382_CHINA Hydnum_repandoorientale_TUMH60745_JAPAN_TYPE Hydnum_repandoorientale_TUMH60746_JAPAN Hydnum_subalpinum_TUMH_64630_JAPAN Hydnum_cf_subalpinum_voucher_GDGM83086_CHINA x_43_CHINA Hydnum_repandum_HKAS93253_GERMANY Hydnum_repandum_H_6003710_FINLAND_EPITYPE x_17_FRANCE x_16_FRANCE Hydnum_neorepandum_HT_095_CANADA_TYPE Hydnum_neorepandum_HT_086_CANADA Hydnum_washingtonianum_214 Hydnum_boreorepandum_H_6003711_FINLAND_TYPE Hydnum_boreorepandum_HT_1679_FINLAND Hydnum_vagabundum_CLO4985_USA_TYPE Hydnum_vagabundum_10782TJB_USA Hydnum_formosum_CO5236_PANAMA_TYPE Hydnum_formosum_AEFM1079_COSTA_RICA Hydnum_subolympicum_F1188765_USA Hydnum_subolympicum_DAOM744368_CANADA Hydnum_olympicum_HT_134_USA_TYPE Hydnum_olympicum_SAT_05_USA Hydnum_slovenicum_LJU_1338_SLOVENIA_TYPE Hydnum_pinicola_SFC20180928_18_SOUTH_KOREA Hydnum_pinicola_TUMH_64004_JAPAN_TYPE Hydnum_pinicola_TUMH_64000_JAPAN Hydnum_pinicola_TUMH_64002_JAPAN Hydnum_pinicola_TUMH_64003_JAPAN Hydnum_pinicola_voucher_GDGM93020_CHINA scg1124 scg1128 Hydnum_pinicola_voucher_GDGM83047_CHINA scg1127 Hydnum_albomagnum_131LL_DOMINICAN_REPUBLIC Hydnum_albomagnum_RAS231_USA_EPITYPE Hydnum_subcremeoalbum_TUF110688_PAPANEWGUINEA Hydnum_cremeoalbum_TUMH60740_JAPAN_TYPE Hydnum_cremeoalbum_HKAS92345_CHINA Hydnum_cremeoalbum_GDGM93011_CHINA Hydnum_aurantiascens_MES_3176_BELIZE Hydnum_aurantiascens_14LL_BELIZE_TYPE Hydnum_subtilior_Cif3425_MEXICO Hydnum_subtilior_RAS180_USA Hydnum_subtilior_TENN_073034_USA_TYPE Hydnum_albopallidum_TUMH_63999_JAPAN Hydnum_albopallidum_TUMH_63997_JAPAN_TYPE Hydnum_khanspurense_PAKISTAN_KH_09_LAN88021_TYPE Hydnum_khanspurense_PAKISTAN_KH_50_LAN29722 Hydnum_pallidomarginatum_SFC20180705_81_REPUBLIC_OF_KOREA Hydnum_pallidomarginatum_IFP_019468_CHINA_TYPE x_49_CHINA Hydnum_tottoriense_TUMH_64091_JAPAN_TYPE Hydnum_tottoriense_TUMH_64092_JAPAN Hydnum_flabellatum_IFP_019459_CHINA_TYPE Hydnum_ibericum_MAfungi_3457_SPAIN Hydnum_ibericum_BIO_12330_SPAIN_TYPE Hydnum_vesterholtii_BIO_10429_FRANCE_TYPE Hydnum_vesterholtii_BIO_10452_SPAIN Hydnum_erectum_gui0024_CHINA Hydnum_flavosquamosum_MHKMU_LP_Tang_3454_CHINA_TYPE Hydnum_albidum_10640TJB_USA_EPITYPE Hydnum_albidum_AH179NBM_CANADA Hydnum_microcarpum_voucher_GDGM879021_CHINA Hydnum_microcarpum_voucher_GDGM87902_CHINA x_24 x_25 Hydnum_tenuistipitum_IFP_019476_CHINA_TYPE Hydnum_tenuistipitum_IFP_019477_CHINA Hydnum_brevispinum_IFP_019464_CHINA_TYPE Hydnum_brevispinum_IFP_019465_CHINA Hydnum_sp_voucher_GDGM92097_CHINA Hydnum_sp_voucher_GDGM91207_CHINA x_26 x_28 Hydnum_alboluteum_TUMH_63992_JAPAN Hydnum_alboluteum_TUMH_63988_JAPAN_TYPE Hydnum_alboaurantiacum_AJ1766_CANADA Hydnum_albertense_HT_354_CANADA_TYPE Hydnum_melleopallidum_UBC_F17492_CANADA_TYPE Hydnum_pallidocroceum_IFP_019466_CHINA_TYPE Hydnum_pallidocroceum_IFP_019467_CHINA Hydnum_jussii_H_6003709_FINLAND_TYPE Hydnum_jussii_IFP_019485_CHINA Hydnum_jussii_IFP_019486_CHINA x_15_CHINA Hydnum_melitosarx_HT_056_USA_TYPE Hydnum_melitosarx_K_176869_UK Hydnum_melitosarx_voucher_GDGM84518_CHINA Hydnum_canadense_RAS100_USA Hydnum_canadense_HT_006_CANADA_TYPE Hydnum_canadense_AJ1769NBM_CANADA Hydnum_sp_2_BF2016_HKAS92340_CHINA Hydnum_sp_2_BF2016_F1187537_CANADA Hydnum_persicinum_44LL_BELIZE_TYPE Hydnum_persicinum_MES_3199_BELIZE Hydnum_mulsicolor_RAS023_USA Hydnum_mulsicolor_LJU_1336_SLOVENIA_TYPE Hydnum_mulsicolor_RAS108_USA Hydnum_submulsicolor_HT_132_CANADA_TYPE Hydnum_submulsicolor_AJ1570NBM_CANADA Hydnum_sp_HKAS57385_CHINA Hydnum_longipes_voucher_GDGM82458_CHINA Hydnum_flavidocanum_IFP_019460_CHINA_TYPE Hydnum_flavidocanum_IFP_019461_CHINA Hydnum_fulvostriatum_FJAU66566 Hydnum_fulvostriatum_FJAU66567 Hydnum_crassipedum_FJAU66572 Hydnum_crassipedum_FJAU66573 Hydnum_subberkeleyanum_TUMH_64075_JAPAN_TYPE Hydnum_roseotangerinum_MHKMU_LP_Tang_3458_CHINA_TYPE Hydnum_roseotangerinum_MHKMU_LP_Tang_3458_1_CHINA Hydnum_subberkeleyanum_TUMH_64081_JAPAN Hydnum_ventricosum_IFP_019479_CHINA Hydnum_ventricosum_IFP_019478_CHINA_TYPE Hydnum_albomarginatum_FJAU66574 Hydnum_albomarginatum_FJAU66575 Hydnum_berkeleyanum_HKAS77834_CHINA Hydnum_berkeleyanum_CAL_1656_INDIA_TYPE x_18_CHINA scg790 scg704 x_12_CHINA Hydnum_aerostatisporum_MR00311_USA Hydnum_aerostatisporum_RAS157_USA Hydnum_aerostatisporum_PC_0142474_USA_TYPE Hydnum_subrufescens_HT_154_CANADA_TYPE Hydnum_rufescens_HT_7839_ESTONIA Hydnum_rufescens_H_6003708_FINLAND_EPITYPE Hydnum_magnorufescens_TO_HG2818_ITALY_TYPE Hydnum_magnorufescens_161209_SLOVENIA Hydnum_ferruginescens_MH16005_USA_TYPE Hydnum_ferruginescens_RAS229_USA Hydnum_quebecense_49JD_USA Hydnum_quebecense_CN9_USA Hydnum_quebecense_HT_064_CANADA_TYPE Hydnum_ellipsosporum_OS5579_GERMANY_TYPE Hydnum_ellipsosporum_FD3281_SWITZERLAND Hydnum_ellipsosporum_HT_036_FINLAND Hydnum_sp_wi8T4spel_TAIWAN Hydnum_sp_wi1A4spel_TAIWAN Hydnum_umbilicatum_CORT_012241_USA_TYPE Hydnum_umbilicatum_UBC_F28405_CANADA Hydnum_subconnatum_RAS169_USA Hydnum_subconnatum_RAS235_USA_TYPE Hydnum_atlanticum_AJ1528_CANADA Hydnum_atlanticum_AJ1732_CANADA_TYPE Hydnum_cuspidatum_RAS205_USA Hydnum_cuspidatum_RAS246_USA_TYPE Hydnum_oregonense_RLP12318D_USA Hydnum_oregonense_PNW_09_USA_TYPE Hydnum_ovoideisporum_BIO_12683_SPAIN_TYPE Hydnum_ovoideisporum_71106_SLOVENIA Hydnum_subovoideisporum_H_6003707_FINLAND_TYPE Hydnum_orientalbidum_FJAU66570 Hydnum_orientalbidum_TUMH64068_JAPAN Hydnum_orientalbidum_SFC20150902_97_SOUTH_KOREA x_4_CHINA Hydnum_sp_16_BF2016_HKAS92350_CHINA Hydnum_orientalbidum_voucher_GDGM93480_CHINA Hydnum_sp_15_BF2016_HKAS93259_CHINA Hydnum_sp_15_BF2016_HKAS55325_CHINA Hydnum_minum_TUMH60737_JAPAN_TYPE Hydnum_minum_IFP_019482_CHINA Hydnum_longibasidium_IFP_019463_CHINA Hydnum_longibasidium_IFP_019462_CHINA_TYPE Hydnum_itachiharitake_TUMH_64033_JAPAN_TYPE Hydnum_itachiharitake_TUMH_64032_JAPAN Hydnum_paucispinum_NIBRFG0000508573_REPUBLIC_OF_KOREA Hydnum_paucispinum_NIBRFG0000507153_VIETNAM Hydnum_paucispinum_NIBRFG0000503828_VIETNAM_TYPE Hydnum_bifurcatum_FJAU66562 Hydnum_bifurcatum_FJAU66563 Hydnum_tomaense_TUMH_64086_JAPAN_TYPE Hydnum_tomaense_TUMH_64085_JAPAN Hydnum_treui_KA0732_PAPUANEWGUINEA_TYPE Hydnum_roseoalbum_MHKMU_WH_Zhang_606_CHINA_TYPE Hydnum_roseoalbum_MHKMU_WH_Zhang_606_1_CHINA Hydnum_treui_NKZeng8373_CHINA Hydnum_treui_NKZeng8374_CHINA Hydnum_zongolicense_MEXU_26248_MEXICO_TYPE Hydnum_alboaurantiacum_RAS186_USA_TYPE Hydnum_tangerinum_IFP_019473_CHINA_TYPE Hydnum_tangerinum_IFP_019474_CHINA Hydnum_tangerinum_IFP_019475_CHINA Hydnum_minospororufescens_TUMH_64041_JAPAN_TYPE Hydnum_minospororufescens_TUMH_64039_JAPAN Hydnum_reginae_KM_265258_UK_TYPE Hydnum_pallidum_r_TUF106235_ESTONIA Hydnum_pallidum_a_MAFungi_40149_SPAIN Sistotrema_muscicola_taxon_154757_FINLAND Sistotrema_muscicola_KHL_11721_FINLAND Hydnum_fibrillosum_9543TJB_COSTA_RICA_TYPE Hydnum_fibrillosum_AC152_PANAMA Hydnum_sp_GD1584_AUSTRALIA Hydnum_sp_BH2066F_AUSTRALIA Hydnum_sp_17_BF2016_GD1588_AUSTRALIA x_8_AUSTRALIA Hydnum_sp_17_BF2016_PERTH08072957_AUSTRALIA Hydnum_sp_17_BF2016_PERTH07830742_AUSTRALIA Hydnum_sp_17_BF2016_PDD98029_NEWZEALAND Hydnum_sp_17_BF2016_PDD93275_NEWZEALAND Hydnum_sp_SL1121_SINGAPORE Hydnum_sp_FRI62832_MALAYSIA Hydnum_sp_18_BF2016_PDD94968_NEWZEALAND Hydnum_sp_18_BF2016_GD1589_AUSTRALIA Hydnum_sp_18_BF2016_GD1590_AUSTRALIA Hydnum_crocidens_PERTH08072965_AUSTRALIA Hydnum_crocidens_PERTH08095981_AUSTRALIA Hydnum_crocidens_PDD93278_NEWZEALAND Hydnum_sp_19_BF2016_PERTH08091676_AUSTRALIA Hydnum_sp_19_BF2016_PERTH08093865_AUSTRALIA Hydnum_sp_19_BF2016_PERTH07608543_AUSTRALIA Hydnum_sp_19_BF2016_PERTH08018413_AUSTRALIA Hydnum_sp_PGK13_025_1_NEW_CALEDONIA Hydnum_elatum_HKAS92352_SINGAPORE Hydnum_elatum_FRI62309_MALAYSIA 
	;

END;


BEGIN TREES;
	Title 'Trees from "0.004419.nex.con.tre"';
	LINK Taxa = Taxa2;
	TRANSLATE
[0] 		1 Hydnum_pallidomarginatum_MHKMU_LP_Tang_3453_CHINA,
[1] 		2 Hydnum_sphaericum_Wei_10300_CHINA,
[2] 		3 Hydnum_sphaericum_IFP_019470_CHINA_TYPE,
[3] 		4 Hydnum_sphaericum_IFP_019471_CHINA,
[4] 		5 Hydnum_sphaericum_MHKMU_X_Na149_CHINA,
[5] 		6 Hydnum_flosculum_Cui_23128_CHINA_TYPE,
[6] 		7 Hydnum_flosculum_Cui_23131_CHINA,
[7] 		8 Hydnum_flosculum_Cui_22857_CHINA,
[8] 		9 x_19_CHINA,
[9] 		10 Hydnum_sinorepandnum_voucher_GDGM82416_CHINA,
[10] 		11 Hydnum_sinorepandnum_voucher_GDGM82382_CHINA,
[11] 		12 Hydnum_repandoorientale_TUMH60745_JAPAN_TYPE,
[12] 		13 Hydnum_repandoorientale_TUMH60746_JAPAN,
[13] 		14 Hydnum_subalpinum_TUMH_64630_JAPAN,
[14] 		15 Hydnum_cf_subalpinum_voucher_GDGM83086_CHINA,
[15] 		16 x_43_CHINA,
[16] 		17 Hydnum_repandum_HKAS93253_GERMANY,
[17] 		18 Hydnum_repandum_H_6003710_FINLAND_EPITYPE,
[18] 		19 x_17_FRANCE,
[19] 		20 x_16_FRANCE,
[20] 		21 Hydnum_neorepandum_HT_095_CANADA_TYPE,
[21] 		22 Hydnum_neorepandum_HT_086_CANADA,
[22] 		23 Hydnum_washingtonianum_214,
[23] 		24 Hydnum_boreorepandum_H_6003711_FINLAND_TYPE,
[24] 		25 Hydnum_boreorepandum_HT_1679_FINLAND,
[25] 		26 Hydnum_vagabundum_CLO4985_USA_TYPE,
[26] 		27 Hydnum_vagabundum_10782TJB_USA,
[27] 		28 Hydnum_formosum_CO5236_PANAMA_TYPE,
[28] 		29 Hydnum_formosum_AEFM1079_COSTA_RICA,
[29] 		30 Hydnum_subolympicum_F1188765_USA,
[30] 		31 Hydnum_subolympicum_DAOM744368_CANADA,
[31] 		32 Hydnum_olympicum_HT_134_USA_TYPE,
[32] 		33 Hydnum_olympicum_SAT_05_USA,
[33] 		34 Hydnum_slovenicum_LJU_1338_SLOVENIA_TYPE,
[34] 		35 Hydnum_pinicola_SFC20180928_18_SOUTH_KOREA,
[35] 		36 Hydnum_pinicola_TUMH_64004_JAPAN_TYPE,
[36] 		37 Hydnum_pinicola_TUMH_64000_JAPAN,
[37] 		38 Hydnum_pinicola_TUMH_64002_JAPAN,
[38] 		39 Hydnum_pinicola_TUMH_64003_JAPAN,
[39] 		40 Hydnum_pinicola_voucher_GDGM93020_CHINA,
[40] 		41 scg1124,
[41] 		42 scg1128,
[42] 		43 Hydnum_pinicola_voucher_GDGM83047_CHINA,
[43] 		44 scg1127,
[44] 		45 Hydnum_albomagnum_131LL_DOMINICAN_REPUBLIC,
[45] 		46 Hydnum_albomagnum_RAS231_USA_EPITYPE,
[46] 		47 Hydnum_subcremeoalbum_TUF110688_PAPANEWGUINEA,
[47] 		48 Hydnum_cremeoalbum_TUMH60740_JAPAN_TYPE,
[48] 		49 Hydnum_cremeoalbum_HKAS92345_CHINA,
[49] 		50 Hydnum_cremeoalbum_GDGM93011_CHINA,
[50] 		51 Hydnum_aurantiascens_MES_3176_BELIZE,
[51] 		52 Hydnum_aurantiascens_14LL_BELIZE_TYPE,
[52] 		53 Hydnum_subtilior_Cif3425_MEXICO,
[53] 		54 Hydnum_subtilior_RAS180_USA,
[54] 		55 Hydnum_subtilior_TENN_073034_USA_TYPE,
[55] 		56 Hydnum_albopallidum_TUMH_63999_JAPAN,
[56] 		57 Hydnum_albopallidum_TUMH_63997_JAPAN_TYPE,
[57] 		58 Hydnum_khanspurense_PAKISTAN_KH_09_LAN88021_TYPE,
[58] 		59 Hydnum_khanspurense_PAKISTAN_KH_50_LAN29722,
[59] 		60 Hydnum_pallidomarginatum_SFC20180705_81_REPUBLIC_OF_KOREA,
[60] 		61 Hydnum_pallidomarginatum_IFP_019468_CHINA_TYPE,
[61] 		62 x_49_CHINA,
[62] 		63 Hydnum_tottoriense_TUMH_64091_JAPAN_TYPE,
[63] 		64 Hydnum_tottoriense_TUMH_64092_JAPAN,
[64] 		65 Hydnum_flabellatum_IFP_019459_CHINA_TYPE,
[65] 		66 Hydnum_ibericum_MAfungi_3457_SPAIN,
[66] 		67 Hydnum_ibericum_BIO_12330_SPAIN_TYPE,
[67] 		68 Hydnum_vesterholtii_BIO_10429_FRANCE_TYPE,
[68] 		69 Hydnum_vesterholtii_BIO_10452_SPAIN,
[69] 		70 Hydnum_erectum_gui0024_CHINA,
[70] 		71 Hydnum_flavosquamosum_MHKMU_LP_Tang_3454_CHINA_TYPE,
[71] 		72 Hydnum_albidum_10640TJB_USA_EPITYPE,
[72] 		73 Hydnum_albidum_AH179NBM_CANADA,
[73] 		74 Hydnum_microcarpum_voucher_GDGM879021_CHINA,
[74] 		75 Hydnum_microcarpum_voucher_GDGM87902_CHINA,
[75] 		76 x_24,
[76] 		77 x_25,
[77] 		78 Hydnum_tenuistipitum_IFP_019476_CHINA_TYPE,
[78] 		79 Hydnum_tenuistipitum_IFP_019477_CHINA,
[79] 		80 Hydnum_brevispinum_IFP_019464_CHINA_TYPE,
[80] 		81 Hydnum_brevispinum_IFP_019465_CHINA,
[81] 		82 Hydnum_sp_voucher_GDGM92097_CHINA,
[82] 		83 Hydnum_sp_voucher_GDGM91207_CHINA,
[83] 		84 x_26,
[84] 		85 x_28,
[85] 		86 Hydnum_alboluteum_TUMH_63992_JAPAN,
[86] 		87 Hydnum_alboluteum_TUMH_63988_JAPAN_TYPE,
[87] 		88 Hydnum_alboaurantiacum_AJ1766_CANADA,
[88] 		89 Hydnum_albertense_HT_354_CANADA_TYPE,
[89] 		90 Hydnum_melleopallidum_UBC_F17492_CANADA_TYPE,
[90] 		91 Hydnum_pallidocroceum_IFP_019466_CHINA_TYPE,
[91] 		92 Hydnum_pallidocroceum_IFP_019467_CHINA,
[92] 		93 Hydnum_jussii_H_6003709_FINLAND_TYPE,
[93] 		94 Hydnum_jussii_IFP_019485_CHINA,
[94] 		95 Hydnum_jussii_IFP_019486_CHINA,
[95] 		96 x_15_CHINA,
[96] 		97 Hydnum_melitosarx_HT_056_USA_TYPE,
[97] 		98 Hydnum_melitosarx_K_176869_UK,
[98] 		99 Hydnum_melitosarx_voucher_GDGM84518_CHINA,
[99] 		100 Hydnum_canadense_RAS100_USA,
[100] 		101 Hydnum_canadense_HT_006_CANADA_TYPE,
[101] 		102 Hydnum_canadense_AJ1769NBM_CANADA,
[102] 		103 Hydnum_sp_2_BF2016_HKAS92340_CHINA,
[103] 		104 Hydnum_sp_2_BF2016_F1187537_CANADA,
[104] 		105 Hydnum_persicinum_44LL_BELIZE_TYPE,
[105] 		106 Hydnum_persicinum_MES_3199_BELIZE,
[106] 		107 Hydnum_mulsicolor_RAS023_USA,
[107] 		108 Hydnum_mulsicolor_LJU_1336_SLOVENIA_TYPE,
[108] 		109 Hydnum_mulsicolor_RAS108_USA,
[109] 		110 Hydnum_submulsicolor_HT_132_CANADA_TYPE,
[110] 		111 Hydnum_submulsicolor_AJ1570NBM_CANADA,
[111] 		112 Hydnum_sp_HKAS57385_CHINA,
[112] 		113 Hydnum_longipes_voucher_GDGM82458_CHINA,
[113] 		114 Hydnum_flavidocanum_IFP_019460_CHINA_TYPE,
[114] 		115 Hydnum_flavidocanum_IFP_019461_CHINA,
[115] 		116 Hydnum_fulvostriatum_FJAU66566,
[116] 		117 Hydnum_fulvostriatum_FJAU66567,
[117] 		118 Hydnum_crassipedum_FJAU66572,
[118] 		119 Hydnum_crassipedum_FJAU66573,
[119] 		120 Hydnum_subberkeleyanum_TUMH_64075_JAPAN_TYPE,
[120] 		121 Hydnum_roseotangerinum_MHKMU_LP_Tang_3458_CHINA_TYPE,
[121] 		122 Hydnum_roseotangerinum_MHKMU_LP_Tang_3458_1_CHINA,
[122] 		123 Hydnum_subberkeleyanum_TUMH_64081_JAPAN,
[123] 		124 Hydnum_ventricosum_IFP_019479_CHINA,
[124] 		125 Hydnum_ventricosum_IFP_019478_CHINA_TYPE,
[125] 		126 Hydnum_albomarginatum_FJAU66574,
[126] 		127 Hydnum_albomarginatum_FJAU66575,
[127] 		128 Hydnum_berkeleyanum_HKAS77834_CHINA,
[128] 		129 Hydnum_berkeleyanum_CAL_1656_INDIA_TYPE,
[129] 		130 x_18_CHINA,
[130] 		131 scg790,
[131] 		132 scg704,
[132] 		133 x_12_CHINA,
[133] 		134 Hydnum_aerostatisporum_MR00311_USA,
[134] 		135 Hydnum_aerostatisporum_RAS157_USA,
[135] 		136 Hydnum_aerostatisporum_PC_0142474_USA_TYPE,
[136] 		137 Hydnum_subrufescens_HT_154_CANADA_TYPE,
[137] 		138 Hydnum_rufescens_HT_7839_ESTONIA,
[138] 		139 Hydnum_rufescens_H_6003708_FINLAND_EPITYPE,
[139] 		140 Hydnum_magnorufescens_TO_HG2818_ITALY_TYPE,
[140] 		141 Hydnum_magnorufescens_161209_SLOVENIA,
[141] 		142 Hydnum_ferruginescens_MH16005_USA_TYPE,
[142] 		143 Hydnum_ferruginescens_RAS229_USA,
[143] 		144 Hydnum_quebecense_49JD_USA,
[144] 		145 Hydnum_quebecense_CN9_USA,
[145] 		146 Hydnum_quebecense_HT_064_CANADA_TYPE,
[146] 		147 Hydnum_ellipsosporum_OS5579_GERMANY_TYPE,
[147] 		148 Hydnum_ellipsosporum_FD3281_SWITZERLAND,
[148] 		149 Hydnum_ellipsosporum_HT_036_FINLAND,
[149] 		150 Hydnum_sp_wi8T4spel_TAIWAN,
[150] 		151 Hydnum_sp_wi1A4spel_TAIWAN,
[151] 		152 Hydnum_umbilicatum_CORT_012241_USA_TYPE,
[152] 		153 Hydnum_umbilicatum_UBC_F28405_CANADA,
[153] 		154 Hydnum_subconnatum_RAS169_USA,
[154] 		155 Hydnum_subconnatum_RAS235_USA_TYPE,
[155] 		156 Hydnum_atlanticum_AJ1528_CANADA,
[156] 		157 Hydnum_atlanticum_AJ1732_CANADA_TYPE,
[157] 		158 Hydnum_cuspidatum_RAS205_USA,
[158] 		159 Hydnum_cuspidatum_RAS246_USA_TYPE,
[159] 		160 Hydnum_oregonense_RLP12318D_USA,
[160] 		161 Hydnum_oregonense_PNW_09_USA_TYPE,
[161] 		162 Hydnum_ovoideisporum_BIO_12683_SPAIN_TYPE,
[162] 		163 Hydnum_ovoideisporum_71106_SLOVENIA,
[163] 		164 Hydnum_subovoideisporum_H_6003707_FINLAND_TYPE,
[164] 		165 Hydnum_orientalbidum_FJAU66570,
[165] 		166 Hydnum_orientalbidum_TUMH64068_JAPAN,
[166] 		167 Hydnum_orientalbidum_SFC20150902_97_SOUTH_KOREA,
[167] 		168 x_4_CHINA,
[168] 		169 Hydnum_sp_16_BF2016_HKAS92350_CHINA,
[169] 		170 Hydnum_orientalbidum_voucher_GDGM93480_CHINA,
[170] 		171 Hydnum_sp_15_BF2016_HKAS93259_CHINA,
[171] 		172 Hydnum_sp_15_BF2016_HKAS55325_CHINA,
[172] 		173 Hydnum_minum_TUMH60737_JAPAN_TYPE,
[173] 		174 Hydnum_minum_IFP_019482_CHINA,
[174] 		175 Hydnum_longibasidium_IFP_019463_CHINA,
[175] 		176 Hydnum_longibasidium_IFP_019462_CHINA_TYPE,
[176] 		177 Hydnum_itachiharitake_TUMH_64033_JAPAN_TYPE,
[177] 		178 Hydnum_itachiharitake_TUMH_64032_JAPAN,
[178] 		179 Hydnum_paucispinum_NIBRFG0000508573_REPUBLIC_OF_KOREA,
[179] 		180 Hydnum_paucispinum_NIBRFG0000507153_VIETNAM,
[180] 		181 Hydnum_paucispinum_NIBRFG0000503828_VIETNAM_TYPE,
[181] 		182 Hydnum_bifurcatum_FJAU66562,
[182] 		183 Hydnum_bifurcatum_FJAU66563,
[183] 		184 Hydnum_tomaense_TUMH_64086_JAPAN_TYPE,
[184] 		185 Hydnum_tomaense_TUMH_64085_JAPAN,
[185] 		186 Hydnum_treui_KA0732_PAPUANEWGUINEA_TYPE,
[186] 		187 Hydnum_roseoalbum_MHKMU_WH_Zhang_606_CHINA_TYPE,
[187] 		188 Hydnum_roseoalbum_MHKMU_WH_Zhang_606_1_CHINA,
[188] 		189 Hydnum_treui_NKZeng8373_CHINA,
[189] 		190 Hydnum_treui_NKZeng8374_CHINA,
[190] 		191 Hydnum_zongolicense_MEXU_26248_MEXICO_TYPE,
[191] 		192 Hydnum_alboaurantiacum_RAS186_USA_TYPE,
[192] 		193 Hydnum_tangerinum_IFP_019473_CHINA_TYPE,
[193] 		194 Hydnum_tangerinum_IFP_019474_CHINA,
[194] 		195 Hydnum_tangerinum_IFP_019475_CHINA,
[195] 		196 Hydnum_minospororufescens_TUMH_64041_JAPAN_TYPE,
[196] 		197 Hydnum_minospororufescens_TUMH_64039_JAPAN,
[197] 		198 Hydnum_reginae_KM_265258_UK_TYPE,
[198] 		199 Hydnum_pallidum_r_TUF106235_ESTONIA,
[199] 		200 Hydnum_pallidum_a_MAFungi_40149_SPAIN,
[200] 		201 Sistotrema_muscicola_taxon_154757_FINLAND,
[201] 		202 Sistotrema_muscicola_KHL_11721_FINLAND,
[202] 		203 Hydnum_fibrillosum_9543TJB_COSTA_RICA_TYPE,
[203] 		204 Hydnum_fibrillosum_AC152_PANAMA,
[204] 		205 Hydnum_sp_GD1584_AUSTRALIA,
[205] 		206 Hydnum_sp_BH2066F_AUSTRALIA,
[206] 		207 Hydnum_sp_17_BF2016_GD1588_AUSTRALIA,
[207] 		208 x_8_AUSTRALIA,
[208] 		209 Hydnum_sp_17_BF2016_PERTH08072957_AUSTRALIA,
[209] 		210 Hydnum_sp_17_BF2016_PERTH07830742_AUSTRALIA,
[210] 		211 Hydnum_sp_17_BF2016_PDD98029_NEWZEALAND,
[211] 		212 Hydnum_sp_17_BF2016_PDD93275_NEWZEALAND,
[212] 		213 Hydnum_sp_SL1121_SINGAPORE,
[213] 		214 Hydnum_sp_FRI62832_MALAYSIA,
[214] 		215 Hydnum_sp_18_BF2016_PDD94968_NEWZEALAND,
[215] 		216 Hydnum_sp_18_BF2016_GD1589_AUSTRALIA,
[216] 		217 Hydnum_sp_18_BF2016_GD1590_AUSTRALIA,
[217] 		218 Hydnum_crocidens_PERTH08072965_AUSTRALIA,
[218] 		219 Hydnum_crocidens_PERTH08095981_AUSTRALIA,
[219] 		220 Hydnum_crocidens_PDD93278_NEWZEALAND,
[220] 		221 Hydnum_sp_19_BF2016_PERTH08091676_AUSTRALIA,
[221] 		222 Hydnum_sp_19_BF2016_PERTH08093865_AUSTRALIA,
[222] 		223 Hydnum_sp_19_BF2016_PERTH07608543_AUSTRALIA,
[223] 		224 Hydnum_sp_19_BF2016_PERTH08018413_AUSTRALIA,
[224] 		225 Hydnum_sp_PGK13_025_1_NEW_CALEDONIA,
[225] 		226 Hydnum_elatum_HKAS92352_SINGAPORE,
[226] 		227 Hydnum_elatum_FRI62309_MALAYSIA;
	TREE con_50_majrule = (202:0.00125197,201:0.001318888,(((((((((1:0.001911258,71:0.004817996):0.01135437,((((53:0.003227237,(54:0.001345682,55:0.001292137):0.003214114):0.00697438,(56:0.001382695,57:0.003220206):0.01179042):0.01694289,(((((58:0.001409781,59:0.001320881):0.003354752,(60:0.00133956,61:0.001340986,62:0.001370728,65:0.02425134):0.003164445):0.003309872,(63:0.001375056,64:0.001268598):0.00717067):0.005669094,(66:0.001319214,67:0.001314111):0.003136626):0.003021783,(68:0.001323915,69:0.00130317):0.009955654):0.006553731):0.003988147,70:0.006435404):0.009603153):0.006492955,(((((((2:0.001332304,3:0.001324724,4:0.001345801,(5:0.001375364,6:0.001306974,7:0.001239311,8:0.001325254):0.003441599):0.00570657,(9:0.001349772,10:0.001370839,11:0.001340385):0.008743604):0.005753558,(((((12:0.001303981,13:0.001296997):0.003135173,14:0.001403963):0.00326428,(15:0.001278586,16:0.001278611):0.003175762):0.01098548,17:0.001365114,18:0.001315915,19:0.001309039,20:0.006042831,(24:0.001333103,25:0.00134785):0.005215236):0.006837386,((21:0.001282239,22:0.001303073):0.00309066,23:0.002293552):0.005291904):0.003151213):0.003826618,((26:0.001297822,27:0.00126343):0.01666171,(28:0.006271386,29:0.001766369):0.02116884):0.006845837):0.009309158,(((30:0.001260773,31:0.001312542):0.004909499,(32:0.001215379,33:0.001301989):0.006969561):0.008283915,34:0.008395907):0.02255387):0.01084768,((((205:0.09525653,(213:0.001293312,214:0.003025071):0.06318838):0.04216511,(((206:0.001240824,207:0.001232608,208:0.001226977):0.003029441,(209:0.001296451,210:0.001242283):0.003468459):0.0146542,(211:0.001278518,212:0.001315289):0.002962162):0.03478939):0.02893137,((((221:0.001185338,222:0.001138482):0.002765045,223:0.001166214):0.004315451,224:0.001529075):0.09709909,225:0.09385154):0.03305584):0.01756734,(215:0.001208547,216:0.001244459,217:0.001250969):0.09959051):0.04591695):0.004818962,((((89:0.01092444,90:0.007143891):0.003301947,((91:0.001320375,92:0.001316772):0.006177452,((93:0.001285235,96:0.001301191):0.002899151,(94:0.001502779,95:0.001490458):0.002669036):0.009086353):0.01197308):0.01150262,(((193:0.001308028,194:0.001386447,195:0.00133092):0.003402535,(196:0.001343886,197:0.001395461):0.005154171):0.02818028,(218:0.001352843,219:0.001354662,220:0.02173876):0.1147305):0.008657747):0.008189096,(((97:0.001245355,98:0.00124635,99:0.00127338):0.01092277,(((100:0.001300142,101:0.001239317,102:0.001240266):0.0121968,(103:0.001302265,104:0.001342862):0.003154939,(((105:0.001304726,106:0.001284029):0.00489997,107:0.001268468,108:0.001276899,109:0.00121937):0.006834815,(110:0.003063131,111:0.001296508):0.002928496):0.01026198):0.005604695,(112:0.001328913,113:0.001243225):0.0211864):0.0166481):0.005978134,((((((116:0.001288697,117:0.001204423):0.01025322,118:0.001231628,119:0.001281366,120:0.001274795,121:0.001226306,122:0.001267099,123:0.003150811,124:0.001271132,125:0.001307187):0.003092146,126:0.001292627,127:0.001271548):0.003144601,(128:0.00146138,129:0.00122917,130:0.001373292,131:0.001254027,132:0.001270728,133:0.007450066):0.007176264):0.0155647,(134:0.001354252,135:0.001283341,136:0.001608401,137:0.005021431):0.00843912):0.006809343,(138:0.00136601,139:0.001303179):0.01085395):0.01479479,(((140:0.001293261,141:0.00127888):0.01060345,(142:0.001241904,143:0.00121397):0.01068558):0.01444804,(((175:0.001209499,176:0.001267447):0.00272666,(177:0.001242281,178:0.001270644):0.00559077):0.03163988,(179:0.001260371,180:0.001319766,181:0.002527523):0.03466968):0.02954432):0.01321931,(((144:0.001272622,145:0.001298381,146:0.001244678):0.02615311,((((147:0.001278751,148:0.001248343,149:0.001274645):0.003121343,(150:0.003069175,151:0.001248816):0.006941853):0.005901014,(152:0.01046334,153:0.003521333):0.005255826):0.006044399,(158:0.002887185,159:0.004824659):0.01545811):0.006898305):0.02073162,((((154:0.001743419,155:0.001256673):0.0114464,(160:0.001249995,161:0.003091367):0.02665392):0.005439923,(156:0.001352571,157:0.001401334):0.01531214):0.01274514,(203:0.001306213,204:0.00131376):0.05929401):0.01341202):0.01455053,(162:0.001308126,163:0.001240068,164:0.008660631):0.03654145):0.007677165):0.02284259):0.009055405):0.009728438,(51:0.00133116,52:0.001283094):0.02218788,(((74:0.001270283,75:0.001318244,(76:0.001413328,77:0.001301502):0.003314624):0.02562144,((78:0.001309879,79:0.001310799,(80:0.001333661,81:0.001339065):0.02027037,82:0.001323795,83:0.001320517,(84:0.001286738,85:0.001271478):0.003032176):0.003165127,(86:0.001284119,87:0.001296925):0.009672604):0.0039193):0.009206733,(88:0.001480857,192:0.006012517):0.03055959):0.004868255):0.006914527,(173:0.001796633,174:0.003412674):0.05358805):0.008716845,(((((35:0.003231076,36:0.001311876,37:0.001274623,38:0.001275272,39:0.003179909):0.003244255,((40:0.001269498,41:0.001284607,42:0.001293887):0.003057,43:0.001200404,44:0.001304052):0.003172823):0.01137374,(47:0.006858972,(48:0.001290387,49:0.001310527,50:0.001229795):0.00376021):0.01240644):0.00326149,(45:0.001327001,46:0.001343098):0.003531857):0.01810619,(198:0.001232235,199:0.001221754,200:0.00121185):0.04894803):0.01197713,(114:0.00125355,115:0.001242566):0.02716121,(171:0.001348888,172:0.001348648):0.04742774,(((182:0.001309397,183:0.001232989):0.003086905,184:0.001269093,185:0.001295036,186:0.004832573,(187:0.001331063,188:0.00124296):0.00700436,(189:0.001347006,190:0.001278662):0.008839125):0.009096331,191:0.01016367):0.02965663):0.008703948,(72:0.001250725,73:0.001277175):0.01890724):0.01859134,(165:0.001240652,166:0.001254494,167:0.001269119,168:0.001295722,169:0.001225062,170:0.001231796):0.03718792):0.0227903,(226:0.007278427,227:0.00840905):0.1582872):0.1350624);

END;


BEGIN ASSUMPTIONS;
	TYPESET * UNTITLED   =  unord:  1 -  777;

END;

BEGIN NOTES;

	TAXABITS   TAXA = Taxa NAME = newlyAddedTaxon on =  1 -  227;

END;

BEGIN CODONS;
	CODESET * UNTITLED   =  universal:  1 -  777;


END;

BEGIN MESQUITECHARMODELS;
	ProbModelSet * UNTITLED   =  'Jukes-Cantor':  1 -  777;
END;

BEGIN TREES;
	Title Imported_trees;
	LINK Taxa = Taxa;
	TRANSLATE
[0] 		1 'Hydnum_pallidomarginatum_MHKMU_LP_Tang_3453_CHINA',
[1] 		2 'Hydnum_sphaericum_Wei_10300_CHINA',
[2] 		3 'Hydnum_sphaericum_IFP_019470_CHINA_TYPE',
[3] 		4 'Hydnum_sphaericum_IFP_019471_CHINA',
[4] 		5 'Hydnum_sphaericum_MHKMU_X_Na149_CHINA',
[5] 		6 'Hydnum_flosculum_Cui_23128_CHINA_TYPE',
[6] 		7 'Hydnum_flosculum_Cui_23131_CHINA',
[7] 		8 'Hydnum_flosculum_Cui_22857_CHINA',
[8] 		9 'x_19_CHINA',
[9] 		10 'Hydnum_sinorepandnum_voucher_GDGM82416_CHINA',
[10] 		11 'Hydnum_sinorepandnum_voucher_GDGM82382_CHINA',
[11] 		12 'Hydnum_repandoorientale_TUMH60745_JAPAN_TYPE',
[12] 		13 'Hydnum_repandoorientale_TUMH60746_JAPAN',
[13] 		14 'Hydnum_subalpinum_TUMH_64630_JAPAN',
[14] 		15 'Hydnum_cf_subalpinum_voucher_GDGM83086_CHINA',
[15] 		16 'x_43_CHINA',
[16] 		17 'Hydnum_repandum_HKAS93253_GERMANY',
[17] 		18 'Hydnum_repandum_H_6003710_FINLAND_EPITYPE',
[18] 		19 'x_17_FRANCE',
[19] 		20 'x_16_FRANCE',
[20] 		21 'Hydnum_neorepandum_HT_095_CANADA_TYPE',
[21] 		22 'Hydnum_neorepandum_HT_086_CANADA',
[22] 		23 'Hydnum_washingtonianum_214',
[23] 		24 'Hydnum_boreorepandum_H_6003711_FINLAND_TYPE',
[24] 		25 'Hydnum_boreorepandum_HT_1679_FINLAND',
[25] 		26 'Hydnum_vagabundum_CLO4985_USA_TYPE',
[26] 		27 'Hydnum_vagabundum_10782TJB_USA',
[27] 		28 'Hydnum_formosum_CO5236_PANAMA_TYPE',
[28] 		29 'Hydnum_formosum_AEFM1079_COSTA_RICA',
[29] 		30 'Hydnum_subolympicum_F1188765_USA',
[30] 		31 'Hydnum_subolympicum_DAOM744368_CANADA',
[31] 		32 'Hydnum_olympicum_HT_134_USA_TYPE',
[32] 		33 'Hydnum_olympicum_SAT_05_USA',
[33] 		34 'Hydnum_slovenicum_LJU_1338_SLOVENIA_TYPE',
[34] 		35 'Hydnum_pinicola_SFC20180928_18_SOUTH_KOREA',
[35] 		36 'Hydnum_pinicola_TUMH_64004_JAPAN_TYPE',
[36] 		37 'Hydnum_pinicola_TUMH_64000_JAPAN',
[37] 		38 'Hydnum_pinicola_TUMH_64002_JAPAN',
[38] 		39 'Hydnum_pinicola_TUMH_64003_JAPAN',
[39] 		40 'Hydnum_pinicola_voucher_GDGM93020_CHINA',
[40] 		41 scg1124,
[41] 		42 scg1128,
[42] 		43 'Hydnum_pinicola_voucher_GDGM83047_CHINA',
[43] 		44 scg1127,
[44] 		45 'Hydnum_albomagnum_131LL_DOMINICAN_REPUBLIC',
[45] 		46 'Hydnum_albomagnum_RAS231_USA_EPITYPE',
[46] 		47 'Hydnum_subcremeoalbum_TUF110688_PAPANEWGUINEA',
[47] 		48 'Hydnum_cremeoalbum_TUMH60740_JAPAN_TYPE',
[48] 		49 'Hydnum_cremeoalbum_HKAS92345_CHINA',
[49] 		50 'Hydnum_cremeoalbum_GDGM93011_CHINA',
[50] 		51 'Hydnum_aurantiascens_MES_3176_BELIZE',
[51] 		52 'Hydnum_aurantiascens_14LL_BELIZE_TYPE',
[52] 		53 'Hydnum_subtilior_Cif3425_MEXICO',
[53] 		54 'Hydnum_subtilior_RAS180_USA',
[54] 		55 'Hydnum_subtilior_TENN_073034_USA_TYPE',
[55] 		56 'Hydnum_albopallidum_TUMH_63999_JAPAN',
[56] 		57 'Hydnum_albopallidum_TUMH_63997_JAPAN_TYPE',
[57] 		58 'Hydnum_khanspurense_PAKISTAN_KH_09_LAN88021_TYPE',
[58] 		59 'Hydnum_khanspurense_PAKISTAN_KH_50_LAN29722',
[59] 		60 'Hydnum_pallidomarginatum_SFC20180705_81_REPUBLIC_OF_KOREA',
[60] 		61 'Hydnum_pallidomarginatum_IFP_019468_CHINA_TYPE',
[61] 		62 'x_49_CHINA',
[62] 		63 'Hydnum_tottoriense_TUMH_64091_JAPAN_TYPE',
[63] 		64 'Hydnum_tottoriense_TUMH_64092_JAPAN',
[64] 		65 'Hydnum_flabellatum_IFP_019459_CHINA_TYPE',
[65] 		66 'Hydnum_ibericum_MAfungi_3457_SPAIN',
[66] 		67 'Hydnum_ibericum_BIO_12330_SPAIN_TYPE',
[67] 		68 'Hydnum_vesterholtii_BIO_10429_FRANCE_TYPE',
[68] 		69 'Hydnum_vesterholtii_BIO_10452_SPAIN',
[69] 		70 'Hydnum_erectum_gui0024_CHINA',
[70] 		71 'Hydnum_flavosquamosum_MHKMU_LP_Tang_3454_CHINA_TYPE',
[71] 		72 'Hydnum_albidum_10640TJB_USA_EPITYPE',
[72] 		73 'Hydnum_albidum_AH179NBM_CANADA',
[73] 		74 'Hydnum_microcarpum_voucher_GDGM879021_CHINA',
[74] 		75 'Hydnum_microcarpum_voucher_GDGM87902_CHINA',
[75] 		76 'x_24',
[76] 		77 'x_25',
[77] 		78 'Hydnum_tenuistipitum_IFP_019476_CHINA_TYPE',
[78] 		79 'Hydnum_tenuistipitum_IFP_019477_CHINA',
[79] 		80 'Hydnum_brevispinum_IFP_019464_CHINA_TYPE',
[80] 		81 'Hydnum_brevispinum_IFP_019465_CHINA',
[81] 		82 'Hydnum_sp_voucher_GDGM92097_CHINA',
[82] 		83 'Hydnum_sp_voucher_GDGM91207_CHINA',
[83] 		84 'x_26',
[84] 		85 'x_28',
[85] 		86 'Hydnum_alboluteum_TUMH_63992_JAPAN',
[86] 		87 'Hydnum_alboluteum_TUMH_63988_JAPAN_TYPE',
[87] 		88 'Hydnum_alboaurantiacum_AJ1766_CANADA',
[88] 		89 'Hydnum_albertense_HT_354_CANADA_TYPE',
[89] 		90 'Hydnum_melleopallidum_UBC_F17492_CANADA_TYPE',
[90] 		91 'Hydnum_pallidocroceum_IFP_019466_CHINA_TYPE',
[91] 		92 'Hydnum_pallidocroceum_IFP_019467_CHINA',
[92] 		93 'Hydnum_jussii_H_6003709_FINLAND_TYPE',
[93] 		94 'Hydnum_jussii_IFP_019485_CHINA',
[94] 		95 'Hydnum_jussii_IFP_019486_CHINA',
[95] 		96 'x_15_CHINA',
[96] 		97 'Hydnum_melitosarx_HT_056_USA_TYPE',
[97] 		98 'Hydnum_melitosarx_K_176869_UK',
[98] 		99 'Hydnum_melitosarx_voucher_GDGM84518_CHINA',
[99] 		100 'Hydnum_canadense_RAS100_USA',
[100] 		101 'Hydnum_canadense_HT_006_CANADA_TYPE',
[101] 		102 'Hydnum_canadense_AJ1769NBM_CANADA',
[102] 		103 'Hydnum_sp_2_BF2016_HKAS92340_CHINA',
[103] 		104 'Hydnum_sp_2_BF2016_F1187537_CANADA',
[104] 		105 'Hydnum_persicinum_44LL_BELIZE_TYPE',
[105] 		106 'Hydnum_persicinum_MES_3199_BELIZE',
[106] 		107 'Hydnum_mulsicolor_RAS023_USA',
[107] 		108 'Hydnum_mulsicolor_LJU_1336_SLOVENIA_TYPE',
[108] 		109 'Hydnum_mulsicolor_RAS108_USA',
[109] 		110 'Hydnum_submulsicolor_HT_132_CANADA_TYPE',
[110] 		111 'Hydnum_submulsicolor_AJ1570NBM_CANADA',
[111] 		112 'Hydnum_sp_HKAS57385_CHINA',
[112] 		113 'Hydnum_longipes_voucher_GDGM82458_CHINA',
[113] 		114 'Hydnum_flavidocanum_IFP_019460_CHINA_TYPE',
[114] 		115 'Hydnum_flavidocanum_IFP_019461_CHINA',
[115] 		116 'Hydnum_fulvostriatum_FJAU66566',
[116] 		117 'Hydnum_fulvostriatum_FJAU66567',
[117] 		118 'Hydnum_crassipedum_FJAU66572',
[118] 		119 'Hydnum_crassipedum_FJAU66573',
[119] 		120 'Hydnum_subberkeleyanum_TUMH_64075_JAPAN_TYPE',
[120] 		121 'Hydnum_roseotangerinum_MHKMU_LP_Tang_3458_CHINA_TYPE',
[121] 		122 'Hydnum_roseotangerinum_MHKMU_LP_Tang_3458_1_CHINA',
[122] 		123 'Hydnum_subberkeleyanum_TUMH_64081_JAPAN',
[123] 		124 'Hydnum_ventricosum_IFP_019479_CHINA',
[124] 		125 'Hydnum_ventricosum_IFP_019478_CHINA_TYPE',
[125] 		126 'Hydnum_albomarginatum_FJAU66574',
[126] 		127 'Hydnum_albomarginatum_FJAU66575',
[127] 		128 'Hydnum_berkeleyanum_HKAS77834_CHINA',
[128] 		129 'Hydnum_berkeleyanum_CAL_1656_INDIA_TYPE',
[129] 		130 'x_18_CHINA',
[130] 		131 scg790,
[131] 		132 scg704,
[132] 		133 'x_12_CHINA',
[133] 		134 'Hydnum_aerostatisporum_MR00311_USA',
[134] 		135 'Hydnum_aerostatisporum_RAS157_USA',
[135] 		136 'Hydnum_aerostatisporum_PC_0142474_USA_TYPE',
[136] 		137 'Hydnum_subrufescens_HT_154_CANADA_TYPE',
[137] 		138 'Hydnum_rufescens_HT_7839_ESTONIA',
[138] 		139 'Hydnum_rufescens_H_6003708_FINLAND_EPITYPE',
[139] 		140 'Hydnum_magnorufescens_TO_HG2818_ITALY_TYPE',
[140] 		141 'Hydnum_magnorufescens_161209_SLOVENIA',
[141] 		142 'Hydnum_ferruginescens_MH16005_USA_TYPE',
[142] 		143 'Hydnum_ferruginescens_RAS229_USA',
[143] 		144 'Hydnum_quebecense_49JD_USA',
[144] 		145 'Hydnum_quebecense_CN9_USA',
[145] 		146 'Hydnum_quebecense_HT_064_CANADA_TYPE',
[146] 		147 'Hydnum_ellipsosporum_OS5579_GERMANY_TYPE',
[147] 		148 'Hydnum_ellipsosporum_FD3281_SWITZERLAND',
[148] 		149 'Hydnum_ellipsosporum_HT_036_FINLAND',
[149] 		150 'Hydnum_sp_wi8T4spel_TAIWAN',
[150] 		151 'Hydnum_sp_wi1A4spel_TAIWAN',
[151] 		152 'Hydnum_umbilicatum_CORT_012241_USA_TYPE',
[152] 		153 'Hydnum_umbilicatum_UBC_F28405_CANADA',
[153] 		154 'Hydnum_subconnatum_RAS169_USA',
[154] 		155 'Hydnum_subconnatum_RAS235_USA_TYPE',
[155] 		156 'Hydnum_atlanticum_AJ1528_CANADA',
[156] 		157 'Hydnum_atlanticum_AJ1732_CANADA_TYPE',
[157] 		158 'Hydnum_cuspidatum_RAS205_USA',
[158] 		159 'Hydnum_cuspidatum_RAS246_USA_TYPE',
[159] 		160 'Hydnum_oregonense_RLP12318D_USA',
[160] 		161 'Hydnum_oregonense_PNW_09_USA_TYPE',
[161] 		162 'Hydnum_ovoideisporum_BIO_12683_SPAIN_TYPE',
[162] 		163 'Hydnum_ovoideisporum_71106_SLOVENIA',
[163] 		164 'Hydnum_subovoideisporum_H_6003707_FINLAND_TYPE',
[164] 		165 'Hydnum_orientalbidum_FJAU66570',
[165] 		166 'Hydnum_orientalbidum_TUMH64068_JAPAN',
[166] 		167 'Hydnum_orientalbidum_SFC20150902_97_SOUTH_KOREA',
[167] 		168 'x_4_CHINA',
[168] 		169 'Hydnum_sp_16_BF2016_HKAS92350_CHINA',
[169] 		170 'Hydnum_orientalbidum_voucher_GDGM93480_CHINA',
[170] 		171 'Hydnum_sp_15_BF2016_HKAS93259_CHINA',
[171] 		172 'Hydnum_sp_15_BF2016_HKAS55325_CHINA',
[172] 		173 'Hydnum_minum_TUMH60737_JAPAN_TYPE',
[173] 		174 'Hydnum_minum_IFP_019482_CHINA',
[174] 		175 'Hydnum_longibasidium_IFP_019463_CHINA',
[175] 		176 'Hydnum_longibasidium_IFP_019462_CHINA_TYPE',
[176] 		177 'Hydnum_itachiharitake_TUMH_64033_JAPAN_TYPE',
[177] 		178 'Hydnum_itachiharitake_TUMH_64032_JAPAN',
[178] 		179 'Hydnum_paucispinum_NIBRFG0000508573_REPUBLIC_OF_KOREA',
[179] 		180 'Hydnum_paucispinum_NIBRFG0000507153_VIETNAM',
[180] 		181 'Hydnum_paucispinum_NIBRFG0000503828_VIETNAM_TYPE',
[181] 		182 'Hydnum_bifurcatum_FJAU66562',
[182] 		183 'Hydnum_bifurcatum_FJAU66563',
[183] 		184 'Hydnum_tomaense_TUMH_64086_JAPAN_TYPE',
[184] 		185 'Hydnum_tomaense_TUMH_64085_JAPAN',
[185] 		186 'Hydnum_treui_KA0732_PAPUANEWGUINEA_TYPE',
[186] 		187 'Hydnum_roseoalbum_MHKMU_WH_Zhang_606_CHINA_TYPE',
[187] 		188 'Hydnum_roseoalbum_MHKMU_WH_Zhang_606_1_CHINA',
[188] 		189 'Hydnum_treui_NKZeng8373_CHINA',
[189] 		190 'Hydnum_treui_NKZeng8374_CHINA',
[190] 		191 'Hydnum_zongolicense_MEXU_26248_MEXICO_TYPE',
[191] 		192 'Hydnum_alboaurantiacum_RAS186_USA_TYPE',
[192] 		193 'Hydnum_tangerinum_IFP_019473_CHINA_TYPE',
[193] 		194 'Hydnum_tangerinum_IFP_019474_CHINA',
[194] 		195 'Hydnum_tangerinum_IFP_019475_CHINA',
[195] 		196 'Hydnum_minospororufescens_TUMH_64041_JAPAN_TYPE',
[196] 		197 'Hydnum_minospororufescens_TUMH_64039_JAPAN',
[197] 		198 'Hydnum_reginae_KM_265258_UK_TYPE',
[198] 		199 'Hydnum_pallidum_r_TUF106235_ESTONIA',
[199] 		200 'Hydnum_pallidum_a_MAFungi_40149_SPAIN',
[200] 		201 'Sistotrema_muscicola_taxon_154757_FINLAND',
[201] 		202 'Sistotrema_muscicola_KHL_11721_FINLAND',
[202] 		203 'Hydnum_fibrillosum_9543TJB_COSTA_RICA_TYPE',
[203] 		204 'Hydnum_fibrillosum_AC152_PANAMA',
[204] 		205 'Hydnum_sp_GD1584_AUSTRALIA',
[205] 		206 'Hydnum_sp_BH2066F_AUSTRALIA',
[206] 		207 'Hydnum_sp_17_BF2016_GD1588_AUSTRALIA',
[207] 		208 'x_8_AUSTRALIA',
[208] 		209 'Hydnum_sp_17_BF2016_PERTH08072957_AUSTRALIA',
[209] 		210 'Hydnum_sp_17_BF2016_PERTH07830742_AUSTRALIA',
[210] 		211 'Hydnum_sp_17_BF2016_PDD98029_NEWZEALAND',
[211] 		212 'Hydnum_sp_17_BF2016_PDD93275_NEWZEALAND',
[212] 		213 'Hydnum_sp_SL1121_SINGAPORE',
[213] 		214 'Hydnum_sp_FRI62832_MALAYSIA',
[214] 		215 'Hydnum_sp_18_BF2016_PDD94968_NEWZEALAND',
[215] 		216 'Hydnum_sp_18_BF2016_GD1589_AUSTRALIA',
[216] 		217 'Hydnum_sp_18_BF2016_GD1590_AUSTRALIA',
[217] 		218 'Hydnum_crocidens_PERTH08072965_AUSTRALIA',
[218] 		219 'Hydnum_crocidens_PERTH08095981_AUSTRALIA',
[219] 		220 'Hydnum_crocidens_PDD93278_NEWZEALAND',
[220] 		221 'Hydnum_sp_19_BF2016_PERTH08091676_AUSTRALIA',
[221] 		222 'Hydnum_sp_19_BF2016_PERTH08093865_AUSTRALIA',
[222] 		223 'Hydnum_sp_19_BF2016_PERTH07608543_AUSTRALIA',
[223] 		224 'Hydnum_sp_19_BF2016_PERTH08018413_AUSTRALIA',
[224] 		225 'Hydnum_sp_PGK13_025_1_NEW_CALEDONIA',
[225] 		226 'Hydnum_elatum_HKAS92352_SINGAPORE',
[226] 		227 'Hydnum_elatum_FRI62309_MALAYSIA';
	TREE Imported_tree_1 = 0;

END;


Begin MESQUITE;
		MESQUITESCRIPTVERSION 2;
		TITLE AUTO;
		tell ProjectCoordinator;
		timeSaved 1763046885242;
		getEmployee #mesquite.minimal.ManageTaxa.ManageTaxa;
		tell It;
			setID 0 2562531294871330751;
			setID 1 2304430224092723505;
		endTell;
		getEmployee #mesquite.charMatrices.ManageCharacters.ManageCharacters;
		tell It;
			setID 0 4041437758998430021;
			mqVersion 304;
			checksumv 0 3 2498313591 null  getNumChars 777 numChars 777 getNumTaxa 227 numTaxa 227   short true   bits 2305843009213693967   states 15   sumSquaresStatesOnly 3031458.0 sumSquares -8.301034833169298E19 longCompressibleToShort false usingShortMatrix true   NumFiles 1 NumMatrices 1;
			mqVersion;
		endTell;
		getWindow;
		tell It;
			suppress;
			setResourcesState false false 267;
			setPopoutState 300;
			setExplanationSize 0;
			setAnnotationSize 0;
			setFontIncAnnot 0;
			setFontIncExp 0;
			setSize 700 500;
			setLocation 820 253;
			setFont SanSerif;
			setFontSize 10;
			getToolPalette;
			tell It;
			endTell;
			desuppress;
		endTell;
		getEmployee  #mesquite.charMatrices.BasicDataWindowCoord.BasicDataWindowCoord;
		tell It;
			showDataWindow #4041437758998430021 #mesquite.charMatrices.BasicDataWindowMaker.BasicDataWindowMaker;
			tell It;
				getWindow;
				tell It;
					setExplanationSize 30;
					setAnnotationSize 20;
					setFontIncAnnot 0;
					setFontIncExp 0;
					setSize 433 428;
					setLocation 820 253;
					setFont SanSerif;
					setFontSize 10;
					getToolPalette;
					tell It;
					endTell;
					setActive;
					setTool mesquite.charMatrices.BasicDataWindowMaker.BasicDataWindow.arrow;
					colorCells  #mesquite.charMatrices.ColorByState.ColorByState;
				tell It;
					setStateLimit 9;
					toggleUniformMaximum on;
				endTell;
					colorRowNames  #mesquite.charMatrices.TaxonGroupColor.TaxonGroupColor;
					colorColumnNames  #mesquite.charMatrices.CharGroupColor.CharGroupColor;
					colorText  #mesquite.charMatrices.NoColor.NoColor;
					setBackground White;
					toggleShowNames on;
					toggleShowTaxonNames on;
					toggleTight off;
					toggleThinRows off;
					toggleShowChanges off;
					toggleSeparateLines off;
					toggleShowStates on;
					toggleAutoWCharNames off;
					toggleAutoTaxonNames off;
					toggleShowDefaultCharNames off;
					toggleConstrainCW on;
					toggleBirdsEye off;
					toggleShowPaleGrid off;
					toggleShowPaleCellColors off;
					toggleShowPaleExcluded off;
					togglePaleInapplicable on;
					toggleShowBoldCellText off;
					toggleAllowAutosize off;
					toggleColorsPanel off;
					toggleLinkedScrolling on;
					toggleScrollLinkedTables off;
				endTell;
				showWindow;
				getWindow;
				tell It;
					forceAutosize;
				endTell;
				getEmployee #mesquite.charMatrices.ColorCells.ColorCells;
				tell It;
					setColor Red;
					removeColor off;
				endTell;
				getEmployee #mesquite.categ.StateNamesStrip.StateNamesStrip;
				tell It;
					showStrip off;
				endTell;
				getEmployee #mesquite.charMatrices.AnnotPanel.AnnotPanel;
				tell It;
					togglePanel off;
				endTell;
				getEmployee #mesquite.charMatrices.CharReferenceStrip.CharReferenceStrip;
				tell It;
					showStrip off;
				endTell;
				getEmployee #mesquite.charMatrices.QuickKeySelector.QuickKeySelector;
				tell It;
					autotabOff;
				endTell;
				getEmployee #mesquite.charMatrices.SelSummaryStrip.SelSummaryStrip;
				tell It;
					showStrip off;
				endTell;
				getEmployee #mesquite.align.AlignToDropped.AlignToDropped;
				tell It;
					gapCosts 8 3 2 2;
					subCosts  10 5 10 10 10 5 5 10 10 10 5 10;
				endTell;
				getEmployee #mesquite.molec.ColorByAA.ColorByAA;
				tell It;
					emphasizeDegeneracy off;
				endTell;
				getEmployee #mesquite.molec.SequenceInfoEditor.SequenceInfoEditor;
				tell It;
					panelOpen false;
				endTell;
			endTell;
		endTell;
		endTell;
end;
