# Supplementary material for: Multi-gene phylogeny and taxonomy of Hydnum (Hydnaceae, Cantharellales) including a global phylogeny of ITS sequences for the genus
Source: IMA Fungus. 2026 Feb 3;17:e172544. doi: 10.3897/imafungus.17.172544 (PMC12892097; doi:10.3897/imafungus.17.172544)
Supplement: Supplementary material 6 — Supplementary information 6 [file imafungus-17-e172544-s006.nex]

#NEXUS
[written Thu Nov 13 23:16:18 CST 2025 by Mesquite  version 3.04 (build 725) at LAPTOP-PL9TMSCI/192.168.1.103]

BEGIN TAXA;
	TITLE Taxa;
	DIMENSIONS NTAX=91;
	TAXLABELS
		'Hydnum_pallidomarginatum_MHKMU_LP_Tang_3453_CHINA' 'Hydnum_flavosquamosum_MHKMU_LP_Tang_3454_CHINA_TYPE' 'Hydnum_pallidomarginatum_IFP_019468_CHINA_TYPE' 'Hydnum_flabellatum_IFP_019459_CHINA_TYPE' 'Hydnum_pallidomarginatum_SFC20180705_81_REPUBLIC_OF_KOREA' 'Hydnum_erectum_gui0024_CHINA' 'Hydnum_albopallidum_TUMH_63997_JAPAN_TYPE' 'Hydnum_sphaericum_Wei_10300_CHINA' 'Hydnum_sphaericum_IFP_019470_CHINA_TYPE' 'Hydnum_sphaericum_IFP_019471_CHINA' 'Hydnum_sphaericum_MHKMU_X_Na149_CHINA' 'Hydnum_sinorepandnum_voucher_GDGM82416_CHINA' 'Hydnum_sinorepandnum_voucher_GDGM82382_CHINA' 'Hydnum_subalpinum_TUMH_64016_JAPAN_TYPE' 'Hydnum_subalpinum_TUMH_64630_JAPAN' 'Hydnum_subolympicum_F1188765_USA' 'Hydnum_mulsicolor_RAS108_USA' 'Hydnum_sp_2_BF2016_HKAS92340_CHINA' scg720 'Hydnum_melitosarx_voucher_GDGM84518_CHINA' 'Hydnum_roseotangerinum_MHKMU_LP_Tang_3458_CHINA_TYPE' 'Hydnum_roseotangerinum_MHKMU_LP_Tang_3458_1_CHINA' 'x_12_CHINA' scg790 'Hydnum_ventricosum_IFP_019478_CHINA_TYPE' 'Hydnum_ventricosum_IFP_019479_CHINA' 'x_18_CHINA' 'Hydnum_berkeleyanum_HKAS77834_CHINA' 'Hydnum_berkeleyanum_CAL_1656_INDIA_TYPE' 'Hydnum_aerostatisporum_RAS157_USA' 'Hydnum_pallidocroceum_IFP_019466_CHINA_TYPE' 'Hydnum_pallidocroceum_IFP_019467_CHINA' 'Hydnum_paucispinum_NIBRFG0000508573_REPUBLIC_OF_KOREA' 'Hydnum_paucispinum_NIBRFG0000507153_VIETNAM' 'Hydnum_paucispinum_NIBRFG0000503828_VIETNAM_TYPE' 'Hydnum_longibasidium_IFP_019462_CHINA_TYPE' 'Hydnum_longibasidium_IFP_019463_CHINA' 'Hydnum_itachiharitake_TUMH_64032_JAPAN' 'Hydnum_ellipsosporum_FD3281_SWITZERLAND' 'Hydnum_magnorufescens_161209_SLOVENIA' 'Hydnum_jussii_IFP_019485_CHINA' 'Hydnum_jussii_IFP_019486_CHINA' 'Hydnum_flosculum_Cui_22857_CHINA' 'Hydnum_pinicola_SFC20180928_18_SOUTH_KOREA' scg1128 'Hydnum_pinicola_voucher_GDGM93020_CHINA' 'Hydnum_pinicola_voucher_GDGM83047_CHINA' scg1127 scg1124 'Hydnum_cremeoalbum_HKAS92345_CHINA' 'Hydnum_cremeoalbum_GDGM93011_CHINA' 'x_24' 'x_25' 'Hydnum_microcarpum_voucher_GDGM87902_CHINA' 'Hydnum_minum_IFP_019482_CHINA' 'Hydnum_brevispinum_IFP_019464_CHINA_TYPE' 'Hydnum_brevispinum_IFP_019465_CHINA' 'Hydnum_flavidocanum_IFP_019460_CHINA_TYPE' 'Hydnum_flavidocanum_IFP_019461_CHINA' 'Hydnum_tangerinum_IFP_019473_CHINA_TYPE' 'Hydnum_tangerinum_IFP_019474_CHINA' 'Hydnum_tangerinum_IFP_019475_CHINA' 'Hydnum_sp_16_BF2016_HKAS92349_CHINA' 'Hydnum_orientalbidum_voucher_GDGM93480_CHINA' 'Hydnum_sp_16_BF2016_HKAS92350_CHINA' 'Hydnum_orientalbidum_SFC20150902_97_SOUTH_KOREA' 'x_26' 'Hydnum_sp_voucher_GDGM91207_CHINA' 'x_28' 'Hydnum_tenuistipitum_IFP_019476_CHINA_TYPE' 'Hydnum_tenuistipitum_IFP_019477_CHINA' 'Hydnum_sp_voucher_GDGM92097_CHINA' 'Sistotrema_muscicola_taxon_154757_FINLAND' 'Sistotrema_muscicola_KHL_11721_FINLAND' 'Hydnum_roseoalbum_MHKMU_WH_Zhang_606_CHINA_TYPE' 'Hydnum_roseoalbum_MHKMU_WH_Zhang_606_1_CHINA' 'Hydnum_treui_KA0732_PAPUANEWGUINEA_TYPE' 'Hydnum_tomaense_TUMH_64086_JAPAN_TYPE' 'Hydnum_treui_NKZeng8373_CHINA' 'Hydnum_treui_NKZeng8374_CHINA' 'Hydnum_sp_15_BF2016_HKAS93259_CHINA' 'Hydnum_crocidens_PERTH08072965_AUSTRALIA' 'Hydnum_crocidens_PERTH08095981_AUSTRALIA' 'Hydnum_elatum_FRI62309_MALAYSIA' 'Hydnum_sp_17_BF2016_GD1588_AUSTRALIA' 'Hydnum_sp_17_BF2016_PERTH07830742_AUSTRALIA' 'Hydnum_sp_17_BF2016_PDD98029_NEWZEALAND' 'Hydnum_sp_18_BF2016_GD1590_AUSTRALIA' 'Hydnum_sp_18_BF2016_GD1589_AUSTRALIA' 'Hydnum_sp_19_BF2016_PERTH08093865_AUSTRALIA' 'Hydnum_sp_19_BF2016_PERTH08018413_AUSTRALIA' 
	;

END;


BEGIN CHARACTERS;
	TITLE  Character_Matrix;
	LINK TAXA = Taxa;
	DIMENSIONS  NCHAR=874;
	FORMAT DATATYPE = DNA GAP = - MISSING = ?;
	MATRIX
	'Hydnum_pallidomarginatum_MHKMU_LP_Tang_3453_CHINA'        CTCTGGCTG-CCCGAGTTGTAATCTAGAGAAGTG-TTTTCTGTGCTGGACTGTGTTCAAGTTTCCTGGATATGGAACATCATAGAGGGTGAGAATCCCGTCCTTGACACAGG-TTC-CCAGTGC-TATGTGATGCACTCTCAACGAGTCGAGTTGTTTGGGATTGCAGCTCAAAATGGGAGGTAAATTCCTTCTAAAGCTAAATATTGGCGAGAGACCGATAGCGAACAAGTACCGTGAGGGAAAGATGAAAAGCACTTTGGAAAGAGAGTTAAACAGTACGTGAAATTGTTAAAAGGGAAACAATTGAAGTCAGTCGCATCTACTTGGACTCAGCCTTAC----TTTGG-TTTGGTGCATTTCCTTGT-GGATGGGCCAGTGTTCATG-TTGATTGCTGG-AAAAGGGGC-T--AGGGAATGTGG--CTCTTTT----GGGAGTG---TT-ATAGCCTTGGCTCATATACAGTGA--TTAATATGGAGTGGTACAGCATGCTTCGGTGGTGCTTGTGCTGGCATAATGGCTTTAAATGACCCGTCTTGAAACACGGACCAA-GGAGTCTAACATGTCTGCAAGTATTTGGGTGAT-AAACCC-------GAGTGCGTAATGAAAGTGA-TAGCTGGGAACCC---------------TGC------------------AAAGGGGGCACCAGTGCCCCGAGYGGATCTTC-TGTGATGCATCGGAGGTAGAGCATATATGTTGGGACCCGAAAGATGGTGAACTATGCCTGAATAGGGTGAAGCCAGAGGAAACTCTGGTG-GAGGCTCGTAGCGATTCTGACGTGCAAATCGATCGTCAAATTTGGGTATAGGGGCGAAAGACTAATC----
	'Hydnum_flavosquamosum_MHKMU_LP_Tang_3454_CHINA_TYPE'      CTCTGGCTG-CCCGAGTTGTAATCTAGAGAAGTG-TTTTCTGTGCTGGACTGTGTTCAAGTTTCCTGGATATGGAACATCATAGAGGGTGAGAATCCCGTCCTTGACACAGG-CTC-CCAGTGC-TATGTGATGCACTCTCAACGAGTCGAGTTGTTTGGGATTGCAGCTCAAAATGGGAGGTAAATTCCTTCTAAAGCTAAATATTGGCGAGAGACCGATAGCGAACAAGTACCGTGAGGGAAAGATGAAAAGCACTTTGGAAAGAGAGTTAAACAGTACGTGAAATTGTTAAAAGGGAAACAATTGAAGTCAGTCGCATCTACTTGGACTCAGCCTTAC----TTTGG-TTTGGTGCATTTCCTTGT-GGATGGGCCAGTGTTCATG-TTGATTGCTGG-AAAAGGGGC-T--AGGGAATGTGG--CTCTTTT----GGGAGTG---TT-ATAGCCTTGGCTCATATACAGTGA--TTAATATGGAGTGGTACAGCATGCTTCGGTGGTGCTTGTGCTGGCATAATGGCTTTAAATGACCCGTCTTGAAACACGGACCAA-GGAGTCTAACATGTCTGCAAGTATTTGGGTGAT-AAACCC-------GAGTGCGTAATGAAAGTGA-TAGCTGGGAACCC---------------TGC------------------AAAGGGGGCACCAGTGCCCCGAGCGGATCTTC-TGTGATGCATCGGAGGTAGAGCATATATGTTGGGACCCGAAAGATGGTGAACTATGCCTGAATAGGGTGAAGCCAGAGGAAACTCTGGTG-GAGGCTCGTAGCGATTCTGACGTGCAAATCGATCGTCAAATTTGGGTATAGGGGCGAAAGACTAATCGA--
	'Hydnum_pallidomarginatum_IFP_019468_CHINA_TYPE'           CTCTGGCTG-CCCGAGTTGTAATCTAGAGAAGTG-TTTTCTGTGCTGGACTGTGTTCAAGTTTCCTGGATATGGAACATCATAGAGGGTGAGAATCCCGTCCTTGACACAGACTTC-CCAGTGC-TATGTGATGCACTCTCAACGAGTCGAGTTGTTTGGGATTGCAGCTCAAAATGGGAGGTAAATTCCTTCTAAAGCTAAATATTGGCGAGAGACCGATAGCGAACAAGTACCGTGAGGGAAAGATGAAAAGCACTTTGGAAAGAGAGTTAAACAGTACGTGAAATTGTTAAAAGGGAAACAATTGAAGTCAGTCGCATCTACTTGGACTCAGCCTTAC----TTTGG-TTTGGTGCATTTCCTTGT-GGATGGGCCAGTGTTCATG-TTGATTGCTGG-AAAAGGGGC-T--AGGGAATGTGG--CTCTTTT----GGGAGTG---TT-ATAGCCTTGGCTCATATACAGTGA--TTAATATGGAGTGGTACAGCATGCTTCGGTGGTGCTTGTGCTGGCATAATGGCTTTAAATGACCCGTCTTGAAACACGGACCAA-GGAGTCTAACATGTCTGCAAGTATTTGGGTGAT-AAACCC-------GAGTGCGTAATGAAAGTGA-TAGCTGGGAACCC---------------TGT------------------AAAGGGGGCACCAGTGCCCCGAGTGGATCTTC-TGTGATGCATCGGAGGTAGAGCATATATGTTGGGACCCGAAAGATGGTGAACTATGCCTGAATAGGGTGAAGCCAGAGGAAACTCTGGTG-GAGGCTCGTAGCGATTCTGACGTGCAAATCGATCGTCAAATTTGGGTATAGGGGCGAAAGACTAATCGATC
	'Hydnum_flabellatum_IFP_019459_CHINA_TYPE'                 CTCTGGCTG-CCCGAGTTGTAATCTAGAGAAGTG-TTTTCTGTGCTGGACTGTGTTCAAGTTTCCTGGATATGGAACATCATAGAGGGTGAGAATCCCGTCCTTGACACAGACTTC-CCAGTGC-TATGTGATGCACTCTCAACGAGTCGAGTTGTTTGGGATTGCAGCTCAAAATGGGAGGTAAATTCCTTCTAAAGCTAAATATTGGCGAGAGACCGATAGCGAACAAGTACCGTGAGGGAAAGATGAAAAGCACTTTGGAAAGAGAGTTAAACAGTACGTGAAATTGTTAAAAGGGAAACAATTGAAGTCAGTCGCATCTACTTGGACTCAGCCTTAC----TTTGG-TTTGGTGCATTTCCTTGT-GGATGGGCCAGTGTTCATG-TTGATTGCTGG-AAAAGGGGC-T--AGGGAATGTGG--CTCTTTT----GGGAGTG---TT-ATAGCCTTGGCTCATATACAGTGA--TTAATATGGAGTGGTACAGCATGCTTCGGTGGTGCTTGTGCTGGCATAATGGCTTTAAATGACCCGTCTTGAAACACGGACCAA-GGAGTCTAACATGTCTGCAAGTATTTGGGTGAT-AAACCC-------GAGTGCGTAATGAAAGTGA-TAGCTGGGAACCC---------------TGT------------------AAAGGGGGCACCAGTGCCCCGAGTGGATCTTC-TGTGATGCATCGGAGGTAGAGCATATATGTTGGGACCCGAAAGATGGTGAACTATGCCTGAATAGGGTGAAGCCAGAGGAAACTCTGGTG-GAGGCTCGTAGCGATTCTGACGTGCAAATCGATCGTCAAATTTGGGTATAGGGGCGAAAGACTAATCGA--
	'Hydnum_pallidomarginatum_SFC20180705_81_REPUBLIC_OF_KOREA' CTCTGGCTG-CCCGAGTTGTAATCTAGAGAAGTG-TTTTCTGTGCTGGACTGTGTTCAAGTTTCCTGGATATGGAACATCATAGAGGGTGAGAATCCCGTCCTTGACACAGACTTC-CCAGTGC-TATGTGATGCACTCTCAACGAGTCGAGTTGTTTGGGATTGCAGCTCAAAATGGGAGGTAAATTCCTTCTAAAGCTAAATATTGGCGAGAGACCGATAGCGAACAAGTACCGTGAGGGAAAGATGAAAAGCACTTTGGAAAGAGAGTTAAACAGTACGTGAAATTGTTAAAAGGGAAACAATTGAAGTCAGTCGCATCTACTTGGACTCAGCCTTAC----TTTGG-TTTGGTGCATTTCCTTGT-GGATGGGCCAGTGTTCATG-TTGATTGCTGG-AAAAGGGGC-T--AGGGAATGTGG--CTCTTTT----GGGAGTG---TT-ATAGCCTTGGCTCATATACAGTGA--TTAATATGGAGTGGTACAGCATGCTTCGGTGGTGCTTGTGCTGGCATAATGGCTTTAAATGACCCGTCTTGAAACACGGACCAA-GGAGTCTAACATGTCTGCAAGTATTTGGGTGAT-AAACCC-------GAGTGCGTAATGAAAGTGA-TAGCTGGGAACCC---------------TGT------------------AAAGGGGGCACCAGTGCCCCGAGTGGATCTTC-TGTGATGCATCGGAGGTAGAGCATATATGTTGGGACCCGAAAGATGGTGAACTATGCCTGAATAGGGTGAAGCCAGAGGAAACTCTGGTG-GAGGCTCGTAGCGATTCTGACGTGCAAATCGATCGTCAAATTTGGGTATAGGGGCGAAAGACTAATCGAAC
	'Hydnum_erectum_gui0024_CHINA'                             CTCTGGCTG-CCCGAGTTGTAATCTAGAGAAGTG-TTTTCTGTGCTGGACTGTGTTCAAGTTTCCTGGATATGGAACATCATAGAGGGTGAGAATCCCGTCCTTGACACAGACTTC-CCAGTGC-TATGTGATGCGCTCTCAACGAGTCGAGTTGTTTGGGATTGCAGCTCAAAATGGGAGGTAAATTCCTTCTAAAGCTAAATATTGGCGAGAGACCGATAGCGAACAAGTACCGTGAGGGAAAGATGAAAAGCACTTTGGAAAGAGAGTTAAACAGTACGTGAAATTGTTAAAAGGGAAACAATTGAAGTCAGTCGCATCTACTTGGACTCAGCCTTAC----TTTGG-TTTGGTGCATTTCCTTGT-GGATGGGCCAGTGTTCATG-TTGATTGCTGG-AAAAGGGGC-T--AGGGAATGTGG--CTCTTTT----GGGAGTG---TT-ATAGCCTTGGCTCATATGCAGTGA--TTAATATGGAGTGGTACAGCATGCTTCGGTGGTGCTTGTGCTGGCATAATGGCTTTAAATGACCCGTCTTGAAACACGGACCAA-GGAGTCTAACATGTCTGCAAGTATTTGGGTGAT-AAACCC-------GAGTGCGTAATGAAAGTGA-TAGCTGGGAACCC---------------TGT------------------AAAGGGGGCACCAGTGCCCCGAGCGGATCTTC-TGTGATGTATCGGAGGTAGAGCATATATGTTGGGACCCGAAAGATGGTGAACTATGCCTGAATAGGGTGAAGCCAGAGGAGACTCTGGTG-GAGGCTCGTAGCGATTCTGACGTGCAAATCGATCGTCAAATTTGGGTATA---------------------
	'Hydnum_albopallidum_TUMH_63997_JAPAN_TYPE'                CTTCGGCTG-YCCGAGTTGTAATCTAGAGAAGTG-TTTTCTGTRCTGAACTGTGTTCAAGTTTCCTGGATATGGAACATCATAGAGGGTGAGAATCCCGTCCTTGACACAGA-CTCCTCAGTGC-TATGTGATGCACTCTCAACGAGTCGAGTTGTTTGGGATTGCAGCTCAAAATGGGAGGTAAATTCCTTCTAAAGCTAAATATTGGCGAGAGACCGATAGCGAACAAGTACCGTGAGGGAAAGATGAAAAGCACTTTGGAAAGAGAGTTAAACAGTACGTGAAATTGTTAAAAGGGAAACAATTGAAGTCAGTCGCATCTACTTGGACTCAGCCTTAC----CTTGG-TTTGGTGCATTTCCTTGT-GGATGGGCCAGTGTTCATG-TTGATTGCTGG-AAAAGGGGC-T--AGGGAATGTGG--CTCYTTT----GGGAGTG---TT-ATAGCCTTGGCTCATATACAGTGA--TTAATATGGAGTGGTACAGCATGCTTCGGTGGTGCTTGTGCTGGCATAATGGCTTTAAATGACCCGTCTTGAAACACGGACCAA-GGAGTCTAACATGTCTGCAAGTATTTGGGTGAT-AAACCC-------AAGTGCGTAATGAAAGTGA-TAGCTGGGAACCC---------------TGT------------------AAAGGGGGCACCGGTGCCCCGAGCGGATCTTC-TGTGATGCATCGGAGGTAGAGCATATATGTTGGGACCCGAAAGATGGTGAACTATGCCTGAATAGGGTGAAGC-----------------------------------------------------------------------------------------
	'Hydnum_sphaericum_Wei_10300_CHINA'                        CTTTGGCTG-CCCGAGTTGTAATCTAGAGAAGTG-TTTTCTGTGCTGGACTGTGTTTAAGTTTCCTGGATATGGAACATCATAGAGGGTGAGAATCCCGTCTTTGACACAGA-CTA-CCAGTAC-TCTGTGATGCACTCTCAACGAGTCGAGTTGTTTGGGATTGCAGCTCAAAATGGGAGGTAAATTCCTTCTAAAGCTAAATATTGGCGAGAGACCGATAGCGAACAAGTACCGTGAGGGAAAGATGAAAAGCACTTTGGAAAGAGAGTTAAACAGTACGTGAAATTGTTAAAAGGGAAACAATTGAAGTCAGTTGCATCTACTTGGACTCAGCCTTAC----TTTGG-TTTGGTGCATTTCCTTGT-GGATGGGCCAGTGTTCATG-TTGATGACTGG-AAAAGGGGC-T--AGGGAATGTGG--CTCTTTT----GGGAGTG---TT-ATAGCCTTGGCTCATATACAGTGA--TTAATATGGAGTGGTACAGCATGCTTCGGTGGTGCTTGTGCTGGCATAATGGCTTTAAATGACCCGTCTTGAAACACGGACCAA-GGAGTCTAACATGTCTGCAAGTATTTGGGTGAT-AAACTC-------AAGTGCATAATGAAAGTGA-TAGCTGGGAACCC---------------TGC------------------AAAGGGGGCACCAGTGCCCCGAGCGGATCTTC-TGTGATGCATCGGAGGTAGAGCATATATGTTGGGACCCGAAAGATGGTGAACTATGCCTGAATAGGGTGAAGCCAGAGGAAACTCTGGTG-GAGGCTCGTAGCGATTCTGACGTGCAAATCGATCGTCAAATTTGGGTATAGGGGCGAAAGACTAATCGAAC
	'Hydnum_sphaericum_IFP_019470_CHINA_TYPE'                  CTTTGGCTG-CCCGAGTTGTAATCTAGAGAAGTG-TTTTCTGTGCTGGACTGTGTTTAAGTTTCCTGGATATGGAACATCATAGAGGGTGAGAATCCCGTCTTTGACACAGA-CTA-CCAGTAC-TCTGTGATGCACTCTCAACGAGTCGAGTTGTTTGGGATTGCAGCTCAAAATGGGAGGTAAATTCCTTCTAAAGCTAAATATTGGCGAGAGACCGATAGCGAACAAGTACCGTGAGGGAAAGATGAAAAGCACTTTGGAAAGAGAGTTAAACAGTACGTGAAATTGTTAAAAGGGAAACAATTGAAGTCAGTTGCATCTACTTGGACTCAGCCTTAC----TTTGG-TTTGGTGCATTTCCTTGT-GGATGGGCCAGTGTTCATG-TTGATGACTGG-AAAAGGGGC-T--AGGGAATGTGG--CTCTTTT----GGGAGTG---TT-ATAGCCTTGGCTCATATACAGTGA--TTAATATGGAGTGGTACAGCATGCTTCGGTGGTGCTTGTGCTGGCATAATGGCTTTAAATGACCCGTCTTGAAACACGGACCAA-GGAGTCTAACATGTCTGCAAGTATTTGGGTGAT-AAACTC-------AAGTGCATAATGAAAGTGA-TAGCTGGGAACCC---------------TGC------------------AAAGGGGGCACCAGTGCCCCGAGCGGATCTTC-TGTGATGCATCGGAGGTAGAGCATATATGTTGGGACCCGAAAGATGGTGAACTATGCCTGAATAGGGTGAAGCCAGAGGAAACTCTGGTG-GAGGCTCGTAGCGATTCTGACGTGCAAATCGATCGTCAAATTTGGGTATAGGGGCGAAAGACTAATCGAAC
	'Hydnum_sphaericum_IFP_019471_CHINA'                       CTTTGGCTG-CCCGAGTTGTAATCTAGAGAAGTG-TTTTCTGTGCTGGACTGTGTTTAAGTTTCCTGGATATGGAACATCATAGAGGGTGAGAATCCCGTCTTTGACACAGA-CTA-CCAGTAC-TCTGTGATGCACTCTCAACGAGTCGAGTTGTTTGGGATTGCAGCTCAAAATGGGAGGTAAATTCCTTCTAAAGCTAAATATTGGCGAGAGACCGATAGCGAACAAGTACCGTGAGGGAAAGATGAAAAGCACTTTGGAAAGAGAGTTAAACAGTACGTGAAATTGTTAAAAGGGAAACAATTGAAGTCAGTTGCATCTACTTGGACTCAGCCTTAC----TTTGG-TTTGGTGCATTTCCTTGT-GGATGGGCCAGTGTTCATG-TTGATGACTGG-AAAAGGGGC-T--AGGGAATGTGG--CTCTTTT----GGGAGTG---TT-ATAGCCTTGGCTCATATACAGTGA--TTAATATGGAGTGGTACAGCATGCTTCGGTGGTGCTTGTGCTGGCATAATGGCTTTAAATGACCCGTCTTGAAACACGGACCAA-GGAGTCTAACATGTCTGCAAGTATTTGGGTGAT-AAACTC-------AAGTGCATAATGAAAGTGA-TAGCTGGGAACCC---------------TGC------------------AAAGGGGGCACCAGTGCCCCGAGCGGATCTTC-TGTGATGCATCGGAGGTAGAGCATATATGTTGGGACCCGAAAGATGGTGAACTATGCCTGAATAGGGTGAAGCCAGAGGAAACTCTGGTG-GAGGCTCGTAGCGATTCTGACGTGCAAATCGATCGTCAAATTTGGGTATAGGGGCGAAAGACTAATCGAAC
	'Hydnum_sphaericum_MHKMU_X_Na149_CHINA'                    CTTTGGCTG-CCCGAGTTGTAATCTAGAGAAGTG-TTTTCTGTGCTGGACTGTGTTTAAGTTTCCTGGATATGGAACATCATAGAGGGTGAGAATCCCGTCTTTGACACAGA-CTA-CCAGTAC-TCTGTGATGCACTCTCAACGAGTCGAGTTGTTTGGGATTGCAGCTCAAAATGGGAGGTAAATTCCTTCTAAAGCTAAATATTGGCGAGAGACCGATAGCGAACAAGTACCGTGAGGGAAAGATGAAAAGCACTTTGGAAAGAGAGTTAAACAGTACGTGAAATTGTTAAAAGGGAAACAATTGAAGTCAGTTGCATCTACTTGGACTCAGCCTTAC----TTTGG-TTTGGTGCATTTCCTTGT-GGATGGGCCAGTGTTCATG-TTGATGACTGG-AAAAGGGGC-T--AGGGAATGTGG--CTCTTTT----GGGAGTG---TT-ATAGCCTTGGCTCATATACAGTGA--TTAATATGGAGTGGTACAGCATGCTTCGGTGGTGCTTGTGCTGGCATAATGGCTTTAAATGACCCGTCTTGAAACACGGACCAA-GGAGTCTAACATGTCTGCAAGTATTTGGGTGAT-AAACTC-------AAGTGCATAATGAAAGTGA-TAGCTGGGAACCC---------------TGC------------------AAAGGGGGCACCAGCGCCCCGAGCGGATCTTC-TGTGATGCATCGGAGGTAGAGCATATATGTTGGGACCCGAAAGATGGTGAACTATGCCTGAATAGGGTGAAGCCAGAGGAAACTCTGGTG-GAGGCTCGTAGCGATTCTGACGTGCAAATCGATCGT-----------------------------------
	'Hydnum_sinorepandnum_voucher_GDGM82416_CHINA'             CTTTGGCTG-CCCGAGTTGTAATCTAGAGAAGTG-TTTTCTGTGCTGGACTGTGTTTAAGTTTCCTGGATATGGAACATCATAGAGGGTGAGAATCCCGTCTTTGACACAGA-CTG-CCAGTAC-TCTGTGATGCACTCTCAACGAGTCGAGTTGTTTGGGATTGCAGCTCAAAATGGGAGGTAAATTCCTTCTAAAGCTAAATATTGGCGAGAGACCGATAGCGAACAAGTACCGTGAGGGAAAGATGAAAAGCACTTTGGAAAGAGAGTTAAACAGTACGTGAAATTGTTAAAAGGGAAACAATTGAAGTCAGTTGCATCTACTTGGACTCAGCCTTAC----TTTGG-TTTGGTGCATTTCCTTGT-GGATGGGCCAGTGTTCATG-TTGATTACTGG-AAAAGGGGC-T--AGGGAATGTGG--CTCTTTT----GGGAGTG---TT-ATAGCCTTGGCTCACATACAGTGA--TTAATATGGAGTGGTACAGCATGCTTCGGTGGTGCTTGTGCTGGCATAATGGCTTTAAATGACCCGTCTTGAAACACGGACCAA-GGAGTCTAACATGTCTGCAAGTATTTGGGTGAT-AAACTC-------AAGTGCATAATGAAAGTGA-TAGCTGGGAACCC---------------TGC------------------AAAGGGGGCACCAGTGCCCCGAGCGGATCTTC-TGTGATGCATCGGAGGTAGAGCATATATGTTGGGACCCGAAAGATGGTGAACTATGCCTGAATAGGGTGAAGCCAGAGGAAACTCTGGTG-GAGGCTCGTAGCGATTCTGACGTGCAAATCGATCGTCAAATTTGGGTATAGGGGCGAAAGACTAATCGAAC
	'Hydnum_sinorepandnum_voucher_GDGM82382_CHINA'             CTTTGGCTG-CCCGAGTTGTAATCTAGAGAAGTG-TTTTCTGTGCTGGACTGTGTTTAAGTTTCCTGGATATGGAACATCATAGAGGGTGAGAATCCCGTCTTTGACACAGA-CTG-CCAGTAC-TCTGTGATGCACTCTCAACGAGTCGAGTTGTTTGGGATTGCAGCTCAAAATGGGAGGTAAATTCCTTCTAAAGCTAAATATTGGCGAGAGACCGATAGCGAACAAGTACCGTGAGGGAAAGATGAAAAGCACTTTGGAAAGAGAGTTAAACAGTACGTGAAATTGTTAAAAGGGAAACAATTGAAGTCAGTTGCATCTACTTGGACTCAGCCTTAC----TTTGG-TTTGGTGCATTTCCTTGT-GGATGGGCCAGTGTTCATG-TTGATTACTGG-AAAAGGGGC-T--AGGGAATGTGG--CTCTTTT----GGGAGTG---TT-ATAGCCTTGGCTCACATACAGTGA--TTAATATGGAGTGGTACAGCATGCTTCGGTGGTGCTTGTGCTGGCATAATGGCTTTAAATGACCCGTCTTGAAACACGGACCAA-GGAGTCTAACATGTCTGCAAGTATTTGGGTGAT-AAACTC-------AAGTGCATAATGAAAGTGA-TAGCTGGGAACCC---------------TGC------------------AAAGGGGGC------------------------------------------------------------------------------------------------------------------------------------------------------------------------------------------
	'Hydnum_subalpinum_TUMH_64016_JAPAN_TYPE'                  CTCTGGCTG-CCCGAGTTGTAATCTAGAGAAGTG-TTTTCTGTGCTGGACTGTGTTTAAGTTTCCTGGATATGGAACATCATAGAGGGTGAGAATCCCGTCTTTGACACAGA-CTG-CCAGTAC-TCTGTGATGCACTCTCAACGAGTCGAGTTGTTTGGGATTGCAGCTCAAAATGGGAGGTAAATTCCTTCTAAAGCTAAATATTGGCGAGAGACCGATAGTGAACAAGTACCGTGAGGGAAAGATGAAAAGCACTTTGGAAAGAGAGTTAAACAGTACGTGAAATTGTTAAAAGGGAAACAATTGAAGTCAGTTGCATCTACTTGGACTCAGCCTTAC----TTTGG-TTTGGTGCATTTCCTTGT-GGATGGGCCAGTGTTCATG-TTGATTACTGG-AAAAGGGGC-T--AGGGAATGTGG--CTCTTTT----GGGAGTG---TT-ATAGCCTTGGCTCATATACAGTGA--TTAATATGGAGTGATACAGCATGCTTCGGTGGTGCTTGTACTGGCATAATGGCTTTAAATGACCCGTCTTGAAACACGGACCAA-GGAGTCTAACATGTCTGCAAGTATTTGGGTGAT-AAACTC-------AAGTGCGTAATGAAAGTGA-TAGCTGGGAACCC---------------TGC------------------AAAGGGGGCACCAGTGCCCCGAGTGGATCTTC-TGTGATGCATCGGAGGTAGAGCATATATGTTGGGACCCGAAAGATGGTGAACTATGCCTGAATAGGGTGAAGC-----------------------------------------------------------------------------------------
	'Hydnum_subalpinum_TUMH_64630_JAPAN'                       CTCTGGCTG-CCCGAGTTGTAATCTAGAGAAGTG-TTTTCTGTGCTGGACTGTGTTTAAGTTTCCTGGATATGGAACATCATAGAGGGTGAGAATCCCGTCTTTGACACAGA-CTG-CCAGTAC-TCTGTGATGCACTCTCAACGAGTCGAGTTGTTTGGGATTGCAGCTCAAAATGGGAGGTAAATTCCTTCTAAAGCTAAATATTGGCGAGAGACCGATAGCGAACAAGTACCGTGAGGGAAAGATGAAAAGCACTTTGGAAAGAGAGTTAAACAGTACGTGAAATTGTTAAAAGGGAAACAATTGAAGTCAGTTGCATCTACTTGGACTCAGCCTTAC----TTTGG-TTTGGTGCATTTCCTTGT-GGATGGGCCAGTGTTCATG-TTGATTACTGG-AAAAGGGGC-T--AGGGAATGTGG--CTCTTTT----GGGAGTG---TT-ATAGCCTTGGCTCATATACAGTGA--TTAATATGGAGTGATACAGCATGCTTCGGTGGTGCTTGTACTGGCATAATGGCTTTAAATGACCCGTCTTGAAACACGGACCAA-GGAGTCTAACATGTCTGCAAGTATTTGGGTGAT-AAACTC-------AAGTGCGTAATGAAAGTGA-TAGCTGGGAACCC---------------TGC------------------AAAGGGGGCACCAGTGCCCCGAGTGGATCTTC-TGTGATGCATCGGAGGTAGAGCATATATGTTGGGACCCGAAAGATGGTGAACTATGCCTGAATAGGGTGAAGC-----------------------------------------------------------------------------------------
	'Hydnum_subolympicum_F1188765_USA'                         CTTTGGCTG-CCCGAGTTGTAATCTAGAGAAGTG-TTTTCTGTGCTGGACTGTGTTTAAGTTTCCTGGATATGGAACATCATAGAGGGTGAGAATCCCGTCTCTGACACAGA-CTA-CCAGTAC-TTTGTGATGCACTCTCAACGAGTCGAGTTGTTTGGGATTGCAGCTCAAAATGGGAGGTAAATTCCTTCTAAAGCTAAATATTGGCGAGAGACCGATAGCGAACAAGTACCGTGAGGGAAAGATGAAAAGCACTTTGGAAAGAGAGTTAAACAGTACGTGAAATTGTTAAAAGGGAAACAATTGAAGTCAGTTGCATCTACTTGGATTCAGCCTTGC----TTTGG-TTTGGTGCATTTCCTTGT-GGATGGGCCAGTGTTCATG-TTGATTACTGG-AAAAGGGGC-T--AGGGAATGTGG--CTCTTTT----GGGAGTG---TT-ATAGCCTTGGCTCATATGCAGTAA--TTAATATGGAGTGGTACAGCATGCTTCGGTGGTGCTTGTGCTGGCATAATGGCTTTAAATGACCCGTCTTGAAACACGGACCAA-GGAGTCTAACATGTCTGCAAGTATTTGGGTGAT-AAACTC-------AAGTGCGTAATGAAAGTGA-TAGCTGGGAACCC---------------TGC------------------AAAGGGGGCACCAGTGCCCCGAGCGGATCTTC-TGTGATGCATCGGAGGTAGAGCATATATGTTGGGACCCGAAAGATGGTGAACTATGCCTGAATAGGGTGAAGCCAGAGGAAACTCTGGTG-GAGGCTCGTAGCGATTCTGACGTGCAAATCGATCGTCAAATTTGGGTATAGGGGCGAAAGACTAATCGAAC
	'Hydnum_mulsicolor_RAS108_USA'                             CTCTGGCTG-CCCGAATTGTAATCTAGAGAAGTG-TTTTCTGTGCTGGACTGTATTTAAGTTTCCTGGATATGGAACATCATAGAGGGTGAGAATCCCGTCCTTAATGCAGA-CTG-CCAGTAC-TCTGTGATGCACTCTCAACGAGTCGAGTTGTTTGGGATTGCAGCTCAAAATGGGAGGTAAATTCCTTCTAAAGCTAAATATTGGCGAGAGACCGATAGCGAACAAGTACCGTGAGGGAAAGATGAAAAGCACTTTGGAAAGAGAGTTAAACAGTACGTGAAATTGTTAAAAGGGAAACAATTGAAGTCAGTTGCATTTACTTGGACTCAGCCTTAC----TTTGG-TTTGGTGCATTTCCTTGT-GAATGGGCCAGTGTTCATG-TTGATTATTGG-AAAAGGGGC-T--AGGGAATGTGG--CTCTTTT----GGGAGTG---TT-ATAGCCTTGGCTCATATACAATAA--TTAATATGGAGTGGTACAGCATGCTTCGGTGGTGCTTGTGCTGGCATAATGGCTTTAAATGACCCGTCTTGAAACACGGACCAA-GGAGTCTAACATGTCTGCGAGTATTTGGGTGAT-AAACTC-------AAATGCGTAATGAAAGTGA-TAGCTGGGAACCC---------------TGA------------------AAAGGGGGCACCAGTGCCCCGAGCGGATCTTC-TGTGATGTATCGGAGGTAGAGCATATATGTTGGGACCCGAAAGATGGTGAACTATGCCTGAATAGGGTGAAGCCAGAGGAAACTCTGGTG-GAGGCTCGTAGCGATTCTGACGTGCAAATCGATCGTCAAATTTGGGTATAGGGGCGAAAGACTAATCGAAC
	'Hydnum_sp_2_BF2016_HKAS92340_CHINA'                       CTCTGGCTG-CCCGAGTTGTAATCTAGAGAAGTG-TTTTCTGTGCTGGACTGTATTTAAGTTTCCTGGATATGGAACATCATAGAGGGTGAGAATCCCGTCCTTAATGCAGA-CTG-CCAGTAC-TCTGTGATGCACTCTCAACGAGTCGAGTTGTTTGGGATTGCAGCTCAAAATGGGAGGTAAATTCCTTCTAAAGCTAAATATTGGCGAGAGACCGATAGCGAACAAGTACCGTGAGGGAAAGATGAAAAGCACTTTGGAAAGAGAGTTAAACAGTACGTGAAATTGTTAAAAGGGAAACAATTGAAGTCAGTTGCATTTGCTTGGACTCAGCCTTAC----TTTGG-TTTGGTGCATTTCCTTGT-GAATGGGCCAGTGTTCATG-TTGATTATTGG-AAAAGGGGC-T--AGGGAATGTGG--CTCTTTT----GGGAGTG---TT-ATAGCCTTGGCTCATATACAATAA--TTAATATGGAGTGGTACAGCATGCTTCGGTGGTGCTTGTGCTGGCATAATGGCTTTAAATGACCCGTCTTGAAACACGGACCAA-GGAGTCTAACATGTCTGCGAGTATTTGGGTGAT-AAACTC-------AAATGCGTAATGAAAGTGA-TAGCTGGGAACCC---------------TGA------------------AAAGGGGGCACCAGTGCCCCGAGCGGATCTTC-TGTGATGCATCGGAGGTAGAGCATATATGTTGGGACCCGAAAGATGGTGAACTATGCCTGAATAGGGTGAAGCCAGAGGAAACTCTGGTG-GAGGCTCGTAGCGATTCTGACGTGCAAATCGATCGTCAAATTTGGGTATAGGGGCGAAAGACTAATCGAAC
	scg720                                                     CTCTGGCTG-CCCGAGTTGTAATCTAGAGAAGTG-TTTTCTGTGCTGGACTGTGTTTAAGTTTCCTGGATATGGAACATCATAGAGGGTGAGAATCCCGTCCTTAACACAGA-CTC-CCAGTAC-TGTGTGATGCACTCTCAACGAGTCGAGTTGTTTGGGATTGCAGCTCAAAATGGGAGGTAAATTCCTTCTAAAGCTAAATATTGGCGAGAGACCGATAGCGAACAAGTACCGTGAGGGAAAGATGAAAAGCACTTTGGAAAGAGAGTTAAACAGTACGTGAAATTGTTAAAAGGGAAACAATTGAAGTCAGTTGCATTTACTTGGACTCAGCCTTAC----TTTGG-TTTGGTGCATTTCCTTGT-GGATGGGCCAGTGTTCATG-TTGATTACTGG-AAAAGGGGT-T--AGGGAATGTGG--CTCTTTT----GGGAGTG---TT-ATAGCCTTGGCTCATATACAATAA--TTAATATGGAGTGGTACAGCATGCTTCGGTGGTGCTTGTGCTGGCATAATGGCTTTAAATGACCCGTCTTGAAACACGGACCAA-GGAGTCTAACATGTCTGCAAGTATTTGGGTGAT-AAACTC-------AAATGCGTAATGAAAGTGA-TAGCTGGGAACCC---------------TGC------------------AAAGGGGGCACCGGTGCCCCGAGCGGATCTTC-TGTGATGCATCGGAGGTAGAGCATATATGTTGGGACCCGAAAGATGGTGAACTATGCCTGAATAGGGTGAAGCCAGAGGAAACTCTGGTG-GAGGCTCGTAGCGATTCTGACGTGCAAATCGATCGTCAAATTTGGGTATAGGGGCGAAAGACTAATCGAAC
	'Hydnum_melitosarx_voucher_GDGM84518_CHINA'                CTCTGGCTG-CCCGAGTTGTAATCTAGAGAAGTG-TTTTCTGTGCTGGACTGTGTTTAAGTTTCCTGGATATGGAACATCATAGAGGGTGAGAATCCCGTCCTTAACACAGA-CTC-CCAGTAC-TGTGTGATGCACTCTCAACGAGTCGAGTTGTTTGGGATTGCAGCTCAAAATGGGAGGTAAATTCCTTCTAAAGCTAAATATTGGCGAGAGACCGATAGCGAACAAGTACCGTGAGGGAAAGATGAAAAGCACTTTGGAAAGAGAGTTAAACAGTACGTGAAATTGTTAAAAGGGAAACAATTGAAGTCAGTTGCATTTACTTGGACTCAGCCTTAC----TTTGG-TTTGGTGCATTTCCTTGT-GGATGGGCCAGTGTTCATG-TTGATTACTGG-AAAAGGGGT-T--AGGGAATGTGG--CTCTTTT----GGGAGTG---TT-ATAGCCTTGGCTCATATACAATAA--TTAATATGGAGTGGTACAGCATGCTTCGGTGGTGCTTGTGCTGGCATAATGGCTTTAAATGACCCGTCTTGAAACACGGACCAA-GGAGTCTAACATGTCTGCAAGTATTTGGGTGAT-AAACTC-------AAATGCGTAATGAAAGTGA-TAGCTGGGAACCC---------------TGC------------------AAAGGGGGCACCGGTGCCCCGAGCGGATCTTC-TGTGATGCATCGGAGGTAGAGCATATATGTTGGGACCCGAAAGATGGTGAACTATGCCTGAATAGGGTGAAGCCAGAGGAAACTCTGGTG-GAGGCTCGTAGCGATTCTGACGTGCAAATCGATCGTCAAATTTGGGTATAGGGGCGAAAGACTAATCGAAC
	'Hydnum_roseotangerinum_MHKMU_LP_Tang_3458_CHINA_TYPE'     CTCTGGCTG-CCCGAGTTGTAATCTAGAGAAGTG-TTTTCTGTGCTGGACTGTGTTTAAGTTTCCTGGATATGGAACATCATAGAGGGTGAGAATCCCGTCCTTAATACAGA-CTC?CCAGTAC-TATGTGATGCACTCTCAACGAGTCGAGTTGTTTGGGATTGCAGCTCAAAATGGGAGGTAAATTCCTTCTAAAGCTAAATATTGGCGAGAGACCGATAGCGAACAAGTACCGTGAGGGAAAGATGAAAAGCACTTTGGAAAGAGAGTTAAACAGTACGTGAAATTGTTAAAAGGGAAACAATTGAAGTCAGTTGCATCTACTTGGACTCAGCCTTAC---TTTTGG-TCTGGTGCATTTCCTTGT-GGATGGGCCAGTGTTCATG-TTGATTACTGG-AAAAGGGGC-T--AGGGAATGTGG--CTCTTTT----GGGAGTG---TT-ATAGCCTTGGCTCATATACAGTAA--TTAATATGGAGTGGTACAGCATGCTTCGGTGGTGCTTGTGCTGGCATAATGGCTTTAAATGACCCGTCTTGAAACACGGACCAA-GGAGTCTAACATGTCTGCAAGTATTTGGGTGAT-AAACTC-------AAATGCGTAATGAAAGTGA-TAGCTGGGAACCC---------------TGA------------------AAAGGGGGCACCAGTGCCCCGAGCGGATCTTC-TGTGATGCATCGGAGGTAGAGCATATATGTTGGGACCCGAAAGATGGTGAACTATGCCTGAATAGGGTGAAGCCAGAGGAAACTCTGGTG-GAGGCTCGT--------------------------------------------------------------
	'Hydnum_roseotangerinum_MHKMU_LP_Tang_3458_1_CHINA'        CTCTGGCTG-CCCGAGTTGTAATCTAGAGAAGTG-TTTTCTGTGCTGGACTGTGTTTAAGTTTCCTGGATATGGAACATCATAGAGGGTGAGAATCCCGTCCTTAATACAGA-CTCYCCAGTAC-TATGTGATGCACTCTCAACGAGTCGAGTTGTTTGGGATTGCAGCTCAAAATGGGAGGTAAATTCCTTCTAAAGCTAAATATTGGCGAGAGACCGATAGCGAACAAGTACCGTGAGGGAAAGATGAAAAGCACTTTGGAAAGAGAGTTAAACAGTACGTGAAATTGTTAAAAGGGAAACAATTGAAGTCAGTTGCATCTACTTGGACTCAGCCTTAC---TTTTGG-TCTGGTGCATTTCCTTGT-GGATGGGCCAGTGTTCATG-TTGATTACTGG-AAAAGGGGC-T--AGGGAATGTGG--CTCTTTT----GGGAGTG---TT-ATAGCCTTGGCTCATATACAGTAA--TTAATATGGAGTGGTACAGCATGCTTCGGTGGTGCTTGTGCTGGCATAATGGCTTTAAATGACCCGTCTTGAAACACGGACCAA-GGAGTCTAACATGTCTGCAAGTATTTGGGTGAT-AAACTC-------AAATGCGTAATGAAAGTGA-TAGCTGGGAACCC---------------TGA------------------AAAGGGGGCACCAGTGCCCCGAGCGGATCTTC-TGTGATGCATCGGAGGTAGAGCATATATGTTGGGACCCGAAAGATGGTGAACTATGCCTGAATAGGGTGAAGCCAGAGGAAACTCTGGTG-GAGGCTCGTAGCGATTCTGACGTGCAAATCGATCGTCAAATTTGGGTATAGGGGCGAAAGACTAATCGAAC
	'x_12_CHINA'                                               CTCTGGCTG-CCCGAGTTGTAATCTAGAGAAGTG-TTTTCTGTGCTGGACTGTGTTTAAGTTTCCTGGATATGGAACATCATAGAGGGTGAGAATCCCGTCCTTAATACAGA-CTCTCCAGTAC-TATGTGATGCACTCTCAACGAGTCGAGTTGTTTGGGATTGCAGCTCAAAATGGGAGGTAAATTCCTTCTAAAGCTAAATATTGGCGAGAGACCGATAGCGAACAAGTACCGTGAGGGAAAGATGAAAAGCACTTTGGAAAGAGAGTTAAACAGTACGTGAAATTGTTAAAAGGGAAACAATTGAAGTCAGTTGCATCTACTTGGACTCAGCCTTAC---TTTTGG-TCTGGTGCATTTCCTTGT-GGATGGGCCAGTGTTCATG-TTGATTACTGG-AAAAGGGGC-T--AGGGAATGTGG--CTCTTTT----GGGAGTG---TT-ATAGCCTTGGCTCATATACAGTAA--TTAATATGGAGTGGTACAGCATGCTTCGGTGGTGCTTGTGCTGGCATAATGGCTTTAAATGACCCGTCTTGAAACACGGACCAA-GGAGTCTAACATGTCTGCAAGTATTTGGGTGAT-AAACTC-------AAATGCGTAATGAAAGTGA-TAGCTGGGAACCC---------------TGA------------------AAAGGGGGCACCAGTACCCCGAGCGGATCTTC-TGTGATGCATCGGAGGTAGAGCATATATGTTGGGACCCGAAAGATGGTGAACTATGCCTGAATAGGGTGAAGCCAGAGGAAACTCTGGTG-GAGGCTCGTAGCGATTCTGACGTGCAAATCGATCGTCAAATTTGGGTATAGGGGCGAAAGACTAATCGAAC
	scg790                                                     CTCTGGCTG-CCCGAGTTGTAATCTAGAGAAGTG-TTTTCTGTGCTGGACTGTGTTTAAGTTTCCTGGATATGGAACATCATAGAGGGTGAGAATCCCGTCCTTAATACAGA-CTCTCCAGTAC-TATGTGATGCACTCTCAACGAGTCGAGTTGTTTGGGATTGCAGCTCAAAATGGGAGGTAAATTCCTTCTAAAGCTAAATATTGGCGAGAGACCGATAGCGAACAAGTACCGTGAGGGAAAGATGAAAAGCACTTTGGAAAGAGAGTTAAACAGTACGTGAAATTGTTAAAAGGGAAACAATTGAAGTCAGTTGCATCTACTTGGACTCAGCCTTAC---TTTTGG-TCTGGTGCATTTCCTTGT-GGATGGGCCAGTGTTCATG-TTGATTACTGG-AAAAGGGGC-T--AGGGAATGTGG--CTCTTTT----GGGAGTG---TT-ATAGCCTTGGCTCATATACAGTAA--TTAATATGGAGTGGTACAGCATGCTTCGGTGGTGCTTGTGCTGGCATAATGGCTTTAAATGACCCGTCTTGAAACACGGACCAA-GGAGTCTAACATGTCTGCAAGTATTTGGGTGAT-AAACTC-------AAATGCGTAATGAAAGTGA-TAGCTGGGAACCC---------------TGA------------------AAAGGGGGCACCAGTACCCCGAGCGGATCTTC-TGTGATGCATCGGAGGTAGAGCATATATGTTGGGACCCGAAAGATGGTGAACTATGCCTGAATAGGGTGAAGCCAGAGGAAACTCTGGTG-GAGGCTCGTAGCGATTCTGACGTGCAAATCGATCGTCAAATTTGGGTATAGGGGCGAAAGACTAATCGAAC
	'Hydnum_ventricosum_IFP_019478_CHINA_TYPE'                 CTCTGGCTG-CCCGAGTTGTAATCTAGAGAAGTG-TTTTCTGTGCTGGACTGTGTTTAAGTTTCCTGGATATGGAACATCATAGAGGGTGAGAATCCCGTCCTTAATACAGA-CTCCCCAGTAC-TATGTGATGCACTCTCAACGAGTCGAGTTGTTTGGGATTGCAGCTCAAAATGGGAGGTAAATTCCTTCTAAAGCTAAATATTGGCGAGAGACCGATAGCGAACAAGTACCGTGAGGGAAAGATGAAAAGCACTTTGGAAAGAGAGTTAAACAGTACGTGAAATTGTTAAAAGGGAAACAATTGAAGTCAGTTGCATCTACTTGGACTCAGCCTTAC---TTTTGG-TCTGGTGCATTTCCTTGT-GGATGGGCCAGTGTTCATG-TTGATTACTGG-AAAAGGGGC-T--AGGGAATGTGG--CTCTTTT----GGGAGTG---TT-ATAGCCTTGGCTCATATACAGTAA--TTAATATGGAGTGGTACAGCATGCTTCGGTGGTGCTTGTGCTGGCATAATGGCTTTAAATGACCCGTCTTGAAACACGGACCAA-GGAGTCTAACATGTCTGCAAGTATTTGGGTGAT-AAACTC-------AAATGCGTAATGAAAGTGA-TAGCTGGGAACCC---------------TGA------------------AAAGGGGGCACCAGTACCCCGAGCGGATCTTC-TGTGATGCATCGGAGGTAGAGCATATATGTTGGGACCCGAAAGATGGTGAACTATGCCTGAATAGGGTGAAGCCAGAGGAAACTCTGGTG-GAGGCTCGTAGCGATTCTGACGTGCAAATCGATCGTCAAATTTGGGTATAGGGGCGAAAGACTAATCGAAC
	'Hydnum_ventricosum_IFP_019479_CHINA'                      CTCTGGCTG-CCCGAGTTGTAATCTAGAGAAGTG-TTTTCTGTGCTGGACTGTGTTTAAGTTTCCTGGATATGGAACATCATAGAGGGTGAGAATCCCGTCCTTAATACAGA-CTCCCCAGTAC-TATGTGATGCACTCTCAACGAGTCGAGTTGTTTGGGATTGCAGCTCAAAATGGGAGGTAAATTCCTTCTAAAGCTAAATATTGGCGAGAGACCGATAGCGAACAAGTACCGTGAGGGAAAGATGAAAAGCACTTTGGAAAGAGAGTTAAACAGTACGTGAAATTGTTAAAAGGGAAACAATTGAAGTCAGTTGCATCTACTTGGACTCAGCCTTAC---TTTTGG-TCTGGTGCATTTCCTTGT-GGATGGGCCAGTGTTCATG-TTGATTACTGG-AAAAGGGGC-T--AGGGAATGTGG--CTCTTTT----GGGAGTG---TT-ATAGCCTTGGCTCATATACAGTAA--TTAATATGGAGTGGTACAGCATGCTTCGGTGGTGCTTGTGCTGGCATAATGGCTTTAAATGACCCGTCTTGAAACACGGACCAA-GGAGTCTAACATGTCTGCAAGTATTTGGGTGAT-AAACTC-------AAATGCGTAATGAAAGTGA-TAGCTGGGAACCC---------------TGA------------------AAAGGGGGCACCAGTACCCCGAGCGGATCTTC-TGTGATGCATCGGAGGTAGAGCATATATGTTGGGACCCGAAAGATGGTGAACTATGCCTGAATAGGGTGAAGCCAGAGGAAACTCTGGTG-GAGGCTCGTAGCGATTCTGACGTGCAAATCGATCGTCAAATTTGGGTATAGGGGCGAAAGACTAATCGAAC
	'x_18_CHINA'                                               CTCTGGCTG-CCCGAGTTGTAATCTAGAGAAGTG-TTTTCTGTGCTGGACTGTGTTTAAGTTTCCTGGATATGGAACATCATAGAGGGTGAGAATCCCGTCCTTAATACAGA-CTCTCCAGTAC-TATGTGATGCACTCTCAACGAGTCGAGTTGTTTGGGATTGCAGCTCAAAATGGGAGGTAAATTCCTTCTAAAGCTAAATATTGGCGAGAGACCGATAGCGAACAAGTACCGTGAGGGAAAGATGAAAAGCACTTTGGAAAGAGAGTTAAACAGTACGTGAAATTGTTAAAAGGGAAACAATTGAAGTCAGTTGCATCTACTTGGACTCAGCCTTAC---TTTTGG-TCTGGTGCATTTCCTTGT-GGATGGGCCAGTGTTCATG-TTGATTACTGG-AAAAGGGGC-T--AGGGAATGTGG--CTCTTTT----GGGAGTG---TT-ATAGCCTTGGCTCATATACAGCAA--TTAATATGGAGTGGTACAGCATGCTTCGGTGGTGCTTGTGCTGGCATAATGGCTTTAAATGACCCGTCTTGAAACACGGACCAA-GGAGTCTAACATGTCTGCAAGTATTTGGGTGAT-AAACTC-------AAATGCGTAATGAAAGTGA-TAGCTGGGAACCC---------------TGA------------------AAAGGGGGCACCAGTACCCCGAGCGGATCTTC-TGTGATGCATCGGAGGTAGAGCATATATGTTGGGACCCGAAAGATGGTGAACTATGCCTGAATAGGGTGAAGCCAGAGGAAACTCTGGTG-GAGGCTCGTAGCGATTCTGACGTGCAAATCGATCGTCAAATTTGGGTATAGGGGCGAAAGACTAATCGAAC
	'Hydnum_berkeleyanum_HKAS77834_CHINA'                      CTCTGGCTG-CCCGAGTTGTAATCTAGAGAAGTG-TTTTCTGTGCTGGACTGTGTTTAAGTTTCCTGGATATGGAACATCATAGAGGGTGAGAATCCCGTCCTTAATACAGA-CTCTCCAGTAC-TATGTGATGCACTCTCAACGAGTCGAGTTGTTTGGGATTGCAGCTCAAAATGGGAGGTAAATTCCTTCTAAAGCTAAATATTGGCGAGAGACCGATAGCGAACAAGTACCGTGAGGGAAAGATGAAAAGCACTTTGGAAAGAGAGTTAAACAGTACGTGAAATTGTTAAAAGGGAAACAATTGAAGTCAGTTGCATCTACTTGGACTCAGCCTTAC--TTTTTGG-TCTGGTGCATTTCCTTGT-GGATGGGCCAGTGTTCATG-TTGATTACTGG-AAAAGGGGC-T--AGGGAATGTGG--CTCTTTT----GGGAGTG---TT-ATAGCCTTGGCTCATATACAGTAA--TTAATATGGAGTGGTACAGCATGCTTCGGTGGTGCTTGTGCTGGCATAATGGCTTTAAATGACCCGTCTTGAAACACGGACCAA-GGAGTCTAACATGTCTGCAAGTATTTGGGTGAT-AAACTC-------AAATGCGTAATGAAAGTGA-TAGCTGGGAACCC---------------TGA------------------AAAGGGGGCACCAGTACCCCGAGCGGATCTTC-TGTGATGCATCGGAGGTAGAGCATATATGTTGGGACCCGAAAGATGGTGAACTATGCCTGAATAGGGTGAAGCCAGAGGAAACTCTGGTG-GAGGCTCGTAGCGATTCTGACGTGCAAATCGATCGTCAAATTTGGGTATAGGGGCGAAAGACTAATCGAAC
	'Hydnum_berkeleyanum_CAL_1656_INDIA_TYPE'                  CTCTGGCTG-CCCGAGTTGTAATCTAGAGAAGTG-TTTTCTGTGCTGGACTGTGTTTAAGTTTCCTGGATATGGAACATCATAGAGGGTGAGAATCCCGTCCTTAATACAGA-CTCTCCAGTAC-TATGTGATGCACTCTCAACGAGTCGAGTTGTTTGGGATTGCAGCTCAAAATGGGAGGTAAATTCCTTCTAAAGCTAAATATTGGCGAGAGACCGATAGCGAACAAGTACCGTGAGGGAAAGATGAAAAGCACTTTGGAAAGAGAGTTAAACAGTACGTGAAATTGTTAAAAGGGAAACAATTGAAGTCAGTTGCATCTACTTGGACTCAGCCTTAC--TTTTTGG-TCTGGTGCATTTCCTTGT-GGATGGGCCAGTGTTCATG-TTGATTACTGG-AAAAGGGGC-T--AGGGAATGTGG--CTCTTTT----GGGAGTG---TT-ATAGCCTTGGCTCATATACAGTAA--TTAATATGGAGTGGTACAGCATGCTTCGGTGGTGCTTGTGCTGGCATAATGGCTTTAAATGACCCGTCTTGAAACACGGACCAA-GGAGTCTAACATGTCTGCAAGTATTTGGGTGAT-AAACTC-------AAATGCGTAATGAAAGTGA-TAGCTGGGAACCC---------------TGA------------------AAAGGGGGCACCAGTACCCCGAGCGGATCTTC-TGTGATGCATCGGAGGTAGAGCATATATGTTGGGACCCGAAAGATGGTGAACTATGCCTGAATAGGGTGAAGCCAGAGGAAACTCTGGTG-GAGGCTCGTAGCGATTCTGACGTGCAAATCGATCGTCAAATTTGGGTATAGGGGCGAAAGACTAATCGAAC
	'Hydnum_aerostatisporum_RAS157_USA'                        CTCTGGCTG-CCCGAGTTGTAATCTAGAGAAGTG-TTTTCTGTGCTGGACTGTGTTTAAGTTTCCTGGATATGGAACATCATAGAGGGTGAGAATCCCGTCCTTAATACAGA-CTC-CCAGTAC-TGTGTGATGCACTCTCAACGAGTCGAGTTGTTTGGGATTGCAGCTCAAAATGGGAGGTAAATTCCTTCTAAAGCTAAATATTGGCGAGAGACCGATAGCGAACAAGTACCGTGAGGGAAAGATGAAAAGCACTTTGGAAAGAGAGTTAAACAGTACGTGAAATTGTTAAAAGGGAAACAATTGAAGTCAGTTGCATCTACTTGGACTCAGCCTTAC---TTTTTG-TCTGGTGCATTTCCTTGT-GGATGGGCCAGTGTTCATG-TTGATTACTGG-AAAAGGGGC-T--AGGGAATGTGG--CTCTTTT----GGGAGTG---TT-ATAGCCTTGGCTCATATACAGTAA--TTAATATGGAGTGGTACAGCATGCTTCGGTGGTGCTTGTGCTGGCATAATGGCTTTAAATGACCCGTCTTGAAACACGGACCAA-GGAGTCTAACATGTCTGCAAGTATTTGGGTGAT-AAACTC-------AAATGCGTAATGAAAGTGA-TAGCTGGGAACCC---------------TGC------------------AAAGGGGGCACCAGTGCCCCGAGCGGATCTTC-TGTGATGCATCGGAGGTAGAGCATATATGTTGGGACCCGAAAGATGGTGAACTATGCCTGAATAGGGTGAAGCCAGAGGAAACTCTGGTG-GAGGCTCGTAGCGATTCTGACGTGCAAATCGATCGTCAAATTTGGGTATAGGGGCGAAAGACTAATCGAAC
	'Hydnum_pallidocroceum_IFP_019466_CHINA_TYPE'              CTCTGGCTG-CCCGAGTTGTAATCTAGAGAAGTG-TTTTCTGTGCTGGACTGTGTTTAAGTTTCCTGGATATGGAACATCATAGAGGGTGAGAATCCCGTCCTTAATACAGA-CTA-CCAGTGC-TATGTGATACACTCTCAACGAGTCGAGTTGTTTGGGATTGCAGCTCAAAATGGGAGGTAAATTCCTTCTAAAGCTAAATATTGGCGAGAGACCGATAGCGAACAAGTACCGTGAGGGAAAGATGAAAAGCACTTTGGAAAGAGAGTTAAACAGTACGTGAAATTGTTAAAAGGGAAACAATTGAAGTCAGTTGCATTTACTTGGACTCAGCCTTAC---TTTTGG-TTTGGTGCATTTCCTTGT-GGATGGGCCAGTGTGCATG-TTGATTACTGG-AAAAGGGGC-T--AGGGAATGTGG--CTCTTTT----GGGAGTG---TT-ATAGCCTTGGCTCATATACAGTAA--TTAATATGGAGTGCTACAGCATGCTTCGGTGGTGCTTGTGCTGGCATAATGGCTTTAAATGACCCGTCTTGAAACACGGACCAA-GGAGTCTAACATGTCTGCAAGTATTTGGGTGAT-AAACTC-------AAATGCGTAATGAAAGTGA-TAGCTGGGAACCT---------------TGA------------------AAGGGGGGCACCAGTACCCCGAGCGGATCTTC-TGTGATGCATCGGAGGTAGAGCATATATGTTGGGACCCGAAAGATGGTGAACTATGCCTGAATAGGGTGAAGCCAGAGGAAACTCTGGTG-GAGGCTCGTAGCGATTCTGACGTGCAAATCGATCGTCAAATTTGGGTATAGGGGCGAAAGACTAATCGAAC
	'Hydnum_pallidocroceum_IFP_019467_CHINA'                   CTCTGGCTG-CCCGAGTTGTAATCTAGAGAAGTG-TTTTCTGTGCTGGACTGTGTTTAAGTTTCCTGGATATGGAACATCATAGAGGGTGAGAATCCCGTCCTTAATACAGA-CTA-CCAGTGC-TATGTGATACACTCTCAACGAGTCGAGTTGTTTGGGATTGCAGCTCAAAATGGGAGGTAAATTCCTTCTAAAGCTAAATATTGGCGAGAGACCGATAGCGAACAAGTACCGTGAGGGAAAGATGAAAAGCACTTTGGAAAGAGAGTTAAACAGTACGTGAAATTGTTAAAAGGGAAACAATTGAAGTCAGTTGCATTTACTTGGACTCAGCCTTAC---TTTTGG-TTTGGTGCATTTCCTTGT-GGATGGGCCAGTGTGCATG-TTGATTACTGG-AAAAGGGGC-T--AGGGAATGTGG--CTCTTTT----GGGAGTG---TT-ATAGCCTTGGCTCATATACAGTAA--TTAATATGGAGTGCTACAGCATGCTTCGGTGGTGCTTGTGCTGGCATAATGGCTTTAAATGACCCGTCTTGAAACACGGACCAA-GGAGTCTAACATGTCTGCAAGTATTTGGGTGAT-AAACTC-------AAATGCGTAATGAAAGTGA-TAGCTGGGAACCT---------------TGA------------------AAGGGGGGCACCAGTACCCCGAGCGGATCTTC-TGTGATGCATCGGAGGTAGAGCATATATGTTGGGACCCGAAAGATGGTGAACTATGCCTGAATAGGGTGAAGCCAGAGGAAACTCTGGTG-GAGGCTCGTAGCGATTCTGACGTGCAAATCGATCGTCAAATTTGGGTATAGGGGCGAAAGACTAATCGAAC
	'Hydnum_paucispinum_NIBRFG0000508573_REPUBLIC_OF_KOREA'    CTCTGGCTG-CCCGAGTTGTAATCTAGAGAAGTG-TTTTCTGTGCTGGACTGCATTCAAGTTTCCTGGATATGGAACATCATAGAGGGTGAGAATCCCGTCTTTAATGCAGA-CTG-CCAGTGC-TCTGTGATGCACTCTCAACGAGTCGAGTTGTTTGGGATTGCAGCTCAAAATGGGAGGTAAATTCCTTCTAAAGCTAAATATTGGCGAGAGACCGATAGCGAACAAGTACCGTGAGGGAAAGATGAAAAGCACTTTGGAAAGAGAGTTAAACAGTACGTGAAATTGTTAAAAGGGAAACAATTGAAGTCAGTTGCATCTACTTGGACTCAGCCTTAC----CTTGG-TTTGGTGCATTTCCTTGT-GGATGGGCCAGTGTTTATG-TTGATGACTGG-AAAAGGGGC-T--AGGGAATGTGG--CTCTTTC----GGGAGTG---TT-ATAGCCTTGGCTCATATACAGTAA--TTAATATGGAGTGGTACAGCATGCTTCGGTGGTGCTTGTGCTGGCATAATGGCTTTAAATGACCCGTCTTGAAACACGGACCAA-GGAGTCTAACATGTCTGCAAGTATTTGGGTGAT-AAACTC-------AAATGCGTAATGAAAGTGA-TGGCTGGGAACCC---------------TGC------------------AAAGGGGGCACCAGTGCCCCGAGCGGATCTTC-TGTGATGCATCGGAGGTAGAGCATACATGTTGGGACCCGAAAGATGGTGAACTATGCCTGAATAGGGTGAAGCCAGAGGAAACTCTGGTG-GAGGCTCGTAGCGATTCTGACGTGCAAATCGATCGTCAAATTTGGGTATAGGGGCGAAAGACTAATCGAAC
	'Hydnum_paucispinum_NIBRFG0000507153_VIETNAM'              CTCTGGCTG-CCCGAGTTGTAATCTAGAGAAGTG-TTTTCTGTGCTGGACTGCATTCAAGTTTCCTGGATATGGAACATCATAGAGGGTGAGAATCCCGTCTTTAATGCAGA-CTG-CCAGTGC-TCTGTGATGCACTCTCAACGAGTCGAGTTGTTTGGGATTGCAGCTCAAAATGGGAGGTAAATTCCTTCTAAAGCTAAATATTGGCGAGAGACCGATAGCGAACAAGTACCGTGAGGGAAAGATGAAAAGCACTTTGGAAAGAGAGTTAAACAGTACGTGAAATTGTTAAAAGGGAAACAATTGAAGTCAGTTGCATCTACTTGGACTCAGCCTTAC----CTTGG-TTTGGTGCATTTCCTTGT-GGATGGGCCAGTGTTTATG-TTGATGACTGG-AAAAGGGGC-T--AGGGAATGTGG--CTCTTTC----GGGAGTG---TT-ATAGCCTTGGCTCATATACAGTAA--TTAATATGGAGTGGTACAGCATGCTTCGGTGGTGCTTGTGCTGGCATAATGGCTTTAAATGACCCGTCTTGAAACACGGACCAA-GGAGTCTAACATGTCTGCAAGTATTTGGGTGAT-AAACTC-------AAATGCGTAATGAAAGTGA-TGGCTGGGAACCC---------------TGC------------------AAAGGGGGCACCAGTGCCCCGAGCGGATCTTC-TGTGATGCATCGGAGGTAGAGCATACATGTTGGGACCCGAAAGATGGTGAACTATGCCTGAATAGGGTGAAGCCAGAGGAAACTCTGGTG-GAGGCTCGTAGCGATTCTGACGTGCAAATCGATCGTCAAATTTGGGTATAGGGGCGAAAGACTAATCGA--
	'Hydnum_paucispinum_NIBRFG0000503828_VIETNAM_TYPE'         CTCTGGCTG-CCCGAGTTGTAATCTAGAGAAGTG-TTTTCTGTGCTGGACTGCATTCAAGTTTCCTGGATATGGAACATCATAGAGGGTGAGAATCCCGTCTTTAATGCAGA-CTG-CCAGTGC-TCTGTGATGCACTCTCAACGAGTCGAGTTGTTTGGGATTGCAGCTCAAAATGGGAGGTAAATTCCTTCTAAAGCTAAATATTGGCGAGAGACCGATAGCGAACAAGTACCGTGAGGGAAAGATGAAAAGCACTTTGGAAAGAGAGTTAAACAGTACGTGAAATTGTTAAAAGGGAAACAATTGAAGTCAGTTGCATCTACTTGGACTCAGCCTTAC----CTTGG-TTTGGTGCATTTCCTTGT-GGATGGGCCAGTGTTTATG-TTGATGACTGG-AAAAGGGGC-T--AGGGAATGTGG--CTCTTTC----GGGAGTG---TT-ATAGCCTTGGCTCATATACAGTAA--TTAATATGGAGTGGTACAGCATGCTTCGGTGGTGCTTGTGCTGGCATAATGGCTTTAAATGACCCGTCTTGAAACACGGACCAA-GGAGTCTAACATGTCTGCAAGTATTTGGGTGAT-AAACTC-------AAATGCGTAATGAAAGTGA-TGGCTGGGAACCC---------------TGC------------------AAAGGGGGCACCAGTGCCCCGAGCGGATCTTC-TGTGATGCATCGGAGGTAGAGCATACATGTTGGGACCCGAAAGATGGTGAACTATGCCTGAATAGGGTGAAGCCAGAGGAAACTCTGGTG-GAGGCTCGTAGCGATTCTGACGTGCAAATCGATCGTCAAATTTGGGTATAGGGGCGAAAGACTAATCGAAC
	'Hydnum_longibasidium_IFP_019462_CHINA_TYPE'               CTCTGGCTGCCCCGAGTTGTAATCTAGAGAAGTG-TTTTCTGTGCTGGACTGCATTCAAGTTTCCTGGATATGGAACATCATAGAGGGTGAGAATCCCGTCTTTGATGCAGA-CTC-CCAGTGC-TCTGTGATGCACTCTCAACGAGTCGAGTTGTTTGGGATTGCAGCTCAAAATGGGAGGTAAATTCCTTCTAAAGCTAAATATTGGCGAGAGACCGATAGCGAACAAGTACCGTGAGGGAAAGATGAAAAGCACTTTGGAAAGAGAGTTAAACAGTACGTGAAATTGTTAAAAGGGAAACAATTGAAGTCAGTTGCATCTACTTGGACTCAGCCTTAC----CTTGG-TTTGGTGCATTTCCTTGT-GGATGGGCCAGTGTCTATG-TTGACTACTGG-AAAAGGGGC-T--AGGGAATGTGG--CTCTTTT----GGGAGTG---TT-ATAGCCCTGGCTCATATACAGTAA--TTAATATGGAGTGATACAGCATGCTTCGGTGGTGCTTGTGCTGGCATAATGGCTTTAAATGACCCGTCTTGAAACACGGACCAA-GGAGTCTAACATGTCTGCAAGTATTTGGGTGAT-AAACTC-------AAATGCGTAATGAAAGTGA-TGGCTGGGAACCT---------------TGC------------------AAAGGGGGCACCAGTGCCCCGAGCGGATCTTC-TGTGATGCATCGGAGGTAGAGCATACATGTTGAGACCCGAAAGATGGTGAACTATGCCTGAATAGGGTGAAGCCAGAGGAAACTCTGGTG-GAGGCTCGTAGCGATTCTGACGTGCAAATCGATCGTCAAATTTGGGTATAGGGGCGAAAGACTAATCGAAC
	'Hydnum_longibasidium_IFP_019463_CHINA'                    CTCTGGCTGCCCCGAGTTGTAATCTAGAGAAGTG-TTTTCTGTGCTGGACTGCATTCAAGTTTCCTGGATATGGAACATCATAGAGGGTGAGAATCCCGTCTTTGATGCAGA-CTC-CCAGTGC-TCTGTGATGCACTCTCAACGAGTCGAGTTGTTTGGGATTGCAGCTCAAAATGGGAGGTAAATTCCTTCTAAAGCTAAATATTGGCGAGAGACCGATAGCGAACAAGTACCGTGAGGGAAAGATGAAAAGCACTTTGGAAAGAGAGTTAAACAGTACGTGAAATTGTTAAAAGGGAAACAATTGAAGTCAGTTGCATCTACTTGGACTCAGCCTTAC----CTTGG-TTTGGTGCATTTCCTTGT-GGATGGGCCAGTGTCTATG-TTGACTACTGG-AAAAGGGGC-T--AGGGAATGTGG--CTCTTTT----GGGAGTG---TT-ATAGCCCTGGCTCATATACAGTAA--TTAATATGGAGTGATACAGCATGCTTCGGTGGTGCTTGTGCTGGCATAATGGCTTTAAATGACCCGTCTTGAAACACGGACCAA-GGAGTCTAACATGTCTGCAAGTATTTGGGTGAT-AAACTC-------AAATGCGTAATGAAAGTGA-TGGCTGGGAACCT---------------TGC------------------AAAGGGGGCACCAGTGCCCCGAGCGGATCTTC-TGTGATGCATCGGAGGTAGAGCATACATGTTGAGACCCGAAAGATGGTGAACTATGCCTGAATAGGGTGAAGCCAGAGGAAACTCTGGTG-GAGGCTCGTAGCGATTCTGACGTGCAAATCGATCGTCAAATTTGGGTATAGGGGCGAAAGACTAATCGAAC
	'Hydnum_itachiharitake_TUMH_64032_JAPAN'                   CTCTGGCTG-CCCGAGTTGTAATCTAGAGAAGTG-TTTTCTGTGCTGGACTGCATTCAAGTTTCCTGGATATGGAACATCATAGAGGGTGAGAATCCCGTCTTTGGTGCAGA-CTC-CCAGTGC-TCTGTGATGCGCTCTCAACGAGTCGAGTTGTTTGGGATTGCAGCTCAAAATGGGAGGTAAATTCCTTCTAAAGCTAAATATTGGCGAGAGACCGATAGCGAACAAGTACCGTGAGGGAAAGATGAAAAGCACTTTGGAAAGAGAGTTAAACAGTACGTGAAATTGTTAAAAGGGAAACAATTGAAGTCAGTTGCATCTACTTGGACTCAGCCTTAC----CTTGG-TTTGGTGCATTTCCTTGT-GGATGGGCCAGTGTCTATG-TTGACTACTGG-AAAAGGGGC-T--AGGGAATGTGG--CTCTTTT----GGGAGTG---TT-ATAGCCCTGGCTCATATACAGTAA--TTAATATGGAGTGATACAGCATGCTTCGGTGGTGCTTGTGCTGGCATAATGGCTTTAAATGACCCGTCTTGAAACACGGACCAA-GGAGTCTAACATGTCTGCAAGTATTTGGGTGAT-AAACTC-------AAATGCGTAATGAAAGTGA-TGGCTGGGAACCT---------------TGC------------------AAAGGGGGCACCAGTGCCCCGAGCGGATCTTC-TGTGATGCATCGGAGGTAGAGCATACATGTTGGGACCCGAAAGATGGTGAACTATGCCTGAATAGGGTGAAGC-----------------------------------------------------------------------------------------
	'Hydnum_ellipsosporum_FD3281_SWITZERLAND'                  CTTTGGCTG-CCCGAGTTGTAATCTAGAGAAGTG-TTTTCTGTGCTGGACTGTGTTTAAGTTTCCTGGATATGGAGCATCATAGAGGGTGAGAATCCCGTCCTTAACACAGACACC-CCAGTGC-TCTGTGATGCACTCTCGACGAGTCGAGTTGTTTGGGATTGCAGCTCAAAATGGGAGGTAAATTCCTTCTAAAGCTAAATATTGGCGAGAGACCGATAGCGAACAAGTACCGTGAGGGAAAGATGAAAAGCACTTTGGAAAGAGAGTTAAACAGTACGTGAAATTGTTAAAAGGGAAACAATTGAAGTCAGTTGCATCTACTTGGACTCAGCCTTAC----TTTGG-TTTGGTGCATTTCCTTGT-GGATGGGCCAGTGTTCATG-TTGATTCCTGG-AAAAGGGGC-T--AGGGAATGTGG--CTCTTTT----GGGAGTG---TT-ATAGCCCTGGCTCATATACAGTGA--TTAATATGGAGTGGTACAGCATGCTTCGGTGGTGCTTGTGCTGGCATAATGGCTTTAAATGACCCGTCTTGAAACACGGACCAA-GGAGTCTAACATGTCTGCAAGTATTTGGGTGAT-AAACTC-------AAATGCGTAATGAAAGTGA-TAGCTGGGAACCC---------------TGA------------------AAAGGGGGCACCAGTGCCCCGAGCGGATCTTC-TGTGATGCATCGGAGGTAGAGCATATATGTTGGGACCCGAAAGATGGTGAACTATGCCTGAATAGGGTGAAGCCAGAGGAAACTCTGGTG-GAGGCTCGTAGCGATTCTGACGTGCAAATCGATCGTCAAATTTGGGTATAGGGGCGAAAGACTAATCGAAC
	'Hydnum_magnorufescens_161209_SLOVENIA'                    CTCTGGCTG-CCCGAGTTGTAATCTAGAGAAGTG-TTTTCTGTGCTGGACTGTGTTTAAGTTTCCTGGATATGGAACATCATAGAGGGTGAGAATCCCGTCTTTAATACAGA-CTA-CCAGTGC-TCTGTGATACGCTCTCAACGAGTCGAGTTGTTTGGGATTGCAGCTCAAAATGGGAGGTAAATTCCTTCTAAAGCTAAATATTGGCGAGAGACCGATAGCGAACAAGTACCGTGAGGGAAAGATGAAAAGCACTTTGGAAAGAGAGTTAAACAGTACGTGAAATTGTTAAAAGGGAAACAATTGAAGTCAGTTGCATTTACTTGGACTCAGCCTTAC----TTTGG-TTTGGTGCATTTCCTTGT-GGATGGGCCAGTGTCCATG-TTGATTACTGG-AAAAGGGGC-T--AGGGAATGTGG--CTCTTTT----GGGAGTG---TT-ATAGCCTTGGCTCATATACAGTAA--TTAATATGGAGTGATACAGCATGCTTCGGTGGTGCTTGTGCTGGCATAATGGCTTTAAATGACCCGTCTTGAAACACGGACCAA-GGAGTCTAACATATCTGCAAGTATTTGGGTGAT-AAACTC-------AAATGCGTAATGAAAGTGA-TAGCTGGGAACCT---------------TGT-----------------AAAGGGGGGCACCAGTACCCCGAGTGGATCTTC-TGTGATGCATCGGAGGTAGAGCATATATGTTGGGACCCGAAAGATGGTGAACTATGCCTGAATAGGGTGAAGCCAGAGGAAACTCTGGTG-GAGGCTCGTAGCGATTCTGACGTGCAAATCGATCGTCAAATTTGGGTATAGGGGCGAAAGACTAATCGAAC
	'Hydnum_jussii_IFP_019485_CHINA'                           CTCTGGCTG-CCCGAGTTGTAATCTAGAGAAGTG-TTTTCTGTGCTGGACTGTGTTTAAGTTTCCTGGATATGGAACATCATAGAGGGTGAGAATCCCGTCTTTAATGCAGA-CTA-CCAGTGC-TGTGTGATACACTCTCAACGAGTCGAGTTGTTTGGGATTGCAGCTCAAAATGGGAGGTAAATTCCTTCTAAAGCTAAATATTGGCGAGAGACCGATAGCGAACAAGTACCGTGAGGGAAAGATGAAAAGCACTTTGGAAAGAGAGTTAAACAGTACGTGAAATTGTTAAAAGGGAAACAATTGAAGTCAGTTGCATCTACTTGGACTCAGCCTTAC----TTTGG-TTTGGTGCATTTCCTTGT-GGATGGGCCAGTGTTCATG-TTGATTACTGG-AAAAGGGGC-T--AGGGAATGTGG--CTCTTTC----GGGAGTG---TT-ATAGCCTTGGCTCATATACAGTAA--TTAATATGGAGTGGTACAGCATGCTTCGGTGGTGCTTGTGCTGGCATAATGGCTTTAAATGACCCGTCTTGAAACACGGACCAA-GGAGTCTAACATGTCTGCAAGTATTTGGGTGAT-AAACTC-------AAATGCGTAATGAAAGTGA-TAGCTGGGAACCT---------------TGT-----------------AAAGGGGGGCACCAGTGCCCCGAGCGGATCTTC-TGTGATGCATCGGAGGTAGAGCATATATGTTGGGACCCGAAAGATGGTGAACTATGCCTGAATAGGGTGAAGCCAGAGGAAACTCTGGTG-GAGGCTCGTAGCGATTCTGACGTGCAAATCGATCGTCAAATTTGGGTATAGGGGCGAAAGACTAATCGAAC
	'Hydnum_jussii_IFP_019486_CHINA'                           CTCTGGCTG-CCCGAGTTGTAATCTAGAGAAGTG-TTTTCTGTGCTGGACTGTGTTTAAGTTTCCTGGATATGGAACATCATAGAGGGTGAGAATCCCGTCTTTAATGCAGA-CTA-CCAGTGC-TGTGTGATACACTCTCAACGAGTCGAGTTGTTTGGGATTGCAGCTCAAAATGGGAGGTAAATTCCTTCTAAAGCTAAATATTGGCGAGAGACCGATAGCGAACAAGTACCGTGAGGGAAAGATGAAAAGCACTTTGGAAAGAGAGTTAAACAGTACGTGAAATTGTTAAAAGGGAAACAATTGAAGTCAGTTGCATCTACTTGGACTCAGCCTTAC----TTTGG-TTTGGTGCATTTCCTTGT-GGATGGGCCAGTGTTCATG-TTGATTACTGG-AAAAGGGGC-T--AGGGAATGTGG--CTCTTTC----GGGAGTG---TT-ATAGCCTTGGCTCATATACAGTAA--TTAATATGGAGTGGTACAGCATGCTTCGGTGGTGCTTGTGCTGGCATAATGGCTTTAAATGACCCGTCTTGAAACACGGACCAA-GGAGTCTAACATGTCTGCAAGTATTTGGGTGAT-AAACTC-------AAATGCGTAATGAAAGTGA-TAGCTGGGAACCT---------------TGT-----------------AAAGGGGGGCACCAGTGCCCCGAGCGGATCTTC-TGTGATGCATCGGAGGTAGAGCATATATGTTGGGACCCGAAAGATGGTGAACTATGCCTGAATAGGGTGAAGCCAGAGGAAACTCTGGTG-GAGGCTCGTAGCGATTCTGACGTGCAAATCGATCGTCAAATTTGGGTATAGGGGCGAAAGACTAATCGAAC
	'Hydnum_flosculum_Cui_22857_CHINA'                         CTTTGGCTG-CCCGAGTTGTAATCTAGAGAAGTG-TTTTCTGTGCTGGACTGTGTTTAAGTTTCCTGGATATGGAACATCATAGAGGGTGAGAATCCCGTCTTTGACACAGA-CTA-CCAGTAC-TCTGTGATGCACTCTCAACGAGTCGAGTTGTTTGGGATTGCAGCTCAAAATGGGAGGTAAATTCCTTCTAAAGCTAAATATTGGCGAGAGACCGATAGCGAACAAGTACCGTGAGGGAAAGATGAAAAGCACTTTGGAAAGAGAGTTAAACAGTACGTGAAATTGTTAAAAGGGAAACAATTGAAGTCAGTTGCATCTACTTGGACTCAGCCTTAC----TTTGG-TTTGGTGCATTTCCTTGT-GGATGGGCCAGTGTTCATG--TGATGACTGG-AAAA-GGGC-T--AGGGAATGTGG--CTCTTTT----GGGAGTG---TT-ATAGCCTTGGCTCATATACAGTGA--TTAATATGGAGTGGTACAGCATGCTTCGGTGGTGCTTGTGCTGGCATAATGGCTTTAAATGACCCGTCTTGAAACACGGACCAA-GGAGTCTAACATGTCTGCAAGTATTTGGGTGAT-AAACTC-------AAGTGCATAATGAAAGTGA-TAGCTGGGAACCC---------------TGC------------------AAAGGGGGCACCAGCGCCCCGAGCGGATCTTC-TGTGATGCATCGGAGGTAGAGCATATATGTTGGGACCCGAAAGATGGTGAACTATGCCTGAATAGGGTGAAGCCAGAGGAAACTCTGGTG-GAGGCTCGTAGCGATTCTGACGTGCAAATCGATCGTCAAATTTGGGTATAGGGGCGAAAGACTAATCGAAC
	'Hydnum_pinicola_SFC20180928_18_SOUTH_KOREA'               CTTTGACTG-CCCGAGTTGTAATCTAGAGAAGTG-TTTTCTGTGCTGGACTGTGTTCAAGTTTCCTGGATATGGAACATCATAGAGGGTGAGAATCCCGTCCTTGACACAGA-CTC-CCAGTGC-TATGTGATGCACTCTCAACGAGTCGAGTTGTTTGGGATTGCAGCTCAAAATGGGAGGTAAATTCCTTCTAAAGCTAAATATTGGCGAGAGACCGATAGCGAACAAGTACCGTGAGGGAAAGATGAAAAGCACTTTGGAAAGAGAGTTAAACAGTACGTGAAATTGTTAAAAGGGAAACAATTGAAGTCAGTCGCATCTACTTGGACTCAGCCTTAC---TTTTGG-TTTGGTGCATTTCCTTGT-GGATGGGCCAGTGTTCATG-TTGATTGCTGG-AAAAGGGGC-T--AGGGAATGTGG--CTCTTTT----GGGAGTG---TT-ATAACCTTGGCTCATATACAGTAA--TTAATATGGAGTGATACAGCATGCTTCGGTGGTGCTTGTGCTGGCATAATGGCTTTAAATGACCCGTCTTGAAACACGGACCAA-GGAGTCTAACATGTCTGCAAGTATTTGGGTGAT-AAACCC-------AAGTGCGTAATGAAAGTAA-TAGCTGGGAACCC---------------TGC-----------------ATAGGGGGGCACCAGTGCCCCGAGCGGATCTTT-TGTGATGCATCGGAGGTAGAGCATACATGTTGGGACCCGAAAGATGGTGAACTATGCCTGAATAGGGTGAAGCCAGAGGAAACTCTGGTG-GAGGCTCGTAGCGATTCTGACGTGCAAATCGATCGTCAAATTTGGGTATAGGGGCGAAAGACTAATCGAAC
	scg1128                                                    CTTTGACTG-CCCGAGTTGTAATCTAGAGAAGTG-TTTTCTGTGCTGGACTGTGTTCAAGTTTCCTGGATATGGAACATCATAGAGGGTGAGAATCCCGTCCTTGACACAGA-CTC-CCAGTGC-TATGTGATGCACTCTCAACGAGTCGAGTTGTTTGGGATTGCAGCTCAAAATGGGAGGTAAATTCCTTCTAAAGCTAAATATTGGCGAGAGACCGATAGCGAACAAGTACCGTGAGGGAAAGATGAAAAGCACTTTGGAAAGAGAGTTAAACAGTACGTGAAATTGTTAAAAGGGAAACAATTGAAGTCAGTCGCATCTACTTGGACTCAGCCTTAC---TTTTGG-TTTGGTGCATTTCCTTGT-GGATGGGCCAGTGTTCATG-TTGATTGCTGG-AAAAGGGGC-T--AGGGAATGTGG--CTCTTTT----GGGAGTG---TT-ATAACCTTGGCTCATATACAGTAA--TTAATATGGAGTGATACAGCATGCTTCGGTGGTGCTTGTGCTGGCATAATGGCTTTAAATGACCCGTCTTGAAACACGGACCAA-GGAGTCTAACATGTCTGCAAGTATTTGGGTGAT-AAACCC-------AAGTGCGTAATGAAAGTAA-TAGCTGGGAACCC---------------TGC-----------------ATAGGGGGGCACCAGTGCCCCGAGCGGATCTTT-TGTGATGCATCGGAGGTAGAGCATACATGTTGGGACCCGAAAGATGGTGAACTATGCCTGAATAGGGTGAAGCCAGAGGAAACTCTGGTG-GAGGCTCGTAGCGATTCTGACGTGCAAATCGATCGTCAAATTTGGGTATAGGGGCGAAAGACTAATCGAAC
	'Hydnum_pinicola_voucher_GDGM93020_CHINA'                  CTTTGACTG-CCCGAGTTGTAATCTAGAGAAGTG-TTTTCTGTGCTGGACTGTGTTCAAGTTTCCTGGATATGGAACATCATAGAGGGTGAGAATCCCGTCCTTGACACAGA-CTC-CCAGTGC-TATGTGATGCACTCTCAACGAGTCGAGTTGTTTGGGATTGCAGCTCAAAATGGGAGGTAAATTCCTTCTAAAGCTAAATATTGGCGAGAGACCGATAGCGAACAAGTACCGTGAGGGAAAGATGAAAAGCACTTTGGAAAGAGAGTTAAACAGTACGTGAAATTGTTAAAAGGGAAACAATTGAAGTCAGTCGCATCTACTTGGACTCAGCCTTAC---TTTTGG-TTTGGTGCATTTCCTTGT-GGATGGGCCAGTGTTCATG-TTGATTGCTGG-AAAAGGGGC-T--AGGGAATGTGG--CTCTTTT----GGGAGTG---TT-ATAACCTTGGCTCATATACAGTAA--TTAATATGGAGTGATACAGCATGCTTCGGTGGTGCTTGTGCTGGCATAATGGCTTTAAATGACCCGTCTTGAAACACGGACCAA-GGAGTCTAACATGTCTGCAAGTATTTGGGTGAT-AAACCC-------AAGTGCGTAATGAAAGTAA-TAGCTGGGAACCC---------------TTC-----------------ATAGGGGGGCACCAGTGCCCCGAGCGGATCTTT-TGTGATGCATCGGAGGTAGAGCATACATGTTGGGACCCGAAAGATGGTGAACTATGCCTGAATAGGGTGAAGCCAGAGGAAACTCTGGTG-GAGGCTCGTAGCGATTCTGACGTGCAAATCGATCGTCAAATTTGGGTATAGGGGCGAAAGACTAATCGAAC
	'Hydnum_pinicola_voucher_GDGM83047_CHINA'                  CTTTGACTG-CCCGAGTTGTAATCTAGAGAAGTG-TTTTCTGTGCTGGACTGTGTTCAAGTTTCCTGGATATGGAACATCATAGAGGGTGAGAATCCCGTCCTTGACACAGA-CTC-CCAGTGC-TATGTGATGCACTCTCAACGAGTCGAGTTGTTTGGGATTGCAGCTCAAAATGGGAGGTAAATTCCTTCTAAAGCTAAATATTGGCGAGAGACCGATAGCGAACAAGTACCGTGAGGGAAAGATGAAAAGCACTTTGGAAAGAGAGTTAAACAGTACGTGAAATTGTTAAAAGGGAAACAATTGAAGTCAGTCGCATCTACTTGGACTCAGCCTTAC---TTTTGG-TTTGGTGCATTTCCTTGT-GGATGGGCCAGTGTTCATG-TTGATTGCTGG-AAAAGGGGC-T--AGGGAATGTGG--CTCTTTT----GGGAGTG---TT-ATAACCTTGGCTCATATACAGTAA--TTAATATGGAGTGATACAGCATGCTTCGGTGGTGCTTGTGCTGGCATAATGGCTTTAAATGACCCGTCTTGAAACACGGACCAA-GGAGTCTAACATGTCTGCAAGTATTTGGGTGAT-AAACCC-------AAGTGCGTAATGAAAGTAA-TAGCTGGGAACCC---------------TTC-----------------ATAGGGGGGCACCAGTGCCCCGAGCGGATCTTT-TGTGATGCATCGGAGGTAGAGCATACATGTTGGGACCCGAAAGATGGTGAACTATGCCTGAATAGGGTGAAGCCAGAGGAAACTCTGGTG-GAGGCTCGTAGCGATTCTGACGTGCAAATCGATCGTCAAATTTGGGTATAGGGGCGAAAGACTAATCGAAC
	scg1127                                                    CTTTGACTG-CCCGAGTTGTAATCTAGAGAAGTG-TTTTCTGTGCTGGACTGTGTTCAAGTTTCCTGGATATGGAACATCATAGAGGGTGAGAATCCCGTCCTTGACACAGA-CTC-CCAGTGC-TATGTGATGCACTCTCAACGAGTCGAGTTGTTTGGGATTGCAGCTCAAAATGGGAGGTAAATTCCTTCTAAAGCTAAATATTGGCGAGAGACCGATAGCGAACAAGTACCGTGAGGGAAAGATGAAAAGCACTTTGGAAAGAGAGTTAAACAGTACGTGAAATTGTTAAAAGGGAAACAATTGAAGTCAGTCGCATCTACTTGGACTCAGCCTTAC---TTTTGG-TTTGGTGCATTTCCTTGT-GGATGGGCCAGTGTTCATG-TTGATTGCTGG-AAAAGGGGC-T--AGGGAATGTGG--CTCTTTT----GGGAGTG---TT-ATAACCTTGGCTCATATACAGTAA--TTAATATGGAGTGATACAGCATGCTTCGGTGGTGCTTGTGCTGGCATAATGGCTTTAAATGACCCGTCTTGAAACACGGACCAA-GGAGTCTAACATGTCTGCAAGTATTTGGGTGAT-AAACCC-------AAGTGCGTAATGAAAGTAA-TAGCTGGGAACCC---------------TTC-----------------ATAGGGGGGCACCAGTGCCCCGAGCGGATCTTT-TGTGATGCATCGGAGGTAGAGCATACATGTTGGGACCCGAAAGATGGTGAACTATGCCTGAATAGGGTGAAGCCAGAGGAAACTCTGGTG-GAGGCTCGTAGCGATTCTGACGTGCAAATCGATCGTCAAATTTGGGTATAGGGGCGAAAGACTAATCGAAC
	scg1124                                                    --------------------------------------TCTGTGCTGGACTGTGTTCAAGTTTCCTGGATATGGAACATCATAGAGGGTGAGAATCCCGTCCTTGACACAGA-CTC-CCAGTGC-TATGTGATGCACTCTCAACGAGTCGAGTTGTTTGGGATTGCAGCTCAAAATGGGAGGTAAATTCCTTCTAAAGCTAAATATTGGCGAGAGACCGATAGCGAACAAGTACCGTGAGGGAAAGATGAAAAGCACTTTGGAAAGAGAGTTAAACAGTACGTGAAATTGTTAAAAGGGAAACAATTGAAGTCAGTCGCATCTACTTGGACTCAGCCTTAC---TTTTGG-TTTGGTGCATTTCCTTGT-GGATGGGCCAGTGTTCATG-TTGATTGCTGG-AAAAGGGGC-T--AGGGAATGTGG--CTCTTTT----GGGAGTG---TT-ATAACCTTGGCTCATATACAGTAA--TTAATATGGAGTGATACAGCATGCTTCGGTGGTGCTTGTGCTGGCATAATGGCTTTAAATGACCCGTCTTGAAACACGGACCAA-GGAGTCTAACATGTCTGCAAGTATTTGGGTGAT-AAACCC-------AAGTGCGTAATGAAAGTAA-TAGCTGGGAACCC---------------TTC-----------------ATAGGGGGGCACCAGTGCCCCGAGCGGATCTTT-TGTGATGCATCGGAGGTAGAGCATACATGTTGGGACCCGAAAGATGGTGAACTATGCCTGAATAGGGTGAAGCCAGAGGAAACTCTGGTG-GAGGCTCGTAGCGATTCTGACGTGCAAATCGATCGTCAAATTTGGGTATAGGGGCGAAAGACTAATCGAAC
	'Hydnum_cremeoalbum_HKAS92345_CHINA'                       CTTTGACTG-CCCGAGTTGTAATCTAGAGAAGTG-TTTTCTGTGCTGGACTGTGTTCAAGTTTCCTGGATATGGAACATCATAGAGGGTGAGAATCCCGTCCTTGACACAGA-CTT-CCAGTGC-TATGTGATGCACTCTCAACGAGTCGAGTTGTTTGGGATTGCAGCTCAAAATGGGAGGTAAATTCCTTCTAAAGCTAAATATTGGCGAGAGACCGATAGCGAACAAGTACCGTGAGGGAAAGATGAAAAGCACTTTGGAAAGAGAGTTAAACAGTACGTGAAATTGTTAAAAGGGAAACAATTGAAGTCAGTTGCATCTATTTGGACTCAGCCTTAC----TTTGG-TTTGGTGCATTTCCTTGT-GGATGGGCCAGTGTTCATG-TTGATTGCTGG-AAAAGGGGT-T--AGGGAATGTGG--CTCTTTT----GGGAGTG---TT-ATAACCTTGGCTCATATACAGTAA--TTAATATGGAGTGATACAGCATGCTTCGGTGGTGCTTGTGCTGGCATAATGGCTTTAAATGACCCGTCTTGAAACACGGACCAA-GGAGTCTAACATGTCTGCAAGTATTTAGGTGAT-AAACCT-------GAGTGCGTAATGAAAGTAA-TAGCTGGGAACCC---------------TGC-----------------AGAGGGGGGCACCAGTGCCCCGAGCGGATCTTT-TGTGATGCATCGGAGGTAGAGCATATATGTTGGGACCCGAAAGATGGTGAACTATGCCTGAATAGGGTGAAGCCAGAGGAAACTCTGGTG-GAGGCTCGTAGCGATTCTGACGTGCAAATTGATCGTCAAATTTGGGTATAGGGGCGAAAGACTAATCGAAC
	'Hydnum_cremeoalbum_GDGM93011_CHINA'                       CTTTGACTG-CCCGAGTTGTAATCTAGAGAAGTG-TTTTCTGTGCTGGACTGTGTTCAAGTTTCCTGGATATGGAACATCATAGAGGGTGAGAATCCCGTCCTTGACACAGA-CTT-CCAGTGC-TATGTGATGCACTCTCAACGAGTCGAGTTGTTTGGGATTGCAGCTCAAAATGGGAGGTAAATTCCTTCTAAAGCTAAATATTGGCGAGAGACCGATAGCGAACAAGTACCGTGAGGGAAAGATGAAAAGCACTTTGGAAAGAGAGTTAAACAGTACGTGAAATTGTTAAAAGGGAAACAATTGAAGTCAGTTGCATCTATTTGGACTCAGCCTTAC----TTTGG-TTTGGTGCATTTCCTTGT-GGATGGGCCAGTGTTCATG-TTGATTGCTGG-AAAAGGGGT-T--AGGGAATGTGG--CTCTTTT----GGGAGTG---TT-ATAACCTTGGCTCATATACAGTAA--TTAATATGGAGTGATACAGCATGCTTCGGTGGTGCTTGTGCTGGCATAATGGCTTTAAATGACCCGTCTTGAAACACGGACCAA-GGAGTCTAACATGTCTGCAAGTATTTAGGTGAT-AAACCT-------GAGTGCGTAATGAAAGTAA-TAGCTGGGAACCC---------------TGC-----------------AGAGGGGGGCACCAGTGCCCCGAGCGGATCTTT-TGTGATGCATCGGAGGTAGAGCATATATGTTGGGACCCGAAAGATGGTGAACTATGCCTGAATAGGGTGAAGCCAGAGGAAACTCTGGTG-GAGGCTCGTAGCGATTCTGACGTGCAAATCGATCGTCAAATTTGGGTATAGGGGCGAAAGACTAATCGAAC
	'x_24'                                                     CTCTGGCTG-CCCGAGTTGTAATCTAGAGAAGTG-TTTTCTGTGCTGGACTGTGTTCAAGTTTCCTGGATATGGAACATCATAGAGGGTGAGAATCCCGTCCTTGACACAGA-CTC-CCAGTGC-TGTGTGATGCACTCTCAACGAGTCGAGTTGTTTGGGATTGCAGCTCAAAGTGGGAGGTAAATTCCTTCTAAAGCTAAATATTGGCGAGAGACCGATAGCGAACAAGTACCGTGAGGGAAAGATGAAAAGCACTTTGGAAAGAGAGTTAAACAGTACGTGAAATTGTTAAAAGGGAAACAATTGAAGTCAGTTGCATCTATTTGGACTCAGCCTTAC----TTTGG-TTTGGCGCATTTCCTTGT-GGATGGGCCAGTGTTCATG-TTAATTGCTGG-AAAAGGGGC-T--AGGGAATGTGG--CTCTTTT----GGGAGTG---TTAATAGTCTTGGCTCATATACAGTGA--TTAATATGGAGTGGTACAGCATGCTTCGGTGGTGCTTGTGCTGGCATAATGGCTTTAAATGACCCGTCTTGAAACACGGACCAA-GGAGTCTAACATGTCTGCAAGTATTTGGGTAAT-AAACCC-------GAGTGCGTAATGAAAGTGA-TAGCTGGGAACCC---------------TGA-----------------ACAGGGGGGCACCAGTACCCCGAGTGGATCTTC-TGTGATGCATCGGAGGTAGAGCATATATGTTGGGACCCGAAAGATGGTGAACTATGCCTGAATAGGGTGAAGCCAGAGGAAACTCTGGTG-GAGGCTCGTAGCGATTCTGACGTGCAAATCGATCGTCAAATTTGGGTATAGGGGCGAAAGACTAATCGAAC
	'x_25'                                                     CTCTGGCTG-CCCGAGTTGTAATCTAGAGAAGTG-TTTTCTGTGCTGGACTGTGTTCAAGTTTCCTGGATATGGAACATCATAGAGGGTGAGAATCCCGTCCTTGACACAGA-CTC-CCAGTGC-TGTGTGATGCACTCTCAACGAGTCGAGTTGTTTGGGATTGCAGCTCAAAGTGGGAGGTAAATTCCTTCTAAAGCTAAATATTGGCGAGAGACCGATAGCGAACAAGTACCGTGAGGGAAAGATGAAAAGCACTTTGGAAAGAGAGTTAAACAGTACGTGAAATTGTTAAAAGGGAAACAATTGAAGTCAGTTGCATCTATTTGGACTCAGCCTTAC----TTTGG-TTTGGCGCATTTCCTTGT-GGATGGGCCAGTGTTCATG-TTAATTGCTGG-AAAAGGGGC-T--AGGGAATGTGG--CTCTTTT----GGGAGTG---TT-ATAGTCTTGGCTCATATACAGTGA--TTAATATGGAGTGGTACAGCATGCTTCGGTGGTGCTTGTGCTGGCATAATGGCTTTAAATGACCCGTCTTGAAACACGGACCAA-GGAGTCTAACATGTCTGCAAGTATTTGGGTAAT-AAACCC-------GAGTGCGTAATGAAAGTGA-TAGCTGGGAACCC---------------TGA-----------------ACAGGGGGGCACCAGTACCCCGAGTGGATCTTC-TGTGATGCATCGGAGGTAGAGCATATATGTTGGGACCCGAAAGATGGTGAACTATGCCTGAATAGGGTGAAGCCAGAGGAAACTCTGGTG-GAGGCTCGTAGCGATTCTGACGTGCAAATCGATCGTCAAATTTGGGTATAGGGGCGAAAGACTAATCGAAC
	'Hydnum_microcarpum_voucher_GDGM87902_CHINA'               CTCTGGCTG-CCCGAGTTGTAATCTAGAGAAGTG-TTTTCTGTGCTGGACTGTGTTCAAGTTTCCTGGATATGGAACATCATAGAGGGTGAGAATCCCGTCCTTGACACAGA-CTC-CCAGTGC-TGTGTGATGCACTCTCAACGAGTCGAGTTGTTTGGGATTGCAGCTCAAAGTGGGAGGTAAATTCCTTCTAAAGCTAAATATTGGCGAGAGACCGATAGCGAACAAGTACCGTGAGGGAAAGATGAAAAGCACTTTGGAAAGAGAGTTAAACAGTACGTGAAATTGTTAAAAGGGAAACAATTGAAGTCAGTTGCATCTATTTGGACTCAGCCTTAC----TTTGG-TTTGGCGCATTTCCTTGT-GGATGGGCCAGTGTTCATG-TTAATTGCTGG-AAAAGGGGC-T--AGGGAATGTGG--CTCTTTT----GGGAGTG---TT-ATAGTCTTGGCTCATATACAGTGA--TTAATATGGAGTGGTACAGCATGCTTCGGTGGTGCTTGTGCTGGCATAATGGCTTTAAATGACCCGTCTTGAAACACGGACCAA-GGAGTCTAACATGTCTGCAAGTATTTGGGTAAT-AAACCC-------GAGTGCGTAATGAAAGTGA-TAGCTGGGAACCC---------------TGA-----------------ACAGGGGGGCACCAGTACCCCGAGTGGATCTTC-TGTGATGCATCGGAGGTAGAGCATATATGTTGGGACCCGAAAGATGGTGAACTATGCCTGAATAGGGTGAAGCCAGAGGAAACTCTGGTG-GAGGCTCGTAGCGATTCTGACGTGCAAATCGATCGTCAAATTTGGGTATAGGGGCGAAAGACTAATCGAAC
	'Hydnum_minum_IFP_019482_CHINA'                            CTTTGGCTG-CCCGAGTTGTAATCTAGAGAAGTG-TTTTCTGTGCTGGCCTGTGTTCAAGTTTCCTGGATATGGAACATCATAGAGGGTGAGAATCCCGTCTTTGGCACAGA-CTC-CCAGTGC-TATGTGATACACTCTCAACGAGTCGAGTTGTTTGGGATTGCAGCTCAAAATGGGAGGTAAATTCCTTCTAAAGCTAAATATTGGCGAGAGACCGATAGCGAACAAGTACCGTGAGGGAAAGATGAAAAGCACTTTGGAAAGAGAGTTAAACAGTACGTGAAATTGTTAAAAGGGAAACAATTGAAGTCAGTCGCATCTACTTGGACTCAGCCTTAC----TTTGG-TTTGGTGCATTTCCTTGT-GGATGGGCCAGTGTTCATG-TTGATTGCTGGAAAAAGGGGT-C--AGGGAATGTGG--CTCTTTC----GGGAGTG---TT-ATAGCCTTGGTTCATATACAACAA--TTAATATGGAGTGGTACAGCATGCTTCGGTGGTGCTTGTGCTGGCATAATGGCTTTAAATGACCCGTCTTGAAACACGGACCAA-GGAGTCTAACATGTCTGCAAGTATTTGGGTGAT-AAACCC-------GAGTGCGTAATGAAAGTGA-TAGCTGGGAACCC---------------TGC------------------AAAGGGGGCACCAGTGCCCCGAGCGGATCTTC-TGTGATGCATCGGAGGTAGAGCATATATGTTGGGACCCGAAAGATGGTGAACTATGCCTGAATAGGGTGAAGCCAGAGGAAACTCTGGTG-GAGGCTCGTAGCGATTCTGACGTGCAAATCGATCGTCAAATTTGGGTATAGGGGCGAAAGACTAATCGAAC
	'Hydnum_brevispinum_IFP_019464_CHINA_TYPE'                 CTTTGGCTG-CCCGAGTTGTAATCTAGAGAAGTG--TTTCTGTGCTGGCCTGTGTTCAAGTTTCCTGGATATGGAACATCATAGAGGGTGAGAATCCCGTCTTTGGCACAGA-CTC-CCAGTGC-TATGTGATACACTCTCAACGAGTCGAGTTGTTTGGGATTGCAGCTCAAAATGGGAGGTAAATTCCTTCTAAAGCTAAATATTGGCGAGAGACCGATAGCGAACAAGTACCGTGAGGGAAAGATGAAAAGCACTTTGGAAAGAGAGTTAAACAGTACGTGAAATTGTTAAAAGGGAAACAATTGAAGTCAGTCGCATCTACTTGGACTCAGCCTTAC----TTTGG-TTTGGTGCATTTCCTTGT-GGATGGGCCAGTGTTCATG-TTGATTGCTGGAAAAAGGGGT-C--AGGGAATGTGG--CTCTTTC----GGGAGTG---TT-ATAGCCTTGGTTCATATACAACAA--TTAATATGGAGTGGTACAGCATGCTTCGGTGGTGCTTGTGCTGGCATAATGGCTTTAAATGACCCGTCTTGAAACACGGACCAA-GGAGTCTAACATGTCTGCAAGTATTTGGGTGAT-AAACCC-------GAGTGCGTAATGAAAGTGA-TAGCTGGGAACCC---------------TGC------------------AAAGGGGGCACCAGTGCCCCGAGCGGATCTTC-TGTGATGCATCGGAGGTAGAGCATATATGTTGGGACCCGAAAGATGGTGAACTATGCCTGAATAGGGTGAAGCCAGAGGAAACTCTGGTG-GAGGCTCGTAGCGATTCTGACGTGCAAATCGATCGTCAAATTTGGGTATAGGGGCGAAAGACTAATCGAAC
	'Hydnum_brevispinum_IFP_019465_CHINA'                      CTTTGGCTG-CCCGAGTTGTAATCTAGAGAAGTG--TTTCTGTGCTGGCCTGTGTTCAAGTTTCCTGGATATGGAACATCATAGAGGGTGAGAATCCCGTCTTTGGCACAGA-CTC-CCAGTGC-TATGTGATACACTCTCAACGAGTCGAGTTGTTTGGGATTGCAGCTCAAAATGGGAGGTAAATTCCTTCTAAAGCTAAATATTGGCGAGAGACCGATAGCGAACAAGTACCGTGAGGGAAAGATGAAAAGCACTTTGGAAAGAGAGTTAAACAGTACGTGAAATTGTTAAAAGGGAAACAATTGAAGTCAGTCGCATCTACTTGGACTCAGCCTTAC----TTTGG-TTTGGTGCATTTCCTTGT-GGATGGGCCAGTGTTCATG-TTGATTGCTGGAAAAAGGGGT-C--AGGGAATGTGG--CTCTTTC----GGGAGTG---TT-ATAGCCTTGGTTCATATACAACAA--TTAATATGGAGTGGTACAGCATGCTTCGGTGGTGCTTGTGCTGGCATAATGGCTTTAAATGACCCGTCTTGAAACACGGACCAA-GGAGTCTAACATGTCTGCAAGTATTTGGGTGAT-AAACCC-------GAGTGCGTAATGAAAGTGA-TAGCTGGGAACCC---------------TGC------------------AAAGGGGGCACCAGTGCCCCGAGCGGATCTTC-TGTGATGCATCGGAGGTAGAGCATATATGTTGGGACCCGAAAGATGGTGAACTATGCCTGAATAGGGTGAAGCCAGAGGAAACTCTGGTG-GAGGCTCGTAGCGATTCTGACGTGCAAATCGATCGTCAAATTTGGGTATAGGGGCGAAAGACTAATCGAAC
	'Hydnum_flavidocanum_IFP_019460_CHINA_TYPE'                CTTTGACTG-CCCGAGTTGTAATCTAGAGAAGTG-TTTTCTGTGCTGGACTGTGTTCAAGTTTCCTGGATATGGAACATCATAGAGGGTGAGAATCCCGTCTTTAACACAGACCCC-CCAGTGCTTATATGATGCACTCTCGACGAGTCGAGTTGTTTGGGATTGCAGCTCAAAATGGGAGGTAAATTCCTTCTAAAGCTAAATATTGGCGAGAGACCGATAGCGAACAAGTACCGTGAGGGAAAGATGAAAAGCACTTTGGAAAGAGAGTTAAACAGTACGTGAAATTGTTAAAAGGGAAACAATTGAAGTCAGTCGCATCTATTTGGACTCAGCCTTAC----TTTGG-TTTGGTGCATTTCCTTGT-GGATGGGCCAGTGTTCATG-TTGATTGCTGG-AAAAGGGGC-T--AGGGGATGTGG--CTCTTTT----GGGAGTG---TT-ATAACCTTGGCTCATATACAGTAA--TTAATATGGAGTGGTACAGCATGCTTCGGTGGTGCTTGTGCTGGCATAATGGCTTTAAATGACCCGTCTTGAAACACGGACCAA-GGAGTCTAACATGTCTGCAAGTATTTGGGTGAT-AAACCC-------GAGTGCGTAATGAAAGTGA-TAGCTGGGAACCC---------------TGC------------------GAAGGGGGCACCAGTGCCCCGAGTGGATCTTC-TGTGATGCATCGGAGGTAGAGCATATATGTTGGGACCCGAAAGATGGTGAACTATGCCTGAATAGGGTGAAGCCAGAGGAAACTCTGGTG-GAGGCTCGTAGCGATTCTGACGTGCAAATCGATCGTCAAATTTGGGTATAGGGGCGAAAGACTAATCGAAC
	'Hydnum_flavidocanum_IFP_019461_CHINA'                     CTTTGACTG-CCCGAGTTGTAATCTAGAGAAGTG-TTTTCTGTGCTGGACTGTGTTCAAGTTTCCTGGATATGGAACATCATAGAGGGTGAGAATCCCGTCTTTAACACAGACCCC-CCAGTGCTTATATGATGCACTCTCGACGAGTCGAGTTGTTTGGGATTGCAGCTCAAAATGGGAGGTAAATTCCTTCTAAAGCTAAATATTGGCGAGAGACCGATAGCGAACAAGTACCGTGAGGGAAAGATGAAAAGCACTTTGGAAAGAGAGTTAAACAGTACGTGAAATTGTTAAAAGGGAAACAATTGAAGTCAGTCGCATCTATTTGGACTCAGCCTTAC----TTTGG-TTTGGTGCATTTCCTTGT-GGATGGGCCAGTGTTCATG-TTGATTGCTGG-AAAAGGGGC-T--AGGGGATGTGG--CTCTTTT----GGGAGTG---TT-ATAACCTTGGCTCATATACAGTAA--TTAATATGGAGTGGTACAGCATGCTTCGGTGGTGCTTGTGCTGGCATAATGGCTTTAAATGACCCGTCTTGAAACACGGACCAA-GGAGTCTAACATGTCTGCAAGTATTTGGGTGAT-AAACCC-------GAGTGCGTAATGAAAGTGA-TAGCTGGGAACCC---------------TGC------------------GAAGGGGGCACCAGTGCCCCGAGTGGATCTTC-TGTGATGCATCGGAGGTAGAGCATATATGTTGGGACCCGAAAGATGGTGAACTATGCCTGAATAGGGTGAAGCCAGAGGAAACTCTGGTG-GAGGCTCGTAGCGATTCTGACGTGCAAATCGATCGTCAAATTTGGGTATAGGGGCGAAAGACTAATCGAAC
	'Hydnum_tangerinum_IFP_019473_CHINA_TYPE'                  CTCTGGCTA-CCCGAGTTGTAATCTAGAGAAGTG-TTTTCTGTGCTGGACTGTGTTTAAGTTTCCTGGATATGGAACATCATAGAGGGTGAGAATCCCGTCTTTGACACAGG-CTG-CCAGTAC-TGTGTGATGCACTCTCAACGAGTCGAGTTGTTTGGGATTGCAGCTCAAAATGGGAGGTAAATTCCTTCTAAAGCTAAATATTGGCGAGAGACCGATAGCGAACAAGTACCGTGAGGGAAAGATGAAAAGCACTTTGGAAAGAGAGTTAAACAGTACGTGAAATTGTTAAAAGGGAAACAATTGAAGTCAGTTGCATCTACTTGGACTCAGCCTTAC----TTTGG-TTTGGTGCATTTCCTTGTGGGATGGGCCAGTGTTCATG-TTGATTACTGG-AAAAGGGGC-T--AGGGAATGTGG--CTCTTTT----GGGAGTG---TT-ATAGCTTTGGCTCATATACAGTAA--TTAATATGGAGTGGTACAGCATGCTTCGGTGGTGCTTGTGCTGGCATAATGGCTTTAAATGACCCGTCTTGAAACACGGACCAA-GGAGTCTAACATGTCTGCAAGTATTTGGGTGGT-AAACTC-------AAATGCGTAATGAAAGTGA-TAGCTGGGAACCC---------------TGT------------------AAAGGGGACACCAGTGCCCCGAGCGGATCTTT-TGTGATGCATCGGAGGTGGAGCATATATGTTGGGACCCGAAAGATGGTGAACTATGCCTGAATAGGGTGAAGCCAGAGGAAACTCTGGTGTGAGGCTCGTAGCGATTCTGACGTGCAAATCGATCGTCAAATTTGGGTATAGGGGCGAAAGACTAATCGAA-
	'Hydnum_tangerinum_IFP_019474_CHINA'                       CTCTGGCTA-CCCGAGTTGTAATCTAGAGAAGTG-TTTTCTGTGCTGGACTGTGTTTAAGTTTCCTGGATATGGAACATCATAGAGGGTGAGAATCCCGTCTTTGACACAGG-CTG-CCAGTAC-TGTGTGATGCACTCTCAACGAGTCGAGTTGTTTGGGATTGCAGCTCAAAATGGGAGGTAAATTCCTTCTAAAGCTAAATATTGGCGAGAGACCGATAGCGAACAAGTACCGTGAGGGAAAGATGAAAAGCACTTTGGAAAGAGAGTTAAACAGTACGTGAAATTGTTAAAAGGGAAACAATTGAAGTCAGTTGCATCTACTTGGACTCAGCCTTAC----TTTGG-TTTGGTGCATTTCCTTGTGGGATGGGCCAGTGTTCATG-TTGATTACTGG-AAAAGGGGC-T--AGGGAATGTGG--CTCTTTT----GGGAGTG---TT-ATAGCTTTGGCTCATATACAGTAA--TTAATATGGAGTGGTACAGCATGCTTCGGTGGTGCTTGTGCTGGCATAATGGCTTTAAATGACCCGTCTTGAAACACGGACCAA-GGAGTCTAACATGTCTGCAAGTATTTGGGTGGT-AAACTC-------AAATGCGTAATGAAAGTGA-TAGCTGGGAACCC---------------TGT------------------AAAGGGGACACCAGTGCCCCGAGCGGATCTTT-TGTGATGCATCGGAGGTGGAGCATATATGTTGGGACCCGAAAGATGGTGAACTATGCCTGAATAGGGTGAAGCCAGAGGAAACTCTGGTGTGAGGCTCGTAGCGATTCTGACGTGCAAATCGATCGTCAAATTTGGGTATAGGGGCGAAAGACTAATCGAA-
	'Hydnum_tangerinum_IFP_019475_CHINA'                       CTCTGGCTA-CCCGAGTTGTAATCTAGAGAAGTG-TTTTCTGTGCTGGACTGTGTTTAAGTTTCCTGGATATGGAACATCATAGAGGGTGAGAATCCCGTCTTTGACACAGG-CTG-CCAGTAC-TGTGTGATGCACTCTCAACGAGTCGAGTTGTTTGGGATTGCAGCTCAAAATGGGAGGTAAATTCCTTCTAAAGCTAAATATTGGCGAGAGACCGATAGCGAACAAGTACCGTGAGGGAAAGATGAAAAGCACTTTGGAAAGAGAGTTAAACAGTACGTGAAATTGTTAAAAGGGAAACAATTGAAGTCAGTTGCATCTACTTGGACTCAGCCTTAC----TTTGG-TTTGGTGCATTTCCTTGTGGGATGGGCCAGTGTTCATG-TTGATTACTGG-AAAAGGGGC-T--AGGGAATGTGG--CTCTTTT----GGGAGTG---TT-ATAGCTTTGGCTCATATACAGTAA--TTAATATGGAGTGGTACAGCATGCTTCGGTGGTGCTTGTGCTGGCATAATGGCTTTAAATGACCCGTCTTGAAACACGGACCAA-GGAGTCTAACATGTCTGCAAGTATTTGGGTGGT-AAACTC-------AAATGCGTAATGAAAGTGA-TAGCTGGGAACCC---------------TGT------------------AAAGGGGACACCAGTGCCCCGAGCGGATCTTT-TGTGATGCATCGGAGGTGGAGCATATATGTTGGGACCCGAAAGATGGTGAACTATGCCTGAATAGGGTGAAGCCAGAGGAAACTCTGGTGTGAGGCTCGTAGCGATTCTGACGTGCAAATCGATCGTCAAATTTGGGTATAGGGGCGAAAGACTAATCGAA-
	'Hydnum_sp_16_BF2016_HKAS92349_CHINA'                      CTTTGGCTG-CCTGAGTTGTAATCTAGAGAAGTG-TTTTCTGTGCTGGACTGTGTTCAAGTTTCCTGGATATGGAACATCATAGAGGGTGAGAATCCCGTCCTTGACACAGA-TTCCCCAGTGC-TCTGTGATGCACTCTCAACGAGTCGAGTTGTTTGGGATTGCAGCTCAAAATGGGAGGTAAATTCCTTCTAAAGCTAAATATTGGCGAGAGACCGATAGCGAACAAGTACCGTGAGGGAAAGATGAAAAGCACTTTGGAAAGAGAGTTAAACAGTACGTGAAATTGTTAAAAGGGAAACAATTGAAGTCAGTCGCATCTACTTGGACTCAACCTTAC----TTTGG-TTTGGTGCATTTCCTTGTTGGATGGGCCAGTGTTCATG-TTAATTGCTGG-AAAAGGGGC-T--AGGGAATGTGG--CTCTTTT----GGGAGTG---TT-ATAGCCTTGGCTCATATACAGTGA--TTAATATGGAGTGGTACAGCATGCTTCGGTGGTGCTTGTGCTGGCATAATGGCTTTAAATGACCCGTCTTGAAACACGGACCAA-GGAGTCTAACATGTCTGCAAGTATTTGGGTGAT-AAACCC-------GAGTGCGTAATGAAAGTGA-TAGCTGGGAACCC---------------TGT----------------CAAAGGGGGGCACCAGTGCCCCGAGCGGATCTTC-TGTGATGCATCGGAGGTAGAGCATATATGTTGGGACCCGAAAGATGGTGAACTATGCCTGAATAGGGTGAAGCCAGAGGAAACTCTGGTG-GAGGCTCGTAGCGATTCTGACGTGCAAATCGATCGTCAAATTTGGGTATAGGGGCGAAAGACTAATCGAAC
	'Hydnum_orientalbidum_voucher_GDGM93480_CHINA'             CTTTGGCTG-CCTGAGTTGTAATCTAGAGAAGTG-TTTTCTGTGCTGGACTGTGTTCAAGTTTCCTGGATATGGAACATCATAGAGGGTGAGAATCCCGTCCTTGACACAGA-TTCCCCAGTGC-TCTGTGATGCACTCTCAACGAGTCGAGTTGTTTGGGATTGCAGCTCAAAATGGGAGGTAAATTCCTTCTAAAGCTAAATATTGGCGAGAGACCGATAGCGAACAAGTACCGTGAGGGAAAGATGAAAAGCACTTTGGAAAGAGAGTTAAACAGTACGTGAAATTGTTAAAAGGGAAACAATTGAAGTCAGTCGCATCTACTTGGACTCAACCTTAC----TTTGG-TTTGGTGCATTTCCTTGTTGGATGGGCCAGTGTTCATG-TTAATTGCTGG-AAAAGGGGC-T--AGGGAATGTGG--CTCTTTT----GGGAGTG---TT-ATAGCCTTGGCTCATATACAGTGA--TTAATATGGAGTGGTACAGCATGCTTCGGTGGTGCTTGTGCTGGCATAATGGCTTTAAATGACCCGTCTTGAAACACGGACCAA-GGAGTCTAACATGTCTGCAAGTATTTGGGTGAT-AAACCC-------GAGTGCGTAATGAAAGTGA-TAGCTGGGAACCC---------------TGT----------------CAAAGGGGGGCACCAGTGCCCCGAGCGGATCTTC-TGTGATGCATCGGAGGTAGAGCATATATGTTGGGACCCGAAAGATGGTGAACTATGCCTGAATAGGGTGAAGCCAGAGGAAACTCTGGTG-GAGGCTCGTAGCGATTCTGACGTGCAAATCGATCGTCAAATTTGGGTATAGGGGCGAAAGACTAATCGAAC
	'Hydnum_sp_16_BF2016_HKAS92350_CHINA'                      CTTTGGCTG-CCTGAGTTGTAATCTAGAGAAGTG-TTTTCTGTGCTGGACTGTGTTCAAGTTTCCTGGATATGGAACATCATAGAGGGTGAGAATCCCGTCCTTGACACAGA-TTCCCCAGTGC-TCTGTGATGCACTCTCAACGAGTCGAGTTGTTTGGGATTGCAGCTCAAAATGGGAGGTAAATTCCTTCTAAAGCTAAATATTGGCGAGAGACCGATAGCGAACAAGTACCGTGAGGGAAAGATGAAAAGCACTTTGGAAAGAGAGTTAAACAGTACGTGAAATTGTTAAAAGGGAAACAATTGAAGTCAGTCGCATCTACTTGGACTCAACCTTAC----TTTGG-TTTGGTGCATTTCCTTGTTGGATGGGCCAGTGTTCATG-TTAATTGCTGG-AAAAGGGGC-T--AGGGAATGTGG--CTCTTTT----GGGAGTG---TT-ATAGCCTTGGCTCATATACAGTGA--TTAATATGGAGTGGTACAGCATGCTTCGGTGGTGCTTGTGCTGGCATAATGGCTTTAAATGACCCGTCTTGAAACACGGACCAA-GGAGTCTAACATGTCTGCAAGTATTTGGGTGAT-AAACCC-------GAGTGCGTAATGAAAGTGA-TAGCTGGGAACCC---------------TGT----------------CAAAGGGGGGCACCAGTGCCCCGAGCGGATCTTC-TGTGATGCATCGGAGGTAGAGCATATATGTTGGGACCCGAAAGATGGTGAACTATGCCTGAATAGGGTGAAGCCAGAGGAAACTCTGGTG-GAGGCTCGTAGCGATTCTGACGTGCAAATCGATCGTCAAATTTGGGTATAGGGGCGAAAGACTAATCGAAC
	'Hydnum_orientalbidum_SFC20150902_97_SOUTH_KOREA'          CTTTGGCTG-CCTGAGTTGTAATCTAGAGAAGTG-TTTTCTGTGCTGGACTGTGTTCAAGTTTCCTGGATATGGAACATCATAGAGGGTGAGAATCCCGTCCTTGACACAGA-TTCCCTAGTGC-TCTGTGATGCACTCTCAACGAGTCGAGTTGTTTGGGATTGCAGCTCAAAATGGGAGGTAAATTCCTTCTAAAGCTAAATATTGGCGAGAGACCGATAGCGAACAAGTACCGTGAGGGAAAGATGAAAAGCACTTTGGAAAGAGAGTTAAACAGTACGTGAAATTGTTAAAAGGGAAACAATTGAAGTCAGTCGCATCTACTTGGACTCAACCTTAC----TTTGG-TTTGGTGCATTTCCTTGTTGGATGGGCCAGTGTTCATG-TTAATTGCTGG-AAAAGGGGC-T--AGGGAATGTGG--CTCTTTT----GGGAGTG---TT-ATAGCCTTGGCTCATATACAGTGA--TTAATATGGAGTGGTACAGCATGCTTCGGTGGTGCTTGTGCTGGCATAATGGCTTTAAATGACCCGTCTTGAAACACGGACCAA-GGAGTCTAACATGTCTGCAAGTATTTGGGTGAT-AAACCC-------GAGTGCGTAATGAAAGTGA-TAGCTGGGAACCC---------------TGT----------------CAAAGGGGGGCACCAGTGCCCCGAGCGGATCTTC-TGTGATGCATCGGAGGTAGAGCATATATGTTGGGACCCGAAAGATGGTGAACTATGCCTGAATAGGGTGAAGCCAGAGGAAACTCTGGTG-GAGGCTCGTAGCGATTCTGACGTGCAAATCGATCGTCAAATTT----------------------------
	'x_26'                                                     CTTTGGCTG-CCCGAGTTGTAATCTAGAGAAGTG-TTTTCTGTGCTGGACTGTGTTCAAGTTTCCTGGATATGGAACATCATAGAGGGTGAGAATCCCGTCTTTGATACAGA-CTC-CCAGTGC-TCTGTGATACACTCTCAACGAGTCGAGTTGTTTGGGATTGCAGCTCAAAATGGGAGGTAAATTCCTTCTAAAGCTAAATATTGGCGAGAGACCGATAGCGAACAAGTACCGTGAGGGAAAGATGAAAAGCACTTTGGAAAGAGAGTTAAACAGTACGTGAAATTGTTAAAAGGGAAACAATTGAAGTCAGTTGCATCTACTTGGACTCAGCCTTAC----TTTGG-TTTGGTGCATTTCCTTGT-GGATGGGCCAGTGTTCATG-TTAATTGCTGG-AAAAGGGGC-T--AGGGAATGTGGCTCTCTTTT----GGGAGTG--TTT-ATAGCCTTGGCTCATATACAGTGATTTTAATATGGAGTGGTACAGCATGCTTCGGTGGTGCTTGTGCTGGCATAATGGCTTTAAATGACCCGTCTTGAAACACGGACCAA-GGAGTCTAACATGTCTGCAAGTATTTGGGTGAT-AAACCC-------AAGTGCGTAATGAAAGTGA-TAGCTGGGAACCC---------------TGT------------------AAAGGGGGCACTAGTACCCCGAGCGGATCTTC-TGTGATGCATCGGAGGTAGAGCATATATGTTGGGACCCGAAAGATGGTGAACTATGCCTGAATAGGGTGAAGCCAGAGGAAACTCTGGTG-GAGGCTCGTAGCGATTCTGACGTGCAAATCGATCGTCAAATTTGGGTATAGGGGCGAAAGACTAATCGAAC
	'Hydnum_sp_voucher_GDGM91207_CHINA'                        -----------------------------------------------------------GTTTCCTGGATATGGAACATCATAGAGGGTGAGAATCCCGTCTTTGATACAGA-CTC-CCAGTGC-TCTGTGATACACTCTCAACGAGTCGAGTTGTTTGGGATTGCAGCTCAAAATGGGAGGTAAATTCCTTCTAAAGCTAAATATTGGCGAGAGACCGATAGCGAACAAGTACCGTGAGGGAAAGATGAAAAGCACTTTGGAAAGAGAGTTAAACAGTACGTGAAATTGTTAAAAGGGAAACAATTGAAGTCAGTTGCATCTACTTGGACTCAGCCTTAC----TTTGG-TTTGGTGCATTTCCTTGT-GGATGGGCCAGTGTTCATG-TTAATTGCTGG-AAAAGGGGC-T--AGGGAATGTGGCTCTCTTTT----GGGAGTG--TTT-ATAGCCTTGGCTCATATACAGTGATTTTAATATGGAGTGGTACAGCATGCTTCGGTGGTGCTTGTGCTGGCATAATGGCTTTAAATGACCCGTCTTGAAACACGGACCAA-GGAGTCTAACATGTCTGCAAGTATTTGGGTGAT-AAACCC-------AAGTGCGTAATGAAAGTGA-TAGCTGGGAACCC---------------TGT------------------AAAGGGGGCACTAGTACCCCGAGCGGATCTTC-TGTGATGCATCGGAGGTAGAGCATATATGTTGGGACCCGAAAGATGGTGAACTATGCCTGAATAGGGTGAAGCCAGAGGAAACTCTGGTG-GAGGCTCGTAGCGATTCTGACGTGCAAATCGATCGTCAAATTTGGGTATAGGGGCGAAAGACTAATCGAAC
	'x_28'                                                     CTTTGGCTG-CCCGAGTTGTAATCTAGAGAAGTG-TTTTCTGTGCTGGACTGTGTTCAAGTTTCCTGGATATGGAACATCATAGAGGGTGAGAATCCCGTCTTTGATACAGA-CTC-CCAGTGC-TCTGTGATACACTCTCAACGAGTCGAGTTGTTTGGGATTGCAGCTCAAAATGGGAGGTAAATTCCTTCTAAAGCTAAATATTGGCGAGAGACCGATAGCGAACAAGTACCGTGAGGGAAAGATGAAAAGCACTTTGGAAAGAGAGTTAAACAGTACGTGAAATTGTTAAAAGGGAAACAATTGAAGTCAGTTGCATCTACTTGGACTCAGCCTTAC----TTTGG-TTTGGTGCATTTCCTTGT-GGATGGGCCAGTGTTCATG-TTAATTGCTGG-AAAAGGGGC-T--AGGGAATGTGGCTCTCTTTT----GGGAGTG--TTT-ATAGCCTTGGCTCATATACAGTGATTTTAATATGGAGTGGTACAGCATGCTTCGGTGGTGCTTGTGCTGGCATAATGGCTTTAAATGACCCGTCTTGAAACACGGACCAA-GGAGTCTAACATGTCTGCAAGTATTTGGGTGAT-AAACCC-------AAGTGCGTAATGAAAGTGA-TAGCTGGGAACCC---------------TGT------------------AAAGGGGGCACTAGTACCCCGAGCGGATCTTC-TGTGATGCATCGGAGGTAGAGCATATATGTTGGGACCCGAAAGATGGTGAACTATGCCTGAATAGGGTGAAGCCAGAGGAAACTCTGGTG-GAGGCTCGTAGCGATTCTGACGTGCAAATCGATCGTCAAATTTGGGTATAGGGGCGAAAGACTAATCGAAC
	'Hydnum_tenuistipitum_IFP_019476_CHINA_TYPE'               CTTTGGCTG-CCCGAGTTGTAATCTAGAGAAGTG-TTTTCTGTGCTGGACTGTGTTCAAGTTTCCTGGATATGGAACATCATAGAGGGTGAGAATCCCGTCTTTGATACAGA-CTC-CCAGTGC-TCTGTGATACACTCTCAACGAGTCGAGTTGTTTGGGATTGCAGCTCAAAATGGGAGGTAAATTCCTTCTAAAGCTAAATATTGGCGAGAGACCGATAGCGAACAAGTACCGTGAGGGAAAGATGAAAAGCACTTTGGAAAGAGAGTTAAACAGTACGTGAAATTGTTAAAAGGGAAACAATTGAAGTCAGTTGCATCTACTTGGACTCAGCCTTAC----TTTGG-TTTGGTGCATTTCCTTGT-GGATGGGCCAGTGTTCATG-TTAATTGCTGG-AAAAGGGGC-T--AGGGAATGTGGCTCTCTTTT----GGGAGTG--TTT-ATAGCCTTGGCTCATATACAGTGATTTTAATATGGAGTGGTACAGCATGCTTCGGTGGTGCTTGTGCTGGCATAATGGCTTTAAATGACCCGTCTTGAAACACGGACCAA-GGAGTCTAACATGTCTGCAAGTATTTGGGTGAT-AAACCC-------AAGTGCGTAATGAAAGTGA-TAGCTGGGAACCC---------------TGT------------------AAAGGGGGCACTAGTACCCCGAGCGGATCTTC-TGTGATGCATCGGAGGTAGAGCATATATGTTGGGACCCGAAAGATGGTGAACTATGCCTGAATAGGGTGAAGCCAGAGGAAACTCTGGTG-GAGGCTCGTAGCGATTCTGACGTGCAAATCGATCGTCAAATTTGGGTATAGGGGCGAAAGACTAATCGAAC
	'Hydnum_tenuistipitum_IFP_019477_CHINA'                    CTTTGGCTG-CCCGAGTTGTAATCTAGAGAAGTG-TTTTCTGTGCTGGACTGTGTTCAAGTTTCCTGGATATGGAACATCATAGAGGGTGAGAATCCCGTCTTTGATACAGA-CTC-CCAGTGC-TCTGTGATACACTCTCAACGAGTCGAGTTGTTTGGGATTGCAGCTCAAAATGGGAGGTAAATTCCTTCTAAAGCTAAATATTGGCGAGAGACCGATAGCGAACAAGTACCGTGAGGGAAAGATGAAAAGCACTTTGGAAAGAGAGTTAAACAGTACGTGAAATTGTTAAAAGGGAAACAATTGAAGTCAGTTGCATCTACTTGGACTCAGCCTTAC----TTTGG-TTTGGTGCATTTCCTTGT-GGATGGGCCAGTGTTCATG-TTAATTGCTGG-AAAAGGGGC-T--AGGGAATGTGGCTCTCTTTT----GGGAGTG--TTT-ATAGCCTTGGCTCATATACAGTGATTTTAATATGGAGTGGTACAGCATGCTTCGGTGGTGCTTGTGCTGGCATAATGGCTTTAAATGACCCGTCTTGAAACACGGACCAA-GGAGTCTAACATGTCTGCAAGTATTTGGGTGAT-AAACCC-------AAGTGCGTAATGAAAGTGA-TAGCTGGGAACCC---------------TGT------------------AAAGGGGGCACTAGTACCCCGAGCGGATCTTC-TGTGATGCATCGGAGGTAGAGCATATATGTTGGGACCCGAAAGATGGTGAACTATGCCTGAATAGGGTGAAGCCAGAGGAAACTCTGGTG-GAGGCTCGTAGCGATTCTGACGTGCAAATCGATCGTCAAATTTGGGTATAGGGGCGAAAGACTAATCGAAC
	'Hydnum_sp_voucher_GDGM92097_CHINA'                        CTTTGGCTG-CCCGAGTTGTAATCTAGAGAAGTG-TTTTCTGTGCTGGACTGTGTTCAAGTTTCCTGGATATGGAACATCATAGAGGGTGAGAATCCCGTCTTTGATACAGA-CTC-CCAGTGC-TCTGTGATACACTCTCAACGAGTCGAGTTGTTTGGGATTGCAGCTCAAAATGGGAGGTAAATTCCTTCTAAAGCTAAATATTGGCGAGAGACCGATAGCGAACAAGTACCGTGAGGGAAAGATGAAAAGCACTTTGGAAAGAGAG?TAAACAGTACGTGAAATTGTTAAAAGGGAAACAATTGAAGTCAGTTGCATCTACTTGGACTCAGCCTTAC----TTTGG-TTTGGTGCATTTCCTTGT-GGATGGGCCAGTGTTCATG-TTAATTGCTGG-AAAAGGGGC-T--AGGGAATGTGGCTCTCTTTT----GGGAGTG--TTT-ATAGCCTTGGCTCATATACAGTGATTTTAATATGGAGTGGTACAGCATGCTTCGGTGGTGCTTGTGCTGGCATAATGGCTTTAAATGACCCGTCTTGAAACACGGACCAA-GGAGTCTAACATGTCTGCAAGTATTTGGGTGAT-AAACCC-------AAGTGCGTAATGAAAGTGA-TAGCTGGGAACCC---------------TGT------------------AAAGGGGGCACTAGTACCCCGAGCGGATCTTC-TGTGATGCATCGGAGGTAGAGCATATATGTTGGGACCCGAAAGATGGTGAACTATGCCTGAATAGGGTGAAGCCAGAGGAAACTCTGGTG-GAGGCTCGTAGCGATTCTGACGTGCAAATCGATCGTCAAATTTGGGTATAGGGGCGAAAGACTAATCGAAC
	'Sistotrema_muscicola_taxon_154757_FINLAND'                CTTTGGCTA-TCCGAGTTGTAATCTAGAGAAGTG-TTTTCTGCGCTGGACTGTGTACAAGTTTCCTGGATACGGAACATCATAGAGGGTGAGAATCCCGTCCTTGACACAGA-TTC-CCAGTGC-TTTGTGATGCACTCTCGACGAGTCGAGTTGTTTGGGATTGCAGCTCAAAATGGGAGGTAAATTCCTTCTAAAGCTAAATATTGGCGAGAGACCGATAGCGAACAAGTACCGTGAGGGAAAGATGAAAAGCACTTTGGAAAGAGAGTT--------------------------------------------------------------------------------------------------------------------------------------------------------------------------------------------------------------------------------------------------------------------------------------------------------------------------------------------------------------------------------------------------------------------------------------------------------------------------------------------------------------------------------------------------------------------------------------------------------------------------
	'Sistotrema_muscicola_KHL_11721_FINLAND'                   CTTTGGCTA-TCCGAGTTGTAATCTAGAGAAGTG-TTTTCTGCGCTGGACTGTGTACAAGTTTCCTGGATACGGAACATCATAGAGGGTGAGAATCCCGTCCTTGACACAGA-TTC-CCAGTGC-TTTGTGATGCACTCTCGACGAGTCGAGTTGTTTGGGATTGCAGCTCAAAATGGGAGGTAAATTCCTTCTAAAGCTAAATATTGGCGAGAGACCGATAGCGAACAAGTACCGTGAGGGAAAGATGAAAAGCACTTTGGAAAGAGAGTTAAACAGTACGTGAAATTGTTAAAAGGGAAACGATTGAAGTCAGTCGTGTCTACTTGGACTCAGTCTTGC----CTCGG-CTTGATGCATTTCCTTGT-GGACAGGCCAGCGTTCATG-TCGGTTATTGG-AAAAAGTGC-A--AGGGAATGTGG--CTCTTTT----GGGAGTG---TT-ATAGCCCCTGTCCATATACAGTGA--TTGATATGAAGTGGTACAGCATGCTTCGGCGGTGCTTGTGCTGGCATAATGGCTTTAAACGACCCGTCTTGAAACACGGACCAAGGGAGTCTAACATGTCTGCGAGTATTTGGGTGAT-AAACTC-------GAATGCATAATGAAAGTGA-TAGCTGGGAACCTCCTGTACCTGTAAGGTAA------------------GGGAGAGGCACCGGCGCCCCGAGCGGATCTTC-TGTGATGCATCGGAGGTAGAGCATATATGTTGGGACCCGAAAGATGGTGAACTATGCCTGAATAGGGTGAAGCCAGAGGAAACTCTGGTG-GAGGCTCGTAGCGATTCTGACGTGCAAATCGATCGTCAAATTTGGGTATAGGGGCGAAAGACTAATCGAAC
	'Hydnum_roseoalbum_MHKMU_WH_Zhang_606_CHINA_TYPE'          ------------TGAATTGTAATCTAGAGAAGTG-TTTTCTGTGCTGGACTGTGTTCAAGTTTCCTGGATATGGAACATCATAGAGGGTGAGAATCCCGTCTTTGACACAGACCCC-CCAGTGC-TTTATGATGCACTCTCAACGAGTCGAGTTGTTTGGGATTGCAGCTCAAAATGGGAGGTAAATTCCTTCTAAAGCTAAATATTGGCGAGAGACCGATAGCGAACAAGTACCGTGAGGGAAAGATGAAAAGCACTTTGGAAAGAGAGTTAAACAGTACGTGAAATTGTTAAAAGGGAAACAATTGAAGTCAGTTGCATCTACTTGGACTCAGCCTTAC----TTTGG-TTTGGTGCATTTCCCTGT-GGATGGGCCAGTGTTCATG-TTGATTATTGG-AAAAGGGGC-T--AAGGAATGTGG--CTCCTTT----GGGAGTG---TT-ATAGCCTTGGCTCATATACACTAA--TTAATATGAAGTGGTACAGCATGCTTCGGTGGTGCTTGTGCTGGCATAATGGCTTTAAATGACCCGTCTTGAAACACGGACCAA-GGAGTCTAACATGTCTGCAAGTATTTGAGTGAT-AAACTC-------AAGTGCGTAATGAAAGTGA-TAGCTGGGAACCC---------------TGA-----------------AAAAGGGGGCACCAGTGCCCCAAGCGGATCTTC-TGTGATGCATTGGAGGCAGAGCATATATGTTGGGACCCGAAAGATGGTGAACTATGCCTGAATAGGGTGAA-------------------------------------------------------------------------------------------
	'Hydnum_roseoalbum_MHKMU_WH_Zhang_606_1_CHINA'             CTCTGACTG-CCTGAATTGTAATCTAGAGAAGTG-TTTTCTGTGCTGGACTGTGTTCAAGTTTCCTGGATATGGAACATCATAGAGGGTGAGAATCCCGTCTTTGACACAGACCCC-CCAGTGC-TTTATGATGCACTCTCAACGAGTCGAGTTGTTTGGGATTGCAGCTCAAAATGGGAGGTAAATTCCTTCTAAAGCTAAATATTGGCGAGAGACCGATAGCGAACAAGTACCGTGAGGGAAAGATGAAAAGCACTTTGGAAAGAGAGTTAAACAGTACGTGAAATTGTTAAAAGGGAAACAATTGAAGTCAGTTGCATCTACTTGGACTCAGCCTTAC----TTTGG-TTTGGTGCATTTCCCTGT-GGATGGGCCAGTGTTCATG-TTGATTATTGG-AAAAGGGGC-T--AAGGAATGTGG--CTCCTTT----GGGAGTG---TT-ATAGCCTTGGCTCATATACACTAA--TTAATATGAAGTGGTACAGCATGCTTCGGTGGTGCTTGTGCTGGCATAATGGCTTTAAATGACCCGTCTTGAAACACGGACCAA-GGAGTCTAACATGTCTGCAAGTATTTGAGTGAT-AAACTC-------AAGTGCGTAATGAAAGTGA-TAGCTGGGAACCC---------------TGA-----------------AAAAGGGGGCACCAGTGCCCCAAGCGGATCTTC-TGTGATGCATTGGAGGCAGAGCATATATGTTGGGACCCGAAAGATGGTGAACTATGCCTGAATAGGGTGAAGCCAGAGGAAACTCTGGTG-GAGGCTCGTAGCGATTCTGACGTGCAAATCGATCGTCAAATTTGGGTATAGGGGCGAAAGACTAATCGAAC
	'Hydnum_treui_KA0732_PAPUANEWGUINEA_TYPE'                  CTCTGACTG-CCTGAATTGTAATCTAGAGAAGTG-TTTTCTGTGCTGGACTGTGTTCAAGTTTCCTGGATATGGAACATCATAGAGGGTGAGAATCCCGTCTTTGACACAGACCCC-CCAGTGC-TTTATGATGCACTCTCAACGAGTCGAGTTGTTTGGGATTGCAGCTCAAAATGGGAGGTAAATTCCTTCTAAAGCTAAATATTGGCGAGAGACCGATAGCGAACAAGTACCGTGAGGGAAAGATGAAAAGCACTTTGGAAAGAGAGTTAAACAGTACGTGAAATTGTTAAAAGGGAAACAATTGAAGTCAGTTGCATCTACTTGGACTCAGCCTTAC----TTTGG-TTTGGTGCATTTCCCTGT-GGATGGGCCAGTGTTCATG-TTGATTATTGG-AAAAGGGGC-T--AAGGAATGTGG--CTCCTTT----GGGAGTG---TT-ATAGCCTTGGCTCATATACACTAA--TTAATATGAAGTGGTACAGCATGCTTCGGTGGTGCTTGTGCTGGCATAATGGCTTTAAATGACCCGTCTTGAAACACGGACCAA-GGAGTCTAACATGTCTGCAAGTATTTGAGTGAT-AAACTC-------AAGTGCGTAATGAAAGTGA-TAGCTGGGAACCC---------------TGA-----------------AAAAGGGGGCACCAGTGCCCCAAGCGGATCTTC-TGTGATGCATTGGAGGCAGAGCATATATGTTGGGACCCGAAAGATGGTGAACTATGCCTGAATAGGGTGAAGCCAGAGGAAACTCTGGTG-GAGGCTCGTAGCGATTCTGACGTGCAAATCGATCGTCAAATTTGGGTATAGGGGCGAAAGACTAATCGAAC
	'Hydnum_tomaense_TUMH_64086_JAPAN_TYPE'                    CTCTGACTG-CCTGAATTGTAATCTAGAGAAGTG-TTTTCTGTGCTGGACTGTGTTCAAGTTTCCTGGATATGGAACATCATAGAGGGTGAGAATCCCGTCTTTGACACAGACCCC-CCAGTGC-TTTATGATGCACTCTCAACGAGTCGAGTTGTTTGGGATTGCAGCTCAAAATGGGAGGTAAATTCCTTCTAAAGCTAAATATTGGCGAGAGACCGATAGCGAACAAGTACCGTGAGGGAAAGATGAAAAGCACTTTGGAAAGAGAGTTAAACAGTACGTGAAATTGTTAAAAGGGAAACAATTGAAGTCAGTTGCATCTACTTGGACTCAGCCTTAC----TTTGG-TTTGGTGCATTTCCCTGT-GGATGGGCCAGTGTTCATG-TTGATTATTGG-AAAAGGGGC-T--AAGGAATGTGG--CTCCTTT----GGGAGTG---TT-ATAGCCTTGGCTCATATACACTAA--TTAATATGAAGTGGTACAGCATGCTTCGGTGGTGCTTGTGCTGGCATAATGGCTTTAAATGACCCGTCTTGAAACACGGACCAA-GGAGTCTAACATGTCTGCAAGTATTTGAGTGAT-AAACTC-------AAGTGCGTAATGAAAGTGA-TAGCTGGGAACCC---------------TGA-----------------AAAAGGGGGCACCAGTGCCCCAAGCGGATCTTC-TGTGATGCATTGGAGGCAGAGCATATATGTTGGGACCCGAAAGATGGTGAACTATGCCTGAATAGGGTGAAGC-----------------------------------------------------------------------------------------
	'Hydnum_treui_NKZeng8373_CHINA'                            CTTTGACTG-CCTGAATTGTAATCTAGAGAAGTG-TTTTCTGTGCTGGACTGTGTTCAAGTTTCCTGGATATGGAACATCATAGAGGGTGAGAATCCCGTCTTTGACACAGACCCC-CCAGTGC-TTTATGATGCACTCTCAACGAGTCGAGTTGTTTGGGATTGCAGCTCAAAATGGGAGGTAAATTCCTTCTAAAGCTAAATATTGGCGAGAGACCGATAGCGAACAAGTACCGTGAGGGAAAGATGAAAAGCACTTTGGAAAGAGAGTTAAACAGTATGTGAAATTGTTAAAAGGGAAACAATTGAAGTCAGTTGCATCTACTTGGACTCAGCCTTAC----TTTGG-TTTGGTGCATTTCCCTGT-GGATGGGCCAGTGTTCATG-TTGATTATTGG-AAAAGGGGC-T--AAGGAATGTGG--CTCCTTT----GGGAGTG---TT-ATAGCCTTGGCTCATATACACTAA--TTAATATGAAGTGGTACAGCATGCTTCGGTGGTGCTTGTGCTGGCATAATGGCTTTAAATGACCCGTCTTGAAACACGGACCAA-GGAGTCTAACATGTCTGCAAGTATTTGAGTGAT-AAACTC-------AAGTGCGTAATGAAAGTGA-TAGCTGGGAACCC---------------TGA-----------------AAAAGGGGGCACCAGTGCCCCAAGCGGATCTTC-TGTGATGCATTGGAGGCAGAGCATATATGTTGGGACCCGAAAGATGGTGAACTATGCCTGAATAGGGTGAAGCCAGAGGAAACTCTGGTG-GAGGCTCGTAGCGATTCTGACGTGCAAATCGATCGTCAAATTTGGGTATA---------------------
	'Hydnum_treui_NKZeng8374_CHINA'                            CTTTGACTG-CCTGAATTGTAATCTAGAGAAGTG-TTTTCTGTGCTGGACTGTGTTCAAGTTTCCTGGATATGGAACATCATAGAGGGTGAGAATCCCGTCTTTGACACAGACCCC-CCAGTGC-TTTATGATGCACTCTCAACGAGTCGAGTTGTTTGGGATTGCAGCTCAAAATGGGAGGTAAATTCCTTCTAAAGCTAAATATTGGCGAGAGACCGATAGCGAACAAGTACCGTGAGGGAAAGATGAAAAGCACTTTGGAAAGAGAGTTAAACAGTATGTGAAATTGTTAAAAGGGAAACAATTGAAGTCAGTTGCATCTACTTGGACTCAGCCTTAC----TTTGG-TTTGGTGCATTTCCCTGT-GGATGGGCCAGTGTTCATG-TTGATTATTGG-AAAAGGGGC-T--AAGGAATGTGG--CTCCTTT----GGGAGTG---TT-ATAGCCTTGGCTCATATACACTAA--TTAATATGAAGTGGTACAGCATGCTTCGGTGGTGCTTGTGCTGGCATAATGGCTTTAAATGACCCGTCTTGAAACACGGACCAA-GGAGTCTAACATGTCTGCAAGTATTTGAGTGAT-AAACTC-------AAGTGCGTAATGAAAGTGA-TAGCTGGGAACCC---------------TGA-----------------AAAAGGGGGCACCAGTGCCCCAAGCGGATCTTC-TGTGATGCATTGGAGGCAGAGCATATATGTTGGGACCCGAAAGATGGTGAACTATGCCTGAATAGGGTGAAGCCAGAGGAAACTCTGGTG-GAGGCTCGTAGCGATTCTGACGTGC----------------------------------------------
	'Hydnum_sp_15_BF2016_HKAS93259_CHINA'                      CTTTGGCTG-CCCGAGTTGTAATCTAGAGAAGTGTTTTTCTGTGCTGGACTGTGTTCAAGTTTCCTGGATATGGAACATCATAGAGGGTGAGAATCCCGTCCTTGGCACAGA-CTCCCCAGTGC-TATGTGATGCACTTTCAACGAGTCGAGTTGTTTGGGATTGCAGCTCAAAATGGGAGGTAAATTCCTTCT-AAGCTAAATATTGGCGAGAGACCGATAACGAACAAGTACCGTGAGGGAAAGATGAAAAGCACTTTGGAAAGAGAGTTAAACAGTACGTGAAATTGTTAAAAGGGAAACAATTGAAGTCAGTCACATCTATTTGGACTCAGCCTTAC----TTCGG-TTTGGTGCATTTCCTTGT-GGATGGGCCAGTGTTCATG-TTGATTGCTGG-AAAAGGGGC-T--AGGGGATGTGG--CTCTTTT----GGGAGTG---TT-ATAACCTTGGCTCATATACAGTAA--TTAATATGGAGTGGTACAGCATGCTTCGGTGGTGCTTGTGCTGGCATAATGGCTTTAAATGACCCGTCTTGAAACACGGACCAA-GGAGTCTAACATGTCTGCAAGTATTTGGGTGATAAAACCC-------GAGTGCGTAATGAAAGTGA-TAGCTGGGAACCC---------------TGC------------------AAAGGGGGCACCAGTGCCCCGAGCGGATCTTC-TGTGATGCATCGGAGGTAGAGCATATATGTTGGGACCCGAAAGATGGTGAACTATGCCTGAATAGGGTGAAGCCAGAGGAAACTCTGGTG-GAGGCTCGTAGCGATTCTGACGTGCAAATCGATCGTCAAATTTGGGTATAGGGGCGAAAGACTAATCGAAC
	'Hydnum_crocidens_PERTH08072965_AUSTRALIA'                 CTCTGGCTG-CCCGAGTTGTAATCTAGAGAAGTG-TTTTCTGTGCTGGACTGTGTAAAAGTTTCCTGGATATGGAACATCATAGAGGGTGAGAATCCCGTCTTTAACACAGA-CTA-CCAGTAC-TGTGTGATGCACTCTCAACGAGTCGAGTTGTTTGGGATTGCAGCTCAAAATGGGAGGTAAATTCCTTCTAAAGCTAAATATTGGCGAGAGACCGATAGCGAACAAGTACCGTGAGGGAAAGATGAAAAGCACTTTGGAAAGAGAGTTAAACAGTACGTGAAATTGTTAAAAGGGAAACAATTGAAGTCAGTTGCATCTGCTTGGACTCAGCCTTAC--TTTTTGG-TTTGGTGGATTTCCTTGT-GGATGGGCCAGTGTTCGTGTTTGATTACTGG-AAAAGGGGC-T--AGGGAATGTGG--CTCCCTT----GGGAGTG--TTT-ATAGCTTTAGCTCATATACAGTAA--TTAATATGGAGTGGTACAGCATGCTTCGGTGGTGCTTGTGCTGGCATAATGGCTTTAAATGACCCGTCTTGAAACACGGACCAA-GGAGTCTAACATGTCTGCAAGTATTTGGGTGGT-AAACTC-------TTATGCGTAATGAAAGTGA-TAGCTGGGAACCCTT-------------TTT------------------GGAGGGGGCACCAGTGCCCCGAGCGGATCTTC-TGTGATGCATCGGAGGTAGAGCATATATGTTGGGACCCGAAAGATGGTGAACTATGCCTGAATAGGGTGAAGCCAGAGGAAACTCTGGTG-GAGGCTCGTAGCGATTCTGACGTGCAAATTGATCGTCAAATTTGGGTATAGGGGCGAAAGACTAATCGAAC
	'Hydnum_crocidens_PERTH08095981_AUSTRALIA'                 CTCTGGCTG-CCCGAGTTGTAATCTAGAGAAGTG-TTTTCTGTGCTGGACTGTGTAAAAGTTTCCTGGATATGGAACATCATAGAGGGTGAGAATCCCGTCTTTAACACAGA-CTA-CCAGTAC-TGTGTGATGCACTCTCAACGAGTCGAGTTGTTTGGGATTGCAGCTCAAAATGGGAGGTAAATTCCTTCTAAAGCTAAATATTGGCGAGAGACCGATAGCGAACAAGTACCGTGAGGGAAAGATGAAAAGCACTTTGGAAAGAGAGTTAAACAGTACGTGAAATTGTTAAAAGGGAAACAATTGAAGTCAGTTGCATCTGCTTGGACTCAGCCTTAC--TTTTTGG-TTTGGTGGATTTCCTTGT-GGATGGGCCAGTGTTCGTGTTTGATTACTGG-AAAAGGGGC-T--AGGGAATGTGG--CTCCCTT----GGGAGTG--TTT-ATAGCTTTAGCTCATATACAGTAA--TTAATATGGAGTGGTACAGCATGCTTCGGTGGTGCTTGTGCTGGCATAATGGCTTTAAATGACCCGTCTTGAAACACGGACCAA-GGAGTCTAACATGTCTGCAAGTATTTGGGTGGT-AAACTC-------TTATGCGTAATGAAAGTGA-TAGCTGGGAACCCTT-------------TTT------------------GGAGGGGGCACCAGTGCCCCGAGCGGATCTTC-TGTGATGCATCGGAGGTAGAGCATATATGTTGGGACCCGAAAGATGGTGAACTATGCCTGAATAGGGTGAAGCCAGAGGAAACTCTGGTG-GAGGCTCGTAGCGATTCTGACGTGCAAATTGATCGTCAAATTTGGGTATAGGGGCGAAAGACTAATCGAAC
	'Hydnum_elatum_FRI62309_MALAYSIA'                          CTCTGACTG-CCCGAGTTGTAATCTAGAGAAGTG-TTTTCTGTGCTGGACTGTGTTCAAGTTTCCTGGATATGGAACATCATAGAGGGTGAGAATCCCGTCTTTAACACAGA-CTG-CCAGTGC-TATGTGATGCACTCTCAACGAGTCGAGTTGTTTGGGATTGCAGCTCAAAATGGGAGGTAAATTCCTTCTAAAGCTAAATATTGGCAAGAGACCGATAGTGAACAAGTACCGTGAGGGAAAGATGAAAAGCACTTTGGAAAGAGAGTTAAACAGTACGTGAAATTGTTAAAAGGGAAACAATTGAAGTCAGTTGCATCTACTTGGACTCAGCCTTGC---CTTTGG-TTTGGTGCATTTCCTTGT-GGATGGGCCAGTGTCCATG-CTAATTGCTGGAAAAAGGGGT-T--AGGGAATGTGG--CTCCTTT----TGGGGAGTGTTT-ATAGCCTTGGCTCATATACAGTGA--TTAGTATGGAGTGATACAGCATGCTTCGGTGGTGCTTGTACTGGCATAATGGCTTTAAATGACCCGTCTTGAAACACGGACCAA-GGAGTCTAACATGTCTGCAAGTATTTGAGTGTTAAAACTC-------AAGTGCATAATGAAAGTGA-TAACTGGGAACCC---------------TGA-----------------AGAAGGGGGCACCAGTGCCCCGAGCGGATCTTC-TGTGATGCATCGGAGGTAGAGCAAATATGTTGGGACCCGAAAGATGGTGAACTATGCCTGAATAGGGTGAAGCCAGAGGAAACTCTGGTG-GAGGCTCGTAGCGATTCTGACGTGCAAATCGATCGTCAAATTTGGGTATAGGGGCGAAAGACTAATCGAAC
	'Hydnum_sp_17_BF2016_GD1588_AUSTRALIA'                     CTCTGGCTA-CCCGAGTTGTAATCTAGAGAAGTG-TTTTCTGTGCTGGACTGTGTTCAAGTTTCCTGGATATGGAACATCGTAGAGGGTGAGAATCCCGTCGTTGACATAGG-CCC-CCAGTAT-ATTGTGATGCACTCTCAACGAGTCGAGTTGTTTGGGATTGCTGCTCAAAATGGGAGGTAAATTCCTTCTAAAGCTAAATATTGGCAAGAGACCGATAGCGAACAAGTACCGTGAGGGAAAGATGAAAAGCACTTTGGAAAGAGAGTTAAACAGTACGTGAAATTGTTAAAAGGGAAACAATTGAAGTCAGTTGCATCTGCTTGGACTCAGCCTTGCCCTTTTGGGTTTTGGTGCATTTCCTAGT-GGATGGGCCAGTGTTCATG-TTGATTATTGG-AAAAGGGGCAA--AAGGAATGTGG--CTCTTTT----GGGAGTG---TT-ATAGCCTTGGCTCATATACAGTAC--TTAATATGGAGTGGTACGGCATGCTTCGGTGGTGCTTGTGCTGGCATAATGGCTTTAAATGACCCGTCTTGAAACACGGACCAA-GGAGTCTAACATATGTGCAAGTATTTGGGTGAT-AAACTC-------GAGTGCATAATGAAAGTGA-TAGCTGGGAACCC-T-------------TTT------------------GAAGGGGGCACCGGTGGCCCGAGCGGATCTTC-TGTGATGCATCGGAGGCAGAGCATATATGTTGGGACCCGAAAGATGGTGAACTATGCCTGAATAGGGTGAAGCCAGAGGAAACTCTGGTG-GAGGCTCGTAGCGATTCTGACGTGCAAATCGATCGTCAAATTTGGGTATAGGGGCGAAAGACTAATCGAAC
	'Hydnum_sp_17_BF2016_PERTH07830742_AUSTRALIA'              CTCTGGCTA-CCCGAGTTGTAATCTAGAGAAGTG-TTTTCTGTGCTGGACTGTGTTCAAGTTTCCTGGATATGGAACATCGTAGAGGGTGAGAATCCCGTCGTTGACATAGG-CCC-CCAGTAT-ATTGTGATGCACTCTCAACGAGTCGAGTTGTTTGGGATTGCAGCTCAAAATGGGAGGTAAATTCCTTCTAAAGCTAAATATTGGCAAGAGACCGATAGCGAACAAGTACCGTGAGGGAAAGATGAAAAGCACTTTGGAAAGAGAGTTAAACAGTACGTGAAATTGTTAAAAGGGAAACAATTGAAGTCAGTTGCATCTGCTTGGACTCAGCCTTGCCCTTTTGGG-TTTGGTGCATTTCCTAGT-GGATGGGCCAGTGTTCATG-TTGATTATTGG-AAAAGGGGCAA--AAGGAATGTGG--CTCTTTT----GGGAGTG---TT-ATAGCCTTGGCTCATATACAGTAC--TTAATATGGAGTGGTACAGCATGCTTCGGTGGTGCTTGTGCTGGCATAATGGCTTTAAATGACCCGTCTTGAAACACGGACCAA-GGAGTCTAACATATGTGCAAGTATTTGGGTGAT-AAACTC-------GAGTGCATAATGAAAGTGA-TAGCTGGGAACCC-T-------------TTT------------------GAAGGGGGCACCGGTGGCCCGAGCGGATCTTC-TGTGATGCATCGGAGGCAGAGCATATATGTTGGGACCCGAAAGATGGTGAACTATGCCTGAATAGGGTGAAGCCAGAGGAAACTCTGGTG-GAGGCTCGTAGCGATTCTGACGTGCAAATCGATCGTCAAATTTGGGTATAGGGGCGAAAGACTAATCGAAC
	'Hydnum_sp_17_BF2016_PDD98029_NEWZEALAND'                  CTCTGGCTG-CCCGAGTTGTAATCTAGAGAAGTG-TTTTCTGTGCTGGACTGTGTTCAAGTTTCCTGGATATGGAACATCGTAGAGGGTGAGAATCCCGTCGTTGACACAGG-CCC-CCAGTATTATTGTGATGCACTCTCAACGAGTCGAGTTGTTTGGGATTGCAGCTCAAAATGGGAGGTAAATTCCTTCTAAAGCTAAATATTGGCAAGAGACCGATAGCGAACAAGTACCGTGAGGGAAAGATGAAAAGCACTTTGGAAAGAGAGTTAAACAGTACGTGAAATTGTTAAAAGGGAAACAATTGAAGTCAGTTGCATCTGCTTGGACTCAGCCTTGCC-TTTCGGG-TTTGGTGCATTTCCTAGT-GGATGGGCCAGTGTTCATG-TTGATTATTGG-AAAAGGGGCAA--AAGGAATGTGG--CTCTTTT----GGGAGTG---TT-ATAGCCTTGGCTCATATACAGTAC--TTAATATGGAGTGGTACAGCATGCTTCGGTGGTGCTTGTGCTGGCATAATGGCTTTAAATGACCCGTCTTGAAACACGGACCAA-GGAGTCTAACATATGTGCAAGTATTTGGGTGAT-AAACTC-------GAGTGCATAATGAAAGTGA-TAGCTGGGAACCC-T-------------TTT------------------GGAGGGGGCACCAGTGGCCCGAGCGGATCTTC-TGTGATGCATCGGAGGCAGAGCATATATGTTGGGACCCGAAAGATGGTGAACTATGCCTGAATAGGGTGAAGCCAGAGGAAACTCTGGTG-GAGGCTCGTAGCGATTCTGACGTGCAAATCGATCGTCAAATTTGGGTATAGGGGCGAAAGACTAATCGAAC
	'Hydnum_sp_18_BF2016_GD1590_AUSTRALIA'                     TCTGGGCTG-TCCGAATTGTAATCTAGAGAAGTG-TTTTCTGTGCTGGACTGTGTTCAAGTTTCCTGGATATGGAACATCATAGAGGGTGAGAATCCCGTCCTTGACATAGG-CCC-CCAGTAT-ATTGTGATGCACTCTCAACGAGTCGAGTTGTTTGGGATTGCAGCTCAAAATGGGAGGTAAATTCCTTCTAAAGCTAAATATTGGCAAGAGACCGATAGTGAACAAGTACCGTGAGGGAAAGATGAAAAGCACTTTGGAAAGAGAGTTAAACAGTACGTGAAATTGTTAAAAGGGAAACAATTGAAGTCAGTTGGATCTGCTTGGACTCAGCCTTGCC-TTTTTGG-TTTGGTGCATTTCCTTGT-GGATGGGCCAGTGTTCATG-TTGGTTGCTGG-AAAAGGGGA-C--AAGGAATGTGG--CTCTTTT----GGGAGTG---TT-ATAGCCTTGGCTCATATACAGTGG--TTAATATGGAGTGATACAGCATGCTTCGGTGGTGCTTGTACTGGCACAATGGCTTTAAATGACCCGTCTTGAAACACGGACCAA-GGAGTCTAACATATGTGCAAGTATTTGGGTGAT-AAACTC-------GAGTGCATAATGAAAGTGA-TAGCTGGGAACCC---------------TTGG--------------AAACAAGGGGGCACCAGTGCCCCGAGCGGATCCTTGTGTGATGCATCGGAGGCAGAGCATATATGTTGGGACCCGAAAGATGGTGAACTATGCCTGAATAGGGTGAAGCCAGAGGAAACTCTGGTG-GAGGCTCGTAGCGATTCTAACGTGCAAATCGATCGTCAAATTTGGGTATAGGGGCGAAAGACTAATCGAAC
	'Hydnum_sp_18_BF2016_GD1589_AUSTRALIA'                     TCTGGGCTG-TCCGAATTGTAATCTAGAGAAGTG-TTTTCTGTGCTGGACTGTGTTCAAGTTTCCTGGATATGGAACATCATAGAGGGTGAGAATCCCGTCCTTGACACAGG-CCC-CCAGTAT-ATTGTGATGCACTCTCAACGAGTCGAGTTGTTTGGGATTGCAGCTCAAAATGGGAGGTAAATTCCTTCTAAAGCTAAATATTGGCAAGAGACCGATAGTGAACAAGTACCGTGAGGGAAAGATGAAAAGCACTTTGGAAAGAGAGTTAAACAGTACGTGAAATTGTTAAAAGGGAAACAATTGAAGTCAGTTGGATCTGCTTGGACTCAGCCTTGCC-TTTTTGG-TTTGGTGCATTTCCTTGT-GGATGGGCCGGTGTTCATG-TTGGTTGCTGG-AAAAGGGGA-C--AAGGAATGTGG--CTCTTTT----GGGAGTG---TT-ATAGCCTTGGCTCATATACAGTGG--TTAATATGGAGTGATACAGCATGCTTCGGTGGTGCTTGTACTGGCATAATGGCTTTAAATGACCCGTCTTGAAACACGGACCAA-GGAGTCTAACATATGTGCAAGTATTTGGGTGAT-AAACTC-------GAGTGCATAATGAAAGTGA-TAGCTGGGAACCC---------------TTGG--------------AAACAAGGGGGCACCAGTGCCCCGAGCGGATCCTTGTGTGATGCATCGGAGGCGGAGCATATATGTTGGGACCCGAAAGATGGTGAACTATGCCTGAATAGGGTGAAGCCAGAGGAAACTCTGGTG-GAGGCTCGTAGCGATTCTGACGTGCAAATCGATCGTCAAATTTGGGTATAGGGGCGAAAGACTAATCGAAC
	'Hydnum_sp_19_BF2016_PERTH08093865_AUSTRALIA'              --------G-CCCGAGTTGTAATCTAGAGAAGTG-TTTTCTATGCTGGACTGTGTTCAAGTTTCCTGGATATGGAACATCATAGAGGGTGAGAATCCCGTGGTTGACACAGA-CCG-CCAGTGT-TTTATGATACACTCTCAACGAGTCGAGTTGTTTGGGATTGCAGCTCAAAATGGGAGGTAAATTCCTTCTAAAGCTAAATATTGGCAAGAGACCGATAGCGAACAAGTACCGTGAGGGAAAGATGAAAAGCACTTTGGAAAGAGAGTTAAACAGTACGTGAAATTGTTAAAAGGGAAACAATTGAAGTCAGTTGCATCTACTTGGACTCAGCCTTTT----------GGGGGTGCATTTCCTTGT-AGATGGGCCAGTGTCCATGTTTGATTGCTGG-AAAAGGGGC-TTAGAGGAATGTGA--CTCTCTTCTGAGAGAGTG---TT-ATAGCCTTGGCTCATATACAGCAC--TTAATATGGAGTGGTACAGCATGCTTCGGTGGTGCTTGTACTGGCATAATGGCTTTAAATGACCCGTCTTGAAACACGGACCAA-GGAGTCTAACATATATGCAAGTATTTGGGTGAC-TAAACCCGTCAAAAAATGCGAAATGAGAGTGAGGAGCTGGAAACCC---------------CATACTTAAACAAAGTAAAAGAAGGGGGGCACCTGTCGCCCGAGTGGATCTTC-TGTGATACATCGGAGCCAGAGCATATATGTTGGGACCCGAAAGATGGTGAACTATGCCTGAATAGGGTGAAGCCAGAGGAAACTCTGGTG-GAGGCTCGTAGCGATTCTGACGTGCAAATCGATCGTCAAATTTGGGTATAGGGGCGAAAGACTAATCGAAC
	'Hydnum_sp_19_BF2016_PERTH08018413_AUSTRALIA'              ---------------------------------------------------------------------------------------------------------------------------------------------------------------------------------------------------------------------------------------------------------------------------------------------------------------------------------------------------------------------------------------------------------------------------------------------------------------------------------ATATACAGCAC--TTAATATGGAGTGGTACAGCATGCTTCGGTGGTGCTTGTACTGGCATAATGGCTTTAAATGACCCGTCTTGAAACACGGACCAA-GGAGTCTAACATATATGCAAGTATTTGGGTGAC-TAAACCCGTCAAAAAATGCGAAATGAGAGTGAGGAGCTGGAAACCC---------------CATACTTAAACAAAGTAAAAGAAGGGGGGCACCTGTCGCCCGAGTGGATCTTC-TGTGATACATCGGAGCCAGAGCATATATGTTGGGACCCGAAAGATGGTGAACTATGCCTGAATAGGGTGAAGCCAGAGGAAACTCTGGTG-GAGGCTCGTAGCGATTCTGACGTGCAAATCGATCGTCAAATTTGGGTATAGGGGCGAAAGACTAATCGAAC

;


END;


BEGIN TAXA;
	TITLE Taxa2;
	DIMENSIONS NTAX=91;
	TAXLABELS
		Hydnum_pallidomarginatum_MHKMU_LP_Tang_3453_CHINA Hydnum_flavosquamosum_MHKMU_LP_Tang_3454_CHINA_TYPE Hydnum_pallidomarginatum_IFP_019468_CHINA_TYPE Hydnum_flabellatum_IFP_019459_CHINA_TYPE Hydnum_pallidomarginatum_SFC20180705_81_REPUBLIC_OF_KOREA Hydnum_erectum_gui0024_CHINA Hydnum_albopallidum_TUMH_63997_JAPAN_TYPE Hydnum_sphaericum_Wei_10300_CHINA Hydnum_sphaericum_IFP_019470_CHINA_TYPE Hydnum_sphaericum_IFP_019471_CHINA Hydnum_sphaericum_MHKMU_X_Na149_CHINA Hydnum_sinorepandnum_voucher_GDGM82416_CHINA Hydnum_sinorepandnum_voucher_GDGM82382_CHINA Hydnum_subalpinum_TUMH_64016_JAPAN_TYPE Hydnum_subalpinum_TUMH_64630_JAPAN Hydnum_subolympicum_F1188765_USA Hydnum_mulsicolor_RAS108_USA Hydnum_sp_2_BF2016_HKAS92340_CHINA scg720 Hydnum_melitosarx_voucher_GDGM84518_CHINA Hydnum_roseotangerinum_MHKMU_LP_Tang_3458_CHINA_TYPE Hydnum_roseotangerinum_MHKMU_LP_Tang_3458_1_CHINA x_12_CHINA scg790 Hydnum_ventricosum_IFP_019478_CHINA_TYPE Hydnum_ventricosum_IFP_019479_CHINA x_18_CHINA Hydnum_berkeleyanum_HKAS77834_CHINA Hydnum_berkeleyanum_CAL_1656_INDIA_TYPE Hydnum_aerostatisporum_RAS157_USA Hydnum_pallidocroceum_IFP_019466_CHINA_TYPE Hydnum_pallidocroceum_IFP_019467_CHINA Hydnum_paucispinum_NIBRFG0000508573_REPUBLIC_OF_KOREA Hydnum_paucispinum_NIBRFG0000507153_VIETNAM Hydnum_paucispinum_NIBRFG0000503828_VIETNAM_TYPE Hydnum_longibasidium_IFP_019462_CHINA_TYPE Hydnum_longibasidium_IFP_019463_CHINA Hydnum_itachiharitake_TUMH_64032_JAPAN Hydnum_ellipsosporum_FD3281_SWITZERLAND Hydnum_magnorufescens_161209_SLOVENIA Hydnum_jussii_IFP_019485_CHINA Hydnum_jussii_IFP_019486_CHINA Hydnum_flosculum_Cui_22857_CHINA Hydnum_pinicola_SFC20180928_18_SOUTH_KOREA scg1128 Hydnum_pinicola_voucher_GDGM93020_CHINA Hydnum_pinicola_voucher_GDGM83047_CHINA scg1127 scg1124 Hydnum_cremeoalbum_HKAS92345_CHINA Hydnum_cremeoalbum_GDGM93011_CHINA x_24 x_25 Hydnum_microcarpum_voucher_GDGM87902_CHINA Hydnum_minum_IFP_019482_CHINA Hydnum_brevispinum_IFP_019464_CHINA_TYPE Hydnum_brevispinum_IFP_019465_CHINA Hydnum_flavidocanum_IFP_019460_CHINA_TYPE Hydnum_flavidocanum_IFP_019461_CHINA Hydnum_tangerinum_IFP_019473_CHINA_TYPE Hydnum_tangerinum_IFP_019474_CHINA Hydnum_tangerinum_IFP_019475_CHINA Hydnum_sp_16_BF2016_HKAS92349_CHINA Hydnum_orientalbidum_voucher_GDGM93480_CHINA Hydnum_sp_16_BF2016_HKAS92350_CHINA Hydnum_orientalbidum_SFC20150902_97_SOUTH_KOREA x_26 Hydnum_sp_voucher_GDGM91207_CHINA x_28 Hydnum_tenuistipitum_IFP_019476_CHINA_TYPE Hydnum_tenuistipitum_IFP_019477_CHINA Hydnum_sp_voucher_GDGM92097_CHINA Sistotrema_muscicola_taxon_154757_FINLAND Sistotrema_muscicola_KHL_11721_FINLAND Hydnum_roseoalbum_MHKMU_WH_Zhang_606_CHINA_TYPE Hydnum_roseoalbum_MHKMU_WH_Zhang_606_1_CHINA Hydnum_treui_KA0732_PAPUANEWGUINEA_TYPE Hydnum_tomaense_TUMH_64086_JAPAN_TYPE Hydnum_treui_NKZeng8373_CHINA Hydnum_treui_NKZeng8374_CHINA Hydnum_sp_15_BF2016_HKAS93259_CHINA Hydnum_crocidens_PERTH08072965_AUSTRALIA Hydnum_crocidens_PERTH08095981_AUSTRALIA Hydnum_elatum_FRI62309_MALAYSIA Hydnum_sp_17_BF2016_GD1588_AUSTRALIA Hydnum_sp_17_BF2016_PERTH07830742_AUSTRALIA Hydnum_sp_17_BF2016_PDD98029_NEWZEALAND Hydnum_sp_18_BF2016_GD1590_AUSTRALIA Hydnum_sp_18_BF2016_GD1589_AUSTRALIA Hydnum_sp_19_BF2016_PERTH08093865_AUSTRALIA Hydnum_sp_19_BF2016_PERTH08018413_AUSTRALIA 
	;

END;


BEGIN TREES;
	Title 'Trees from "0.004144.nex.con.tre"';
	LINK Taxa = Taxa2;
	TRANSLATE
[0] 		1 Hydnum_pallidomarginatum_MHKMU_LP_Tang_3453_CHINA,
[1] 		2 Hydnum_flavosquamosum_MHKMU_LP_Tang_3454_CHINA_TYPE,
[2] 		3 Hydnum_pallidomarginatum_IFP_019468_CHINA_TYPE,
[3] 		4 Hydnum_flabellatum_IFP_019459_CHINA_TYPE,
[4] 		5 Hydnum_pallidomarginatum_SFC20180705_81_REPUBLIC_OF_KOREA,
[5] 		6 Hydnum_erectum_gui0024_CHINA,
[6] 		7 Hydnum_albopallidum_TUMH_63997_JAPAN_TYPE,
[7] 		8 Hydnum_sphaericum_Wei_10300_CHINA,
[8] 		9 Hydnum_sphaericum_IFP_019470_CHINA_TYPE,
[9] 		10 Hydnum_sphaericum_IFP_019471_CHINA,
[10] 		11 Hydnum_sphaericum_MHKMU_X_Na149_CHINA,
[11] 		12 Hydnum_sinorepandnum_voucher_GDGM82416_CHINA,
[12] 		13 Hydnum_sinorepandnum_voucher_GDGM82382_CHINA,
[13] 		14 Hydnum_subalpinum_TUMH_64016_JAPAN_TYPE,
[14] 		15 Hydnum_subalpinum_TUMH_64630_JAPAN,
[15] 		16 Hydnum_subolympicum_F1188765_USA,
[16] 		17 Hydnum_mulsicolor_RAS108_USA,
[17] 		18 Hydnum_sp_2_BF2016_HKAS92340_CHINA,
[18] 		19 scg720,
[19] 		20 Hydnum_melitosarx_voucher_GDGM84518_CHINA,
[20] 		21 Hydnum_roseotangerinum_MHKMU_LP_Tang_3458_CHINA_TYPE,
[21] 		22 Hydnum_roseotangerinum_MHKMU_LP_Tang_3458_1_CHINA,
[22] 		23 x_12_CHINA,
[23] 		24 scg790,
[24] 		25 Hydnum_ventricosum_IFP_019478_CHINA_TYPE,
[25] 		26 Hydnum_ventricosum_IFP_019479_CHINA,
[26] 		27 x_18_CHINA,
[27] 		28 Hydnum_berkeleyanum_HKAS77834_CHINA,
[28] 		29 Hydnum_berkeleyanum_CAL_1656_INDIA_TYPE,
[29] 		30 Hydnum_aerostatisporum_RAS157_USA,
[30] 		31 Hydnum_pallidocroceum_IFP_019466_CHINA_TYPE,
[31] 		32 Hydnum_pallidocroceum_IFP_019467_CHINA,
[32] 		33 Hydnum_paucispinum_NIBRFG0000508573_REPUBLIC_OF_KOREA,
[33] 		34 Hydnum_paucispinum_NIBRFG0000507153_VIETNAM,
[34] 		35 Hydnum_paucispinum_NIBRFG0000503828_VIETNAM_TYPE,
[35] 		36 Hydnum_longibasidium_IFP_019462_CHINA_TYPE,
[36] 		37 Hydnum_longibasidium_IFP_019463_CHINA,
[37] 		38 Hydnum_itachiharitake_TUMH_64032_JAPAN,
[38] 		39 Hydnum_ellipsosporum_FD3281_SWITZERLAND,
[39] 		40 Hydnum_magnorufescens_161209_SLOVENIA,
[40] 		41 Hydnum_jussii_IFP_019485_CHINA,
[41] 		42 Hydnum_jussii_IFP_019486_CHINA,
[42] 		43 Hydnum_flosculum_Cui_22857_CHINA,
[43] 		44 Hydnum_pinicola_SFC20180928_18_SOUTH_KOREA,
[44] 		45 scg1128,
[45] 		46 Hydnum_pinicola_voucher_GDGM93020_CHINA,
[46] 		47 Hydnum_pinicola_voucher_GDGM83047_CHINA,
[47] 		48 scg1127,
[48] 		49 scg1124,
[49] 		50 Hydnum_cremeoalbum_HKAS92345_CHINA,
[50] 		51 Hydnum_cremeoalbum_GDGM93011_CHINA,
[51] 		52 x_24,
[52] 		53 x_25,
[53] 		54 Hydnum_microcarpum_voucher_GDGM87902_CHINA,
[54] 		55 Hydnum_minum_IFP_019482_CHINA,
[55] 		56 Hydnum_brevispinum_IFP_019464_CHINA_TYPE,
[56] 		57 Hydnum_brevispinum_IFP_019465_CHINA,
[57] 		58 Hydnum_flavidocanum_IFP_019460_CHINA_TYPE,
[58] 		59 Hydnum_flavidocanum_IFP_019461_CHINA,
[59] 		60 Hydnum_tangerinum_IFP_019473_CHINA_TYPE,
[60] 		61 Hydnum_tangerinum_IFP_019474_CHINA,
[61] 		62 Hydnum_tangerinum_IFP_019475_CHINA,
[62] 		63 Hydnum_sp_16_BF2016_HKAS92349_CHINA,
[63] 		64 Hydnum_orientalbidum_voucher_GDGM93480_CHINA,
[64] 		65 Hydnum_sp_16_BF2016_HKAS92350_CHINA,
[65] 		66 Hydnum_orientalbidum_SFC20150902_97_SOUTH_KOREA,
[66] 		67 x_26,
[67] 		68 Hydnum_sp_voucher_GDGM91207_CHINA,
[68] 		69 x_28,
[69] 		70 Hydnum_tenuistipitum_IFP_019476_CHINA_TYPE,
[70] 		71 Hydnum_tenuistipitum_IFP_019477_CHINA,
[71] 		72 Hydnum_sp_voucher_GDGM92097_CHINA,
[72] 		73 Sistotrema_muscicola_taxon_154757_FINLAND,
[73] 		74 Sistotrema_muscicola_KHL_11721_FINLAND,
[74] 		75 Hydnum_roseoalbum_MHKMU_WH_Zhang_606_CHINA_TYPE,
[75] 		76 Hydnum_roseoalbum_MHKMU_WH_Zhang_606_1_CHINA,
[76] 		77 Hydnum_treui_KA0732_PAPUANEWGUINEA_TYPE,
[77] 		78 Hydnum_tomaense_TUMH_64086_JAPAN_TYPE,
[78] 		79 Hydnum_treui_NKZeng8373_CHINA,
[79] 		80 Hydnum_treui_NKZeng8374_CHINA,
[80] 		81 Hydnum_sp_15_BF2016_HKAS93259_CHINA,
[81] 		82 Hydnum_crocidens_PERTH08072965_AUSTRALIA,
[82] 		83 Hydnum_crocidens_PERTH08095981_AUSTRALIA,
[83] 		84 Hydnum_elatum_FRI62309_MALAYSIA,
[84] 		85 Hydnum_sp_17_BF2016_GD1588_AUSTRALIA,
[85] 		86 Hydnum_sp_17_BF2016_PERTH07830742_AUSTRALIA,
[86] 		87 Hydnum_sp_17_BF2016_PDD98029_NEWZEALAND,
[87] 		88 Hydnum_sp_18_BF2016_GD1590_AUSTRALIA,
[88] 		89 Hydnum_sp_18_BF2016_GD1589_AUSTRALIA,
[89] 		90 Hydnum_sp_19_BF2016_PERTH08093865_AUSTRALIA,
[90] 		91 Hydnum_sp_19_BF2016_PERTH08018413_AUSTRALIA;
	TREE con_50_majrule = (74:0.003704171,73:0.00141598,(((((1:0.001302196,2:0.001071887):0.002317683,(3:0.001445583,4:0.000727066,5:0.0007166209):0.001628281,6:0.005205318,7:0.007260226,((((44:0.0007205029,45:0.0007170357,(46:0.0007102157,47:0.0007163934,48:0.0007146722,49:0.00073347):0.001732451):0.004339896,(50:0.001738083,51:0.000761452):0.007099085):0.005892048,((58:0.0007268603,59:0.0007155789):0.008613833,81:0.006554383):0.002503525):0.002917364,(55:0.0007030766,56:0.0007355367,57:0.0007252918):0.01147293):0.002319795,(52:0.0006930996,53:0.0007314081,54:0.0007187027):0.01402726,(63:0.0006929691,64:0.000681967,65:0.0007072516,66:0.001768847):0.006007525):0.003383856,(67:0.0007336069,68:0.0007623294,69:0.0007111644,70:0.0007013767,71:0.0007128864,72:0.0007057683):0.006826053):0.003606034,(((8:0.0007075872,9:0.0007502833,10:0.0007332077,(11:0.0007332535,43:0.0007235383):0.001759993):0.002589062,(12:0.0007073972,13:0.0007984264):0.002126442):0.00188835,((14:0.001317728,15:0.0007765359):0.003546447,84:0.02949723):0.004292371,16:0.007418673,(((17:0.002901466,18:0.001698487):0.008609793,((33:0.0006989068,34:0.0007103275,35:0.0006903829):0.002915137,((36:0.0007030776,37:0.0007103033):0.001768869,38:0.002833181):0.00822403):0.008734754):0.003529811,(((19:0.0007176455,20:0.0007071526):0.005398557,((21:0.0007301877,22:0.000726096,((23:0.0007080543,24:0.0007160111,27:0.001732496,28:0.0007296852,29:0.0007271383):0.001682072,25:0.0007439474,26:0.0007255219):0.001711195):0.002820569,30:0.001819146):0.002352784):0.002824048,((((31:0.0007051156,32:0.0007315769):0.00566162,40:0.006050929):0.0044588,(41:0.0007208727,42:0.0007238475):0.00287499):0.006560604,((60:0.0007221916,61:0.000723063,62:0.0007188394):0.007778188,(82:0.0007172386,83:0.0007252091):0.01759675):0.003702657):0.002112433):0.002057143):0.004310624):0.00488857,((75:0.0007709919,76:0.0006967857,77:0.0007118129,78:0.0007308005,(79:0.0007277064,80:0.0007297459):0.002393384):0.01612434,((((85:0.002775666,86:0.0007239014):0.003808799,87:0.002737133):0.009586861,(88:0.003799404,89:0.002693409):0.02301937):0.009352977,(90:0.00130406,91:0.00119202):0.05244896):0.01171175):0.00567065):0.004862896,39:0.007951877):0.05425371);

END;


BEGIN ASSUMPTIONS;
	TYPESET * UNTITLED   =  unord:  1 -  874;

END;

BEGIN NOTES;

	TAXABITS   TAXA = Taxa NAME = newlyAddedTaxon on =  1 -  91;

END;

BEGIN CODONS;
	CODESET * UNTITLED   =  universal:  1 -  874;


END;

BEGIN MESQUITECHARMODELS;
	ProbModelSet * UNTITLED   =  'Jukes-Cantor':  1 -  874;
END;

BEGIN TREES;
	Title Imported_trees;
	LINK Taxa = Taxa;
	TRANSLATE
[0] 		1 'Hydnum_pallidomarginatum_MHKMU_LP_Tang_3453_CHINA',
[1] 		2 'Hydnum_flavosquamosum_MHKMU_LP_Tang_3454_CHINA_TYPE',
[2] 		3 'Hydnum_pallidomarginatum_IFP_019468_CHINA_TYPE',
[3] 		4 'Hydnum_flabellatum_IFP_019459_CHINA_TYPE',
[4] 		5 'Hydnum_pallidomarginatum_SFC20180705_81_REPUBLIC_OF_KOREA',
[5] 		6 'Hydnum_erectum_gui0024_CHINA',
[6] 		7 'Hydnum_albopallidum_TUMH_63997_JAPAN_TYPE',
[7] 		8 'Hydnum_sphaericum_Wei_10300_CHINA',
[8] 		9 'Hydnum_sphaericum_IFP_019470_CHINA_TYPE',
[9] 		10 'Hydnum_sphaericum_IFP_019471_CHINA',
[10] 		11 'Hydnum_sphaericum_MHKMU_X_Na149_CHINA',
[11] 		12 'Hydnum_sinorepandnum_voucher_GDGM82416_CHINA',
[12] 		13 'Hydnum_sinorepandnum_voucher_GDGM82382_CHINA',
[13] 		14 'Hydnum_subalpinum_TUMH_64016_JAPAN_TYPE',
[14] 		15 'Hydnum_subalpinum_TUMH_64630_JAPAN',
[15] 		16 'Hydnum_subolympicum_F1188765_USA',
[16] 		17 'Hydnum_mulsicolor_RAS108_USA',
[17] 		18 'Hydnum_sp_2_BF2016_HKAS92340_CHINA',
[18] 		19 scg720,
[19] 		20 'Hydnum_melitosarx_voucher_GDGM84518_CHINA',
[20] 		21 'Hydnum_roseotangerinum_MHKMU_LP_Tang_3458_CHINA_TYPE',
[21] 		22 'Hydnum_roseotangerinum_MHKMU_LP_Tang_3458_1_CHINA',
[22] 		23 'x_12_CHINA',
[23] 		24 scg790,
[24] 		25 'Hydnum_ventricosum_IFP_019478_CHINA_TYPE',
[25] 		26 'Hydnum_ventricosum_IFP_019479_CHINA',
[26] 		27 'x_18_CHINA',
[27] 		28 'Hydnum_berkeleyanum_HKAS77834_CHINA',
[28] 		29 'Hydnum_berkeleyanum_CAL_1656_INDIA_TYPE',
[29] 		30 'Hydnum_aerostatisporum_RAS157_USA',
[30] 		31 'Hydnum_pallidocroceum_IFP_019466_CHINA_TYPE',
[31] 		32 'Hydnum_pallidocroceum_IFP_019467_CHINA',
[32] 		33 'Hydnum_paucispinum_NIBRFG0000508573_REPUBLIC_OF_KOREA',
[33] 		34 'Hydnum_paucispinum_NIBRFG0000507153_VIETNAM',
[34] 		35 'Hydnum_paucispinum_NIBRFG0000503828_VIETNAM_TYPE',
[35] 		36 'Hydnum_longibasidium_IFP_019462_CHINA_TYPE',
[36] 		37 'Hydnum_longibasidium_IFP_019463_CHINA',
[37] 		38 'Hydnum_itachiharitake_TUMH_64032_JAPAN',
[38] 		39 'Hydnum_ellipsosporum_FD3281_SWITZERLAND',
[39] 		40 'Hydnum_magnorufescens_161209_SLOVENIA',
[40] 		41 'Hydnum_jussii_IFP_019485_CHINA',
[41] 		42 'Hydnum_jussii_IFP_019486_CHINA',
[42] 		43 'Hydnum_flosculum_Cui_22857_CHINA',
[43] 		44 'Hydnum_pinicola_SFC20180928_18_SOUTH_KOREA',
[44] 		45 scg1128,
[45] 		46 'Hydnum_pinicola_voucher_GDGM93020_CHINA',
[46] 		47 'Hydnum_pinicola_voucher_GDGM83047_CHINA',
[47] 		48 scg1127,
[48] 		49 scg1124,
[49] 		50 'Hydnum_cremeoalbum_HKAS92345_CHINA',
[50] 		51 'Hydnum_cremeoalbum_GDGM93011_CHINA',
[51] 		52 'x_24',
[52] 		53 'x_25',
[53] 		54 'Hydnum_microcarpum_voucher_GDGM87902_CHINA',
[54] 		55 'Hydnum_minum_IFP_019482_CHINA',
[55] 		56 'Hydnum_brevispinum_IFP_019464_CHINA_TYPE',
[56] 		57 'Hydnum_brevispinum_IFP_019465_CHINA',
[57] 		58 'Hydnum_flavidocanum_IFP_019460_CHINA_TYPE',
[58] 		59 'Hydnum_flavidocanum_IFP_019461_CHINA',
[59] 		60 'Hydnum_tangerinum_IFP_019473_CHINA_TYPE',
[60] 		61 'Hydnum_tangerinum_IFP_019474_CHINA',
[61] 		62 'Hydnum_tangerinum_IFP_019475_CHINA',
[62] 		63 'Hydnum_sp_16_BF2016_HKAS92349_CHINA',
[63] 		64 'Hydnum_orientalbidum_voucher_GDGM93480_CHINA',
[64] 		65 'Hydnum_sp_16_BF2016_HKAS92350_CHINA',
[65] 		66 'Hydnum_orientalbidum_SFC20150902_97_SOUTH_KOREA',
[66] 		67 'x_26',
[67] 		68 'Hydnum_sp_voucher_GDGM91207_CHINA',
[68] 		69 'x_28',
[69] 		70 'Hydnum_tenuistipitum_IFP_019476_CHINA_TYPE',
[70] 		71 'Hydnum_tenuistipitum_IFP_019477_CHINA',
[71] 		72 'Hydnum_sp_voucher_GDGM92097_CHINA',
[72] 		73 'Sistotrema_muscicola_taxon_154757_FINLAND',
[73] 		74 'Sistotrema_muscicola_KHL_11721_FINLAND',
[74] 		75 'Hydnum_roseoalbum_MHKMU_WH_Zhang_606_CHINA_TYPE',
[75] 		76 'Hydnum_roseoalbum_MHKMU_WH_Zhang_606_1_CHINA',
[76] 		77 'Hydnum_treui_KA0732_PAPUANEWGUINEA_TYPE',
[77] 		78 'Hydnum_tomaense_TUMH_64086_JAPAN_TYPE',
[78] 		79 'Hydnum_treui_NKZeng8373_CHINA',
[79] 		80 'Hydnum_treui_NKZeng8374_CHINA',
[80] 		81 'Hydnum_sp_15_BF2016_HKAS93259_CHINA',
[81] 		82 'Hydnum_crocidens_PERTH08072965_AUSTRALIA',
[82] 		83 'Hydnum_crocidens_PERTH08095981_AUSTRALIA',
[83] 		84 'Hydnum_elatum_FRI62309_MALAYSIA',
[84] 		85 'Hydnum_sp_17_BF2016_GD1588_AUSTRALIA',
[85] 		86 'Hydnum_sp_17_BF2016_PERTH07830742_AUSTRALIA',
[86] 		87 'Hydnum_sp_17_BF2016_PDD98029_NEWZEALAND',
[87] 		88 'Hydnum_sp_18_BF2016_GD1590_AUSTRALIA',
[88] 		89 'Hydnum_sp_18_BF2016_GD1589_AUSTRALIA',
[89] 		90 'Hydnum_sp_19_BF2016_PERTH08093865_AUSTRALIA',
[90] 		91 'Hydnum_sp_19_BF2016_PERTH08018413_AUSTRALIA';
	TREE Imported_tree_1 = 0;

END;


Begin MESQUITE;
		MESQUITESCRIPTVERSION 2;
		TITLE AUTO;
		tell ProjectCoordinator;
		timeSaved 1763046978427;
		getEmployee #mesquite.minimal.ManageTaxa.ManageTaxa;
		tell It;
			setID 0 5058028432043065077;
			setID 1 7496562022752152493;
		endTell;
		getEmployee #mesquite.charMatrices.ManageCharacters.ManageCharacters;
		tell It;
			setID 0 3611070361012630215;
			mqVersion 304;
			checksumv 0 3 1537293093 null  getNumChars 874 numChars 874 getNumTaxa 91 numTaxa 91   short true   bits 2305843009213693967   states 15   sumSquaresStatesOnly 1610634.0 sumSquares -3.228180212899169E19 longCompressibleToShort false usingShortMatrix true   NumFiles 1 NumMatrices 1;
			mqVersion;
		endTell;
		getWindow;
		tell It;
			suppress;
			setResourcesState false false 267;
			setPopoutState 300;
			setExplanationSize 0;
			setAnnotationSize 0;
			setFontIncAnnot 0;
			setFontIncExp 0;
			setSize 700 500;
			setLocation 790 266;
			setFont SanSerif;
			setFontSize 10;
			getToolPalette;
			tell It;
			endTell;
			desuppress;
		endTell;
		getEmployee  #mesquite.charMatrices.BasicDataWindowCoord.BasicDataWindowCoord;
		tell It;
			showDataWindow #3611070361012630215 #mesquite.charMatrices.BasicDataWindowMaker.BasicDataWindowMaker;
			tell It;
				getWindow;
				tell It;
					setExplanationSize 30;
					setAnnotationSize 20;
					setFontIncAnnot 0;
					setFontIncExp 0;
					setSize 433 428;
					setLocation 790 266;
					setFont SanSerif;
					setFontSize 10;
					getToolPalette;
					tell It;
					endTell;
					setActive;
					setTool mesquite.charMatrices.BasicDataWindowMaker.BasicDataWindow.arrow;
					colorCells  #mesquite.charMatrices.ColorByState.ColorByState;
				tell It;
					setStateLimit 9;
					toggleUniformMaximum on;
				endTell;
					colorRowNames  #mesquite.charMatrices.TaxonGroupColor.TaxonGroupColor;
					colorColumnNames  #mesquite.charMatrices.CharGroupColor.CharGroupColor;
					colorText  #mesquite.charMatrices.NoColor.NoColor;
					setBackground White;
					toggleShowNames on;
					toggleShowTaxonNames on;
					toggleTight off;
					toggleThinRows off;
					toggleShowChanges off;
					toggleSeparateLines off;
					toggleShowStates on;
					toggleAutoWCharNames off;
					toggleAutoTaxonNames off;
					toggleShowDefaultCharNames off;
					toggleConstrainCW on;
					toggleBirdsEye off;
					toggleShowPaleGrid off;
					toggleShowPaleCellColors off;
					toggleShowPaleExcluded off;
					togglePaleInapplicable on;
					toggleShowBoldCellText off;
					toggleAllowAutosize off;
					toggleColorsPanel off;
					toggleLinkedScrolling on;
					toggleScrollLinkedTables off;
				endTell;
				showWindow;
				getWindow;
				tell It;
					forceAutosize;
				endTell;
				getEmployee #mesquite.charMatrices.ColorCells.ColorCells;
				tell It;
					setColor Red;
					removeColor off;
				endTell;
				getEmployee #mesquite.categ.StateNamesStrip.StateNamesStrip;
				tell It;
					showStrip off;
				endTell;
				getEmployee #mesquite.charMatrices.AnnotPanel.AnnotPanel;
				tell It;
					togglePanel off;
				endTell;
				getEmployee #mesquite.charMatrices.CharReferenceStrip.CharReferenceStrip;
				tell It;
					showStrip off;
				endTell;
				getEmployee #mesquite.charMatrices.QuickKeySelector.QuickKeySelector;
				tell It;
					autotabOff;
				endTell;
				getEmployee #mesquite.charMatrices.SelSummaryStrip.SelSummaryStrip;
				tell It;
					showStrip off;
				endTell;
				getEmployee #mesquite.align.AlignToDropped.AlignToDropped;
				tell It;
					gapCosts 8 3 2 2;
					subCosts  10 5 10 10 10 5 5 10 10 10 5 10;
				endTell;
				getEmployee #mesquite.molec.ColorByAA.ColorByAA;
				tell It;
					emphasizeDegeneracy off;
				endTell;
				getEmployee #mesquite.molec.SequenceInfoEditor.SequenceInfoEditor;
				tell It;
					panelOpen false;
				endTell;
			endTell;
		endTell;
		endTell;
end;
