# Supplementary material for: Multi-gene phylogeny and taxonomy of Hydnum (Hydnaceae, Cantharellales) including a global phylogeny of ITS sequences for the genus
Source: IMA Fungus. 2026 Feb 3;17:e172544. doi: 10.3897/imafungus.17.172544 (PMC12892097; doi:10.3897/imafungus.17.172544)
Supplement: Supplementary material 7 — Supplementary information 7 [file imafungus-17-e172544-s007.nex]

#NEXUS
[written Thu Nov 13 23:18:14 CST 2025 by Mesquite  version 3.04 (build 725) at LAPTOP-PL9TMSCI/192.168.1.103]

BEGIN TAXA;
	TITLE Taxa;
	DIMENSIONS NTAX=108;
	TAXLABELS
		'Hydnum_pallidomarginatum_MHKMU_LP_Tang_3453_CHINA' 'Hydnum_subtilior_Cif3425_MEXICO' 'Hydnum_subtilior_TENN_073034_USA_TYPE' 'Hydnum_pallidomarginatum_SFC20180705_81_REPUBLIC_OF_KOREA' 'x_15_CHINA' 'Hydnum_fibrillosum_9543TJB_COSTA_RICA_TYPE' 'Hydnum_quebecense_49JD_USA' 'Hydnum_umbilicatum_CORT_012241_USA_TYPE' 'Hydnum_oregonense_RLP12318D_USA' 'Hydnum_subconnatum_RAS235_USA_TYPE' 'Hydnum_subconnatum_RAS169_USA' 'Hydnum_cuspidatum_RAS246_USA_TYPE' 'Hydnum_crassipedum_FJAU66572' 'Hydnum_crassipedum_FJAU66573' 'Hydnum_albomarginatum_FJAU66574' 'Hydnum_albomarginatum_FJAU66575' 'Hydnum_roseotangerinum_MHKMU_LP_Tang_3458_CHINA_TYPE' 'Hydnum_roseotangerinum_MHKMU_LP_Tang_3458_1_CHINA' 'Hydnum_canadense_RAS100_USA' 'Hydnum_persicinum_44LL_BELIZE_TYPE' 'Hydnum_persicinum_MES_3199_BELIZE' 'Hydnum_mulsicolor_RAS023_USA' 'Hydnum_magnorufescens_161209_SLOVENIA' 'Hydnum_sp_2_BF2016_HKAS92340_CHINA' 'Hydnum_crocidens_PERTH08095981_AUSTRALIA' 'Hydnum_atlanticum_AJ1732_CANADA_TYPE' 'Hydnum_ferruginescens_MH16005_USA_TYPE' 'Hydnum_ferruginescens_RAS229_USA' 'Hydnum_paucispinum_NIBRFG0000507153_VIETNAM' 'Hydnum_aerostatisporum_MR00311_USA' 'Hydnum_flosculum_Cui_22857_CHINA' 'Hydnum_repandum_HKAS93253_GERMANY' 'Hydnum_vagabundum_10782TJB_USA' 'Hydnum_flosculum_Cui_23131_CHINA' 'x_24' 'x_25' 'x_26' 'x_28' 'Hydnum_alboaurantiacum_RAS186_USA_TYPE' 'Hydnum_aurantiascens_MES_3176_BELIZE' 'Hydnum_aurantiascens_14LL_BELIZE_TYPE' 'Hydnum_pinicola_SFC20180928_18_SOUTH_KOREA' 'Hydnum_pinicola_TUMH_64004_JAPAN_TYPE' 'Hydnum_pinicola_TUMH_64003_JAPAN' 'Hydnum_pinicola_TUMH_64002_JAPAN' scg1127 scg1124 scg1128 'Hydnum_orientalbidum_FJAU66570' 'Hydnum_orientalbidum_FJAU66571' 'Hydnum_sp_16_BF2016_HKAS92349_CHINA' 'Hydnum_sp_16_BF2016_HKAS92350_CHINA' 'Hydnum_albidum_10640TJB_USA_EPITYPE' 'Hydnum_orientalbidum_TUMH_62998_JAPAN_TYPE' 'Hydnum_orientalbidum_TUMH64068_JAPAN' 'Hydnum_orientalbidum_SFC20150902_97_SOUTH_KOREA' 'Hydnum_sp_15_BF2016_HKAS93259_CHINA' 'Hydnum_sp_19_BF2016_PERTH08093865_AUSTRALIA' 'Hydnum_sp_18_BF2016_GD1589_AUSTRALIA' 'Hydnum_sp_18_BF2016_GD1590_AUSTRALIA' 'Hydnum_sp_17_BF2016_GD1588_AUSTRALIA' 'Hydnum_sp_17_BF2016_PDD93275_NEWZEALAND' 'Hydnum_paucispinum_NIBRFG0000508573_REPUBLIC_OF_KOREA' 'x_16_FRANCE' 'x_17_FRANCE' 'Hydnum_flosculum_Cui_23128_CHINA_TYPE' 'Hydnum_bifurcatum_FJAU66562' 'Hydnum_bifurcatum_FJAU66563' 'Hydnum_roseoalbum_MHKMU_WH_Zhang_606_CHINA_TYPE' 'Hydnum_roseoalbum_MHKMU_WH_Zhang_606_1_CHINA' 'Hydnum_alboluteum_TUMH_63992_JAPAN' 'Hydnum_tomaense_TUMH_64086_JAPAN_TYPE' 'Hydnum_tomaense_TUMH_64085_JAPAN' 'Hydnum_subalpinum_TUMH_64630_JAPAN' 'Hydnum_albopallidum_TUMH_63997_JAPAN_TYPE' 'Hydnum_albopallidum_TUMH_63999_JAPAN' 'Hydnum_tottoriense_TUMH_64091_JAPAN_TYPE' 'Hydnum_tottoriense_TUMH_64092_JAPAN' 'Hydnum_minospororufescens_TUMH_64041_JAPAN_TYPE' 'Hydnum_minospororufescens_TUMH_64039_JAPAN' 'Hydnum_subberkeleyanum_TUMH_64075_JAPAN_TYPE' 'Hydnum_subberkeleyanum_TUMH_64081_JAPAN' 'Hydnum_itachiharitake_TUMH_64032_JAPAN' 'Hydnum_itachiharitake_TUMH_64033_JAPAN_TYPE' 'Hydnum_elatum_HKAS92352_SINGAPORE' 'Hydnum_elatum_FRI62309_MALAYSIA' 'Hydnum_albomagnum_131LL_DOMINICAN_REPUBLIC' 'Hydnum_cremeoalbum_HKAS92345_CHINA' 'Hydnum_sphaericum_Wei_10300_CHINA' 'Hydnum_sphaericum_IFP_019470_CHINA_TYPE' 'Hydnum_sphaericum_IFP_019471_CHINA' 'Hydnum_flavosquamosum_MHKMU_LP_Tang_3454_CHINA_TYPE' 'Hydnum_pallidomarginatum_IFP_019468_CHINA_TYPE' 'Hydnum_jussii_IFP_019485_CHINA' 'Hydnum_jussii_IFP_019486_CHINA' 'Hydnum_pallidocroceum_IFP_019466_CHINA_TYPE' 'Hydnum_pallidocroceum_IFP_019467_CHINA' 'Hydnum_ventricosum_IFP_019478_CHINA_TYPE' 'Hydnum_ventricosum_IFP_019479_CHINA' 'Hydnum_melitosarx_voucher_GDGM84518_CHINA' 'Hydnum_microcarpum_voucher_GDGM87902_CHINA' 'Hydnum_sinorepandnum_voucher_GDGM82416_CHINA' 'Hydnum_sinorepandnum_voucher_GDGM82382_CHINA' 'Hydnum_longibasidium_IFP_019462_CHINA_TYPE' 'Hydnum_longibasidium_IFP_019463_CHINA' 'Hydnum_flavidocanum_IFP_019460_CHINA_TYPE' 'Hydnum_flavidocanum_IFP_019461_CHINA' 'x_8_AUSTRALIA' 
	;

END;


BEGIN CHARACTERS;
	TITLE  Character_Matrix;
	LINK TAXA = Taxa;
	DIMENSIONS  NCHAR=735;
	FORMAT DATATYPE = DNA GAP = - MISSING = ?;
	MATRIX
	'Hydnum_pallidomarginatum_MHKMU_LP_Tang_3453_CHINA'        GAAACTCACGTTCTGTCTTGTAGTGGTCCGAAGATCGGTTCAATGAAATTGTCAAGGARACAACGAACTTCATCAAAAAGGTAGGATTCAACCCGAAACAAGTCGCTTTCGTCCCAATCTCTGGTTGGCATGGAGACAACATGTTGGAGGAATCTGTCAAGTAGGTT-GAAATTA-----CTGTCGGG-ATTTCGGGCTCGYTGAACGTTC-TTTGCATTTCTCTAGCATGCCATGGTTCAAAGGCTGGTCGCGTGAGGGCAAAGCTGGTGTYATCAAGGGGAAGACTCTGCTCGACGCCATCGACGGAATCGAACCCCCAACGCGCCCGACCGACAAACCTCTCCGACTTCCTCTTCAGGATGTGTACAAAATCGGTGGTATCGGCACAGTCCCTGTYGGTCGTGTTGAGACTGGTATCATCAAGGCCGGCATGATCGTCTCCTTCGCTCCAAGCAATGTGACCACTGAAGTCAAGTCCGTCGAGATGCACCATGAACAACTTGAGCAGGGTAACCCGGGTGACAACGTTGGCTTCAACATTAAGTGRGGCCTGCGCTCYT---TTGCAATTTGGATCCATTCGGCTGCTTAYATG-----CTTCCGTTACTTCGACAGGAACGTGTCGGTCAAGGATATCCGCCGTGGCAATGTCTGCTCCGACTCGAAGAAYGACCCTGCGAAGGAAGCCGCCTCCTTCAATGCCCA-GGTCATCGTTCTT-AACCACCCCG
	'Hydnum_subtilior_Cif3425_MEXICO'                          ---------------------------------------------------------------------------------------------------------------------------------------------------------------------------------------------------------------GTTC-TCTGCATTTCTCTAGCATGCCATGGTTCAAAGGCTGGTCGCGTGAGGGCAAAGCTGGTGTCATCAAGGGGAAGACCCTGCTTGACGCCATCGACGGAATCGAGCCCCCAACGCGCCCGACCGACAAACCTCTCCGACTTCCTCTTCAGGATGTGTACAAAATCGGCGGTATCGGCACAGTCCCTGTCGGTCGTGTTGAAACTGGTATCATCAAGGCCGGCATGATCGTCTCYTTCKCTCCAAGCAATGTGACGACTGAAGTCAAGTCCGTCGAGATGCACCATGAACAACTTGAGCAGGGTAACCCAGGTGACAACGTTGGCTTCAACATTAAGTGAGGCTTACGCTCTT---TTGCAATTTGGATGCATTCGGCTGCTTACGTG-----CTTCCGTTACTTCGACAGGAACGTGTCGGTCAAGGATATCCGCCGTGGCAATGTCTGCTCTGACTC-------------------------------------------------------------------
	'Hydnum_subtilior_TENN_073034_USA_TYPE'                    ------------------------------------------------------------------------------------------------------------------------------GGCATGGAGACAACATGTTGGAGGAATCTGTCAAGTAGGTT-GAAATCA-----CCGTCAAG-AYTTAGGGCTCGCTGAACGTTC-TCTGCATTTCTCTAGCATGCCATGGTTCAAAGGCTGGTCGCGTGAGGGCAAAGCTGGTGTCATCAAGGGGAAGACCCTGCTTGACGCCATCGAYGGAATCGAGCCCCCAACGCGCCCGACCGACAAACCTCTYCGACTTCCTCTTCAGGATGTGTACAAAATCGGCGGTATCGGYACAGTCCCTGTCGGTCGTGTTGARACTGGTATCATCAAGGCCGGCATGATCGTCTCCTTCGCTCCAAGCAATGTGACGACTGAAGTYAAGTCCGTCGAGATGCACCATGAACAACTTGAGCAGGGTAACCCAGGTGACAACGTTGGCTTCAACATTAAGTGAGGCTTGCGCTCTT---TTGCAATTTGGATGCATTCGGCTGCTTACGTG-----CTTCCGTTACTTCGACAGGAACGTGTCGGTCAAGGATATCCGCCGTGGCAATGTCTGCTCYGACTCGAAGAATGACCCTGCGAAGGAAGCCGCCTCCTTCAATGCCCA-GGTCATCGTYCTT-AACCACCCCG
	'Hydnum_pallidomarginatum_SFC20180705_81_REPUBLIC_OF_KOREA' ------------------------------------------------------------------------------------------------------------------------------------GAGACAACATGTTGGAGGAATCTGTCAAGTAGGTT-GAAATTA-----CTGTCGGG-ATTTCGGGCTCGCTGAACGTTC-TTTGCATTTCTCTAGCATGCCATGGTTCAAAGGCTGGTCGCGTGAGGGCAAAGCTGGTGTTATCAAGGGGAAGACTCTACTCGACGCCATCGACGGAATCGAACCCCCAACGCGCCCGACCGACAAACCTCTCCGACTTCCTCTTCAGGATGTGTACAAAATCGGTGGTATCGGCACAGTCCCTGTTGGTCGTGTTGAGACTGGTATCATCAAGGCCGGCATGATCGTCTCCTTCGCTCCAAGCAATGTGACGACTGAAGTCAAGTCCGTCGAGATGCACCATGAACAACTTGAGCAGGGTAACCCGGGTGACAACGTTGGCTTCAACATTAAGTGAGGCCTGCGCTCCT---TTGCAATTTGGATCCATTCGGCTGCTTATATG-----CTTCCGTTACTTCGACAGGAACGTGTCGGTCAAGGATATCCGCCGTGGCAATGTCTGCTCCGACTCGAAGAATGACCCTGCGAAGGAAGCCGCCTCCTTCAATGCCCA-GGTCATCGTTCTT-AACCACCCCG
	'x_15_CHINA'                                               ------------------------------------------------------------------------------------------------------------------------------------------TCATGTTGGAGGAATCTGTTAAGTAGGTT-GAAATCA-CTGATTATCGGG-GTTTGGGGCACCCTGAACGTTC-TTTGCATTTCTCTAGCATGCCATGGTTCAAAGGCTGGTCGCGTGAGGGCAAAGCTGGTATCATCAAGGGGAAGACTCTACTCGATGCCATCGACGGAATCGAACCCCCAACGCGCCCAACCGACAAACCTCTCCGACTTCCTCTTCAGGATGTGTACAAAATCGGCGGTATCGGCACAGTCCCTGTCGGTCGTGTTGAGACTGGTATCATCAAGGCCGGCATGATCGTCTCCTTCGCTCCAAGCAATGTGACCACTGAAGTCAAGTCCGTCGAGATGCACCATGAACAACTTGAGCAGGGTAACCCAGGTGACAACGTTGGTTTCAACATCAAGTGAGGGTTGCGCTCTT---TTGCAATTTGGATGCATTCGTCTGCTTACATG-----TTTCCGTTACTTCGACAGGAACGTCTCGGTCAAGGATATCCGCCGTGGCAACGTCTGCTCCGACTCGAAGAATGACCCCGCGTA-GACGCCGCTCTCCTGAACCCAT--------------------------
	'Hydnum_fibrillosum_9543TJB_COSTA_RICA_TYPE'               -------------------------------------------------------------------------------------------------------------------------------------------------------------CAAGTAGGTT-AAAATCA-CCGATTGTTGAG-TTCCCGCCT-CGCTGAATGTTT-TCTGCACTTCTCTAGCATGCCCTGGTTCAAGGGCTGGCAGCGTGAGGGCAAGGCTGGTATCATCAAGGGGAAGACTCTGCTCGATGCCATCGACGGAATCGAACCTCCAACGCGCCCAACCGACAAACCCCTCCGACTTCCTCTTCAGGATGTGTACAAAATCGGCGGTATCGGCACAGTCCCTGTCGGTCGTGTTGAGACTGGTATCATCAAGGCCGGCATGATCGTCTCCTTTGCTCCAAGCAATGTGACGACTGAAGTCAAGTCCGTCGAGATGCACCAYGAACAACTTGAGCAGGGTAACCCAGGTGACAACGTTGGTTTCAACATTAAGTGAGGGTTGCGCACTT---TTGGAATTTGGATGYACTCACCTGYTTACATG-----TTTCCGTTACTT-------------------------------------------------------------------------------------------------------------------------
	'Hydnum_quebecense_49JD_USA'                               --------------------------------------------------------------------------------------------------------------------------------------------------------------AAGTAGGTTAAAAATCA-SGGATTGTCGGG-TTCCCGGCT-CGCTGAATGTTC-TTTGCATTTCTCTAGCATGCCATGGTTCAAAGGCTGGCAGCGTGAGGGCAAGGCTGGTATCATCAAGGGGAAGACTCTGCTTGACGCCATCGACGGAATCGAACCTCCAACGCGCCCAACCGACAAACCCCTCCGACTTCCTCTTCAGGATGTGTACAAAATTGGCGGTATCGGCACAGTCCCTGTCGGTCGTGTTGAGACTGGTATCATCAAGGCCGGCATGATCGTCTCCTTCGCTCCAAGCAATGTGACGACTGAAGTCAAGTCCGTCGAGATGCACCATGAACAACTTGAGCAGGGTAACCCAGGTGACAACGTTGGTTTCAACATTAAGTAAGGGTTGCACACTT---TCGGAATTTGGATGCACTCGCCTGCTTACATG-----TTTCCGTTACTTCGACAGGAACGTCTCGGTCAAGGATATCCGCCGTGGCAACGTCTGCTCCGACTCGAAGAATGACCCCGCGAAGGAAGCAGCCTCCTTCAATGCCCA-GGTCATCGTTCT------------
	'Hydnum_umbilicatum_CORT_012241_USA_TYPE'                  --------------------------------------------------------------------------------------------------------------------------------------------------------------AAGTAGGTT-AAAATCA-CCGATTGTCCGG-TTCCCGGCT-CGCTGAATGTTC-YTTGCATTTCTGTAGCATGCCATGGTTCAAAGGCTGGCAGCGTGAGGGCAAGGCTGGTATCATCAAGGGGAAGACTCTGCTCGATGCCATCGACGGAATCGAACCTCCAACGCGCCCAACCGACAAACCCCTCCGACTTCCTCTTCAGGATGTGTACAAAATCGGCGGTATCGGCACAGTCCCTGTCGGTCGTGTTGAGACTGGTATCATCAAGGCCGGCATGATCGTCTCCTTCGCTCCAAGCAATGTGACGACTGAAGTCAAGTCCGTCGAGATGCACCATGAACAACTTGAGCAGGGTAACCCAGGTGACAACGTTGGTTTTAACATTAAGTGAGGGTTGCRCACTT---TTGGAATTTGGATGCACTCGCCTGCTTACATG-----TTTCCGTTACTTCGACAGGAACGTCTCGGTTAAGGATATCCGCCGTGGCAACGTCTGCTCCGACTCGAAGAATGACCCCGCGAAGGAAGCCGCCTCCTTCAATGCCCA-GGTCATCGTTCT------------
	'Hydnum_oregonense_RLP12318D_USA'                          --------------------------------------------------------------------------------------------------------------------------------------------------------------AAGTAGGTT-AAAATCA-CCGATTGTCGGG-TTCCCGGCT-CGCTGAATGTTC-TTTGCATTTCTCTAGCATGCCATGGTTCAAAGGCTGGCAGCGTGAGGGCAAGACTGGTATCATCAAGGGGAAGACTCTGCTCGACGCCATCGACGGAATCGAACCTCCAACGCGCCCAACCGACAAACCCCTCCGACTTCCTCTTCAGGATGTCTACAAAATCGGCGGTATCGGCACAGTCCCTGTCGGTCGTGTTGAGACTGGTATCATCAAGTCCGGCATGATCGTCTCCTTCGCTCCAAGCAATGTGACGACTGAAGTCAAGTCCGTCGAGATGCACCATGAACAACTTGAGCAGGGTAACCCAGGTGACAACGTTGGTTTCAACATTAAGTGAGGGTTGCACATTT---TTGGAATTTGGGTGCTCTCGTCTGCTTACATG-----TTTCGGTTACTTCGACAGGAACGTCTCGGTCAAGGATATCCGCCGTGGCAACGTCTGCTCCGACTCGAAGAATGACCCCGCGAAGGAAGCCGCCTCCTTCAATGCCCA-GGTCATCGTT--------------
	'Hydnum_subconnatum_RAS235_USA_TYPE'                       --------------------------------------------------------------------------------------------------------------------------------CATGGAGACAACATGTTGGAGGAATCTGTCAAGTAGGTT-CAAATCA-CCGATTGTCGGG-TTCCCGGCT-CGCTGAATGTTC-TTTGCATTTCTCTAGCATGCCATGGTTCAAAGGCTGGCAGCGTGAGGGCAAGGCCGGTATCATCAAGGGGAAGACTCTGCTCGACGCCATCGATGGAATCGAACCTCCAACGCGCCCAACCGACAAACCCCTCCGRCTTCCTCTTCAGGAYGTGTACAAAATCGGCGGTATCGGCACAGTCCCTGTCGGTCGTGTTGAGACTGGTATCATTAAGGCCGGCATGATCGTCTCCTTTGCTCCAAGCAATGTGACGACCGAAGTCAAGTCCGTYGAGATGCACCATGAACAACTTGAGCAGGGTAACCCAGGYGACAACGTTGGTTTCAACATTAAGTGAGGGTTGCGCACTT---TTGGAATTTGGATTCACTCGCCTGCTTACATG-----TTTCCGTTACTTCGACAGGAACGTCTCGGTCAAGGATATCCGCCGTGGCAACGTCTGCTCCGACTCGAAGAATGACCCCGCGAAGGAAGCCGCCTCCTTCAATGCCCA-GGTCATCGTTCTT-AACCACCCCG
	'Hydnum_subconnatum_RAS169_USA'                            -------------------------------------------------------------------------------------------------------------------------------GCATGGAGACAACATGTTGGAGGAATCTGTSAAGTAGGTT-CAAATCA-CCGATTGTCGGG-TTCCCGGCT-CGCTGAATGTTC-TTTGCATTTCTCTAGCATGCCATGGTTCAAAGGCTGGCAGCGTGAGGGCAAGGCCGGTATCATCAAGGGGAAGACTCTGCTCGACGCCATYGATGGAATCGAACCTCCAACGCGCCCAACCGACAAACCCCTCCGRCTTCCTCTTCAGGAYGTGTACAAAATCGGCGGTATCGGCACAGTCCCTGTCGGTCGTGTTGAGACTGGTATCATTAAGGCCGGCATGATCGTCTCCTTTGCTCCAAGCAATGTGACGACYGAAGTCAAGTCCGTCGAGATGCACCATGAACAACTTGAGCAGGGTAACCCAGGYGACAACGTTGGTTTCAACATTAAGTGAGGGTTGCGCACTT---TTGGAATTTGGATTCACTCGCCTGCTTACATG-----TTTCCGTTACTTCGACAGGAACGTCTCGGTCAAGGATATCCGCCGTGGCAACGTCTGCTCCGACTCGAAGAATGACCCCGCGAAGGAAGCCGCCTCCTTCAATGCCCA-GGTCATCGTTCTT-AACCACCCCG
	'Hydnum_cuspidatum_RAS246_USA_TYPE'                        -----------------------------------------------------------------------------------------------------------------------------------GGAGACAACATGTTGGAGGAATCTGTCAAGTAGGTT-AAAATCA-CCGATTGTCGGG-TTCCTGGCT-CGTTGAATGTTC-TTTGCATTTCTCTAGCATGCCATGGTTCAAAGGCTGGCAGCGTGAGGGCAAGGCTGGTATCATCAAGGGGAAGACTCTGCTCGATGCCATCGACGGAATCGAGCCTCCAACGCGCCCAACCGACAAACCCCTCCGACTTCCTCTTCAGGATGTGTACAAAATCGGTGGTATCGGCACAGTCCCTGTCGGTCGTGTTGAGACTGGTATCATCAAGGCCGGCATGATCGTCTCCTTTGCTCCCAGCAATGTGACGACTGAAGTCAAGTCCGTCGAGATGCACCATGAACAACTTGAGCAGGGTAACCCAGGTGACAACGTTGGTTTCAACATTAAGTGAGGGTTGCGCACTT---TTGGAATTTGGATGCACTCGCCTGCTCACATG-----TTCCCGTTACTTCGACAGGAACGTCTCGGTTAAGGATATCCGCCGTGGCAACGTCTGCTCCGACTCGAAGAATGACCCCGCGAAGGAAGCCGCCTCCTTCAATGCCCA-GGTCATCGTTCTT-AACCACCCCG
	'Hydnum_crassipedum_FJAU66572'                             --------------------------------------------------------------------------------------------------------------------------------------------------------------------------------------------------GGGCTCGCTGAACGTTC-TTCGCATTTCTCTAGCATGCCATGGTTCAAAGGCTGGTCGCGTGAGGGCAAGGCTGGTGTCATCAAAGGGAAGACTCTGCTCGACGCGATCGACGGAATCGAACCTCCAACGCGCCCAACCGACAAGCCTCTCCGACTTCCTCTTCAGGATGTGTACAAAATCGGCGGTATCGGCACAGTCCCTGTCGGTCGTGTTGAGACTGGTATCATTAAGGCCGGCATGATCGTCTCCTTCGCTCCAAGCAATGTGACGACAGAAGTCAAGTCCGTCGAGATGCACCATGAACAACTTGAGCAGGGTAACCCAGGTGACAACGTTGGTTTCAACATTAAGTGAGAGTTGCACTCTT---TTGTAATTTGAATSCATTCGCTTGCTTACATG-----TTTCCGTTACTTCGACAGGAACGTCTCGGTCAAGGATATCCGCCGTGGTAACGTCTGCTCCGACTCGAAGAATGACCCTGCGAAGGAAGCCGCCTCCTTCAATGCCCA-GGTCATCGTTCTT-AACCACCCCG
	'Hydnum_crassipedum_FJAU66573'                             --------------------------------------------------------------------------------------------------------------------------------------------------------------------------------------------------GGGCTCGCTGAACGTTC-TTCGCATTTCTCTAGCATGCCATGGTTCAAAGGCTGGTCGCGTGAGGGCAAGGCTGGTGTCATCAAAGGGAAGACTCTGCTCGACGCGATCGACGGAATCGAACCTCCAACGCGCCCAACCGACAAGCCTCTCCGACTTCCTCTTCAGGATGTGTACAAAATCGGCGGTATCGGCACAGTCCCTGTCGGTCGTGTTGAGACTGGTATCATTAAGGCCGGCATGATCGTCTCCTTCGCTCCAAGCAATGTGACGACAGAAGTCAAGTCCGTCGAGATGCACCATGAACAACTTGAGCAGGGTAACCCAGGTGACAACGTTGGTTTCAACATTAAGTGAGAGTTGCACTCTT---TTGTAATTTGAATSCATTCGCTTGCTTACATG-----TTTCCGTTACTTCGACAGGAACGTCTCGGTCAAGGATATCCGCCGTGGTAACGTCTGCTCCGACTCGAAGAATGACCCTGCGAAGGAAGCCGCCTCCTTCAATGCCCA-GGTCATCGTTCTT-AACCACCCCG
	'Hydnum_albomarginatum_FJAU66574'                          --------------------------------------------------------------------------------------------------------------------------------------------------------------------------------------GTCGGG-GTTCTGGGCTCGCTGAATGTTC-TTCGCATTTCTCTAGCATGCCATGGTTCAAAGGCTGGTCGCGTGAGGGCAAGGCTGGTGTCATCAAAGGGAAGACTCTGCTCGACGCGATCGACGGAATCGAACCTCCAACGCGCCCAACCGACAAGCCTCTCCGACTTCCTCTTCAGGATGTGTACAAAATCGGCGGTATCGGCACAGTCCCTGTCGGTCGTGTTGAGACTGGTATCATTAAGGCCGGCATGATCGTCTCCTTCGCTCCAAGCAATGTGACGACAGAAGTCAAGTCCGTCGAGATGCACCATGAACAACTTGAGCAGGGTAACCCAGGTGACAACGTTGGTTTCAACATTAAGTGAGAGTTGCACTCTT---TTGTAATTTGAATGCATTCGCTTGCTTACATG-----TTTCCGTTACTTCGACAGGAACGTCTCGGTCAAGGATATCCGCCGTGGYAACGTCTGCTCCGACTCGAAGAATGACCCTGCGAAGGAAGCCGCCTCCTTCAATGCCCA-GGTCATCGTTCTT-AACCACCCCG
	'Hydnum_albomarginatum_FJAU66575'                          ---------------------------------------------------------------------------------------------------------------------------------------------------------------------------------------------------------------GTTC-TTCGCATTTCTCTAGCATGCCATGGTTCAAAGGCTGGTCGCGTGAGGGCAAGGCTGGTGTCATCAAAGGGAAGACTCTGCTCGACGCGATCGACGGAATCGAACCTCCAACGCGCCCAACCGACAAGCCTCTCCGACTTCCTCTTCAGGATGTGTACAAAATCGGCGGTATCGGCACAGTCCCTGTCGGTCGTGTTGAGACTGGTATCATTAAGGCCGGCATGATCGTCTCCTTCGCTCCAAGCAATGTGACGACAGAAGTCAAGTCCGTCGAGATGCACCATGAACAACTTGAGCAGGGTAACCCAGGTGACAACGTTGGTTTCAACATTAAGTGAGAGTTGCACTCTT---TTGTAATTTGAATGCATTCGCTTGCTTACATG-----TTTCCGTTACTTCGACAGGAACGTCTCGGTCAAGGATATCCGCCGTGGYAACGTCTGCTCCGACTCGAAGAATGACCCTGCGAAGGAAGCCGCCTCCTTCAATGCCCA-GGTCATCGTTCTT-AACCACCCCG
	'Hydnum_roseotangerinum_MHKMU_LP_Tang_3458_CHINA_TYPE'     GAAACTCACGCTCGGTCCTTTAGTGGTCTGAAGATCGGTTCAATGAAATTGTCAAGGAGACAACCAACTTCATCAAAAAGGTAGGATTCAACCCGAAACAGGTTGCTTTTGTCCCAATCTCTGGTTGGCATGGAGACAACATGTTGGAGGAATCTGTCAAGTGGGTT-AAAATCA--CGATTGTCGGG-GTTCCGGGCTCGCTGAACGTTC-TTCGCATTTCYCTAGCATGCCATGGTTCAAAGGCTGGTCGCGTGAGGGCAAGGCTGGTGTCATCAAAGGGAAGACTCTGCTCGACGCGATCGACGGAATCGAACCTCCAACGCGCCCAACCGACAAGCCTCTCCGACTTCCTCTTCAGGATGTGTACAAAATCGGCGGTATCGGCACAGTCCCTGTCGGTCGTGTTGAGACTGGTATCATTAAGGCCGGCATGATCGTCTCCTTCGCTCCAAGCAATGTGACGACAGAAGTCAAGTCCGTCGAGATGCACCATGAACAACTTGAGCAGGGTAACCCAGGTGACAACGTTGGTTTCAACATTAAGTGAGAGTTRCACTCTT---TTGTAATTTGAATGCATTCGCTTGCTTACATG-----TTTTCGTTACTTCGACAGGAACGTCTCGGTCAAGGATATCCGCCGTGGCAACGTCTGCTCCGACTCGAAGAATGACCCTGCGAAGGAAGCCGCCTCCTTCAATGCCCA-GGTCATCGTTCTT-AACCACCCCG
	'Hydnum_roseotangerinum_MHKMU_LP_Tang_3458_1_CHINA'        GAAACTCACGCTCGGTCCTTTAGTGGTCTGAAGATCGGTTCAATGAAATTGTCAAGGAGACAACCAACTTCATCAAAAAGGTAGGATTCAACCCGAAACAGGTTGCTTTTGTCCCAATCTCTGGTTGGCATGGAGACAACATGTTGGAGGAATCTGTCAAGTGGGTT-AAAATCA--CGATTGTCGGG-GTTCCGGGCTCGCTGAACGTTC-TTCGCATTTCYCTAGCATGCCATGGTTCAAAGGCTGGTCGCGTGAGGGCAAGGCTGGTGTCATCAAAGGGAAGACTCTGCTCGACGCGATCGACGGAATCGAACCTCCAACGCGCCCAACCGACAAGCCTCTCCGACTTCCTCTTCAGGATGTGTACAAAATCGGCGGTATCGGCACAGTCCCTGTCGGTCGTGTTGAGACTGGTATCATTAAGGCCGGCATGATCGTCTCCTTCGCTCCAAGCAATGTGACGACAGAAGTCAAGTCCGTCGAGATGCACCATGAACAACTTGAGCAGGGTAACCCAGGTGACAACGTTGGTTTCAACATTAAGTGAGAGTTRCACTCTT---TTGTAATTTGAATGCATTCGCTTGCTTACATG-----TTTTCGTTACTTCGACAGGAACGTCTCGGTCAAGGATATCCGCCGTGGCAACGTCTGCTCCGACTCGAAGAATGACCCTGCGAAGGAAGCCGCCTCCTTCAATGCCCA-GGTCATCGTTCTT-AACCACCCCG
	'Hydnum_canadense_RAS100_USA'                              ----------------------------------------------------------------------------------------------------------------------------------------------------------------GTAGGTT-AAAATCA-CCGATTATCGGG-GTTTCGG----GCTGAACGTTC-TTTGCATTTCTCTAGCATGCCATGGTTCAAAGGCTGGTCGCGTGAGGGCAAGGCTGGTGTCATCAAGGGGAAGACTCTGCTCGACGCCATCGACGGAATCGAACCCCCAACGCGCCCAACCGACAAACCTCTCCGACTCCCTCTTCAAGATGTGTACAAAATCGGCGGTATCGGCACAGTTCCTGTCGGTCGTGTTGAGACTGGTATCATCAAGGCCGGCATGATCGTTTCCTTCGCTCCAAGCAATGTGACGACTGAAGTCAAGTCTGTCGAGATGCACCATGAACAACTTGAGCAGGGTAACCCGGGTGACAACGTTGGTTTCAACATTAAGTGAGGCTTACGCGCTT----TACAATTTGGATGCATTCGCCTGCTTACATG-----TTTCCATTACTTTGACAGGAACGTCTCGGTCAAGGATATCCGCCGTGGTAACGTCTGCTCCGACTCGAAGAATGACCCCGCGAAGGAAGCCGCCTCCTTCAATGCTCA-GGTCATCGTTCTT-AACCACCCCG
	'Hydnum_persicinum_44LL_BELIZE_TYPE'                       --------------------------------------------------------------------------------------------------------------------------------------------------------------AAGTAGGTT-AAAATCA-CCGATTATCGGG-GTTTCGG----GCTGAACGTGC-TTTGTATTCCCCCAGCATGCCATGGTTCAAAGGCTGGTCGCGTGAGGGTAAGGCTGGCATCATCAAGGGGAAAACTCTGCTCGACGCCATTGACGGAATCGAGCCTCCAACGCGCCCAACCGACAAACCTCTCCGACTTCCTCTTCAAGATGTGTACAAAATCGGCGGTATCGGCACGGTCCCTGTCGGTCGTGTTGAGACTGGTATCATCAAGGCCGGCATGATCGTTTCCTTCGCTCCAAGCAATGTGACGACTGAAGTCAAGTCCGTCGAGATGCACCATGAACAACTTGAGCAGGGTAACCCAGGTGACAACGTTGGTTTCAACATTAAGTGAGGGTTACGCTCTT---TTACAATTTGGATGCATTCGCCTGCTTACATG-----TTTCCGTTACTTTGACAGGAACGTCTCGGTCAAGGATATCCGCCGTGGCAACGTCTGCTCCGACTCGAAGAATGACCCCGCGAAGGAAGCCGCCTCCTTCAATGCTCA-GGTCATCGTTC-------------
	'Hydnum_persicinum_MES_3199_BELIZE'                        ------------------------------------------------------------------------------------------------------------------------------GGCATGGAGACAACATGTTGGAGGAATCTGTCAAGTAGGTT-AAAATCA-CCGATTATCGGG-GTTTCGG----GCTGAACGTGC-TTTGTATTCCCCCAGCATGCCATGGTTCAAAGGCTGGTCGCGTGAGGGTAAGGCTGGCATCATCAAGGGGAAAACTCTGCTCGACGCCATTGACGGAATCGAGCCTCCAACGCGCCCAACCGACAAACCTCTCCGACTTCCTCTTCAAGATGTGTACAAAATCGGCGGTATCGGCACGGTCCCTGTCGGTCGTGTTGAGACTGGTATCATCAAGGCCGGCATGATCGTTTCCTTCGCTCCAAGCAATGTGACGACTGAAGTCAAGTCCGTCGAGATGCACCATGAACAACTTGAGCAGGGTAACCCAGGTGACAACGTTGGTTTCAACATTAAGTGAGGGTTACGCTCTT---TTACAATTTGGATGCATTCGCCTGCTTACATG-----TTTCCGTTACTTTGACAGGAACGTCTCGGTCAAGGATATCCGCCGTGGCAACGTCTGCTCCGACTCGAAGAATGACCCCGCGAAGGAAGCCGCCTCCTTCAATGCTCA-GGTCATCGTTCTT-AACCATCCCG
	'Hydnum_mulsicolor_RAS023_USA'                             -------------------------------------------------------------------------------------------------------------------------------GCATGGAGACAACATGTTGGAGGAATCTGTCAAGTAGGTT-AAAACCA-CCGATTATCGGG-GTTTCGG----GCTGAACGTTC-TYCGTATTTCTCTAGCATGCCATGGTTCAAAGGCTGGTCGCGTGAGGGTAAGGCTGGTATCATCAAGGGGAAGACTCTGCTCGACGCCATCGACGGAATCGAACCTCCAACGCGCCCGACCGACAAACCTCTCCGACTTCCTCTTCAAGATGTGTATAAAATCGGCGGTATCGGCACGGTCCCTGTCGGTCGTGTTGAGACTGGTATCATCAAGGCCGGCATGATCGTCTCCTTCGCTCCAAGCAATGTGACGACTGAAGTCAAGTCCGTCGAGATGCACCATGAACAACTTGAGCAGGGTAACCCAGGTGATAACGTCGGTTTTAACATCAAGTGAGGGTTACGCTCTT---TTACAATTTGGATGCATTCGCCTGCTTACATG------TTCCGTTACTTTGACAGGAACGTCTCGGTCAAGGATATCCGCCGTGGCAACGTCTGCTCCGACTCGAAGAATGACCCCGCGAAGGAAGCCGCCTCCTTCAATGCTCA-GGTCATCGTTCTT-AACCACCCCG
	'Hydnum_magnorufescens_161209_SLOVENIA'                    ------------------------------------------------------------------------------------------------------------------------------------------------------------------------------------------------------------------------------------ATGCCATGGTTCAAAGGCTGGTCGCGTGAGGGCAAAGCTGGTGTCATCAAGGGGAAGACTCTACTCGATGCCATCGACGGAATCGAACCTCCAACGCGCCCAACCGACAAACCTCTCCGACTTCCTCTTCAGGACGTGTACAAAATCGGCGGTATCGGTACAGTCCCTGTCGGTCGTGTTGAGACTGGTATCATCAAGGCCGGCATGATCGTCTCCTTCGCTCCAAGCAATGTAACCACTGAAGTCAAGTCCGTCGAGATGCACCATGAACAACTTGAGCAGGGTAACCCAGGTGATAACGTTGGTTTCAACATTAAGTGAGGGTTGCGCCCTT---TTGCAATTTGGATGCTTTCGCCTGCTTACACG-----TTTCCATTACTTCGACAGGAACGTCTCGGTCAAGGACATCCGCCGTGGCAACGTCTGCTCCGACTCGAAGAATGACCCCGCCAAGGAAGCCGCCTCCTTCAATGCTCA-GGTCATCGTTCTT-AACCACCCC-
	'Hydnum_sp_2_BF2016_HKAS92340_CHINA'                       ------------------------------------------------------------------------------------------------------------------------------------------------------------------------------------------------------------------------------------ATGCCATGGTTCAAAGGCTGGTCGCGTGAGGGCAAGGTTGGTGTCATCAAGGGGAAGACTCTGCTCGACGCCATCGACGGAATCGAACCCCCAACGCGCCCAACCGACAAACCTCTCCGACTCCCTCTTCAAGATGTGTACAAAATCGGCGGTATCGGCACAGTCCCTGTCGGTCGTGTTGAGACTGGTATCATCAAGGCCGGCATGATCGTGTCCTTCGCTCCAAGCAATGTGACGACTGAAGTCAAGTCCGTCGAGATGCACCATGAACAACTTGAGCAGGGTAACCCAGGTGACAATGTTGGTTTCAACATTAAGTGAGGGTTACGCTCTT---TTTCAATTTGGATGCATTCGCCTGCTTACATG-----TTTCCGTTACTTTGACAGGAACGTCTCGGTCAAGGATATCCGCCGTGGCAACGTCTGCTCCGACTCGAAGAATGACCCCGCGAAGGAAGCCGCCTCCTTCAATGCTCA-GGTCATCGTTCTT-AACCACCCT-
	'Hydnum_crocidens_PERTH08095981_AUSTRALIA'                 ------------------------------------------------------------------------------------------------------------------------------------------------------------------------------------------------------------------------------------ATGCCATGGTTCAAAGGATGGTCGCGTGAGGGCAAGGCTGGTATCATCAAGGGAAAGACTCTGCTTGACGCCATCGACGGAATCGAACCTCCAGCGCGCCCAACCGACAAGCCTCTCCGACTTCCCCTTCAGGATGTGTACAAAATCGGCGGTATCGGCACAGTCCCTGTCGGCCGTGTTGAGACTGGTATCATCAAGGCCGGCATGATCGTCTCCTTCGCTCCAAGCAATGTGACGACTGAAGTGAAGTCCGTCGAGATGCACCATGAGCAACTTGAGCAGGGTAACCCAGGTGACAACGTTGGTTTCAACATTAAGTAAGGGTTGCGCTCTT---TTGCAATTTGGATGTATTCGTCTGCTTACATG-----TTTCCGTGACTTCGACAGGAACGTCTCGGTCAAGGATATCCGCCGTGGCAATGTCTGCTCCGACTCGAAGAATGACCCCGCGAAGGAAGCCGCCTCCTTCAATGCCCA-GGTTATCGTTCTT-AATCACCCC-
	'Hydnum_atlanticum_AJ1732_CANADA_TYPE'                     -----------------------------------------------------------------------------------------------------------------------------------------------------------------------------CA-CCGATTGTCGGG-TTCCCGGCT-CGCTGAACGTTC-TTTCCATTTCTCTAGCATGCCATGGTTCAAAGGCTGGCAGCGTGAGGGCAAGGCTGGTATCATCAAGGGGAAGACTCTGCTCGACGCCATCGACGGAATCGAACCTCCAACGCGCCCAACCGACAAACCCCTCCGACTTCCTCTTCAGGATGTGTACAAAATCGGCGGTATCGGCACAGTCCCTGTCGGTCGTGTTGAAACTGGTATCATCAAGGCCGGCATGATCGTCTCCTTCGCTCCGAGCAATGTGACGACTGAAGTCAAGTCCGTCGAGATGCACCATGAACAACTTGAGCAGGGTAACCCAGGTGACAACGTTGGTTTCAACATTAAGTGAGGGTTGCGCTCTT---TTGCAATTTCGATGCATTCGCCTGCTTACATG-----TTTCCGTTACTTCGACAGGAACGTCTCGGTCAAGGATATCCGCCGTGGCAACGTCTGCTCCGACTCGAAGAATGACCCCGCGAAGGAAGCCGCCTCCTTCAATGCCCA-GGTCATCGTTCTT-AACCACCCCG
	'Hydnum_ferruginescens_MH16005_USA_TYPE'                   ---------------------------------------------------------------------------------------------------------------------------------------------------------------------------------TGATTTTCGGG-GTTTGGCCCACCCTGAACGTTT-TGTGCATTTCTCTAGCATGCCATGGTTCAAAGGCTGGTCGCGTGAGGGCAAAGCTGGTATCATCAAGGGGAAGACTCTACTCGATGCCATCGACGGAATCGAGCCCCCAACGCGCCCAACCGACAAACCTCTCCGACTTCCCCTTCAGGATGTGTACAAAATCGGCGGTATCGGCACAGTCCCTGTCGGTCGTGTTGAGACTGGTATCATCAAGGCCGGCATGATCGTCTCCTTCGCTCCAAGCAATGTGACCACTGAAGTCAAGTCCGTCGAGATGCATCATGAACAACTTGAGCAGGGTAACCCAGGTGACAACGTCGGTTTCAACATTAAGTGAGGGTTGCACTCTT---TTGCAATTTAGATGCATTCACCTACTTACATG-----TTTCCGTTACTTCGACAGGAACGTCTCGGTCAAGGATATCCGCCGTGGCAACGTCTGCTCCGACTCGAAGAATGACCCCGCGAAGGAAGCCGCCTCCTTCAATGCCCA-GGTCATCGTTCT------------
	'Hydnum_ferruginescens_RAS229_USA'                         ---------------------------------------------------------------------------------------------------------------------------------ATGGAGACAACATGTTGGAGGAATCTGTCAAGTAGGTT-GAAATCA-CTGATTTTCGGG-GTTTGGGCCACCCTGAACGTTT-TGTGCATTTCTCTAGCATGCCATGGTTCAAAGGCTGGTCGCGTGAGGGCAAAGCTGGTATCATCAAGGGGAAGACTCTACTCGATGCCATCGACGGAATCGAGCCCCCAACGCGCCCAACCGACAAACCTCTCCGACTTCCCCTTCAGGATGTGTACAAAATCGGCGGTATCGGCACAGTCCCTGTCGGTCGTGTTGAAACTGGTATCATCAAGGCCGGCATGATCGTCTCCTTCGCTCCAAGCAATGTGACCACTGAAGTCAAGTCCGTCGAGATGCATCATGAACAACTTGAGCAGGGTAACCCAGGTGACAACGTCGGTTTCAACATTAAGTGAGGGTTGCACTCTT---TTGCAATTTAGATGCATTCACCTACTTACATG-----TTTCCGTTACTTCGACAGGAACGTCTCGGTCAAGGATATCCGCCGTGGCAACGTCTGCTCCGACTCGAAGAATGACCCCGCGAAGGAAGCCGCCTCCTTCAATGCCCA-GGTCATCGTTCTC-AACCACCCSG
	'Hydnum_paucispinum_NIBRFG0000507153_VIETNAM'              --------------------------------------------------------------------------------------------------------------------------------------------------------------------------------------GTCGGG-TTCCCGGCT-CGCTGAACG----TTTGCATTTCTCTAGCATGCCATGGTTCAAAGGCTGGTCGCGTGAGGGCAAGGCTGGTGTCATTAAGGGGAAGACTTTGCTCGACGCCATCGACGGAATCGAACCTCCAACGCGCCCAACCGACAAACCCCTCCGACTTCCTCTTCAGGATGTGTACAAAATCGGCGGTATCGGCACAGTCCCTGTCGGTCGTGTTGAGACTGGTATCATCAAGGCCGGCATGATCGTTTCCTTCGCTCCAAGCAATGTGACGACTGAAGTCAAGTCCGTCGAGATGCACCATGAACAACTTGAGCAGGGTAACCCAGGTGACAATGTTGGTTTCAACATTAAGTGAG-------CTCTT---TTGCAATTTGGATGCATTCGCTTGCTTAGATG-----TTTCCGTTACTTCGACAGGAACGTCTCGGTCAAGGATATCCGCCGTGGCAACGTCTGCTCCGACTCGAAGAATGACCCCGCAAAGGAAGCCGCTTCCTTCAATGCCCA-GGTCATCGTCCTT-AACCACCCCG
	'Hydnum_aerostatisporum_MR00311_USA'                       ---------------------------------------------------------------------------------------------------------------------------------------------------------------AGTAGGTC-AAAATCA-CCAATTGTCGGG-GTTTCGGGCTCGCCGAGCGTTC-TTTGCATTTCTCTAGCATGCCATGGTTCAAAGGCTGGTCGCGTGAGGGCAAGGCTGGTCTCATCAAGGGGAAGACTCTGCTCGATGCCATCGACGGAATTGAACCTCCAACGCGCCCAACCGAYAAACCTCTCCGACTTCCTCTTCAGGATGTGTACAAAATTGGCGGTATCGGCACAGTCCCTGTCGGTCGTGTTGAGACTGGTATCATCAAGGCCGGCATGATCGTCTCCTTCGCTCCAAGCAATGTGACGACTGAAGTCAAGTCCGTCGAAATGCACCATGAACAACTTGAGCAGGGTAACCCAGGTGACAACGTTGGTTTCAACATTAAGTGAGGGTTGCGCTCTT---TTACAATTTGGATGCATTCGGCTGCTTACATG-----TTTGTGCTACTTCGACAGGAACGTGTCGGTCAAGGATATCCGTCGTGGCAATGTCTGCTCCGACTCCAAGAATGACCCTGCGAAGGAAGCCGCCTCCTTCAATGCCCA-GGTCATCGTTCTT-AACCACCCCG
	'Hydnum_flosculum_Cui_22857_CHINA'                         --------------------------------------------------------------------------------------------------------------------------------------------------------------------------------CTTATTGTCGGG-ATTTCGGACTCGCTGAACATCC-TTTGCCTTTCTCTAGCATGCCATGGTTCAAAGGCTGGTCGCGCGAGGGCAAAGCTGGTGTTATTAAGGGGAAGACTTTGCTCGATGCTATCGACGGAATCGAACCCCCAACGCGCCCAACCGACAAACCTCTCCGACTTCCCCTTCAGGATGTGTACAAAATCGGCGGCATCGGCACAGTCCCTGTCGGTCGTGTTGAGACTGGTATCATCAAGGCCGGCATGATCGTCTCCTTTGCCCCAAGCAATGTGACGACTGAAGTCAAGTCCGTCGAGATGCACCATGAACAGCTTGAACAGGGTAACCCAGGTGACAACGTTGGTTTCAACATTAAGTGAGGGTTGCGCTATT---TTGCAATTCAGATGCATTCCGCTGTTTACATG-----TTTCCGTTACCTCGACAGGAACGTATCGGTCAAGGATATCCGCCGTGGCAATGTCTGCTCCGATTCGAAGAATGACCCTGCGAAGGAAGCCGCATCCTTCAATGCCCA-GGTCATCGTTCTT-AACCACCCC-
	'Hydnum_repandum_HKAS93253_GERMANY'                        ------------------------------------------------------------------------------------------------------------------------------------------------------------------------------------------------------------------------------------ATGCCATGGTTCAAAGGCTGGTCACGCGAGGGCAAAGCTGGTGTCATCAAGGGGAAGACTTTGCTCGATGCCATCGACGGAATCGAACCCCCAACGCGCCCAACCGACAAACCTCTTCGACTTCCTCTTCAGGATGTGTACAAAATCGGCGGCATCGGCACAGTCCCTGTCGGTCGTGTTGAGACTGGTATCATCAAGGCCGGCATGATCGTCTCCTTCGCTCCAAGCAATGTGACGACTGAAGTCAAGTCCGTCGAGATGCACCATGAACAACTTGAGCAGGGTAACCCAGGTGACAACGTCGGTTTCAACATTAAGTGAGGGTTGCGCTCTT---TTGGAATTCAGATGTGTTCCGCTGTTTACATG-----TTTCCATTACTTCGACAGGAACGTATCGGTCAAGGATATCCGCCGTGGCAACGTCTGCTCCGATTCGAAGAATGACCCTGCGAAGGAAGCCGCATCCTTCAATGCCCA-GGTTATCGTTCTT-AACCACCCC-
	'Hydnum_vagabundum_10782TJB_USA'                           ---------------------------------------------------------------------------------------------------------------------------------ATGGAGACAACATGTTGGAGGAATCTGTCAAGTAGGTG-GAAATCA-CCGATTGTCGRG-ATTTCGGTCTCGCTGGACGTTC-TTKGSKTTTCTCTAGCATGCCATGGTTCAAAGGCTGGTCGCGCGAGGGCAAAGCTGGTATCATCAAGGGGAAGACTTTGCTCGATGCCATCGACGGAATCGAGCCCCCAACGCGCCCGACCGATAAACCTCTCCGACTTCCTCTTCAGGATGTGTACAAAATCGGCGGTATCGGTACAGTCCCTGTCGGTCGTGTTGAGACTGGTATCATCAAGGCCGGCATGATCGTCTCCTTCGCTCCAAGCAATGTGACGACTGAAGTCAAGTCCGTCGAGATGCACCATGAACAACTTGAGCAGGGTAACCCAGGTGATAACGTTGGTTTCAACATTAAGTGAGGGYTGCGCTCTT---CTGCAATTTAGATGCATYCCGCTGTTTACATG-----TWTCCATTACTTCGACAGGAACGTATCGGTCAAGGATATCCGCCGTGGCAACGTCTGCTCCGATTCCAAGAATGACCCTGCGAAGGAAGCYGCGTCCTTCAATGCCCA-GGTTATCGTTCTT-AACCACCCGG
	'Hydnum_flosculum_Cui_23131_CHINA'                         -----------------------------------------------------------------------------------------------------------------------------------------------------------------------------TA-CTGATTGTCGGG-A-TTCGGACTCGCTG-ACATCC-TTTGCCTTTCTCTAGCATGCCATGGTTCAAAGGCTGGTCGCGCGAGGGCAAAGCTGGTGTTATTAAGGGGAAGACTTTGCTCGATGCTATCGACGGAATCGAACCCCCAACGCGCCCAACCGACAAACCTCTCCGACTTCCCCTTCAGGATGTGTACAAAATCGGCGGCATCGGCACAGTCCCTGTCGGTCGTGTTGAGACTGGTATCATCAAGGCCGGCATGATCGTCTCCTTTGCCCCAAGCAATGTGACGACTGAAGTCAAGTCCGTCGAGATGCACCATGAACAGCTTGAACAGGGTAACCCAGGTGACAACGTTGGTTTCAACATTAAGTGAGGGTTGCGCTATT---TTGCAATTCAGATGCATTCTGCTGTTTACATG-----TTTCCGTTACCTCGACAGGAACGTATCGGTCAAGGATATCCGCCGTGGCAATGTCTGCTCGGATTCGAAGAATGACCCTGCGAAGGAAGCCGCATCCTTCAATGCCCA-GGTCATCGTTCAA-AA--------
	'x_24'                                                     ---------------------------------------------------------------------------------------------------------------------------------------------------GGGGGCTTATC------------------CTGATTCTCAGG-ATTTCGGTCTCGCTGAGCGCTC-TTTACGTTTCTCTAGCATGCCATGGTTCAAAGGCTGGTCGCGTGAAGGCAAAGCTGGTGTTATCAAGGGGAAGACTCTGCTCGATGCCATCGACGGAATCGAACCCCCAACGCGCCCGACCGACAAACCTCTCCGACTTCCTCTTCAGGATGTGTACAAAATCGGCGGTATTGGCACAGTTCCTGTCGGTCGTGTTGAGACTGGTATCATCAAGGCCGGCATGATCGTCTCCTTCGCTCCAAGCAATGTGACGACTGAAGTCAAGTCGGTCGAAATGCACCATGAACAACTTGAGCAGGGTAACCCAGGTGACAACGTTGGTTTCAACATTAAGTGAGGGTTGCCCTCTT-----GCAATTTGGACGCATTCCGCTGTTTACATG-----TTTCCGTTACTTCAATAGGAACGTATCGGTCAAGGATATCCGCCGTGGCAACGTCTGCTCCGATTCGAAGAACGACCCTGCGAAGGAAGCCGCCTCCTTCAATGCCCA-GGTCATCGTTCTT-AATCACCCC-
	'x_25'                                                     -------------------------------------------------------------------------------------------------------------------------------------------------AGAGGG---------------------AAT-CTGATTCTCAGG-ATTTCGGTCTCGCTGAGCGCTC-TTTACGTTTCTCTAGCATGCCATGGTTCAAAGGCTGGTCGCGTGAAGGCAAAGCTGGTGTTATCAAGGGGAAGACTCTGCTCGATGCCATCGACGGAATCGAACCCCCAACGCGCCCGACCGACAAACCTCTCCGACTTCCTCTTCAGGATGTGTACAAAATCGGCGGTATTGGCACAGTTCCTGTCGGTCGTGTTGAGACTGGTATCATCAAGGCCGGCATGATCGTCTCCTTCGCTCCAAGCAATGTGACGACTGAAGTCAAGTCGGTCGAAATGCACCATGAACAACTTGAGCAGGGTAACCCAGGTGACAACGTTGGTTTCAACATTAAGTGAGGGTTGCCCTCTT-----GCAATTTGGACGCATTCCGCTGTTTACATG-----TTTCCGTTACTTCAATAGGAACGTATCGGTCAAGGATATCCGCCGTGGCAACGTCTGCTCCGATTCGAAGAACGACCCTGCGAAGGAAGCCGCCTCCTTCAATGCCCA-GGTTATCGTTCTTAAATCACCCC-
	'x_26'                                                     ------------------------------------------------------------------------------------------------------------------------------------------------------------------------GGGGGAT-CTGACTGTCAGG-ATTTCGGTC-CGCTGAGCGCTCTTTTGCGTTTCTCTAGCATGCCATGGTTCAAAGGCTGGACGCGTGAGGGCAAAGCTGGTGTCATCAAGGGGAAGACTCTGCTCGATGCCATCGACGGAATCGAACCCCCAACGCGCCCGACCGACAAACCTCTCCGACTTCCTCTTCAGGATGTGTACAAAATCGGCGGTATCGGCACAGTCCCTGTCGGTCGTGTTGAGACTGGTATCATCAAGGCCGGCATGGTCGTCTCCTTCGCTCCAAGCAATGTAACGACTGAAGTCAAGTCGGTCGAAATGCACCATGAACAACTTGAGCAGGGTAACCCAGGTGACAACGTTGGTTTCAACATTAAGTGAGGGTTACCCTCTT-----GCAATTTGGATGTATTCCGCTGTTTACATG-----TTTCCATTACTTCAACAGGAACGTATCGGTCAAGGATATCCGCCGTGGCAACGTCTGCTCCGATTCGAAGAACGACCCTGCGAAGGAGGCCGCCTCCTTCAATGCCCA-GGTCATCGTTCTAAAACCACCCC-
	'x_28'                                                     ------------------------------------------------------------------------------------------------------------------------------------------------------------------------CAAGGAT-CTGACTGTCAGG-ATTTCGGTC-CGCTGAGCGCTCTTTTGCGTTTCTCTAGCATGCCATGGTTCAAAGGCTGGACGCGTGAGGGTAAAGCTGGTGTCATCAAGGGGAAGACTCTGCTCGATGCCATCGACGGAATCGAACCCCCAACGCGCCCGACCGACAAACCTCTCCGACTTCCTCTTCAGGATGTGTACAAAATCGGCGGTATCGGCACAGTCCCTGTCGGTCGTGTTGAGACTGGTATCATCAAGGCCGGCATGGTCGTCTCCTTCGCTCCAAGCAATGTAACGACTGAAGTCAAGTCGGTCGAAATGCACCATGAACAACTTGAGCAGGGTAACCCAGGTGACAACGTTGGTTTTAACATTAAGTGAGGGTTACCCTCTT-----GCAATTTGGACGTATTCCGCTGTTTACATA-----TTTCCGTTACTCCAACAGGAATGTATCGGTCAAGGATATCCGCCGTGGCAACGTCTGCTCCGATTCGAAGAACGACCCTGCGAAGGAGGCCGCCTCCTTCAATGCTCAGGGTCATCGTTCTTAAACCACCCC-
	'Hydnum_alboaurantiacum_RAS186_USA_TYPE'                   -----------------------------------------------------------------------------------------------------------------------------TGGCATGGAGACAACATGTTGGAGGAATCTGTCAAGTAGGTT-GAAATCA-CTGATTGTCAGG-ATTTCGGTCTCGCTGAGCGCTC-TTTGCGTTTCTCTAGCATGCCATGGTTCAAAGGCTGGTCGCGTGAGGGCAAAGTCGCTGTCATCAAGGGGAAGACTCTGCTCGATGCCATTGACGGAATCGAACCCCCAACGCGTCCGACCGACAAACCTCTCCGACTTCCTCTTCAGGATGTGTACAAAATCGGCGGTATCGGCACAGTCCCTGTCGGTCGTGTTGAGACTGGTATCATTAAGGCCGGCATGATCGTCTCCTTCGCTCCAAGCAATGTGACGACTGAAGTCAAGTCGGTCGAAATGCACCATGAACAACTTGAGCAGGGTAACCCAGGTGACAACGTTGGTTTCAACATTAAGTGAGGGTTACCCTCTT-----GCAATTTGGATGCCTTCCGCTGTTTACATG-----TCTCCCTTACTTCAACAGGAACGTATCGGTCAAGGATATCCGCCGTGGCAACGTCTGCTCCGATTCGAAGAACGACCCTGCGAAGGAGGCCGCCTCCTTCAATGCCCA-GGTTATCGTTCTT-AACCACCCCG
	'Hydnum_aurantiascens_MES_3176_BELIZE'                     ----------------------------------------------------------------------------------------------------------------------------TTGGCATGGAGACAACATGTTGGAGGAATCTGTCAAGTAGGTT-GAAATCC-CTGATTATCAGG-ATTTTGGACACGCTAAACGTTC-TTTGCGTTTCTCTAGCATGCCATGGTTCAAAGGCTGGTCGCGTGAGGGCAAAGCCGGTGTCATCAAGGGGAAGACTTTGCTCGACGCCATTGACGGAATCGAACCTCCAACGCGCCCAACCGATAAACCTCTGCGACTTCCTCTTCAGGATGTGTACAAAATCGGTGGTATCGGCACAGTCCCTGTCGGTCGTGTTGAGACTGGTATCATCAAGGCCGGCATGATCGTCTCTTTCGCTCCAAGCAATGTGACGACTGAAGTCAAGTCCGTGGAGATGCATCATGAACAACTTGAGCAGGGTAACCCAGGTGACAACGTTGGTTTCAACATTAAGTGAGGATTGCCCTCTT---CCGCAATTTGGATGTATTCCGCTGTTTACATG-----TTCTC-TTACTTCAACAGGAACGTATCGGTCAAGGATATCCGCCGTGGCAACGTTTGCTCCGATTCCAAGAATGACCCTGCGAAGGAAGCCGCCTCCTTCAATGCCCA-GGTTATCGTTCTT-AACCACCCCG
	'Hydnum_aurantiascens_14LL_BELIZE_TYPE'                    ------------------------------------------------------------------------------------------------------------------------------------------------------------------------------C-CTGATTATCAGG-ATTTTGGACACGCTAAACGTTC-TYTGCGTTTCTCTAGCATGCCATGGTTCAAAGGCTGGTCGCGTGAGGGCAAAGCCGGTGTCATCAAGGGGAAGACTTTGCTCGACGCCATTGACGGAATCGAACCTCCAACGCGCCCAACCGATAAACCTCTGCGACTTCCTCTTCAGGATGTGTACAAAATCGGTGGTATCGGCACAGTCCCTGTCGGTCGTGTTGAGACTGGTATCATCAAGGCCGGCATGATCGTCTCTTTCGCTCCAAGCAATGTGACGACTGAAGTCAAGTCCGTGGAGATGCATCATGAACAACTTGAGCAGGGTAACCCAGGTGACAACGTTGGTTTCAACATTAAGTGAGGATTGCCCTCTT---CCGCAATTTGGATGTATTCCGCTGTTTACATG-----TTCTC-TTACTTCAACAGGAACGTATCGGTCAAGGATATCCGCCGTGGCAACGTTTGCTCCGATTCCAAGAATGA----------------------------------------------------------
	'Hydnum_pinicola_SFC20180928_18_SOUTH_KOREA'               GAAACTGACGTTCTGTACTGTAGTGGTCTGAAGATCGGTTCAACGAAATTGTCAAAGAGACAACCAACTTCATCAAAAAGGTAGGATTCAACCCGAAACAGGTCGCATTCGTCCCAATCTCTGGTTGGCATGGAGACAACATGTTGGAGGAATCAGTCAAGTGGGTT-GAAATCA-CCAACTGTCAGG-ATTTTGGACTCGCTGAACATTC-TTTGCGTTTATCTAGCATGCCATGGTTCAAAGGCTGGTCGCGTGAGGGCAAATCTGGTGTCATTAAGGGAAAGACTCTCCTCGATGCCATTGACGGAATCGAACCCCCAACGCGCCCGACCGACAAACCTCTCCGACTTCCTCTTCAGGATGTATACAAAATTGGTGGTATCGGCACAGTCCCTGTCGGTCGTGTTGAGACTGGTTTCATCAAGGCTGGCATGGTCGTCTCCTTCGCTCCAAGCAACGTGACGACTGAAGTCAAGTCCGTCGAGATGCACCACGAACAACTTGAGCAGGGTAACCCGGGTGACAACGTTGGTTTTAACATTAAGTGAGAGGCCCGCCCTTCTCTTGCAATTTGAATACATTCGGCTGCTTACATG-----TTTTTGTTACTTCGACAGGAACGTATCGGTCAAGGATATTCGCCGTGGCAATGTCTGTTCCGATTCGAAGAATGACCCTGCGAAGGAAGCCGCATCCTTCAATGCCCA-GGTTATCGTTCTT-AATCACCCCG
	'Hydnum_pinicola_TUMH_64004_JAPAN_TYPE'                    GAAACTGACGTTCTGTACTGTAGTGGTCTGAAGATCGGTTCAACGAAATTGTCAAAGAGACAACCAACTTCATCAAAAAGGTAGGATTCAACCCGAAACAGGTCGCATTCGTCCCAATCTCTGGTTGGCATGGAGACAACATGTTGGAGGAATCAGTCAAGTGGGTT-GAAATCA-CCAACTGTCAGG-ATTTTGGACTCGCTGAACATTC-TTTGCGTTTATCTAGCATGCCATGGTTCAAAGGCTGGTCGCGTGAGGGCAAATCTGGTGTCATTAAGGGAAAGACTCTCCTCGATGCCATTGACGGAATCGAACCCCCAACGCGCCCGACCGACAAACCTCTCCGACTTCCTCTTCAGGATGTATACAAAATTGGTGGTATCGGCACAGTCCCTGTCGGTCGTGTTGAGACTGGTTTCATCAAGGCTGGCATGGTCGTCTCCTTCGCTCCAAGCAACGTGACGACTGAAGTCAAGTCCGTCGAGATGCACCACGAACAACTT---------------------------------------------------------------------------------------------------------------------------------------------------------------------------------------------------------------------------------------
	'Hydnum_pinicola_TUMH_64003_JAPAN'                         GAAACTGACGTTCTGTACTGTAGTGGTCTGAAGATCGGTTCAACGAAATTGTCAAAGAGACAACCAACTTCATCAAAAAGGTAGGATTCAACCCGAAACAGGTCGCATTCGTCCCAATCTCTGGTTGGCATGGAGACAACATGTTGGAGGAATCAGTCAAGTGGGTT-GAAATCA-CCAACTGTCAGG-ATTTTGGACTCGCTGAACATTC-TTTGCGTTTATCTAGCATGCCATGGTTCAAAGGCTGGTCGCGTGAGGGCAAATCTGGTGTCATTAAGGGAAAGACTCTCCTCGATGCCATTGACGGAATCGAACCCCCAACGCGCCCGACCGACAAACCTCTCCGACTTCCTCTTCAGGATGTATACAAAATTGGTGGTATCGGCACAGTCCCTGTCGGTCGTGTTGAGACTGGTTTCATCAAGGCTGGCATGGTCGTCTCCTTCGCTCCAAGCAACGTGACGACTGAAGTCAAGTCCGTCGAGATGCACCACGAACAACTT---------------------------------------------------------------------------------------------------------------------------------------------------------------------------------------------------------------------------------------
	'Hydnum_pinicola_TUMH_64002_JAPAN'                         GAAACTGACGTTCTGTACTGTAGTGGTCTGAAGATCGGTTCAACGAAATTGTCAAAGAGACAACCAACTTCATCAAAAAGGTAGGATTCAACCCGAAACAGGTCGCATTCGTCCCAATCTCTGGTTGGCATGGAGACAACATGTTGGAGGAATCAGTCAAGTGGGTT-GAAATCA-CCAACTGTCAGG-ATTTTGGACTCGCTGAACATTC-TTTGCGTTTATCTAGCATGCCATGGTTCAAAGGCTGGTCGCGTGAGGGCAAATCTGGTGTCATTAAGGGAAAGACTCTCCTCGATGCYATTGACGGAATCGAACCCCCAACGCGCCCGACCGACAAACCTCTCCGACTTCCTCTTCAGGATGTATACAAAATTGGTGGTATCGGCACAGTCCCTGTCGGTCGTGTTGAGACTGGTTTCATCAAGGCTGGCATGGTCGTCTCCTTTGCTCCAAGCAACGTGACGACTGAAGTCAAGTCCGTCGAGATGCACCACGAACAACTT---------------------------------------------------------------------------------------------------------------------------------------------------------------------------------------------------------------------------------------
	scg1127                                                    --------------------------------------------------------------------------------------------------------------------------------------------------------------------------GGGGG-TTCACTGTC-GG-ATTTTGGACTCGCTGAACATTC-TTTGCGTTTATCTAGCATGCCATGGTTCAAAGGCTGGTCGCGTGAGGGCAAATCTGGTGTCATTAAGGGAAAGACTCTCCTCGATGCCATTGACGGAATCGAACCCCCAACGCGCCCGACCGACAAACCTCTCCGACTTCCTCTTCAGGATGTATACAAAATTGGTGGTATCGGCACAGTCCCTGTCGGTCGTGTTGAGACTGGTTTCATCAAGGCTGGCATGGTCGTCTCCTTCGCTCCAAGCAACGTGACGACTGAAGTCAAGTCCGTCGAGATGCACCACGAACAACTTGAGCAGGGTAACCCGGGTGACAACGTTGGTTTTAACATTAAGTGAGAGGCCCGCCCTTCTCTTGCAATCTGAATACATTCGGCTGCTTACATG-----TTTCTGTTACTTCGACAGGAACGTATCGGTCAAGGATATTCGCCGTGGCAATGTCTGTTCCGATTCGAAGAATGACCCTGCGAAGGAAGCCGCATCCTTCAATGCCCA-GGTCATCGTTC-------------
	scg1124                                                    --------------------------------------------------------------------------------------------------------------------------------------------------------------------------CTCAG-TTCACTGTCAGG-ATTTTGGACTCGCTG-ACATTC-TTTGCGTTTATCTAGCATGCCATGGTTCAAAGGCTGGTCGCGTGAGGGCAAATCTGGTGTCATTAAGGGAAAGACTCTCCTCGATGCCATTGACGGAATCGAACCCCCAACGCGCCCGACCGACAAACCTCTCCGACTTCCTCTTCAGGATGTATACAAAATTGGTGGTATCGGCACAGTCCCTGTCGGTCGTGTTGAGACTGGTTTCATCAAGGCTGGCATGGTCGTCTCCTTCGCTCCAAGCAACGTGACGACTGAAGTCAAGTCCGTCGAGATGCACCACGAACAACTTGAGCAGGGTAACCCGGGTGACAACGTTGGTTTTAACATTAAGTGAGAGGCCCGCCCTTCTCTTGCAATTTGAATACATTCGGCTGCTTACATG-----TTTCTGTTACTTCGACAGGAACGTATCGGTCAAGGATATTCGCCGTGGCAATGTCTGTTCCGATTCGAAGAATGACCCTGCGAAGGAAGCCGCATCCTTCAATGCCCA-GGTCATCGTTCTAAAATCACCCC-
	scg1128                                                    ----------------------------------------------------------------------------------------------------------------------------------------------------------------------G-GGGGTAT-CCAACTGTC-GG-ATTTTGGACTCGCTG-ACATTC-TTTGCGTTTATCTAGCATGCCATGGTTCAAAGGCTGGTCGCGTGAGGGCAAATCTGGTGTCATTAAGGGAAAGACTCTCCTCGATGCCATTGACGGAATCGAACCCCCAACGCGCCCGACCGACAAACCTCTCCGACTTCCTCTTCAGGATGTATACAAAATTGGTGGTATCGGCACAGTCCCTGTCGGTCGTGTTGAGACTGGTTTCATCAAGGCTGGCATGGTCGTCTCCTTCGCTCCAAGCAACGTGACGACTGAAGTCAAGTCCGTCGAGATGCACCACGAACAACTTGAGCAGGGTAACCCGGGTGACAACGTTGGTTTTAACATTAAGTGAGAGGCCCGCCCTTCTCTTGCAATCTGAATACATTCGGCTGCTTACATG-----TTTTTGTTACTTCGACAGGAACGTATCGGTCAAGGATATTCGCCGTGGCAATGTCTGTTCCGATTCGAAGAATGACCCTGCGAAGGAAGCCGCATCCTTCAATGCCCA-GGTTATCGTTCTT-AACCACCCC-
	'Hydnum_orientalbidum_FJAU66570'                           ----------------------------------------------------------------------------------------------------------------------------------------------------------------------------------GGTTGTCGAG-ATCCCAGACTAGCTGAACATGC-TTTGCGTCTCTCTAGCATGCCATGGTTCAAAGGCTGGTCGCGTGAGGGCAAAGCTGGTAYCATTAAGGGAAAGACTCTGCTCGATGCCATTGACGGAATCGAGCCCCCAACGCGCCCGACCGACAAACCTCTCCGACTTCCTCTTCAGGATGTGTACAAAATCGGTGGTATTGGCACGGTCCCTGTCGGTCGTGTTGAGACTGGCATCATCAAGGCTGGCATGATCGTCTCTTTCGCTCCAAGCAACGTGACAACCGAAGTCAAGTCCGTCGAGATGCACCATGAACAACTTGAGCAGGGTAACCCAGGTGACAACGTTGGTTTCAACGTTAAGTGAGAATTATGGTCTT---TCACAATTTGGACACATTCGGTTGCTTACATG-------TCTATTACTTCGACAGGAACGTATCGGTCAAGGATATTCGCCGTGGCAACGTCTGCTCCGACTCGAAGAACGACCCCGCGAAGGAAGCCGCATCCTTCAATGCCCA-GGTTATCGTTCTT-AACCACCCCG
	'Hydnum_orientalbidum_FJAU66571'                           ----------------------------------------------------------------------------------------------------------------------------------------------------------------------------------GGTTGTCGAG-ATCCCAGACTAGCTGAACATGC-TTTGCGTCTCTCTAGCATGCCATGGTTCAAAGGCTGGTCGCGTGAGGGCAAAGCTGGTAYCATTAAGGGAAAGACTCTGCTCGATGCCATTGACGGAATCGAGCCCCCAACGCGCCCGACCGACAAACCTCTCCGACTTCCTCTTCAGGATGTGTACAAAATCGGTGGTATTGGCACGGTCCCTGTCGGTCGTGTTGAGACTGGCATCATCAAGGCTGGCATGATCGTCTCTTTCGCTCCAAGCAACGTGACAACCGAAGTCAAGTCCGTCGAGATGCACCATGAACAACTTGAGCAGGGTAACCCAGGTGACAACGTTGGTTTCAACGTTAAGTGAGAATTATGGTCTT---TCACAATTTGGACACATTCGGTTGCTTACATG-------TCTATTACTTCGACAGGAACGTATCGGTCAAGGATATTCGCCGTGGCAACGTCTGCTCCGACTCGAAGAACGACCCCGCGAAGGAAGCCGCATCCTTCAATGCCCA-GGTTATCGTTCTT-AACCACCCCG
	'Hydnum_sp_16_BF2016_HKAS92349_CHINA'                      ------------------------------------------------------------------------------------------------------------------------------------------------------------------------------------------------------------------------------------ATGCCATGGTTCAAAGGCTGGTCGCGTGAGGGCAAAGCTGGTATCATTAAGGGAAAGACTCTGCTCGATGCCATTGACGGAATCGAGCCCCCAACGCGCCCGACCGACAAACCTCTCCGACTTCCTCTTCAGGATGTGTACAAAATCGGTGGTATTGGCACGGTCCCTGTCGGTCGTGTTGAGACTGGCATCATCAAGGCTGGCATGATCGTCTCTTTCGCTCCAAGCAACGTGACAACCGAAGTCAAGTCCGTCGAGATGCACCATGAACAACTTGAGCAGGGTAACCCAGGTGACAACGTTGGTTTCAACGTTAAGTGAGAATTATGGTCTT---TCACAATTTGGACACATTCGGTTGCTTACATG-------TCTATTACTTCGACAGGAACGTATCGGTCAAGGATATTCGCCGTGGCAACGTCTGCTCCGACTCGAAGAACGACCCCGCGAAGGAAGCCGCATCCTTCAATGCCCA-GGTTATCGTTCTT-AACCACCCC-
	'Hydnum_sp_16_BF2016_HKAS92350_CHINA'                      ------------------------------------------------------------------------------------------------------------------------------------------------------------------------------------------------------------------------------------ATGCCATGGTTCAAAGGCTGGTCGCGTGAGGGCAAAGCTGGTATCATTAAGGGAAAGACTCTGCTCGATGCCATTGACGGAATCGAGCCCCCAACGCGCCCGACCGACAAACCTCTCCGACTTCCTCTTCAGGATGTGTACAAAATCGGTGGTATTGGCACGGTCCCTGTCGGTCGTGTTGAGACTGGCATCATCAAGGCTGGCATGATCGTCTCTTTCGCTCCAAGCAACGTGACAACCGAAGTCAAGTCCGTCGAGATGCACCATGAACAACTTGAGCAGGGTAACCCAGGTGACAACGTTGGTTTCAACGTTAAGTGAGAATTATGGTCTT---TCACAATTTGGACACATTCGGTTGCTTACATG-------TCTATTACTTCGACAGGAACGTATCGGTCAAGGATATTCGCCGTGGCAACGTCTGCTCCGACTCGAAGAACGACCCCGCGAAGGAAGCCGCATCCTTCAATGCCCA-GGTTATCGTTCTT-AACCACCCC-
	'Hydnum_albidum_10640TJB_USA_EPITYPE'                      -------------------------------------------------------------------------------------------------------------------------------GCATGGAGACAACATGTTGGAGGAATCCGTCAAGTAGGTT-GAAATCC-CTGGTTGTCGAG-ATCCCGGACTAGCTGAACATGC-TTTGCGCCTCTCTAGCATGCCATGGTTCAAAGGCTGGTCGCGTGAGGGCAAAGTTGGTATCATTAAGGGAAAGACTCTGCTCGATGCCATTGACGGAATCGAACCCCCAACGCGCCCGACCGACAAACCTCTCCGACTTCCTCTTCAGGATGTGTACAAAATCGGTGGTATTGGCACGGTCCCTGTCGGTCGTGTTGAGACTGGTATCATCAAGGCTGGCATGATCGTCTCTTTCGCTCCAAGCAACGTGACAACCGAAGTAAAGTCCGTCGAGATGCACCATGAACAACTTGAGCAGGGTAACCCAGGTGACAACGTTGGTTTCAACGTTAAGTGAGAATTATGGTCTT---TCACAATTTGGACACATTCGGTTGCTTACATG-------TCTATTACTTCGACAGGAACGTATCGGTCAAGGATATTCGCCGTGGCAACGTGTGCTCCGACTCGAAGAACGACCCTGCGAAGGAAGCCGCATCCTTCAATGCCCA-GGTTATCGTTCTT-AACCACCCCG
	'Hydnum_orientalbidum_TUMH_62998_JAPAN_TYPE'               GAAACTCACCTTCCGTAATGTAGTGGTCTGAAGATCGGTTCAACGAAATTGTCAAGGAGACAACGAACTTCATCAAAAAGGTAGGATTCAACCCGAAACAAGTCGCATTCGTCCCGATCTCTGGTTGGCATGGAGACAACATGTTGGAGGAATCTGTCAAGTAGGTT-GAAATCC-CCGGTTGTCGAG-ATCCCAGACTAGCTGAACATGC-TTTGCGTCTCTCTAGCATGCCATGGTTCAAAGGCTGGTCGCGTGAGGGCAAAGCTGGTATCATTAAGGGAAAGACTCTGCTCGATGCCATTGACGGAATCGAGCCCCCAACGCGCCCGACCGACAAACCTCTCCGACTTCCTCTTCAGGATGTGTACAAAATCGGTGGTATTGGCACGGTCCCTGTCGGTCGTGTTGAGACCGGCATCATCAAGGCTGGTATGATCGTCTCTTTCGCTCCAAGCAACGTGACAACCGAAGTCAAGTCCGTCGAGATGCACCATGAACAACTT---------------------------------------------------------------------------------------------------------------------------------------------------------------------------------------------------------------------------------------
	'Hydnum_orientalbidum_TUMH64068_JAPAN'                     GAAACTCACCTTCCGTAATGTAGTGGTCTGAAGATCGGTTCAACGAAATTGTCAAGGAGACAACGAACTTCATCAAAAAGGTAGGATTCAACCCGAAACAAGTCGCATTCGTCCCGATCTCTGGTTGGCATGGAGACAACATGTTGGAGGAATCTGTCAAGTAGGTT-GAAATYY-CCGGTTGTCGAG-ATCCCAGACTAGCTGAACATGC-TTTGCGTCTCTCTAGCATGCCATGGTTCAAAGGCTGGTCGCGTGAGGGCAAAGCYGGTATCATTAAGGGAAAGACTCTGCTCGATGCCATTGACGGAATCGAGCCCCCAACGCGCCCGACCGACAAACCTCTCCGACTTCCTCTTCAGGATGTGTACAAAATCGGTGGTATTGGCACGGTCCCTGTCGGTCGTGTTGAGACCGGCATCATCAAGGCTGGYATGATCGTCTCTTTCGCTCCAAGCAACGTGACAACCGAAGTCAAGTCCGTCGAGATGCACCATGAACAACTT---------------------------------------------------------------------------------------------------------------------------------------------------------------------------------------------------------------------------------------
	'Hydnum_orientalbidum_SFC20150902_97_SOUTH_KOREA'          GAAACTCACCTTCCGTAATGTAGTGGTCTGAAGATCGGTTCAACGAAATTGTCAAGGAGACAACGAACTTCATCAAAAAGGTAGGATTCAACCCGAAACAAGTCGCATTCGTCCCGATCTCTGGTTGGCATGGAGACAACATGTTGGAGGAATCTGTCAAGTAGGTT-GAAATCC-CCGGTTGTCGAG-ATCCCAGACTAGCTGAACATGC-TTTGCGTCTCTCTAGCATGCCATGGTTCAAAGGCTGGTCGCGTGAGGGCAAAGCTGGTATCATTAAGGGAAAGACTCTGCTCGATGCCATTGACGGAATCGAGCCCCCAACGCGCCCGACCGACAAACCTCTCCGACTTCCTCTTCAGGATGTGTACAAAATCGGTGGTATTGGCACGGTSCCTGTCGGTCGTGTTGAGACCGGCATCATCAAGGCTGGTATGATCGTCTCTTTCGCTCCAAGCAACGTGACAACCGAAGTCAAGTCCGTCGAGATGCACCATGAACAACTTGAGCAGGGTAACCCAGGTGACAACGTCGGTTTCAACGTTAAGTGAGAATTATGGTCTT---TCACAATTTGGACACATTCGGTTGCTTACATG-------TCTATTACTTCGACAGGAACGTATCGGTCAAGGATATTCGCCGTGGCAACGTCTGCTCCGACTCGAAGAACGACCCCGCGAAGGAAGCCGCATCCTTCAATGCCCA-GGTTATCGTTCTT-AACCACCCCG
	'Hydnum_sp_15_BF2016_HKAS93259_CHINA'                      ------------------------------------------------------------------------------------------------------------------------------------------------------------------------------------------------------------------------------------ATGCCATGGTTCAAAGGCTGGTCGCGTGAGGGCAAAGCTGGTCTCATTAAGGGAAAGACTCTCCTCGATGCCATCGACGGAATCGAACCCCCAACGCGCCCGACCGACAAACCTCTCCGACTTCCTCTTCAGGATGTGTACAAAATCGGTGGTATTGGCACAGTCCCTGCCGGTCGTGTTGAGACCGGTATCATCAAGGCTGGCATGATCGTCTCTTTTGCTCCAAGCAACGTGACGACTGAAGTCAAGTCCGTCGAGATGCACCATGAACAACTTGAGCAGGGTAACCCAGGTGACAACGTTGGTTTCAACGTTAAGTGAGAATTATGGTCTT---CCCCAATTTGGATACATTCGATTGCTTACATG-----TTTCTCTCACTTCGGCAGGAACGTATCAGTCAAGGATATTCGCCGTGGTAACGTCTGCTCCGACTCGAAGAACGACCCTGCGAAGGAAGCCGCATCCTTCAACGCACA-GGTTATCGTTCTT-AACCACCCC-
	'Hydnum_sp_19_BF2016_PERTH08093865_AUSTRALIA'              ------------------------------------------------------------------------------------------------------------------------------------------------------------------------------------------------------------------------------------ATGCCATGGTTCAAAGGTTGGAGCCGTGAGGGTAAAGCTGGTGTTATCAAGGGGAAGACCCTGCTTGACGCCATCGACGGAATCGAACCCCCAACGCGCCCGACCGACAAACCACTCCGACTTCCTCTCCAGGATGTGTACAAAATTGGTGGTATCGGCACAGTCCCTGTCGGTCGTGTTGAGACTGGTATCATTAAGGCCGGCATGATCGTCTCCTTCGCTCCAAGCAATGTGACGACTGAAGTCAAGTCCGTCGAGATGCACCATGAACAACTTGAGCAGGGTAACCCAGGTGATAACGTTGGTTTCAACATTAAGTGAGGGCTCCTCTGTT---CCGTATCCTGGATTCATTCCGCTGTTTACATG-----TTTCT----CCTCAACAGGAACGTATCCGTCAAAGATATTCGCCGTGGCAATGTCTGCTCCGATTCGAAGAATGACCCTGCGAAGGAAGCCGCCTCTTTCAATGCCCA-GGTCATTGTTCTG-AACCACCCC-
	'Hydnum_sp_18_BF2016_GD1589_AUSTRALIA'                     ------------------------------------------------------------------------------------------------------------------------------------------------------------------------------------------------------------------------------------ATGCCATGGTTCAAAGGTTGGACCCGTGAGGGCAAAGCTGGTGTTATCAAGGGGAAGACCCTGCTCGATGCCATCGACGGAATCGAACCCCCAACGCGCCCGACCGACAAACCACTCCGACTTCCTCTTCAGGATGTGTACAAAATTGGCGGTATCGGCACAGTCCCTGTCGGTCGTGTTGAGACTGGTATCATTAAGGCCGGCATGATCGTCTCCTTCGCTCCGAGCAATGTGACGACTGAAGTCAAGTCCGTCGAGATGCACCATGAACAACTTGAGCAGGGTAACCCAGGTGATAACGTTGGTTTCAACATTAAGTGAGGGCTGCCCTGTT---CCGTATCCTGGATTCATTCCGCTGTTTACATG-----TTTCT----CCTTAACAGGAACGTATCCGTCAAGGATATTCGCCGTGGCAATGTCTGCTCCGATTCGAAGAATGACCCTGCGAAGGAAGCCGCCTCTTTCAATGCCCA-GGTTATTGTCCTC-AACCACCCC-
	'Hydnum_sp_18_BF2016_GD1590_AUSTRALIA'                     ------------------------------------------------------------------------------------------------------------------------------------------------------------------------------------------------------------------------------------ATGCCATGGTTCAAAGGTTGGACCCGTGAGGGCAAAGCTGGTGTTATCAAGGGGAAGACCCTGCTCGATGCCATCGACGGAATCGAACCCCCAACGCGCCCGACCGACAAACCACTCCGACTTCCTCTTCAGGATGTGTACAAAATTGGCGGTATCGGCACAGTCCCTGTCGGTCGTGTTGAGACTGGTATCATTAAGGCCGGCATGATCGTCTCCTTCGCTCCGAGCAATGTGACGACTGAAGTCAAGTCCGTCGAGATGCACCATGAACAACTTGAGCAGGGTAACCCAGGTGATAACGTTGGTTTCAACATTAAGTGAGGGCTGCCCTGTT---CCGTATCCTGGATTCATTCCGCTGTTTACATG-----TTTCT----CCTTAACAGGAACGTATCCGTCAAGGATATTCGCCGTGGCAATGTCTGCTCCGATTCGAAGAATGACCCTGCGAAGGAAGCCGCCTCTTTCAATGCCCA-GGTTATTGTCCTC-AACCACCCC-
	'Hydnum_sp_17_BF2016_GD1588_AUSTRALIA'                     ------------------------------------------------------------------------------------------------------------------------------------------------------------------------------------------------------------------------------------ATGCCATGGTTCAAGGGTTGGAGCCGTGAGGGCAAAGCTGGTGTTATCAAGGGGAAGACCCTGCTCGACGCCATCGACGGAATCGAACCCCCAACGCGCCCGACCGACAAACCACTCCGACTTCCTCTTCAGGATGTGTACAAAATTGGCGGTATCGGCACAGTCCCTGTCGGTCGTGTTGAGACTGGTATCATTAAGGCCGGCATGATTGTCTCCTTTGCTCCAAGCAATGTGACGACTGAAGTCAAGTCCGTCGAGATGCACCATGAACAACTTGAGCAGGGTAACCCAGGTGATAACGTTGGTTTCAACATTAAGTGAGGGCTACCCTGTT---CCGTATCCTGGATTCATTCCGCTGTTTACATG-----TTTCT-------CAACAGGAACGTATCCGTCAAGGATATCCGCCGTGGCAATGTCTGCTCCGATTCGAAGAATGACCCTGCGAAGGAAGCCGCCTCTTTCAATGCTCA-GGTTATTGTTCTC-AACCACCCC-
	'Hydnum_sp_17_BF2016_PDD93275_NEWZEALAND'                  ------------------------------------------------------------------------------------------------------------------------------------------------------------------------------------------------------------------------------------ATGCCATGGTTCAAGGGTTGGAGCCGTGAGGGCAAAGTTGGTGTTATCAAGGGGAAGACCCTGCTCGACGCCATCGACGGAATCGAACCCCCAACGCGCCCGACCGACAAACCACTCCGACTTCCTCTTCAGGATGTGTACAAAATTGGCGGTATCGGCACAGTCCCCGTCGGTCGTGTTGAGACTGGTATCATTAAGGCCGGCATGATTGTCTCCTTTGCTCCAAGCAATGTGACGACTGAAGTCAAGTCCGTCGAGATGCACCATGAACAACTTGAGCAGGGTAACCCAGGTGATAACGTTGGTTTCAACATTAAGTGAGGGCTACCCTGTT---CCGTATCCTGGATTCATTCCGCTGTTTACATG-----TTTCT-------CAACAGGAACGTATCCGTCAAGGATATCCGCCGTGGCAATGTCTGCTCCGATTCGAAGAATGACCCTGCGAAGGAAGCTGCCTCTTTCAATGCCCA-GGTTATTGTTCTC-AACCACCCC-
	'Hydnum_paucispinum_NIBRFG0000508573_REPUBLIC_OF_KOREA'    -----------------------------------------------------------------------------------------------------------------------------------GGAGACAACATGTTGGAGGAGTCGGTTAAGTAGGTT-GAAGTCA-CTGGTTGCCGGG-ATTTCGGAC-TGCTGAACACAC-TTTGTGTTTCTATAGCATGCCATGGTTCAAAGGCTGGTCGCGTGAGGGCAAAGCTGGTACCATCAAGGGAAAGACTCTGCTCGATGCCATCGATGGAATCGAACCCCCAACGCGCCCGACCGACAAGCCTCTCCGACTTCCTCTTCAGGATGTATACAAAATTGGTGGTATCGGCACAGTCCCTGTCGGTCGTGTTGAGACTGGCATCATCAAGGCTGGCATGATCGTCTCCTTCGCTCCAAGTAACGTGACGACTGAAGTCAAGTCCGTCGAGATGCACCACGAACAACTTGAGCAGGGCAACCCAGGTGATAACGTTGGTTTCAACATTAAGTGAGAGTTACCTCTTC-TCTCTCAGTTTGGATACATTCGGCTGCTTACACG-----TTTCCGTCACTTCGACAGGAACGTATCGGTCAAGGATATTCGCCGTGGGAACGTCTGCTCCGACTCGAAGAATGACCCTGCGAAGGAAGCCGCATCCTTCAATGCTCA-GGTTATCGTCCTT-AACCACCCCG
	'x_16_FRANCE'                                              ---------------------------------------------------------------------------------------------------------------------------------------ACAACATGTTGGAGGAATCTGTTAAGTAGGTG-GAAATCA-CTGATTGTCGGG-ATTTCGGACTCGCTGAACGTTC-TTTGCGTTTCTCTAGCATGCCATGGTTCAAAGGCTGGTCACGCGAGGGCAAAGCTGGTGTCATCAAGGGGAAGACTTTGCTCGATGCCATCGACGGAATCGAACCCCCAACGCGCCCAACCGACAAACCTCTTCGACTTCCTCTTCAGGATGTGTACAAAATCGGCGGCATCGGCACAGTCCCTGTCGGTCGTGTTGAGACTGGTATCATCAAGGCCGGCATGATCGTCTCCTTCGCTCCAAGCAATGTGACGACTGAAGTCAAGTCCGTCGAGATGCACCATGAACAACTTGAGCAGGGTAACCCAGGTGACAACGTCGGTTTCAACATTAAGTGAGGGTTGCGCTCTT---TTGGAATTCAGATGTGTTCCGCTGTTTACATG-----TTTCCATTACTTCGACAGGAAGGTATCGGTCAAGGATATCCGCCGTGGCAACGTCTGCT-GGGTATGAAGAATGACCCTGCGATG--AGCCGCTCTCTCCCTACTA---------------------------
	'x_17_FRANCE'                                              ------------------------------------------------------------------------------------------------------------------------------------------TCATGTTGGAGGAATCTGTTAAGTAGGTG-GAAATCA-CTGATTGTCGGG-ATTTCGGACTCGCTGAACATTC-TTTGCGTTTCTCTAGCATGCCATGGTTCAAAGGCTGGTCACGCGAGGGCAAAGCTGGTGTCATCAAGGGGAAGACTTTGCTCGATGCCATCGACGGAATCGAACCCCCAACGCGCCCAACCGACAAACCTCTCCGACTTCCTCTTCAGGATGTGTACAAAATCGGCGGCATCGGCACAGTCCCTGTCGGTCGTGTTGAGACTGGTATCATCAAGGCCGGCATGATCGTCTCCTTCGCTCCAAGCAATGTGACGACTGAAGTCAAGTCCGTCGAGATGCACCATGAACAACTTGAGCAGGGTAACCCAGGTGACAACGTCGGTTTCAACATTAAGTGAGGGTTGCGCTCTT---TTGGAATTCAGATGTGTTCCGCTGTTTACATG-----TTTCCATTACTTCGACAGGAACGTATCGGTCAAGGATATCCGCCGTGGCAACGTCTGCTCCGATCCGAAGAATGA-CCTGCGAAG--CGCCGCTCCTCTTCATCAA---------------------------
	'Hydnum_flosculum_Cui_23128_CHINA_TYPE'                    ------------------------------------------------------------------------------------------------------------------------------------------------------AATCAGTTAAGTAGGTG-GAAATCA-CTGATTGTCGGG-ACTTCGGACTCGCTGAACATCC-TTTGCCTTTCTCTAGCATGCCATGGTTCAAAGGCTGGTCGCGCGAGGGCAAAGCTGGTGTTATTAAGGGGAAGACTTTGCTCGATGCTATCGACGGAATCGAACCCCCAACGCGCCCAACCGACAAACCTCTCCGACTTCCCCTTCAGGATGTGTACAAAATCGGCGGCATCGGCACAGTCCCTGTCGGTCGTGTTGAGACTGGTATCATCAAGGCCGGCATGATCGTCTCCTTTGCCCCAAGCAATGTGACGACTGAAGTCAAGTCCGTCGAGATGCACCATGAACAGCTTGAACAGGGTAACCCAGGTGACAACGTTGGTTTCAACATTAAGTGAGGGTTGCGCTATT---TTGCAATTCAGATGCGTTCTGCTGTTTACATG-----TTTCCGTTACCTTGACAGGAACGTATCGGTCAAGGATATCCGCCGTGGCAATGTCTGCT-CGGATCGAAGAATGA-CCTGCGAAG--AGCCGCTCTTATCAATGTT---------------------------
	'Hydnum_bifurcatum_FJAU66562'                              ---------------------------------------------------------------------------------------------------------------------------------ATGGAGACAACATGTTGGAGGAATCTACCAAGTAGGCT-GAAATCA-CTGATTGTCTGG-ATTTCGGACTCGCTGAACATTC-TTTGCGTTTCTCTAGCATGCCATGGTTCAAAGGCTGGTCGCGTGAGGGCAAAGCTGGTGTCATCAAGGGAAAGACTCTGCTCGACGCCATCGACGGAATTGAACCCCCAACGCGCCCGACCGACAAACCTCTCCGACTTCCTCTTCAGGATGTGTACAAAATCGGTGGTATCGGTACGGTCCCTGTCGGTCGTGTCGAGACTGGTATCATCAAGGCTGGCATGATCGTCTCCTTCGCTCCAAGCAATGTGACGACTGAAGTCAAGTCCGTCGAGATGCACCATGAACAACTTGAGCAAGGTAACCCAGGTGACAACGTTGGTTTCAACATTAAGTGAGAG----ACCCTC---TCGCAATTTGGATAGATTCCGCCCCTTATATC-----CTTGCGTCCCTTCGACAGGAACGTATCGGTCAAGGATATTCGCCGTGGCAACGTCTGCTCCGACTCGAAGAACGACCCTGCGAAGGAAGCCGCATCCTTCAATGCCCA-GGTTATCGTCCTT-AACCACCCCG
	'Hydnum_bifurcatum_FJAU66563'                              ---------------------------------------------------------------------------------------------------------------------------------ATGGAGACAACATGTTGGAGGAATCTACCAAGTAGGCT-GAAATCA-CTGATTGTCTGG-ATTTCGGACTCGCTGAACATTC-TTTGCGTTTCTCTAGCATGCCATGGTTCAAAGGCTGGTCGCGTGAGGGCAAAGCTGGTGTCATCAAGGGAAAGACTCTGCTCGACGCCATCGACGGAATTGAACCCCCAACGCGCCCGACCGACAAACCTCTCCGACTTCCTCTTCAGGATGTGTACAAAATCGGTGGTATCGGTACGGTCCCTGTCGGTCGTGTCGAGACTGGTATCATCAAGGCTGGCATGATCGTCTCCTTCGCTCCAAGCAATGTGACGACTGAAGTCAAGTCCGTCGAGATGCACCATGAACAACTTGAGCAAGGTAACCCAGGTGACAACGTTGGTTTCAACATTAAGTGAGAG----ACCCTC---TCGCAATTTGGATAGATTCCGCCCCTTATATC-----CTTGCGTCCCTTCGACAGGAACGTATCGGTCAAGGATATTCGCCGTGGCAACGTCTGCTCCGACTCGAAGAACGACCCTGCGAAGGAAGCCGCATCCTTCAATGCCCA-GGTTATCGTCCTT-AACCACCCCG
	'Hydnum_roseoalbum_MHKMU_WH_Zhang_606_CHINA_TYPE'          AAAACTCATATTCTGTATTGTAGTGGTCTGAAGATCGGTTCAATGAAATTGTCAAGGAGACAACCAACTTCATCAAAAAGGTAGGATTCAACCCGAAACAGGTTGCTTTCGTCCCGATCTCTGGTTGGCATGGAGACAACATGTTAGAGGAATCTATCAAGTAGGTT-GAAATCA-CCGATTGTCTGGAATCTCACACTCGCTGAACATTC-TCTCCGTTTCTCTAGCATGCCATGGTTCAAAGGCTGGTCGCGTGAGGGCAAAGCTGGTGTCATCAAGGGAAAGACTCTGCTCGACGCCATCGACGGAATTGAACCCCCAACGCGCCCGACCGACAAACCTCTCCGACTTCCTCTTCAGGATGTGTACAAAATCGGTGGTATCGGCACGGTCCCTGTCGGTCGTGTCGAAACTGGTATCATCAAGGCTGGCATGATCGTCTCCTTCGCTCCAAGCAATGTGACGACTGAAGTCAAGTCCGTCGAGATGCACCATGAACAACTTGAGCAAGGTAACCCAGGTGACAACGTTGGTTTCAACATTAAGTGAGAG----ACCCTC---TCGCAATTTGGATAGATTGCGCCGCTTATATC-----CTTGCGTCCCTTCGACAGGAACGTATCGGTCAAGGATATTCGCCGTGGCAACGTCTGCTCCGACTCGAAGAATGACCCTGCGAAGGAAGCCGCATCCTTCAATGCCCA-GGTTATCGTCCTT-AACCACCCCG
	'Hydnum_roseoalbum_MHKMU_WH_Zhang_606_1_CHINA'             AAAACTCATATTCTGTATTGTAGTGGTCTGAAGATCGGTTCAATGAAATTGTCAAGGAGACAACCAACTTCATCAAAAAGGTAGGATTCAACCCGAAACAGGTTGCTTTCGTCCCGATCTCTGGTTGGCATGGAGACAACATGTTAGAGGAATCTATCAAGTAGGTT-GAAATCA-CCGATTGTCTGGAATCTCACACTCGCTGAACATTC-TCTCCGTTTCTCTAGCATGCCATGGTTCAAAGGCTGGTCGCGTGAGGGCAAAGCTGGTGTCATCAAGGGAAAGACTCTGCTCGACGCCATCGACGGAATTGAACCCCCAACGCGCCCGACCGACAAACCTCTCCGACTTCCTCTTCAGGATGTGTACAAAATCGGTGGTATCGGCACGGTCCCTGTCGGTCGTGTCGAAACTGGTATCATCAAGGCTGGCATGATCGTCTCCTTCGCTCCAAGCAATGTGACGACTGAAGTCAAGTCCGTCGAGATGCACCATGAACAACTTGAGCAAGGTAACCCAGGTGACAACGTTGGTTTCAACATTAAGTGAGAG----ACCCTC---TCGCAATTTGGATAGATTGCGCCGCTTATATC-----CTTGCGTCCCTTCGACAGGAACGTATCGGTCAAGGATATTCGCCGTGGCAACGTCTGCTCCGACTCGAAGAATGACCCTGCGAAGGAAGCCGCATCCTTCAATGCCCA-GGTTATCGTCCTT-AACCACCCCG
	'Hydnum_alboluteum_TUMH_63992_JAPAN'                       AAAACTCACGTTCTGTATTGTAGTGGTCTGAAGATCGGTTCAACGAAATTGTCAAGGAGACAACCAACTTCATCAAAAAGGTAGGATTCAACCCGAAACAGGTTGCTTTCGTCCCGATTTCTGGTTGGCATGGAGACAACATGTTGGAGGAATCTGCTAAGTAGGTT-GAAATCA-CTGACTGTCAGG-ATTTCGGTCCCGCTGAGCGCTCTTTTGCGTTTCTCTAGCATGCCATGGTTCAAAGGCTGGTCGCGTGAGGGTAAAGCTGGTGTCATCAAGGGGAAGACTCTGCTCGATGCCATCGACGGAATCGAACCCCCAACGCGCCCGACCGACAAACCTCTCCGACTTCCTCTTCAGGATGTGTACAAAATCGGCGGTATCGGCACAGTCCCTGTCGGTCGTGTTGAGACTGGTATCATCAAGGCCGGCATGGTCGTCTCCTTCGCTCCAAGCAATGTAACGACTGAAGTCAAGTCGGTCGAAATGCACCATGAACAACTT---------------------------------------------------------------------------------------------------------------------------------------------------------------------------------------------------------------------------------------
	'Hydnum_tomaense_TUMH_64086_JAPAN_TYPE'                    AAAACTCATGTTCTGTACGGTAGTGGTCTGAAGATCGGTTCAATGAAATTGTCAAGGAGACAACCAACTTCATCAAAAAGGTAGGATTCAACCCGAAACAGGTTGCTTTCGTCCCGATCTCTGGTTGGCATGGAGACAACATGTTGGAGGAATCTACCAAGTAGGCT-GAAATCA-CTGATTGTCTGG-ATTTCGGACTCGCTGAACATTC-TTTGCGTTTCTCTAGCATGCCATGGTTCAAAGGCTGGTCGCGTGAGGGCAAAGCTGGTGTCATCAAGGGAAAGACTCTGCTCGACGCCATCGACGGAATTGAACCCCCAACGCGCCCGACCGACAAACCTCTCCGACTTCCTCTTCAGGATGTGTACAAAATCGGTGGTATCGGTACGGTCCCTGTCGGTCGTGTCGAGACTGGTATCATCAAGGCTGGCATGATCGTCTCCTTCGCTCCAAGCAATGTGACGACTGAAGTCAAGTCCGTCGAGATGCACCATGAACAACTT---------------------------------------------------------------------------------------------------------------------------------------------------------------------------------------------------------------------------------------
	'Hydnum_tomaense_TUMH_64085_JAPAN'                         AAAACTCATGTTCTGTACGGTAGTGGTCTGAAGATCGGTTCAATGAAATTGTCAAGGAGACAACCAACTTCATCAAAAAGGTAGGATTCAACCCGAAACAGGTTGCTTTCGTCCCGATCTCTGGTTGGCATGGAGACAACATGTTGGAGGAATCTACCAAGTAGGCT-GAAATCA-CTGATTGTCTGG-ATTTCGGACTCGCTGAACATTC-TTTGCGTTTCTCTAGCATGCCATGGTTCAAAGGCTGGTCGCGTGAGGGCAAAGCTGGTGTCATCAAGGGAAAGACTCTGCTCGACGCCATCGACGGAATTGAACCCCCAACGCGCCCGACCGACAAACCTCTCCGACTTCCTCTTCAGGATGTGTACAAAATCGGTGGTATCGGTACGGTCCCTGTCGGTCGTGTCGAGACTGGTATCATCAAGGCTGGCATGATCGTCTCCTTCGCTCCAAGCAATGTGACGACTGAAGTCAAGTCCGTCGAGATGCACCATGAACAACTT---------------------------------------------------------------------------------------------------------------------------------------------------------------------------------------------------------------------------------------
	'Hydnum_subalpinum_TUMH_64630_JAPAN'                       GAAACTCACGTTCTGTACTGTAGTGGTCTGAAGATCGGTTCAAYGAAATTGTCAAGGAGACAACSAACTTCATCAAAAAGGTAGGATTCAACCCGAAGCAGGTCGCCTTCGTCCCGATCTCTGGTTGGCATGGAGACAACATGTTGGAGGAATCCCCCAAGTAGGTG-GAAATCA-YTGATTGTCGGG-ATTTCGGACTCGCTGAACGTTC-TTTGCGTTTCTCTAGCATGCCATGGTTTAAAGGCTGGTCGCGCGAGGGCAAAGTTGGTGTCATCAAGGGGAAGACTTTGCTCGATGCCATCGACGGAATCGAACCTCCAACGCGCCCGACCGACAAACCTCTCCGACTTCCTCTTCAGGATGTGTACAAAATTGGCGGTATCGGCACAGTCCCTGTYGGTCGTGTTGAGACTGGTATCATCAAGGCCGGCATGATCGTCTCCTTCGCGCCAAGCAATGTGACGACTGAAGTCAAGTCCGTCGAGATGCACCATGAACAACTT---------------------------------------------------------------------------------------------------------------------------------------------------------------------------------------------------------------------------------------
	'Hydnum_albopallidum_TUMH_63997_JAPAN_TYPE'                GAAACTCACGTTCTGTCCTGTAGTGGTCCGAAGATCGGTTCAATGAAATTGTCAAGGAAACAACGAACTTCATTAAAAAGGTAGGATTCAACCCGAAACAAGTCGCTTTCGTCCCAATCTCTGGTTGGCATGGAGACAACATGTTGGAGGAATCTGTCAAGTAGGTT-GAAATCA-----CTGTCGGG-ATTTCGGGCTCGCTGAACGTTC-TTTGCATTTCTCTAGCATGCCATGGTTCAAAGGCTGGTCGCGTGAGGGCAAAGCTGGTGTCATCAAGGGGAAGACTCTGCTCGACGCCATCGACGGAATCGAACCCCCAACGCGCCCGACCGACAAACCTCTCCGACTTCCTCTTCAGGATGTGTACAAAATCGGCGGTATCGGCACAGTCCCTGTCGGTCGTGTTGAGACTGGTATCATCAAGGCCGGCATGATCGTCTCCTTCGCTCCAAGCAATGTGACGACTGAAGTCAAGTCCGTCGAGATGCACCATGAACAACTT---------------------------------------------------------------------------------------------------------------------------------------------------------------------------------------------------------------------------------------
	'Hydnum_albopallidum_TUMH_63999_JAPAN'                     GAAACTCACGTTCTGTCCTGTAGTGGTCCGAAGATCGGTTCAATGAAATTGTCAAGGAAACAACGAACTTCATTAAAAAGGTAGGATTCAACCCGAAACAAGTCGCTTTCGTCCCAATCTCTGGTTGGCATGGAGACAACATGTTGGAGGAATCTGTCAAGTAGGTT-GAAATCA-----CTGTCGGG-ATTTCGGGCTCGCTGAACGTTC-TTTGCATTTCTCTAGCATGCCATGGTTCAAAGGCTGGTCGCGTGAGGGCAAAGCTGGTGTCATCAAGGGGAAGACTCTGCTCGACGCCATCGACGGAATCGAACCCCCAACGCGCCCGACCGACAAACCTCTCCGACTTCCTCTTCAGGATGTGTACAAAATCGGCGGTATCGGCACAGTCCCTGTCGGTCGTGTTGAGACTGGTATCATCAAGGCCGGCATGATCGTCTCCTTCGCTCCAAGCAATGTGACGACTGAAGTCAAGTCCGTCGAGATGCACCATGAACAACTT---------------------------------------------------------------------------------------------------------------------------------------------------------------------------------------------------------------------------------------
	'Hydnum_tottoriense_TUMH_64091_JAPAN_TYPE'                 GAAACTCACGTTCTGTCTTGTAGTGGTCCGAAGATCGGTTCAATGAAATTGTCAAGGAAACAACGAACTTCATCAAAAAGGTAGGATTCAACCCGAAACAAGTCGCTTTCGTCCCAATCTCTGGTTGGCATGGAGACAACATGTTGGAGGAATCTGTCAAGTAGGTT-GAAATTA-----CGGTCGGG-ATTTCGGGCTCGCTGAACGTTC-TTTGTATTTCTCTAGCATGCCATGGTTCAAAGGCTGGTCGCGTGAGGGCAAAGCTGGTGTTATCAAGGGGAAGACTCTACTCGACGCCATCGACGGAATCGAACCCCCAACGCGCCCGACCGACAAACCTCTCCGACTTCCTCTTCAGGATGTGTACAAAATCGGTGGTATCGGCACAGTCCCTGTTGGTCGTGTTGAGACTGGTATCATCAAGGCCGGCATGATCGTCTCCTTCGCTCCAAGCAATGTGACGACTGAAGTCAAGTCCGTCGAGATGCACCATGAACAACTT---------------------------------------------------------------------------------------------------------------------------------------------------------------------------------------------------------------------------------------
	'Hydnum_tottoriense_TUMH_64092_JAPAN'                      GAAACTCACGTTCTGTCTTGTAGTGGTCCGAAGATCGGTTCAATGAAATTGTCAAGGAAACAACGAACTTCATCAAAAAGGTAGGATTCAACCCGAAACAAGTCGCTTTCGTCCCAATCTCTGGTTGGCATGGAGACAACATGTTGGAGGAATCTGTCAAGTAGGTT-GAAATTA-----CGGTCGGG-ATTTCGGGCTCGCTGAACGTTC-TTTGTATTTCTCTAGCATGCCATGGTTCAAAGGCTGGTCGCGTGAGGGCAAAGCTGGTGTTATCAAGGGGAAGACTCTACTCGACGCCATCGACGGAATCGAACCCCCAACGCGCCCGACCGACAAACCTCTCCGACTTCCTCTTCAGGATGTGTACAAAATCGGTGGTATCGGCACAGTCCCTGTTGGTCGTGTTGAGACTGGTATCATCAAGGCCGGCATGATCGTCTCCTTCGCTCCAAGCAATGTGACCACT---------------------------------------------------------------------------------------------------------------------------------------------------------------------------------------------------------------------------------------------------------------------------
	'Hydnum_minospororufescens_TUMH_64041_JAPAN_TYPE'          GAAACTCACGCTCGGTCCTTTAGTGGTCTGAAGATCGGTTCAATGAAATTGTCAAGGAGACAACCAACTTCATCAAAAAGGTAGGATTCAACCCGAAACAGGTTGCTTTCGTCCCAATCTCTGGTTGGCATGGAGACAACATGCTGGAGGAATCTGTCAAGTAGGTT-AAAATCA-CCGATTGTCGGG-GTTTCAGGCTCGCTGAACGTGC-TTTACATTTCTCTAGCATGCCATGGTTCAAAGGCTGGTCGCGTGAGGGCAAAGCTGGTGTCATCAAGGGGAAGACTCTGCTCGACGCCATCGACGGAATCGAACCTCCAACGCGCCCAACCGACAAACCTCTCCGACTTCCTCTTCAGGATGTGTACAAAATCGGCGGTATCGGCACAGTCCCTGTCGGTCGTGTTGAGACTGGTATCATTAAGGCCGGCATGATCGTCTCCTTCGCTCCAAGCAATGTGACGACTGAAGTCAAGTCCGTCGAGATGCACCATGAACAACTT---------------------------------------------------------------------------------------------------------------------------------------------------------------------------------------------------------------------------------------
	'Hydnum_minospororufescens_TUMH_64039_JAPAN'               GAAACTCACGCTCGGTCCTTTAGTGGTCTGAAGATCGGTTCAATGAAATTGTCAAGGAGACAACCAACTTCATCAAAAAGGTAGGATTCAACCCGAAACAGGTTGCTTTCGTCCCAATCTCTGGTTGGCATGGAGACAACATGCTGGAGGAATCTGTCAAGTAGGTT-AAAATCA-CCGATTGTCGGG-GTTTCAGGCTCGCTGAACGTGC-TTTACATTTCTCTAGCATGCCATGGTTCAAAGGCTGGTCGCGTGAGGGCAAAGCTGGTGTCATCAAGGGGAAGACTCTGCTCGACGCCATCGACGGAATCGAACCTCCAACGCGCCCAACCGACAAACCTCTCCGACTTCCTCTTCAGGATGTGTACAAAATCGGCGGTATCGGCACAGTCCCTGTCGGTCGTGTTGAGACTGGTATCATTAAG---------------------------------------------------------------------------------------------------------------------------------------------------------------------------------------------------------------------------------------------------------------------------------------------------------------------
	'Hydnum_subberkeleyanum_TUMH_64075_JAPAN_TYPE'             GAAACTCACGCTCGGTCCTTTAGTGGTCTGAAGATCGGTTCAATGAAATTGTCAAGGAGACAACCAACTTCATCAAAAAGGTAGGATTCAACCCGAAACAGGTTGCTTTTGTCCCAATCTCTGGTTGGCATGGAGACAACATGTTGGAGGAATCTGTCAAGTGGGTT-AAAATCA--CGATTGTCGGG-GTTCCGGGCTCGCTGAACGTTC-TTCGCATTTCTCTAGCATGCCATGGTTCAAAGGCTGGTCGCGTGAGGGCAAGGCTGGTGTCATCAAAGGGAAGACTCTGCTCGACGCGATCGACGGAATCGAACCTCCAACGCGCCCAACCGACAAGCCTCTCCGACTTCCTCTTCAGGATGTGTACAAAATCGGCGGTATCGGCACAGTCCCTGTCGGTCGTGTTGAGACTGGTATCATTAAGGCCGGCATGATCGTCTCCTTCGCTCCAAGCAATGTGACCACT---------------------------------------------------------------------------------------------------------------------------------------------------------------------------------------------------------------------------------------------------------------------------
	'Hydnum_subberkeleyanum_TUMH_64081_JAPAN'                  GAAACTCACGCTCGGTCCTTTAGTGGTCTGAAGATCGGTTCAATGAAATTGTCAAGGAGACAACCAACTTCATCAAAAAGGTAGGATTCAACCCGAAACAGGTTGCTTTTGTCCCAATCTCTGGTTGGCATGGAGACAACATGCTGGAGGAATCTGTCAAGTGGGTT-AAAATCA--CGATTGTCGGG-GTTCTGGGCTCGCTGAACGTTC-TTCGCATTTCTTTAGCATGCCATGGTTCAAAGGCTGGTCGCGTGAGGGCAAGGCTGGTGTCATCAAAGGGAAGACTCTGCTCGACGCGATCGACGGAATCGAACCTCCAACGCGCCCAACCGACAAGCCTCTCCGACTTCCTCTTCAGGATGTGTACAAAATCGGCGGTATCGGCACAGTCCCTGTCGGTCGTGTTGAGACTGGTATCATTAAGGCCGGCATGATCGTCTCCTTCGCTCCAAGCAATGTGACGACAGAAGTCAAGTCCGTCGAGATGCACCATGAACAACTT---------------------------------------------------------------------------------------------------------------------------------------------------------------------------------------------------------------------------------------
	'Hydnum_itachiharitake_TUMH_64032_JAPAN'                   GAAGCTCACGCTCGGTCCTTTAGTGGTCTGAAGACCGGTTCAATGAAATTGTCAAGGAGACAACCAACTTCATCAAAAAGGTAGGATTCAACCCGAAACAGGTTGCTTTCGTCCCAATCTCTGGTTGGCATGGAGACAACATGTTGGAGGAATCCGTCAAGTAGGTT-AAAATCA--CGATTGTCGG--ATTTCCGGCTCGCTGAACATTC-TTTGCATTTCTCTAGCATGCCATGGTTCAAAGGCTGGTCGCGTGAGGGGAAGGCTGGTGTTATTAAGGGGAAGACTCTGCTTGATGCCATCGACGGAATCGAACCTCCAACGCGCCCAACCGACAAACCCCTCCGACTTCCTCTTCAGGATGTGTACAAAATCGGCGGTATCGGCACAGTCCCTGTCGGTCGTGTTGAGACTGGTATCATCAAGGCCGGCATGATCGTCTCCTTCGCTCCAAGCAATGTGACGACTGAAGTCAAGTCCGTCGAGATGCACCATGAACAACTT---------------------------------------------------------------------------------------------------------------------------------------------------------------------------------------------------------------------------------------
	'Hydnum_itachiharitake_TUMH_64033_JAPAN_TYPE'              GAAGCTCACGCTCGGTCCTTTAGTGGTCTGAAGATCGGTTCAATGAAATTGTCAAGGAGACAACCAACTTCATCAAAAAGGTAGGATTCAACCCGAAACAGGTTGCTTTCGTCCCAATCTCTGGTTGGCATGGAGACAACATGTTGGAGGAATCCGTCAAGTAGGTT-AAAATCACCCGATTGTCGG--ATTTCCGGCTCGCTGAACATTC-TTTGCRTTTCTCTAGCATGCCATGGTTCAAAGGCTGGTCGCGTGAGGGGAAGGCTGGTGTTATTAAGGGGAAGACTCTRCTTGATGCCATCGACGGAATCGAACCTCCAACGCGCCCAACCGACAAACCCCTCCGACTTCCTCTTCAGGATGTGTACAAAATCGGCGGTATCGGCACAGTCCCTGTCGGTCGTGTTGAGACTGGTATCATCAAGGCCGGCATGATCGTCTCCTTCGCTCCAAGCAATGTGACGACTGAAGTCAAGTCCGTCGAGATGCACCATGAACAACTT---------------------------------------------------------------------------------------------------------------------------------------------------------------------------------------------------------------------------------------
	'Hydnum_elatum_HKAS92352_SINGAPORE'                        ------------------------------------------------------------------------------------------------------------------------------------------------------------------------------------------------------------------------------------ATGCCATGGTTCAAAGGCTGGACTCGTGAGGGCAAAGCTGGTGTCATCAAAGGAAAGACGCTTCTCGATGCCATCGATGGAATTGAACCCCCAACGCGCCCGACCGACAAACCTCTCAGACTTCCTCTTCAAGATGTGTACAAAATCGGTGGTATTGGCACAGTCCCTGTTGGTCGTGTTGAGACTGGTATCATCAAGGCTGGCATGATTGTCTCCTTTGCTCCAAGCAATGTGACGACTGAAGTCAAATCCGTCGAGATGCACCACGAACAACTTGAGCAGGGTAACCCAGGTGACAACGTTGGTTTCAACGTCAAGTGAGACTGGCGCCCTT---TCGTCATTCAAATTCATTCGGCTGCTTACATA-----TTTTTGTTCCTTTGACAGAAACGTCTCGGTCAAGGATATTCGCCGTGGCAATGTCTGCTCCGATTCGAAGAACGATCCTGCGAAGGAAGCTGCATCTTTCAATGCCCA-GGTTATCGTCCTT-AACCACCCC-
	'Hydnum_elatum_FRI62309_MALAYSIA'                          ------------------------------------------------------------------------------------------------------------------------------------------------------------------------------------------------------------------------------------ATGCCATGGTTCAAAGGCTGGAGCCGTGAGGGCAAAGCTGGTGTCATCAAAGGAAAGACGCTTCTCGATGCCATTGACGGAATTGAACCCCCAACGCGCCCGACCGACAAGCCTCTCAGACTTCCTCTTCAAGATGTGTACAAAATCGGTGGTATTGGCACAGTCCCTGTTGGTCGTGTTGAGACTGGTATCATCAAGGCTGGCATGATTGTCTCCTTTGCTCCAAGCAATGTGACGACTGAAGTCAAATCCGTCGAGATGCACCACGAACAACTTGAGCAGGGTAACCCAGGTGACAACGTTGGTTTCAACGTCAAGTGAGACTGGCGCCCTT---TCGTCATTCAAATTTATTCGGCTGCTTACATA-----TTTTTGTTCCTTTGACAGAAACGTCTCGGTCAAGGATATTCGCCGTGGCAATGTCGCTTCCGATTCGAAGAACGATCCTGCGAAGGAAGCTGCCTCTTTCAATGCCCA-GGTTATCGTCCTT-AACCACCCC-
	'Hydnum_albomagnum_131LL_DOMINICAN_REPUBLIC'               ----------------------------------------------------------------------------------------------------------------------------------------------------------------------------------------------------------------------------------------------------GCTGGTCGCGTGAGGGCAAATCTGGTGTCATTAAGGGAAAGACTCTCCTCGATGCCATTGACGGAATCGAACCCCCAACGCGCCCGACCGACAAACCTCTCCGACTTCCTCTTCAGGATGTATACAAAATCGGTGGTATCGGCACAGTCCCCGTCGGCCGTGTTGAGACTGGTTTCATCAAGGCTGGCATGGTCGTCTCCTTCGCTCCTAGCAACGTGACGACTGAAGTCAAGTCTGTCGAGATGCACCACGAACAACTTGAGCAGGGTAACCCAGGTGACAACGTTGGTTTCAACATTAAGTGAGAGGCCCGCTCTTCTCTCGCAGTTTGGATACATTCGCCTGCTTACATGTTTTTTTTTTTTTACTTCGACAGGAACGTATCGGTCAAGGATATTCGCCGTGGCAAC---------------------------------------------------------------------------------
	'Hydnum_cremeoalbum_HKAS92345_CHINA'                       ------------------------------------------------------------------------------------------------------------------------------------------------------------------------------------------------------------------------------------ATGCCATGGTTCAAAGGCTGGTCGCGTGAGGGCAAATCTGGTGTCATTAAGGGAAAGACTCTCCTCGATGCCATTGACGGAATCGAACCCCCAACGCGCCCGACCGACAAACCTCTCCGACTTCCTCTTCAGGATGTGTACAAAATCGGTGGTATCGGTACAGTCCCCGTCGGCCGTGTTGAGACTGGTTTCATCAAGGCTGGCATGGTCGTCTCCTTCGCTCCTAGCAACGTGACGACTGAAGTCAAGTCTGTCGAGATGCACCACGAACAACTTGAGCAAGGTAACCCAGGTGACAACGTTGGTTTCAACATTAAGTGAGAGCCCGCTCCTC-TCTCGCAGTTTGGATACATTCGCCTGCTTACATT----TTTTTTGTTACTTCGACAGGAACGTATCGGTCAAGGATATTCGTCGTGGCAACGTCTGTTCCGATTCGAAGAACGACCCTGCGAAGGAAGCCGCATCTTTCAATGCCCA-AGTTATCGTTCTT-AACCACCCC-
	'Hydnum_sphaericum_Wei_10300_CHINA'                        GAAACTCACGTTCTGTACTGTAGTGGTCTGAAGATCGGTTCAACGAAATTGTCAAGGAGACAACCAACTTCATCAAAAAGGTAGGATTCAACCCGAAGCAGGTCGCTTTCGTCCCGATCTCTGGTTGGCATGGAGACAACATGTTGGAGGAATCTGTCAAGTAGGTG-GAAATCA-CTGATTGTCGGG-ATTTCGGACTCGCTGAACGTTC-TTTGCGTTTCTCTAGTATGCCATGGTTCAAAGGCTGGTCGCGCGAGGGCAAAGCTGGTGTTATCAAGGGGAAGACTTTGCTCGATGCTATCGACGGAATCGAACCCCCAACGCGCCCAACCGACAAACCTCTCCGACTTCCCCTTCAGGATGTGTACAAAATCGGCGGCATCGGCACAGTCCCTGTCGGTCGTGTTGAGACTGGTATCATC------------------------------------------------------------------------------------------------------------------------------------------------------------------------------------------------------------------------------------------------------------------------------------------------------------------------
	'Hydnum_sphaericum_IFP_019470_CHINA_TYPE'                  GAAACTCACGTTCTGTACTGTAGTGGTCTGAAGATCGGTTCAACGAAATTGTCAAGGAGACAACCAACTTCATCAAAAAGGTAGGATTCAACCCGAAGCAGGTCGCTTTCGTCCCGATCTCTGGTTGGCATGGAGACAACATGTTGGAGGAATCTGTCAAGTAGGTG-GAAATCA-CTGATTGTCGGG-ATTTCGGACTCGCTGAACGTTC-TTTGCGTTTCTCTAGTATGCCATGGTTCAAAGGCTGGTCGCGCGAGGGCAAAGCTGGTGTTATCAAGGGGAAGACTTTGCTCGATGCTATCGACGGAATCGAACCCCCAACGCGCCCAACCGACAAACCTCTCCGACTTCCCCTTCAGGATGTGTACAAAATCGGCGGCATCGGCACAGTCCCTGTCGGTCGTGTTGAGACTGGTATCATC------------------------------------------------------------------------------------------------------------------------------------------------------------------------------------------------------------------------------------------------------------------------------------------------------------------------
	'Hydnum_sphaericum_IFP_019471_CHINA'                       GAAACTCACGTTCTGTACTGTAGTGGTCTGAAGATCGGTTCAACGAAATTGTCAAGGAGACAACCAACTTCATCAAAAAGGTAGGATTCAACCCGAAGCAGGTCGCTTTCGTCCCGATCTCTGGTTGGCATGGAGACAACATGTTGGAGGAATCTGTCAAGTAGGTG-GAAATCA-CTGATTGTCGGG-ATTTCGGACTCGCTGAACGTTC-TTTGCGTTTCTCTAGTATGCCATGGTTCAAAGGCTGGTCGCGCGAGGGCAAAGCTGGTGTTATCAAGGGGAAGACTTTGCTCGATGCTATCGACGGAATCGAACCCCCAACGCGCCCAACCGACAAACCTCTCCGACTTCCCCTTCAGGATGTGTACAAAATCGGCGGCATCGGCACAGTCCCTGTCGGTCGTGTTGAGACTGGTATCATC------------------------------------------------------------------------------------------------------------------------------------------------------------------------------------------------------------------------------------------------------------------------------------------------------------------------
	'Hydnum_flavosquamosum_MHKMU_LP_Tang_3454_CHINA_TYPE'      GAAACTCACGTTCTGTCTTGTAGTGGTCCGAAGATCGGTTCAATGAAATTGTCAAGGAAACAACGAACTTCATCAAAAAGGTAGGATTCAACCCGAAACAAGTCGCTTTCGTCCCAATCTCTGGTTGGCATGGAGACAACATGTTGGAGGAATCTGTCAAGTAGGTT-GAAATTA-----CTGTCGGG-ATTTCGGGCTCGCTGAACGTTC-TTTGCATTTCTCTAGCATGCCATGGTTCAAAGGCTGGTCGCGTGAGGGCAAAGCTGGTGTTATCAAGGGGAAGACTCTACTCGACGCCATCGACGGAATCGAACCCCCAACGCGCCCGACCGACAAACCTCTCCGACTTCCTCTTCAGGATGTGTACAAG---------------------------------------------------------------------------------------------------------------------------------------------------------------------------------------------------------------------------------------------------------------------------------------------------------------------------------------------------------------------------
	'Hydnum_pallidomarginatum_IFP_019468_CHINA_TYPE'           GAAACTCACGTTCTGTCTTGTAGTGGTCCGAAGATCGGTTCAATGAAATTGTCAAGGAAACAACGAACTTCATCAAAAAGGTAGGATTCAACCCGAAACAAGTCGCTTTCGTCCCAATCTCTGGTTGGCATGGAGACAACATGTTGGAGGAATCTGTCAAGTAGGTT-GAAATTA-----CTGTCGGG-ATTTCGGGCTCGCTGAACGTTC-TTTGCATTTCTCTAGCATGCCATGGTTCAAAGGCTGGTCGCGTGAGGGCAAAGCTGGTGTTATCAAGGGGAAGACTCTACTCGACGCCATCGACGGAATCGAACCCCCAACGCGCCCGACCGACAAACCTCTCCGACTTCCTCTTCAGGATGTGTACAAAATCGGTGGTATCGGCACAGTCCCTGTTGGTCGTGTTGAGACTGGTATCATC------------------------------------------------------------------------------------------------------------------------------------------------------------------------------------------------------------------------------------------------------------------------------------------------------------------------
	'Hydnum_jussii_IFP_019485_CHINA'                           GAAACTCATGTTGTGTCCTGTAGTGGTCTGAAGATCGGTTCAATGAAATTGTCAAGGAGACAACCAACTTCATCAAAAAGGTAGGATTCAACCCGAAACAGGTTGCTTTCGTCCCAATCTCTGGTTGGCATGGAGACAACATGTTGGAGGAATCTGTCAAGTAGGTT-GAAATCA-CTGATTATCGGG-GTTTGGGGCACCCTGAACGTTC-TTTGCATTTCTCTAGCATGCCATGGTTCAAAGGCTGGTCGCGTGAGGGCAAAGCTGGTATCATCAAGGGGAAGACTCTACTCGATGCGATCGACGGAATCGAACCCCCAACGCGCCCAACCGACAAACCTCTCCGACTTCCTCTTCAGGATGTGTACAAAATCGGCGGTATCGGCACAGTCCCTGTCGGTCGTGTTGAGACTGGTATCATC------------------------------------------------------------------------------------------------------------------------------------------------------------------------------------------------------------------------------------------------------------------------------------------------------------------------
	'Hydnum_jussii_IFP_019486_CHINA'                           GAAACTCATGTTGTGTCCTGTAGTGGTCTGAAGATCGGTTCAATGAAATTGTCAAGGAGACAACCAACTTCATCAAAAAGGTAGGATTCAACCCGAAACAGGTTGCTTTCGTCCCAATCTCTGGTTGGCATGGAGACAACATGTTGGAGGAATCTGTCAAGTAGGTT-GAAATCA-CTGATTATCGGG-GTTTGGGGCACCCTGAACGTTC-TTTGCATTTCTCTAGCATGCCATGGTTCAAAGGCTGGTCGCGTGAGGGCAAAGCTGGTATCATCAAGGGGAAGACTCTACTCGATGCGATCGACGGAATCGAACCCCCAACGCGCCCAACCGACAAACCTCTCCGACTTCCTCTTCAGGATGTGTACAAAATCGGCGGTATCGGCACAGTCCCTGTCGGTCGTGTTGAGACTGGTATCATC------------------------------------------------------------------------------------------------------------------------------------------------------------------------------------------------------------------------------------------------------------------------------------------------------------------------
	'Hydnum_pallidocroceum_IFP_019466_CHINA_TYPE'              GAAACTCATGTTGTGTCCTGTAGTGGTCTGAAGATCGGTTCAATGAAATTGTCAAGGAGACAACCAACTTCATCAAAAAGGTGGGATTCAACCCGAAACAGGTTGCTTTCGTCCCAATCTCTGGTTGGCATGGAGACAACATGTTGGAGGAATCTGTCAAGTAGGTT-GAAATCA-CTGATTATCGGG-GTTTGGGGCACCCTGAACGTTC-TTTGCATTTCTCTAGCATGCCATGGTTCAAAGGCTGGTCGCGTGAGGGCAAAGCTGGTATCATCAAGGGGAAGACTCTACTCGATGCGATCGACGGAATCGAACCCCCAACGCGCCCAACCGACAAACCTCTCCGACTTCCTCTTCAGGATGTGTACAAAATCGGCGGTATCGGCACAGTCCCTGTCGGTCGTGTTGAGACTGGTATCATC------------------------------------------------------------------------------------------------------------------------------------------------------------------------------------------------------------------------------------------------------------------------------------------------------------------------
	'Hydnum_pallidocroceum_IFP_019467_CHINA'                   GAAACTCATGTTGTGTCCTGTAGTGGTCTGAAGATCGGTTCAATGAAATTGTCAAGGAGACAACCAACTTCATCAAAAAGGTGGGATTCAACCCGAAACAGGTTGCTTTCGTCCCAATCTCTGGTTGGCATGGAGACAACATGTTGGAGGAATCTGTCAAGTAGGTT-GAAATCA-CTGATTATCGGG-GTTTGGGGCACCCTGAACGTTC-TTTGCATTTCTCTAGCATGCCATGGTTCAAAGGCTGGTCGCGTGAGGGCAAAGCTGGTATCATCAAGGGGAAGACTCTACTCGATGCGATCGACGGAATCGAACCCCCAACGCGCCCAACCGACAAACCTCTCCGACTTCCTCTTCAGGATGTGTACAAAATCGGCGGTATCGGCACAGTCCCTGTCGGTCGTGTTGAGACTGGTATCATC------------------------------------------------------------------------------------------------------------------------------------------------------------------------------------------------------------------------------------------------------------------------------------------------------------------------
	'Hydnum_ventricosum_IFP_019478_CHINA_TYPE'                 GAAACTCACGCTCGGTCCTTTAGTGGTCTGAAGATCGGTTCAATGAAATTGTCAAGGAGACAACCAACTTCATCAAAAAGGTAGGATTCAACCCGAAACAGGTTGCTTTTGTCCCAATCTCTGGTTGGCATGGAGACAACATGTTGGAGGAATCTGTCAAGTGGGTT-AAAATCA-CTGATTGTCGGG-GTTCCGGGCTCGCTGAACGTTC-TTCGCATTTCTTTAGCATGCCATGGTTCAAAGGCTGGTCGCGTGAGGGCAAGGCTGGTGTCATCAAAGGGAAGACTCTGCTCGACGCGATCGACGGAATCGAACCTCCAACGCGCCCAACCGACAAGCCTCTCCGACTTCCTCTTCAGGATGTGTACAAAATCGGTGGTATCGACACAGTCCCTGTCGGTCGTGTTGAGACTGGTATCATC------------------------------------------------------------------------------------------------------------------------------------------------------------------------------------------------------------------------------------------------------------------------------------------------------------------------
	'Hydnum_ventricosum_IFP_019479_CHINA'                      GAAACTCACGCTCGGTCCTTTAGTGGTCTGAAGATCGGTTCAATGAAATTGTCAAGGAGACAACCAACTTCATCAAAAAGGTAGGATTCAACCCGAAACAGGTTGCTTTTGTCCCAATCTCTGGTTGGCATGGAGACAACATGTTGGAGGAATCTGTCAAGTGGGTT-AAAATCA-CTGATTGTCGGG-GTTCCGGGCTCGCTGAACGTTC-TTCGCATTTCTTTAGCATGCCATGGTTCAAAGGCTGGTCGCGTGAGGGCAAGGCTGGTGTCATCAAAGGGAAGACTCTGCTCGACGCGATCGACGGAATCGAACCTCCAACGCGCCCAACCGACAAGCCTCTCCGACTTCCTCTTCAGGATGTGTACAAAATCGGTGGTATCGACACAGTCCCTGTCGGTCGTGTTGAGACTGGTATCATC------------------------------------------------------------------------------------------------------------------------------------------------------------------------------------------------------------------------------------------------------------------------------------------------------------------------
	'Hydnum_melitosarx_voucher_GDGM84518_CHINA'                GAAACCCACGCTCGGTCCTGTAGTGGTCTGAAGATCGGTTCAATGAAATTGTCAAGGAGACAACCAACTTCATCAAGAAGGTAGGATTCAACCCGAAACAGGTTGCTTTCGTCCCAATCTCTGGTTGGCATGGAGACAACATGTTGGAAGAATCTGTCAAGTGGGTT-AAAATCA-CGGATTGTAGGG-GTTCCGGGCTCGCTGAACGTTC-TTTGCATTTCTCTAGCATGCCATGGTTCAAAGGCTGGTCGCGTGAGGGCAAGGTTGGTGTCATCAAGGGGAAGACTCTGCTCGACGCCATCGACGGAATCGAACCTCCAACGCGCCCAACCGACAAACCTCTCCGACTTCCTCTTCAGGATGTGTACAAAATTGGCGGTATCGGCACAGTCCCTGTCGGTCGTGTTGAGACTGGTATCATCAAGGCCGGCATGATCGTCT-----------------------------------------------------------------------------------------------------------------------------------------------------------------------------------------------------------------------------------------------------------------------------------------------------
	'Hydnum_microcarpum_voucher_GDGM87902_CHINA'               GAAACTCACGTTCTGTATTGTAGTGGTCTGAAGATCGGTTCAACGAAATTGTCAAGGAGACAACTAACTTCATCAAAAAGGTAGGATTCAACCCGAAACAGGTCGCTTTCGTCCCGATTTCTGGTTGGCATGGAGACAACATGTTGGAGGAATCTGTCAAGTAAGTT-GAAATCA-CTGATTCTCAGG-ATTTCGGTCTCGCTGAGCGTTC-TTTACGTTTCTCTAGCATGCCATGGTTCAAAGGCTGGTCGCGTGAAGGCAAAGCTGGTGTTATCAAGGGGAAGACTCTGCTCGATGCCATCGACGGAATCGAACCCCCAACGCGCCCGACCGACAAACCTCTCCGACTTCCTCTTCAGGATGTGTACAAAATCGGCGGTATCGGCACAGTTCCTGTCGGTCGTGTTGAGACTGGTATCATCAAGGCCGGCATGATCGTCT-----------------------------------------------------------------------------------------------------------------------------------------------------------------------------------------------------------------------------------------------------------------------------------------------------
	'Hydnum_sinorepandnum_voucher_GDGM82416_CHINA'             GAAACTCACGTTCTGTACTGTAGTGGTCTGAAGATCGGTTCAACGAAATTGTCAAGGAGACAACCAACTTCATCAAAAAGGTAGGATTCAACCCGAAGCAGGTCGCTTTCGTCCCGATCTCTGGTTGGTATGGAGACAACATGTTGGAGGAATCTGTTAAGTAGGTG-CAAATCA-CTGATTGTCGGG-ATTTCGGACTCCCTGAACGTTC-TTTGCGTTTCTCTAGCATGCCATGGTTCAAAGGCTGGTCGCGCGAGGGCAAAGTTGGTGTCATCAAGGGGAAGACTTTGCTCGATGCCATCGACGGAATCGAACCCCCAACGCGCCCAACCGACAAACCTCTCCGACTTCCTCTTCAGGATGTGTACAAAATCGGCGGCATCGGCACAGTCCCTGTCGGTCGTGTTGAGACTGGTATCATCAAGGCCGGCATGATCGTCT-----------------------------------------------------------------------------------------------------------------------------------------------------------------------------------------------------------------------------------------------------------------------------------------------------
	'Hydnum_sinorepandnum_voucher_GDGM82382_CHINA'             GAAACTCACGTTCTGTACTGTAGTGGTCTGAAGATCGGTTCAACGAAATTGTCAAGGAGACAACCAACTTCATCAAAAAGGTAGGATTCAACCCGAAGCAGGTCGCTTTCGTCCCGATCTCTGGTTGGTATGGAGACAACATGTTGGAGGAATCTGTTAAGTAGGTG-CAAATCA-CTGATTGTCGGG-ATTTCGGACTCCCTGAACGTTC-TTTGCGTTTCTCTAGCATGCCATGGTTCAAAGGCTGGTCGCGCGAGGGCAAAGTTGGTGTCATCAAGGGGAAGACTTTGCTCGATGCCATCGACGGAATCGAACCCCCAACGCGCCCAACCGACAAACCTCTCCGACTTCCTCTTCAGGATGTGTACAAAATCGGCGGCATCGGCACAGTCCCTGTCGGTCGTGTTGAGACTGGTATCATCAAGGCCGGCATGATCGTTC-----------------------------------------------------------------------------------------------------------------------------------------------------------------------------------------------------------------------------------------------------------------------------------------------------
	'Hydnum_longibasidium_IFP_019462_CHINA_TYPE'               GAAGCTCACGCTCGGTCCTTTAGTGGTCTGAAGATCGGTTCAATGAAATTGTCAAGGAGACAACCAACTTCATCAAAAAGGTAGGATTCAACCCGAAACAGGTTGCTTTCGTCCCAATCTCTGGTTGGCATGGAGACAACATGTTGGAGGAATCCGTCAAGTAGGTT-AAAATCA-CCGATTGTC-GG-ATTTCCGGCTCGCTGAACATTC-TTTGCATTTCTCTAGCATGCCATGGTTCAAAGGCTGGTCGCGTGAGGGCAAGGCTGGTGTTATTAAGGGGAAGACTCTGCTCGATGCCATCGACGGAATCGAACCTCCAACGCGCCCAACCGATAAACCCCTCCGACTTCCTCTTCAGGATGTGTACAAAATCGGCGGTATCGGCACAGTCCCTGTCGGTCGTGTTGAGACTGGTATCATC------------------------------------------------------------------------------------------------------------------------------------------------------------------------------------------------------------------------------------------------------------------------------------------------------------------------
	'Hydnum_longibasidium_IFP_019463_CHINA'                    GAAGCTCACGCTCGGTCCTTTAGTGGTCTGAAGATCGGTTCAATGAAATTGTCAAGGAGACAACCAACTTCATCAAAAAGGTAGGATTCAACCCGAAACAGGTTGCTTTCGTCCCAATCTCTGGTTGGCATGGAGACAACATGTTGGAGGAATCCGTCAAGTAGGTT-AAAATCA-CCGATTGTC-GG-ATTTCCGGCTCGCTGAACATTC-TTTGCATTTCTCTAGCATGCCATGGTTCAAAGGCTGGTCGCGTGAGGGCAAGGCTGGTGTTATTAAGGGGAAGACTCTGCTCGATGCCATCGACGGAATCGAACCTCCAACGCGCCCAACCGATAAACCCCTCCGACTTCCTCTTCAGGATGTGTACAAAATCGGCGGTATCGGCACAGTCCCTGTCGGTCGTGTTGAGACTGGTATCATC------------------------------------------------------------------------------------------------------------------------------------------------------------------------------------------------------------------------------------------------------------------------------------------------------------------------
	'Hydnum_flavidocanum_IFP_019460_CHINA_TYPE'                GAAACTCACTTTCTGTAATGTAGTGGTCTGAAGATCGCTTCAACGAAATTGTCAAGGAGACAACCAACTTCATCAAAAAGGTAGGATTCAACCCGAAACAGGTCGCTTTCGTCCCGATCTCTGGTTGGCATGGAGACAACATGTTGGAGGAATCTGTAAAGTAGGTT-GAAGTCA-CTGATTGCCGGG-ATTTCGGACTACCTGAACATTC-TTTGTGTTTCTCTAGCATGCCATGGTTCAAAGGCTGGTCGCGTGAGGGCAAAGCTGGTGTCATCAAGGGAAAGACTCTGCTTGATGCCATCGACGGAATCGAACCCCCAACGCGCCCGACCGACAAACCTCTCCGACTTCCTCTTCAGGATGTGTACAAAATCGGTGGTATTGGCACAGTCCCTGTCGGTCGTGTTGAGACTGGCATCATC------------------------------------------------------------------------------------------------------------------------------------------------------------------------------------------------------------------------------------------------------------------------------------------------------------------------
	'Hydnum_flavidocanum_IFP_019461_CHINA'                     GAAACTCACTTTCTGTAATGTAGTGGTCTGAAGATCGCTTCAACGAAATTGTCAAGGAGACAACCAACTTCATCAAAAAGGTAGGATTCAACCCGAAACAGGTCGCTTTCGTCCCGATCTCTGGTTGGCATGGAGACAACATGTTGGAGGAATCTGTAAAGTAGGTT-GAAGTCA-CTGATTGCCGGG-ATTTCGGACTACCTGAACATTC-TTTGTGTTTCTCTAGCATGCCATGGTTCAAAGGCTGGTCGCGTGAGGGCAAAGCTGGTGTCATCAAGGGAAAGACTCTGCTTGATGCCATCGACGGAATCGAACCCCCAACGCGCCCGACCGACAAACCTCTCCGACTTCCTCTTCAGGATGTGTACAAAATCGGTGGTATTGGCACAGTCCCTGTCGGTCGTGTTGAGACTGGCATCATC------------------------------------------------------------------------------------------------------------------------------------------------------------------------------------------------------------------------------------------------------------------------------------------------------------------------
	'x_8_AUSTRALIA'                                            GGAGCTCACATTCCGTGCTGTAGTGGTCTGAAGATCGGTTCAACGAAATTGTCAAGGAGACAACCAACTTCATCAAAAAGGTAGGATTCAACCCGAAACAGGTCGCTTTCGTCCCAATCTCTGGTTGGCATGGAGACAACATGTTGGAAGAATCTGTCAAGTGGGTT-GAAATCA-CTGATTGTCAAG-ATTTCGGACTCGCTGAGCGTTC-CTCGCGTCTCCGTAGTATGCCATGGTTCAAGGGTTGGAGCCGTGAGGGCAAAGCTGGTGTTATCAAGGGGAAGACCCTGCTCGACGCCATCGACG--------------------------------------------------------------------------------------------------------------------------------------------------------------------------------------------------------------------------------------------------------------------------------------------------------------------------------------------------------------------------------------------------------------------------------------------

;


END;


BEGIN TAXA;
	TITLE Taxa2;
	DIMENSIONS NTAX=108;
	TAXLABELS
		Hydnum_pallidomarginatum_MHKMU_LP_Tang_3453_CHINA Hydnum_subtilior_Cif3425_MEXICO Hydnum_subtilior_TENN_073034_USA_TYPE Hydnum_pallidomarginatum_SFC20180705_81_REPUBLIC_OF_KOREA x_15_CHINA Hydnum_fibrillosum_9543TJB_COSTA_RICA_TYPE Hydnum_quebecense_49JD_USA Hydnum_umbilicatum_CORT_012241_USA_TYPE Hydnum_oregonense_RLP12318D_USA Hydnum_subconnatum_RAS235_USA_TYPE Hydnum_subconnatum_RAS169_USA Hydnum_cuspidatum_RAS246_USA_TYPE Hydnum_crassipedum_FJAU66572 Hydnum_crassipedum_FJAU66573 Hydnum_albomarginatum_FJAU66574 Hydnum_albomarginatum_FJAU66575 Hydnum_roseotangerinum_MHKMU_LP_Tang_3458_CHINA_TYPE Hydnum_roseotangerinum_MHKMU_LP_Tang_3458_1_CHINA Hydnum_canadense_RAS100_USA Hydnum_persicinum_44LL_BELIZE_TYPE Hydnum_persicinum_MES_3199_BELIZE Hydnum_mulsicolor_RAS023_USA Hydnum_magnorufescens_161209_SLOVENIA Hydnum_sp_2_BF2016_HKAS92340_CHINA Hydnum_crocidens_PERTH08095981_AUSTRALIA Hydnum_atlanticum_AJ1732_CANADA_TYPE Hydnum_ferruginescens_MH16005_USA_TYPE Hydnum_ferruginescens_RAS229_USA Hydnum_paucispinum_NIBRFG0000507153_VIETNAM Hydnum_aerostatisporum_MR00311_USA Hydnum_flosculum_Cui_22857_CHINA Hydnum_repandum_HKAS93253_GERMANY Hydnum_vagabundum_10782TJB_USA Hydnum_flosculum_Cui_23131_CHINA x_24 x_25 x_26 x_28 Hydnum_alboaurantiacum_RAS186_USA_TYPE Hydnum_aurantiascens_MES_3176_BELIZE Hydnum_aurantiascens_14LL_BELIZE_TYPE Hydnum_pinicola_SFC20180928_18_SOUTH_KOREA Hydnum_pinicola_TUMH_64004_JAPAN_TYPE Hydnum_pinicola_TUMH_64003_JAPAN Hydnum_pinicola_TUMH_64002_JAPAN scg1127 scg1124 scg1128 Hydnum_orientalbidum_FJAU66570 Hydnum_orientalbidum_FJAU66571 Hydnum_sp_16_BF2016_HKAS92349_CHINA Hydnum_sp_16_BF2016_HKAS92350_CHINA Hydnum_albidum_10640TJB_USA_EPITYPE Hydnum_orientalbidum_TUMH_62998_JAPAN_TYPE Hydnum_orientalbidum_TUMH64068_JAPAN Hydnum_orientalbidum_SFC20150902_97_SOUTH_KOREA Hydnum_sp_15_BF2016_HKAS93259_CHINA Hydnum_sp_19_BF2016_PERTH08093865_AUSTRALIA Hydnum_sp_18_BF2016_GD1589_AUSTRALIA Hydnum_sp_18_BF2016_GD1590_AUSTRALIA Hydnum_sp_17_BF2016_GD1588_AUSTRALIA Hydnum_sp_17_BF2016_PDD93275_NEWZEALAND Hydnum_paucispinum_NIBRFG0000508573_REPUBLIC_OF_KOREA x_16_FRANCE x_17_FRANCE Hydnum_flosculum_Cui_23128_CHINA_TYPE Hydnum_bifurcatum_FJAU66562 Hydnum_bifurcatum_FJAU66563 Hydnum_roseoalbum_MHKMU_WH_Zhang_606_CHINA_TYPE Hydnum_roseoalbum_MHKMU_WH_Zhang_606_1_CHINA Hydnum_alboluteum_TUMH_63992_JAPAN Hydnum_tomaense_TUMH_64086_JAPAN_TYPE Hydnum_tomaense_TUMH_64085_JAPAN Hydnum_subalpinum_TUMH_64630_JAPAN Hydnum_albopallidum_TUMH_63997_JAPAN_TYPE Hydnum_albopallidum_TUMH_63999_JAPAN Hydnum_tottoriense_TUMH_64091_JAPAN_TYPE Hydnum_tottoriense_TUMH_64092_JAPAN Hydnum_minospororufescens_TUMH_64041_JAPAN_TYPE Hydnum_minospororufescens_TUMH_64039_JAPAN Hydnum_subberkeleyanum_TUMH_64075_JAPAN_TYPE Hydnum_subberkeleyanum_TUMH_64081_JAPAN Hydnum_itachiharitake_TUMH_64032_JAPAN Hydnum_itachiharitake_TUMH_64033_JAPAN_TYPE Hydnum_elatum_HKAS92352_SINGAPORE Hydnum_elatum_FRI62309_MALAYSIA Hydnum_albomagnum_131LL_DOMINICAN_REPUBLIC Hydnum_cremeoalbum_HKAS92345_CHINA Hydnum_sphaericum_Wei_10300_CHINA Hydnum_sphaericum_IFP_019470_CHINA_TYPE Hydnum_sphaericum_IFP_019471_CHINA Hydnum_flavosquamosum_MHKMU_LP_Tang_3454_CHINA_TYPE Hydnum_pallidomarginatum_IFP_019468_CHINA_TYPE Hydnum_jussii_IFP_019485_CHINA Hydnum_jussii_IFP_019486_CHINA Hydnum_pallidocroceum_IFP_019466_CHINA_TYPE Hydnum_pallidocroceum_IFP_019467_CHINA Hydnum_ventricosum_IFP_019478_CHINA_TYPE Hydnum_ventricosum_IFP_019479_CHINA Hydnum_melitosarx_voucher_GDGM84518_CHINA Hydnum_microcarpum_voucher_GDGM87902_CHINA Hydnum_sinorepandnum_voucher_GDGM82416_CHINA Hydnum_sinorepandnum_voucher_GDGM82382_CHINA Hydnum_longibasidium_IFP_019462_CHINA_TYPE Hydnum_longibasidium_IFP_019463_CHINA Hydnum_flavidocanum_IFP_019460_CHINA_TYPE Hydnum_flavidocanum_IFP_019461_CHINA x_8_AUSTRALIA 
	;

END;


BEGIN TREES;
	Title 'Trees from "0.003553.nex.con.tre"';
	LINK Taxa = Taxa2;
	TRANSLATE
[0] 		1 Hydnum_pallidomarginatum_MHKMU_LP_Tang_3453_CHINA,
[1] 		2 Hydnum_subtilior_Cif3425_MEXICO,
[2] 		3 Hydnum_subtilior_TENN_073034_USA_TYPE,
[3] 		4 Hydnum_pallidomarginatum_SFC20180705_81_REPUBLIC_OF_KOREA,
[4] 		5 x_15_CHINA,
[5] 		6 Hydnum_fibrillosum_9543TJB_COSTA_RICA_TYPE,
[6] 		7 Hydnum_quebecense_49JD_USA,
[7] 		8 Hydnum_umbilicatum_CORT_012241_USA_TYPE,
[8] 		9 Hydnum_oregonense_RLP12318D_USA,
[9] 		10 Hydnum_subconnatum_RAS235_USA_TYPE,
[10] 		11 Hydnum_subconnatum_RAS169_USA,
[11] 		12 Hydnum_cuspidatum_RAS246_USA_TYPE,
[12] 		13 Hydnum_crassipedum_FJAU66572,
[13] 		14 Hydnum_crassipedum_FJAU66573,
[14] 		15 Hydnum_albomarginatum_FJAU66574,
[15] 		16 Hydnum_albomarginatum_FJAU66575,
[16] 		17 Hydnum_roseotangerinum_MHKMU_LP_Tang_3458_CHINA_TYPE,
[17] 		18 Hydnum_roseotangerinum_MHKMU_LP_Tang_3458_1_CHINA,
[18] 		19 Hydnum_canadense_RAS100_USA,
[19] 		20 Hydnum_persicinum_44LL_BELIZE_TYPE,
[20] 		21 Hydnum_persicinum_MES_3199_BELIZE,
[21] 		22 Hydnum_mulsicolor_RAS023_USA,
[22] 		23 Hydnum_magnorufescens_161209_SLOVENIA,
[23] 		24 Hydnum_sp_2_BF2016_HKAS92340_CHINA,
[24] 		25 Hydnum_crocidens_PERTH08095981_AUSTRALIA,
[25] 		26 Hydnum_atlanticum_AJ1732_CANADA_TYPE,
[26] 		27 Hydnum_ferruginescens_MH16005_USA_TYPE,
[27] 		28 Hydnum_ferruginescens_RAS229_USA,
[28] 		29 Hydnum_paucispinum_NIBRFG0000507153_VIETNAM,
[29] 		30 Hydnum_aerostatisporum_MR00311_USA,
[30] 		31 Hydnum_flosculum_Cui_22857_CHINA,
[31] 		32 Hydnum_repandum_HKAS93253_GERMANY,
[32] 		33 Hydnum_vagabundum_10782TJB_USA,
[33] 		34 Hydnum_flosculum_Cui_23131_CHINA,
[34] 		35 x_24,
[35] 		36 x_25,
[36] 		37 x_26,
[37] 		38 x_28,
[38] 		39 Hydnum_alboaurantiacum_RAS186_USA_TYPE,
[39] 		40 Hydnum_aurantiascens_MES_3176_BELIZE,
[40] 		41 Hydnum_aurantiascens_14LL_BELIZE_TYPE,
[41] 		42 Hydnum_pinicola_SFC20180928_18_SOUTH_KOREA,
[42] 		43 Hydnum_pinicola_TUMH_64004_JAPAN_TYPE,
[43] 		44 Hydnum_pinicola_TUMH_64003_JAPAN,
[44] 		45 Hydnum_pinicola_TUMH_64002_JAPAN,
[45] 		46 scg1127,
[46] 		47 scg1124,
[47] 		48 scg1128,
[48] 		49 Hydnum_orientalbidum_FJAU66570,
[49] 		50 Hydnum_orientalbidum_FJAU66571,
[50] 		51 Hydnum_sp_16_BF2016_HKAS92349_CHINA,
[51] 		52 Hydnum_sp_16_BF2016_HKAS92350_CHINA,
[52] 		53 Hydnum_albidum_10640TJB_USA_EPITYPE,
[53] 		54 Hydnum_orientalbidum_TUMH_62998_JAPAN_TYPE,
[54] 		55 Hydnum_orientalbidum_TUMH64068_JAPAN,
[55] 		56 Hydnum_orientalbidum_SFC20150902_97_SOUTH_KOREA,
[56] 		57 Hydnum_sp_15_BF2016_HKAS93259_CHINA,
[57] 		58 Hydnum_sp_19_BF2016_PERTH08093865_AUSTRALIA,
[58] 		59 Hydnum_sp_18_BF2016_GD1589_AUSTRALIA,
[59] 		60 Hydnum_sp_18_BF2016_GD1590_AUSTRALIA,
[60] 		61 Hydnum_sp_17_BF2016_GD1588_AUSTRALIA,
[61] 		62 Hydnum_sp_17_BF2016_PDD93275_NEWZEALAND,
[62] 		63 Hydnum_paucispinum_NIBRFG0000508573_REPUBLIC_OF_KOREA,
[63] 		64 x_16_FRANCE,
[64] 		65 x_17_FRANCE,
[65] 		66 Hydnum_flosculum_Cui_23128_CHINA_TYPE,
[66] 		67 Hydnum_bifurcatum_FJAU66562,
[67] 		68 Hydnum_bifurcatum_FJAU66563,
[68] 		69 Hydnum_roseoalbum_MHKMU_WH_Zhang_606_CHINA_TYPE,
[69] 		70 Hydnum_roseoalbum_MHKMU_WH_Zhang_606_1_CHINA,
[70] 		71 Hydnum_alboluteum_TUMH_63992_JAPAN,
[71] 		72 Hydnum_tomaense_TUMH_64086_JAPAN_TYPE,
[72] 		73 Hydnum_tomaense_TUMH_64085_JAPAN,
[73] 		74 Hydnum_subalpinum_TUMH_64630_JAPAN,
[74] 		75 Hydnum_albopallidum_TUMH_63997_JAPAN_TYPE,
[75] 		76 Hydnum_albopallidum_TUMH_63999_JAPAN,
[76] 		77 Hydnum_tottoriense_TUMH_64091_JAPAN_TYPE,
[77] 		78 Hydnum_tottoriense_TUMH_64092_JAPAN,
[78] 		79 Hydnum_minospororufescens_TUMH_64041_JAPAN_TYPE,
[79] 		80 Hydnum_minospororufescens_TUMH_64039_JAPAN,
[80] 		81 Hydnum_subberkeleyanum_TUMH_64075_JAPAN_TYPE,
[81] 		82 Hydnum_subberkeleyanum_TUMH_64081_JAPAN,
[82] 		83 Hydnum_itachiharitake_TUMH_64032_JAPAN,
[83] 		84 Hydnum_itachiharitake_TUMH_64033_JAPAN_TYPE,
[84] 		85 Hydnum_elatum_HKAS92352_SINGAPORE,
[85] 		86 Hydnum_elatum_FRI62309_MALAYSIA,
[86] 		87 Hydnum_albomagnum_131LL_DOMINICAN_REPUBLIC,
[87] 		88 Hydnum_cremeoalbum_HKAS92345_CHINA,
[88] 		89 Hydnum_sphaericum_Wei_10300_CHINA,
[89] 		90 Hydnum_sphaericum_IFP_019470_CHINA_TYPE,
[90] 		91 Hydnum_sphaericum_IFP_019471_CHINA,
[91] 		92 Hydnum_flavosquamosum_MHKMU_LP_Tang_3454_CHINA_TYPE,
[92] 		93 Hydnum_pallidomarginatum_IFP_019468_CHINA_TYPE,
[93] 		94 Hydnum_jussii_IFP_019485_CHINA,
[94] 		95 Hydnum_jussii_IFP_019486_CHINA,
[95] 		96 Hydnum_pallidocroceum_IFP_019466_CHINA_TYPE,
[96] 		97 Hydnum_pallidocroceum_IFP_019467_CHINA,
[97] 		98 Hydnum_ventricosum_IFP_019478_CHINA_TYPE,
[98] 		99 Hydnum_ventricosum_IFP_019479_CHINA,
[99] 		100 Hydnum_melitosarx_voucher_GDGM84518_CHINA,
[100] 		101 Hydnum_microcarpum_voucher_GDGM87902_CHINA,
[101] 		102 Hydnum_sinorepandnum_voucher_GDGM82416_CHINA,
[102] 		103 Hydnum_sinorepandnum_voucher_GDGM82382_CHINA,
[103] 		104 Hydnum_longibasidium_IFP_019462_CHINA_TYPE,
[104] 		105 Hydnum_longibasidium_IFP_019463_CHINA,
[105] 		106 Hydnum_flavidocanum_IFP_019460_CHINA_TYPE,
[106] 		107 Hydnum_flavidocanum_IFP_019461_CHINA,
[107] 		108 x_8_AUSTRALIA;
	TREE con_50_majrule = (1:0.002100346,((2:0.003488433,3:0.001476866):0.01471017,(((((5:0.01777491,(94:0.001285431,95:0.00128875,(96:0.001296347,97:0.001277254):0.003055097):0.003797428):0.00672908,(27:0.002469289,28:0.002246793):0.01795505):0.004890207,23:0.0209924):0.008022405,(((((6:0.01714379,8:0.005607119,12:0.01099459):0.003355239,(7:0.009959804,9:0.0128729):0.002209056,(10:0.001013341,11:0.0009004995):0.009829426):0.006301776,26:0.006559796):0.004768598,29:0.01500594):0.007541958,(((13:0.001016952,14:0.001025152,15:0.00233946,16:0.001060347,82:0.003607073):0.003028942,(17:0.0008130826,18:0.0007940154):0.00178169):0.003004331,81:0.00289063,(98:0.001281491,99:0.001295285):0.009679648):0.01286131,((19:0.01236316,24:0.00962083):0.003791889,((20:0.0009594747,21:0.001036672):0.01449943,22:0.0121458):0.006335684):0.008411815,25:0.02939975,30:0.02537777,(79:0.001173956,80:0.001252585):0.01061067,((83:0.002797614,84:0.001173534):0.004630504,(104:0.001298269,105:0.001277129):0.003083473):0.01549079,100:0.01614881):0.008071741):0.00759732,((((((31:0.002615641,(34:0.005833188,66:0.01993599):0.003802355):0.01600996,(89:0.001264626,90:0.001288167,91:0.001283487):0.003372638):0.008003433,((32:0.00161688,(64:0.01652343,65:0.01246901):0.009475864):0.007765714,(102:0.001298091,103:0.004733747):0.008416646):0.00408192):0.005007796,33:0.01687486,74:0.0165978):0.008332805,((((35:0.004830266,36:0.001492985):0.01727347,101:0.002490542):0.01009854,(((37:0.007456709,38:0.01142637):0.009906893,71:0.003648681):0.0105621,39:0.01338192):0.004229981):0.00874276,(40:0.0009722695,41:0.001112639):0.03344398,((58:0.01692721,(61:0.002414925,62:0.006054156,108:0.003454876):0.008549631):0.005139555,(59:0.001165774,60:0.001176563):0.006670356):0.04571159):0.00600853):0.004364887,(((42:0.00100933,43:0.001178875,44:0.001165414,45:0.002852912,((46:0.003902549,47:0.00591523):0.01158573,48:0.004374626):0.008761693):0.01177211,(87:0.004987986,88:0.02120583):0.01415458):0.02735608,((((49:0.001014609,50:0.001014156,51:0.001154401,52:0.001145423,(54:0.001145892,55:0.001172099,56:0.0009760504):0.004821717):0.006766025,53:0.007672449):0.01559336,57:0.02736087):0.0214909,(63:0.04233802,(106:0.001261881,107:0.001243077):0.0119074):0.01213475):0.006773144,((67:0.0009066512,68:0.0009381711,72:0.001165117,73:0.001172329):0.007184126,(69:0.000802716,70:0.0008017386):0.01445914):0.02832784,(85:0.002866468,86:0.01618007):0.06688437):0.01261721):0.01060736):0.01260549,(75:0.001154207,76:0.001210402):0.002492266):0.01118555,(4:0.001068679,(77:0.001241886,78:0.002942289):0.004589082,92:0.00339538,93:0.001306796):0.002733606);

END;


BEGIN ASSUMPTIONS;
	TYPESET * UNTITLED   =  unord:  1 -  735;

END;

BEGIN NOTES;

	TAXABITS   TAXA = Taxa NAME = newlyAddedTaxon on =  1 -  108;

END;

BEGIN CODONS;
	CODESET * UNTITLED   =  universal:  1 -  735;


END;

BEGIN MESQUITECHARMODELS;
	ProbModelSet * UNTITLED   =  'Jukes-Cantor':  1 -  735;
END;

BEGIN TREES;
	Title Imported_trees;
	LINK Taxa = Taxa;
	TRANSLATE
[0] 		1 'Hydnum_pallidomarginatum_MHKMU_LP_Tang_3453_CHINA',
[1] 		2 'Hydnum_subtilior_Cif3425_MEXICO',
[2] 		3 'Hydnum_subtilior_TENN_073034_USA_TYPE',
[3] 		4 'Hydnum_pallidomarginatum_SFC20180705_81_REPUBLIC_OF_KOREA',
[4] 		5 'x_15_CHINA',
[5] 		6 'Hydnum_fibrillosum_9543TJB_COSTA_RICA_TYPE',
[6] 		7 'Hydnum_quebecense_49JD_USA',
[7] 		8 'Hydnum_umbilicatum_CORT_012241_USA_TYPE',
[8] 		9 'Hydnum_oregonense_RLP12318D_USA',
[9] 		10 'Hydnum_subconnatum_RAS235_USA_TYPE',
[10] 		11 'Hydnum_subconnatum_RAS169_USA',
[11] 		12 'Hydnum_cuspidatum_RAS246_USA_TYPE',
[12] 		13 'Hydnum_crassipedum_FJAU66572',
[13] 		14 'Hydnum_crassipedum_FJAU66573',
[14] 		15 'Hydnum_albomarginatum_FJAU66574',
[15] 		16 'Hydnum_albomarginatum_FJAU66575',
[16] 		17 'Hydnum_roseotangerinum_MHKMU_LP_Tang_3458_CHINA_TYPE',
[17] 		18 'Hydnum_roseotangerinum_MHKMU_LP_Tang_3458_1_CHINA',
[18] 		19 'Hydnum_canadense_RAS100_USA',
[19] 		20 'Hydnum_persicinum_44LL_BELIZE_TYPE',
[20] 		21 'Hydnum_persicinum_MES_3199_BELIZE',
[21] 		22 'Hydnum_mulsicolor_RAS023_USA',
[22] 		23 'Hydnum_magnorufescens_161209_SLOVENIA',
[23] 		24 'Hydnum_sp_2_BF2016_HKAS92340_CHINA',
[24] 		25 'Hydnum_crocidens_PERTH08095981_AUSTRALIA',
[25] 		26 'Hydnum_atlanticum_AJ1732_CANADA_TYPE',
[26] 		27 'Hydnum_ferruginescens_MH16005_USA_TYPE',
[27] 		28 'Hydnum_ferruginescens_RAS229_USA',
[28] 		29 'Hydnum_paucispinum_NIBRFG0000507153_VIETNAM',
[29] 		30 'Hydnum_aerostatisporum_MR00311_USA',
[30] 		31 'Hydnum_flosculum_Cui_22857_CHINA',
[31] 		32 'Hydnum_repandum_HKAS93253_GERMANY',
[32] 		33 'Hydnum_vagabundum_10782TJB_USA',
[33] 		34 'Hydnum_flosculum_Cui_23131_CHINA',
[34] 		35 'x_24',
[35] 		36 'x_25',
[36] 		37 'x_26',
[37] 		38 'x_28',
[38] 		39 'Hydnum_alboaurantiacum_RAS186_USA_TYPE',
[39] 		40 'Hydnum_aurantiascens_MES_3176_BELIZE',
[40] 		41 'Hydnum_aurantiascens_14LL_BELIZE_TYPE',
[41] 		42 'Hydnum_pinicola_SFC20180928_18_SOUTH_KOREA',
[42] 		43 'Hydnum_pinicola_TUMH_64004_JAPAN_TYPE',
[43] 		44 'Hydnum_pinicola_TUMH_64003_JAPAN',
[44] 		45 'Hydnum_pinicola_TUMH_64002_JAPAN',
[45] 		46 scg1127,
[46] 		47 scg1124,
[47] 		48 scg1128,
[48] 		49 'Hydnum_orientalbidum_FJAU66570',
[49] 		50 'Hydnum_orientalbidum_FJAU66571',
[50] 		51 'Hydnum_sp_16_BF2016_HKAS92349_CHINA',
[51] 		52 'Hydnum_sp_16_BF2016_HKAS92350_CHINA',
[52] 		53 'Hydnum_albidum_10640TJB_USA_EPITYPE',
[53] 		54 'Hydnum_orientalbidum_TUMH_62998_JAPAN_TYPE',
[54] 		55 'Hydnum_orientalbidum_TUMH64068_JAPAN',
[55] 		56 'Hydnum_orientalbidum_SFC20150902_97_SOUTH_KOREA',
[56] 		57 'Hydnum_sp_15_BF2016_HKAS93259_CHINA',
[57] 		58 'Hydnum_sp_19_BF2016_PERTH08093865_AUSTRALIA',
[58] 		59 'Hydnum_sp_18_BF2016_GD1589_AUSTRALIA',
[59] 		60 'Hydnum_sp_18_BF2016_GD1590_AUSTRALIA',
[60] 		61 'Hydnum_sp_17_BF2016_GD1588_AUSTRALIA',
[61] 		62 'Hydnum_sp_17_BF2016_PDD93275_NEWZEALAND',
[62] 		63 'Hydnum_paucispinum_NIBRFG0000508573_REPUBLIC_OF_KOREA',
[63] 		64 'x_16_FRANCE',
[64] 		65 'x_17_FRANCE',
[65] 		66 'Hydnum_flosculum_Cui_23128_CHINA_TYPE',
[66] 		67 'Hydnum_bifurcatum_FJAU66562',
[67] 		68 'Hydnum_bifurcatum_FJAU66563',
[68] 		69 'Hydnum_roseoalbum_MHKMU_WH_Zhang_606_CHINA_TYPE',
[69] 		70 'Hydnum_roseoalbum_MHKMU_WH_Zhang_606_1_CHINA',
[70] 		71 'Hydnum_alboluteum_TUMH_63992_JAPAN',
[71] 		72 'Hydnum_tomaense_TUMH_64086_JAPAN_TYPE',
[72] 		73 'Hydnum_tomaense_TUMH_64085_JAPAN',
[73] 		74 'Hydnum_subalpinum_TUMH_64630_JAPAN',
[74] 		75 'Hydnum_albopallidum_TUMH_63997_JAPAN_TYPE',
[75] 		76 'Hydnum_albopallidum_TUMH_63999_JAPAN',
[76] 		77 'Hydnum_tottoriense_TUMH_64091_JAPAN_TYPE',
[77] 		78 'Hydnum_tottoriense_TUMH_64092_JAPAN',
[78] 		79 'Hydnum_minospororufescens_TUMH_64041_JAPAN_TYPE',
[79] 		80 'Hydnum_minospororufescens_TUMH_64039_JAPAN',
[80] 		81 'Hydnum_subberkeleyanum_TUMH_64075_JAPAN_TYPE',
[81] 		82 'Hydnum_subberkeleyanum_TUMH_64081_JAPAN',
[82] 		83 'Hydnum_itachiharitake_TUMH_64032_JAPAN',
[83] 		84 'Hydnum_itachiharitake_TUMH_64033_JAPAN_TYPE',
[84] 		85 'Hydnum_elatum_HKAS92352_SINGAPORE',
[85] 		86 'Hydnum_elatum_FRI62309_MALAYSIA',
[86] 		87 'Hydnum_albomagnum_131LL_DOMINICAN_REPUBLIC',
[87] 		88 'Hydnum_cremeoalbum_HKAS92345_CHINA',
[88] 		89 'Hydnum_sphaericum_Wei_10300_CHINA',
[89] 		90 'Hydnum_sphaericum_IFP_019470_CHINA_TYPE',
[90] 		91 'Hydnum_sphaericum_IFP_019471_CHINA',
[91] 		92 'Hydnum_flavosquamosum_MHKMU_LP_Tang_3454_CHINA_TYPE',
[92] 		93 'Hydnum_pallidomarginatum_IFP_019468_CHINA_TYPE',
[93] 		94 'Hydnum_jussii_IFP_019485_CHINA',
[94] 		95 'Hydnum_jussii_IFP_019486_CHINA',
[95] 		96 'Hydnum_pallidocroceum_IFP_019466_CHINA_TYPE',
[96] 		97 'Hydnum_pallidocroceum_IFP_019467_CHINA',
[97] 		98 'Hydnum_ventricosum_IFP_019478_CHINA_TYPE',
[98] 		99 'Hydnum_ventricosum_IFP_019479_CHINA',
[99] 		100 'Hydnum_melitosarx_voucher_GDGM84518_CHINA',
[100] 		101 'Hydnum_microcarpum_voucher_GDGM87902_CHINA',
[101] 		102 'Hydnum_sinorepandnum_voucher_GDGM82416_CHINA',
[102] 		103 'Hydnum_sinorepandnum_voucher_GDGM82382_CHINA',
[103] 		104 'Hydnum_longibasidium_IFP_019462_CHINA_TYPE',
[104] 		105 'Hydnum_longibasidium_IFP_019463_CHINA',
[105] 		106 'Hydnum_flavidocanum_IFP_019460_CHINA_TYPE',
[106] 		107 'Hydnum_flavidocanum_IFP_019461_CHINA',
[107] 		108 'x_8_AUSTRALIA';
	TREE Imported_tree_1 = 0;

END;


Begin MESQUITE;
		MESQUITESCRIPTVERSION 2;
		TITLE AUTO;
		tell ProjectCoordinator;
		timeSaved 1763047094361;
		getEmployee #mesquite.minimal.ManageTaxa.ManageTaxa;
		tell It;
			setID 0 2051102891548478011;
			setID 1 8297840922752974498;
		endTell;
		getEmployee #mesquite.charMatrices.ManageCharacters.ManageCharacters;
		tell It;
			setID 0 3407138459616654336;
			mqVersion 304;
			checksumv 0 3 2217002574 null  getNumChars 735 numChars 735 getNumTaxa 108 numTaxa 108   short true   bits 2305843009213693967   states 15   sumSquaresStatesOnly 1178523.0 sumSquares -4.334984857321744E20 longCompressibleToShort false usingShortMatrix true   NumFiles 1 NumMatrices 1;
			mqVersion;
		endTell;
		getWindow;
		tell It;
			suppress;
			setResourcesState false false 267;
			setPopoutState 300;
			setExplanationSize 0;
			setAnnotationSize 0;
			setFontIncAnnot 0;
			setFontIncExp 0;
			setSize 700 472;
			setLocation 518 300;
			setFont SanSerif;
			setFontSize 10;
			getToolPalette;
			tell It;
			endTell;
			desuppress;
		endTell;
		getEmployee  #mesquite.charMatrices.BasicDataWindowCoord.BasicDataWindowCoord;
		tell It;
			showDataWindow #3407138459616654336 #mesquite.charMatrices.BasicDataWindowMaker.BasicDataWindowMaker;
			tell It;
				getWindow;
				tell It;
					setExplanationSize 30;
					setAnnotationSize 20;
					setFontIncAnnot 0;
					setFontIncExp 0;
					setSize 433 400;
					setLocation 518 300;
					setFont SanSerif;
					setFontSize 10;
					getToolPalette;
					tell It;
					endTell;
					setActive;
					setTool mesquite.charMatrices.BasicDataWindowMaker.BasicDataWindow.arrow;
					colorCells  #mesquite.charMatrices.ColorByState.ColorByState;
				tell It;
					setStateLimit 9;
					toggleUniformMaximum on;
				endTell;
					colorRowNames  #mesquite.charMatrices.TaxonGroupColor.TaxonGroupColor;
					colorColumnNames  #mesquite.charMatrices.CharGroupColor.CharGroupColor;
					colorText  #mesquite.charMatrices.NoColor.NoColor;
					setBackground White;
					toggleShowNames on;
					toggleShowTaxonNames on;
					toggleTight off;
					toggleThinRows off;
					toggleShowChanges off;
					toggleSeparateLines off;
					toggleShowStates on;
					toggleAutoWCharNames off;
					toggleAutoTaxonNames off;
					toggleShowDefaultCharNames off;
					toggleConstrainCW on;
					toggleBirdsEye off;
					toggleShowPaleGrid off;
					toggleShowPaleCellColors off;
					toggleShowPaleExcluded off;
					togglePaleInapplicable on;
					toggleShowBoldCellText off;
					toggleAllowAutosize off;
					toggleColorsPanel off;
					toggleLinkedScrolling on;
					toggleScrollLinkedTables off;
				endTell;
				showWindow;
				getWindow;
				tell It;
					forceAutosize;
				endTell;
				getEmployee #mesquite.charMatrices.ColorCells.ColorCells;
				tell It;
					setColor Red;
					removeColor off;
				endTell;
				getEmployee #mesquite.categ.StateNamesStrip.StateNamesStrip;
				tell It;
					showStrip off;
				endTell;
				getEmployee #mesquite.charMatrices.AnnotPanel.AnnotPanel;
				tell It;
					togglePanel off;
				endTell;
				getEmployee #mesquite.charMatrices.CharReferenceStrip.CharReferenceStrip;
				tell It;
					showStrip off;
				endTell;
				getEmployee #mesquite.charMatrices.QuickKeySelector.QuickKeySelector;
				tell It;
					autotabOff;
				endTell;
				getEmployee #mesquite.charMatrices.SelSummaryStrip.SelSummaryStrip;
				tell It;
					showStrip off;
				endTell;
				getEmployee #mesquite.align.AlignToDropped.AlignToDropped;
				tell It;
					gapCosts 8 3 2 2;
					subCosts  10 5 10 10 10 5 5 10 10 10 5 10;
				endTell;
				getEmployee #mesquite.molec.ColorByAA.ColorByAA;
				tell It;
					emphasizeDegeneracy off;
				endTell;
				getEmployee #mesquite.molec.SequenceInfoEditor.SequenceInfoEditor;
				tell It;
					panelOpen false;
				endTell;
			endTell;
		endTell;
		endTell;
end;
