# Supplementary material for: Multi-gene phylogeny and taxonomy of Hydnum (Hydnaceae, Cantharellales) including a global phylogeny of ITS sequences for the genus
Source: IMA Fungus. 2026 Feb 3;17:e172544. doi: 10.3897/imafungus.17.172544 (PMC12892097; doi:10.3897/imafungus.17.172544)
Supplement: Supplementary material 9 — Supplementary information 9 [file imafungus-17-e172544-s009.nex]

#NEXUS
[written Wed Nov 12 17:07:25 CST 2025 by Mesquite  version 3.04 (build 725) at LAPTOP-PL9TMSCI/192.168.1.248]

BEGIN TAXA;
	TITLE Taxa;
	DIMENSIONS NTAX=1295;
	TAXLABELS
		KM594880_Uncultured_fungus_AC157 KM594877_Uncultured_fungus PP414175_Hydnum_sp KM594876_Uncultured_fungus KR135345_Hydnum_sp KM594888_Uncultured_fungus_AC175 ON383439_Hydnum_sp PP414164_Hydnum_sp KC152123_Hydnum_sp MH379862_Hydnum_albidum NR_164025_Hydnum_albidum OQ235287_Hydnum_albidum MH379950_Hydnum_albidum PP414159_Hydnum_albidum OP749298_Hydnum_albidum MH379938_Hydnum_albidum PQ046188_Hydnum_albidum OQ235283_Hydnum_albidum ON383450_Hydnum_albidum PQ256340_Hydnum_albidum OQ235286_Hydnum_albidum MH379883_Hydnum_albidum MH379920_Hydnum_albidum MH379921_Hydnum_albidum OQ235285_Hydnum_albidum MH379877_Hydnum_albidum OM809260_Hydnum_albidum MH379935_Hydnum_albidum OQ235288_Hydnum_albidum OQ235284_Hydnum_albidum OR471201_Hydnum_albidum MH379884_Hydnum_albidum OP643130_Hydnum_albidum MH379873_Hydnum_albidum PP414161_Hydnum_albidum PP414162_Hydnum_albidum MH379941_Hydnum_albidum OR464388_Hydnum_albidum OR464394_Hydnum_albidum MH379923_Hydnum_albidum PP414160_Hydnum_albidum PV329857_Hydnum_orientalbidum LC578778_Hydnum_albidum LC621847_Hydnum_orientalbidum LC621860_Hydnum_orientalbidum LC621848_Hydnum_orientalbidum LC621859_Hydnum_orientalbidum LC377873_Hydnum_albidum LC377872_Hydnum_albidum LC621856_Hydnum_orientalbidum LC621851_Hydnum_orientalbidum LC377871_Hydnum_albidum PV329858_Hydnum_orientalbidum LC377874_Hydnum_albidum LC377877_Hydnum_albidum LC621850_Hydnum_orientalbidum LC578779_Hydnum_albidum LC578777_Hydnum_albidum OR211381_Hydnum_orientalbidum LC621861_Hydnum_orientalbidum LC621855_Hydnum_orientalbidum PQ505059_Hydnum_orientalbidum LC621849_Hydnum_orientalbidum LC621858_Hydnum_orientalbidum OR211376_Hydnum_orientalbidum LC578780_Hydnum_albidum LC621854_Hydnum_orientalbidum LC377876_Hydnum_albidum LC621857_Hydnum_orientalbidum LC621852_Hydnum_orientalbidum LC621862_Hydnum_orientalbidum OR947111_Hydnum_orientalbidum OR211377_Hydnum_orientalbidum OR211375_Hydnum_orientalbidum KU612610_Hydnum_sp MZ221555_Hydnum_repandum MZ622031_Hydnum_albidum OR947108_Hydnum_orientalbidum PP455007_Hydnum_albidum MZ310495_Hydnum_repandum LC621846_Hydnum_orientalbidum LC667091_Hydnum_sp LC621845_Hydnum_orientalbidum LC377875_Hydnum_albidum LC578782_Hydnum_albidum LC621853_Hydnum_orientalbidum OQ656787_Hydnum_orientalbidum OQ656789_Hydnum_orientalbidum OQ656788_Hydnum_orientalbidum LC578781_Hydnum_albidum LC377870_Hydnum_albidum KU612609_Hydnum_sp Sistotrema_muscicola_taxon_154757_FINLAND Sistotrema_muscicola_KHL_11721_FINLAND DQ218305_Hydnum_albomagnum NR_164031_Hydnum_albomagnum MH379943_Hydnum_albomagnum MH910591_Hydnum_albomagnum MH379908_Hydnum_albomagnum PP414163_Hydnum_albomagnum AB906674_Hydnum_cremeoalbum MW980551_Hydnum_albomagnum OQ656784_Hydnum_cremeoalbum KU612619_Hydnum_sp NR_176684_Hydnum_cremeoalbum LC621822_Hydnum_cremeoalbum ON907782_Hydnum_cremeoalbum LC377880_Hydnum_albomagnum LC377878_Hydnum_albomagnum LC621819_Hydnum_cremeoalbum OR947126_Hydnum_cremeoalbum LC621824_Hydnum_cremeoalbum LC621818_Hydnum_cremeoalbum LC377879_Hydnum_albomagnum LC621823_Hydnum_cremeoalbum LC621826_Hydnum_cremeoalbum KY407532_Hydnum_sp OR947110_Hydnum_cremeoalbum AB906677_Hydnum_cremeoalbum LC621821_Hydnum_cremeoalbum AB906678_Hydnum_cremeoalbum AB906680_Hydnum_cremeoalbum AB906679_Hydnum_cremeoalbum LC621820_Hydnum_cremeoalbum LC621825_Hydnum_cremeoalbum MW980550_Hydnum_albomagnum KU612618_Hydnum_sp LC667090_Hydnum_albomagnum KU612615_Hydnum_sp KU612617_Hydnum_sp PQ505048_Hydnum_sp PQ505050_Hydnum_sp OR947109_Hydnum_pinicola KU612616_Hydnum_sp PQ505047_Hydnum_sp PQ505049_Hydnum_sp OR947119_Hydnum_pinicola LC621810_Hydnum_pinicola LC621811_Hydnum_pinicola OR211373_Hydnum_pinicola NR_176697_Hydnum_pinicola LC621813_Hydnum_pinicola OR211382_Hydnum_pinicola OR211383_Hydnum_pinicola LC621812_Hydnum_pinicola ON502618_Hydnum_reginae AY817135_Hydnum_albidum OR824947_Hydnum_sp AJ534974_Hydnum_albidum OR824946_Hydnum_sp OR824944_Hydnum_sp OR824945_Hydnum_sp AJ534975_Hydnum_albidum OR824949_Hydnum_sp NR_184980_Hydnum_reginae OR912055_Hydnum_sp OR824948_Hydnum_sp OR912054_Hydnum_sp KU612597_Hydnum_sp MW980560_Hydnum_flavidocanum MW980559_Hydnum_flavidocanum NR_175727_Hydnum_flavidocanum PV329845_Hydnum_bifurcatum OM341394_Hydnum_sp PV329846_Hydnum_bifurcatum OM341393_Hydnum_sp PQ287669_Hydnum_sp PQ287670_Hydnum_sp MW374217_Hydnum_sp OR722667_Hydnum_treui OR722668_Hydnum_treui LC621884_Hydnum_tomaense NR_176701_Hydnum_tomaense LC621885_Hydnum_tomaense LC621886_Hydnum_tomaense ON907793_Hydnum_treui NR_177463_Hydnum_zongolicense KC152121_Hydnum_zongolicense AB906675_Hydnum_minum ON907789_Hydnum_minum LC621840_Hydnum_minum ON907787_Hydnum_minum LC377881_Hydnum_minum ON907783_Hydnum_minum LC621841_Hydnum_minum LC621842_Hydnum_minum ON907788_Hydnum_minum ON907786_Hydnum_minum AB906676_Hydnum_minum ON907784_Hydnum_minum NR_178090_Hydnum_minum OQ656786_Hydnum_minum OQ656785_Hydnum_minum MW980558_Hydnum_minum KY407533_Hydnum_sp MW980557_Hydnum_minum PQ287658_Hydnum_minum PQ287659_Hydnum_minum ON907785_Hydnum_minum KU612611_Hydnum_sp KU612613_Hydnum_sp KU612614_Hydnum_sp KU612612_Hydnum_sp KC152122_Hydnum_sp PP413623_Hydnum_alboaurantiacum KU612600_Hydnum_sp MH379955_Hydnum_alboaurantiacum MH379850_Hydnum_alboaurantiacum MH379894_Hydnum_alboaurantiacum OQ235291_Hydnum_alboaurantiacum OQ235292_Hydnum_alboaurantiacum MH379841_Hydnum_alboaurantiacum OQ235293_Hydnum_alboaurantiacum MH379855_Hydnum_alboaurantiacum PP414156_Hydnum_alboaurantiacum OR464371_Hydnum_alboaurantiacum PP516689_Hydnum_alboaurantiacum MH379872_Hydnum_alboaurantiacum MH379904_Hydnum_alboaurantiacum OR464370_Hydnum_alboaurantiacum MH379937_Hydnum_alboaurantiacum MH379864_Hydnum_alboaurantiacum PP850777_Hydnum_alboaurantiacum PP414157_Hydnum_alboaurantiacum PP414158_Hydnum_alboaurantiacum OR947115_Hydnum_microcarpum NR_198673_Hydnum_microcarpum OR947116_Hydnum_microcarpum PQ505069_Hydnum_microcarpum PQ505070_Hydnum_microcarpum HE814148_Hydnum_sp OR947113_Hydnum_sp OQ913761_Hydnum_tenuistipitum JQ991737_Uncultured_Hydnum OQ913760_Hydnum_tenuistipitum OQ913759_Hydnum_tenuistipitum KU612566_Hydnum_sp PQ287668_Hydnum_tenuistipitum KU612569_Hydnum_sp ON794443_Hydnum_sp MW374149_Hydnum_sp MW980577_Hydnum_tenuistipitum MW980576_Hydnum_tenuistipitum NR_175733_Hydnum_tenuistipitum PQ287666_Hydnum_tenuistipitum KU612567_Hydnum_sp KU612572_Hydnum_sp KU612571_Hydnum_sp KU612568_Hydnum_sp KU612570_Hydnum_sp PQ287667_Hydnum_tenuistipitum OR947114_Hydnum_sp OR947112_Hydnum_sp PQ505068_Hydnum_sp PQ505071_Hydnum_sp MW980579_Hydnum_brevispinum MW980578_Hydnum_brevispinum NR_175734_Hydnum_brevispinum KU612573_Hydnum_sp LC621797_Hydnum_alboluteum LC621800_Hydnum_alboluteum NR_176695_Hydnum_alboluteum LC621803_Hydnum_alboluteum LC621804_Hydnum_alboluteum LC621806_Hydnum_alboluteum LC621802_Hydnum_alboluteum LC621801_Hydnum_alboluteum LC621799_Hydnum_alboluteum LC621805_Hydnum_alboluteum LC621798_Hydnum_alboluteum HE611084_Hydnum_vesterholtii AJ547887_Hydnum_versterholtii KX388648_Hydnum_vesterholtii HE611085_Hydnum_vesterholtii NR_119819_Hydnum_vesterholtii HE611087_Hydnum_vesterholtii HE611086_Hydnum_vesterholtii AJ783968_Hydnum_repandum MW376665_Hydnum_ibericum PV501004_Hydnum_ibericum OR912063_Hydnum_vesterholtii KY574324_Uncultured_Hydnum MH379849_Hydnum_subtilior OQ235290_Hydnum_subtilior MH379871_Hydnum_subtilior MH795292_Hydnum_cf_vesterholtii NR_164029_Hydnum_subtilior OR464386_Hydnum_subtilior MH379913_Hydnum_subtilior MH379870_Hydnum_subtilior MH379917_Hydnum_subtilior MH379842_Hydnum_subtilior MH379918_Hydnum_subtilior MH379851_Hydnum_subtilior MH379859_Hydnum_subtilior MH379925_Hydnum_subtilior OM473887_Hydnum_subtilior MH379910_Hydnum_subtilior MH379926_Hydnum_subtilior MH379927_Hydnum_subtilior MH379928_Hydnum_subtilior OP270525_Hydnum_subtilior MH379863_Hydnum_subtilior MH379886_Hydnum_subtilior MH379874_Hydnum_subtilior OM972277_Hydnum_subtilior PP414165_Hydnum_subtilior PP414166_Hydnum_subtilior MH379959_Hydnum_subtilior OQ235289_Hydnum_subtilior OP177900_Hydnum_subtilior PQ287671_Hydnum_sp PQ613468_Hydnum_repandum KU612563_Hydnum_vesterholtii MW554432_Hydnum_aff LC621808_Hydnum_albopallidum OR211374_Hydnum_albopallidum ON907799_Hydnum_cf_subtilior LC621807_Hydnum_albopallidum LC621809_Hydnum_albopallidum NR_176696_Hydnum_albopallidum PQ287673_Hydnum_sp PQ287674_Hydnum_sp KU612562_Hydnum_vesterholtii KU612564_Hydnum_vesterholtii KU612565_Hydnum_vesterholtii LC621899_Hydnum_sp LC621900_Hydnum_sp PP789883_Hydnum_sp KU612561_Hydnum_vesterholtii AJ547879_Hydnum_repandum KU612551_Hydnum_vesterholtii ON907790_Hydnum_pallidomarginatum OR852554_Hydnum_vesterholtii NR_175730_Hydnum_pallidomarginatum OM867707_Hydnum_vesterholtii ON907792_Hydnum_pallidomarginatum OR852543_Hydnum_vesterholtii PQ287661_Hydnum_pallidomarginatum KU612553_Hydnum_vesterholtii ON907791_Hydnum_pallidomarginatum MW980567_Hydnum_pallidomarginatum KU612552_Hydnum_vesterholtii PQ287660_Hydnum_pallidomarginatum MW980566_Hydnum_pallidomarginatum PQ505073_Hydnum_pallidomarginatum KU612556_Hydnum_vesterholtii KU612554_Hydnum_vesterholtii PQ287663_Hydnum_pallidomarginatum PQ287664_Hydnum_pallidomarginatum KU612555_Hydnum_vesterholtii MZ426508_Hydnum_sp LC377893_Hydnum_vesterholtii LC377895_Hydnum_vesterholtii LC621891_Hydnum_tottoriense LC621889_Hydnum_tottoriense NR_176702_Hydnum_tottoriense LC621890_Hydnum_tottoriense LC621888_Hydnum_tottoriense LC621887_Hydnum_tottoriense LC377894_Hydnum_vesterholtii LC377896_Hydnum_vesterholtii PP789891_Hydnum_tottoriense OQ130694_Hydnum_sp OQ130696_Hydnum_sp OQ130695_Hydnum_sp MT163352_Hydnum_vesterholtii KU612558_Hydnum_vesterholtii KU612557_Hydnum_vesterholtii MW980575_Hydnum_flabellatum NR_175732_Hydnum_flabellatum KU612559_Hydnum_vesterholtii OR722666_Hydnum_sp KU612560_Hydnum_vesterholtii PQ287662_Hydnum_pallidomarginatum PQ287672_Hydnum_sp AF347095_Hydnum_repandum PQ418294_Hydnum_sp PV530142_Hydnum_repandum JN649348_Hydnum_repandum GU373488_Hydnum_repandum KX388658_Hydnum_boreorepandum LC621814_Hydnum_boreorepandum LC621815_Hydnum_boreorepandum LC621816_Hydnum_boreorepandum MH169344_Hydnum_sp NR_158488_Hydnum_boreorepandum KU612582_Hydnum_repandum KU612583_Hydnum_repandum KX388657_Hydnum_boreorepandum LC621817_Hydnum_boreorepandum 'AB906681 Hydnum repando-orientale' LC377885_Hydnum_repandum LC377884_Hydnum_repandum 'AB906684 Hydnum repando-orientale' 'LC621864 Hydnum repando-orientale' 'LC717918 Hydnum repando-orientale' 'LC621875 Hydnum repando-orientale' 'LC621874 Hydnum repando-orientale' LC377886_Hydnum_repandum LC377887_Hydnum_repandum 'LC717917 Hydnum repando-orientale' LC377882_Hydnum_repandum LC377888_Hydnum_repandum 'LC621878 Hydnum repando-orientale' 'AB906683 Hydnum repando-orientale' 'LC621877 Hydnum repando-orientale' 'NR 178091 Hydnum repando-orientale' LC377883_Hydnum_repandum 'LC621876 Hydnum repando-orientale' 'LC621863 Hydnum repando-orientale' 'LC621873 Hydnum repando-orientale' 'AB906685 Hydnum repando-orientale' 'AB906682 Hydnum repando-orientale' 'LC621865 Hydnum repando-orientale' 'LC621869 Hydnum repando-orientale' 'LC621868 Hydnum repando-orientale' LC717915_Hydnum_subalpinum 'LC621870 Hydnum repando-orientale' 'LC621871 Hydnum repando-orientale' LC717914_Hydnum_subalpinum 'LC621867 Hydnum repando-orientale' 'LC621866 Hydnum repando-orientale' LC717913_Hydnum_subalpinum 'LC621872 Hydnum repando-orientale' OR947118_Hydnum_cf_subalpinum PQ505072_Hydnum_cf_subalpinum AJ547873_Hydnum_repandum OR912060_Hydnum_repandum OR912071_Hydnum_repandum OR912057_Hydnum_repandum OR912073_Hydnum_repandum JQ063050_Uncultured_Hydnum PQ653072_Hydnum_repandum AJ547875_Hydnum_repandum KC686877_Uncultured_Hydnum KU612581_Hydnum_repandum PP533020_Hydnum_repandum AJ889949_Hydnum_repandum PQ505065_Hydnum_repandum KX388650_Hydnum_repandum OR912072_Hydnum_repandum KX388651_Hydnum_repandum AJ547883_Hydnum_repandum KU612574_Hydnum_repandum AJ889978_Hydnum_repandum KX449416_Hydnum_repandum MF352715_Hydnum_sp KU612576_Hydnum_repandum AJ547876_Hydnum_repandum OR912016_Hydnum_repandum AJ547874_Hydnum_repandum OR912085_Hydnum_repandum KU612579_Hydnum_repandum AJ547888_Hydnum_repandum AJ547886_Hydnum_repandum OR912015_Hydnum_repandum PQ505064_Hydnum_repandum OQ398557_Hydnum_repandum MW691201_Hydnum_repandum AJ547877_Hydnum_repandum KX388654_Hydnum_repandum AJ547878_Hydnum_repandum KX388652_Hydnum_repandum KU612575_Hydnum_repandum KU612580_Hydnum_repandum OQ362282_Hydnum_repandum AY817136_Hydnum_repandum AJ547871_Hydnum_repandum KX388655_Hydnum_repandum KU612578_Hydnum_repandum KU612577_Hydnum_repandum OP207958_Hydnum_repandum KU973849_Hydnum_repandum NR_164553_Hydnum_repandum AJ547881_Hydnum_repandum MW282578_Uncultured_Hydnum OR912093_Hydnum_repandum OR912064_Hydnum_repandum OR912070_Hydnum_repandum GU180269_Uncultured_Hydnum MF954988_Hydnum_washingtonianum MF954990_Hydnum_washingtonianum MG972632_Hydnum_washingtonianum MT955125_Hydnum_washingtonianum MH482744_Hydnum_washingtonianum MF954974_Hydnum_washingtonianum MF954982_Hydnum_washingtonianum PQ358734_Hydnum_washingtonianum OQ987843_Hydnum_washingtonianum MH156048_Hydnum_washingtonianum PQ163502_Hydnum_washingtonianum MF954978_Hydnum_washingtonianum OQ987842_Hydnum_washingtonianum MF954975_Hydnum_washingtonianum MF954960_Hydnum_washingtonianum MF954976_Hydnum_washingtonianum MF954953_Hydnum_washingtonianum MF954971_Hydnum_washingtonianum KX388659_Hydnum_neorepandum OQ235195_Hydnum_washingtonianum PP464352_Hydnum_washingtonianum OQ235183_Hydnum_washingtonianum OQ235198_Hydnum_washingtonianum OQ235187_Hydnum_washingtonianum OQ235184_Hydnum_washingtonianum OQ235202_Hydnum_washingtonianum KX388660_Hydnum_neorepandum OQ235185_Hydnum_washingtonianum OQ235182_Hydnum_washingtonianum OQ235191_Hydnum_washingtonianum OQ235188_Hydnum_washingtonianum OQ235197_Hydnum_washingtonianum OQ235196_Hydnum_washingtonianum PP464455_Hydnum_washingtonianum OQ235179_Hydnum_washingtonianum OQ235192_Hydnum_washingtonianum OQ235194_Hydnum_washingtonianum OQ235190_Hydnum_washingtonianum OM634673_Hydnum_washingtonianum OQ235200_Hydnum_washingtonianum OQ235181_Hydnum_washingtonianum OQ235186_Hydnum_washingtonianum OQ235201_Hydnum_washingtonianum OQ235199_Hydnum_washingtonianum OQ235193_Hydnum_washingtonianum OQ235189_Hydnum_washingtonianum OQ235178_Hydnum_washingtonianum OQ235180_Hydnum_washingtonianum NR_158489_Hydnum_neorepandum OQ235203_Hydnum_washingtonianum OQ235204_Hydnum_washingtonianum MK680156_Hydnum_neorepandum MK281466_Hydnum_repandum OR676986_Hydnum_washingtonianum MH379846_Hydnum_washingtonianum MT560353_Hydnum_repandum KM517239_Hydnum_repandum KU612584_Hydnum_sp KU612586_Hydnum_sp KU612585_Hydnum_sp PQ287665_Hydnum_sphaericum PQ505053_Hydnum_sp PQ505054_Hydnum_sp PQ505052_Hydnum_sp KU612587_Hydnum_sp MZ426682_Hydnum_sp MW980563_Hydnum_sphaericum MW980565_Hydnum_sphaericum NR_175729_Hydnum_sphaericum MW980564_Hydnum_sphaericum MW374196_Hydnum_repandum KU612588_Hydnum_sp KU612589_Hydnum_sp KU612591_Hydnum_sp KU612590_Hydnum_sp ON794291_Hydnum_sp PQ505055_Hydnum_sp PQ505057_Hydnum_sp PQ505056_Hydnum_sp OR912078_Hydnum_repandum KU612592_Hydnum_subalpinum PQ505067_Hydnum_sinorepandum KU612595_Hydnum_subalpinum OR947122_Hydnum_sinorepandum OR947120_Hydnum_sinorepandum KU612594_Hydnum_subalpinum OR947123_Hydnum_sinorepandum OR947124_Hydnum_sinorepandum NR_198675_Hydnum_sinorepandum KU612593_Hydnum_subalpinum KU612596_Hydnum_subalpinum MH379909_Hydnum_vagabundum MT345247_Hydnum_repandum OR464423_Hydnum_vagabundum OR464471_Hydnum_sp PP414167_Hydnum_vagabundum OR464470_Hydnum_sp OR464474_Hydnum_sp OR464475_Hydnum_sp OR464472_Hydnum_sp HM639268_Hydnum_repandum MH379948_Hydnum_vagabundum NR_164028_Hydnum_vagabundum OR471204_Hydnum_vagabundum OR464424_Hydnum_vagabundum OR464473_Hydnum_sp MH379949_Hydnum_vagabundum OQ235205_Hydnum_vagabundum PP413622_Hydnum_vagabundum KU612598_Hydnum_sp PP414170_Hydnum_sp PP414168_Hydnum_sp PP414169_Hydnum_sp KT875012_Hydnum_sp JX093561_Hydnum_repandum MH174258_Hydnum_subolympicum KU612599_Hydnum_sp OQ235206_Hydnum_subolympicum PP910169_Hydnum_subolympicum MF755289_Hydnum_aff MH174259_Hydnum_subolympicum OM634675_Hydnum_subolympicum MH979267_Hydnum_repandum NR_189375_Hydnum_subolympicum PV248499_Hydnum_subolympicum MH379907_Hydnum_subolympicum OR464464_Hydnum_subolympicum OM634676_Hydnum_subolympicum MW582891_Hydnum_subolympicum MF755290_Hydnum_aff OP749327_Hydnum_subolympicum PV248504_Hydnum_subolympicum OP743495_Hydnum_subolympicum MW582873_Hydnum_subolympicum MH379858_Hydnum_subolympicum ON412810_Hydnum_subolympicum MH174257_Hydnum_subolympicum ON129210_Hydnum_subolympicum KM406979_Hydnum_repandum OM634669_Hydnum_subolympicum OR464465_Hydnum_subolympicum MH465093_Hydnum_repandum MH379847_Hydnum_subolympicum OM972485_Hydnum_subolympicum OP743538_Hydnum_subolympicum MH379915_Hydnum_subolympicum OR464384_Hydnum_subolympicum MH379901_Hydnum_subolympicum KX388661_Hydnum_olympicum MF954956_Hydnum_cf_repandum MF954989_Hydnum_cf_repandum MT955126_Hydnum_olympicum MH156053_Hydnum_olympicum MT955159_Hydnum_olympicum MF954986_Hydnum_cf_repandum MT955127_Hydnum_olympicum MH156056_Hydnum_olympicum MH156043_Hydnum_olympicum MH458790_Hydnum_olympicum NR_158490_Hydnum_olympicum MH156204_Hydnum_olympicum MF954950_Hydnum_cf_repandum PQ061139_Hydnum_olympicum PP659828_Hydnum_olympicum PP659829_Hydnum_olympicum OR168863_Hydnum_olympicum PP883503_Hydnum_olympicum PQ111727_Hydnum_olympicum OM906865_Hydnum_olympicum MF954983_Hydnum_cf_repandum AJ547884_Hydnum_rufescens NR_158460_Hydnum_slovenicum AJ547870_Hydnum_sp OP592269_Hydnum_slovenicum AJ547869_Hydnum_sp OR168926_Hydnum_sp KU612627_Hydnum_sp KU612629_Hydnum_sp PP508260_Hydnum_sp KU612628_Hydnum_sp JF960784_Uncultured_Hydnum KU612620_Hydnum_sp PQ505060_Hydnum_sp KU612621_Hydnum_sp PP748916_Hydnum_sp KU612622_Hydnum_sp PP748899_Hydnum_sp KP191966_Hydnum_repandum KU612624_Hydnum_sp KU612623_Hydnum_sp KU612626_Hydnum_sp KU612625_Hydnum_sp OR354970_Hydnum_sp KU612640_Hydnum_sp KU612643_Hydnum_sp KU612641_Hydnum_sp KU612642_Hydnum_sp KY774222_Hydnum_sp KU612546_Hydnum_sp OR236905_Hydnum_jussii MZ754493_Hydnum_jussii MZ157208_Hydnum_jussii MW862406_Hydnum_jussii OR242718_Hydnum_rufescens LC547675_Uncultured_Hydnum MW980553_Hydnum_jussii MW980554_Hydnum_jussii LC574691_Uncultured_Hydnum KX388665_Hydnum_jussii OR912052_Hydnum_jussii OR912043_Hydnum_jussii OR912031_Hydnum_jussii AJ535301_Hydnum_rufescens KU612548_Hydnum_sp DQ367902_Hydnum_repandum OR471200_Hydnum_sp PV009763_Hydnum_jussii NR_158493_Hydnum_jussii KU612547_Hydnum_sp PQ505063_Hydnum_jussii MW980569_Hydnum_pallidocroceum MW980568_Hydnum_pallidocroceum NR_175731_Hydnum_pallidocroceum KX388664_Hydnum_albertense NR_158492_Hydnum_albertense PP383803_Hydnum_sp OK442658_Hydnum_melleopallidum FJ845406_Hydnum_melleopallidum NR_177458_Hydnum_melleopallidum PQ822194_Hydnum_melleopallidum DQ218306_Hydnum_aff_repandum HE611089_Hydnum_rufescens KU973850_Hydnum_rufescens AJ535303_Hydnum_rufescens OR912000_Hydnum_magnorufescens PP533019_Hydnum_sp KX388663_Hydnum_magnorufescens KC293545_Hydnum_magnorufescens AJ535302_Hydnum_rufescens PQ120667_Hydnum_magnorufescens KU612550_Hydnum_magnorufescens MH169348_Hydnum_magnorufescens KU612549_Hydnum_magnorufescens LS448151_uncultured_Hydnum KY630479_Uncultured_Hydnum LS448168_uncultured_Hydnum MH169347_Hydnum_magnorufescens KT875011_Hydnum_aff_rufescens FJ196922_Uncultured_ectomycorrhiza OP297814_Hydnum_cf_ferruginesens OQ780517_Hydnum_cf_ferruginescens PP414171_Hydnum_ferruginescens KX358033_Hydnum_sp MH379905_Hydnum_ferruginescens OR464395_Hydnum_ferruginescens MH379942_Hydnum_ferruginescens NR_164027_Hydnum_ferruginescens JF960785_Uncultured_Hydnum KU612632_Hydnum_crocidens KU612630_Hydnum_crocidens PP748911_Hydnum_sp KU612631_Hydnum_crocidens PP748900_Hydnum_sp PP508257_Hydnum_sp PP748910_Hydnum_sp PV329849_Hydnum_fulvostriatum PV329850_Hydnum_fulvostriatum KU612533_Hydnum_sp PV329853_Hydnum_crassipedum PV329854_Hydnum_crassipedum PQ505058_Hydnum_subberkeleyanum ON794353_Hydnum_rufescens ON907794_Hydnum_ventricosum PQ613349_Hydnum_rufescens KU612532_Hydnum_sp KU612530_Hydnum_sp PQ287676_Hydnum_sp PQ287675_Hydnum_sp ON907797_Hydnum_ventricosum OR211397_Hydnum_ventricosum KU612531_Hydnum_sp MW980562_Hydnum_ventricosum MW980561_Hydnum_ventricosum OR211378_Hydnum_ventricosum NR_175728_Hydnum_ventricosum ON907796_Hydnum_ventricosum LC621879_Hydnum_subberkeleyanum LC377889_Hydnum_rufescens ON907795_Hydnum_ventricosum ON907798_Hydnum_ventricosum LC621883_Hydnum_subberkeleyanum LC621881_Hydnum_subberkeleyanum NR_176700_Hydnum_subberkeleyanum LC621882_Hydnum_subberkeleyanum LC621880_Hydnum_subberkeleyanum PV329855_Hydnum_albomarginatum PV329856_Hydnum_albomarginatum OR468727_Hydnum_repandum OR546346_Hydnum_berkeleyanum ON907800_Hydnum_cf_berkeleyanum KU612522_Hydnum_sp PQ505051_Hydnum_berkeleyanum PQ505046_Hydnum_berkeleyanum MW980552_Hydnum_berkeleyanum KU612529_Hydnum_sp PQ287656_Hydnum_berkeleyanum MG972968_Hydnum_berkeleyanum KU612528_Hydnum_sp ON794251_Hydnum_berkeleyanum PQ505062_Hydnum_berkeleyanum KU612527_Hydnum_sp KU612526_Hydnum_sp PQ505061_Hydnum_berkeleyanum OM867728_Hydnum_berkeleyanum KX444230_Uncultured_Hydnum OQ130701_Hydnum_berkeleyanum KU612525_Hydnum_sp PQ505045_Hydnum_berkeleyanum KY684434_Uncultured_Hydnum PQ505066_Hydnum_berkeleyanum NR_158533_Hydnum_berkeleyanum PQ287657_Hydnum_berkeleyanum MG972969_Hydnum_berkeleyanum KU612524_Hydnum_sp KU612523_Hydnum_sp OQ130700_Hydnum_berkeleyanum DQ658890_Hydnum_rufescens KX388690_Hydnum_rufescens KX388688_Hydnum_rufescens KX388689_Hydnum_rufescens KX388673_Hydnum_rufescens KX388653_Hydnum_rufescens OL739363_Hydnum_rufescens KX388656_Hydnum_rufescens KM576413_Hydnum_sp NR_173157_Hydnum_rufescens PV388703_Hydnum_rufescens KX168638_Hydnum_repandum HE611088_Hydnum_rufescens MH169349_Hydnum_rufescens AJ547880_Hydnum_rufescens PQ653306_Hydnum_rufescens MH930907_Hydnum_rufescens MH930908_Hydnum_rufescens MH169350_Hydnum_rufescens OR912062_Hydnum_rufescens AJ547872_Hydnum_rufescens LS450511_uncultured_Hydnum LS450550_uncultured_Hydnum KU612534_Hydnum_sp KU612535_Hydnum_sp OP477025_Hydnum_aerostatisporum MH379861_Hydnum_aerostatisporum MH379919_Hydnum_aerostatisporum OP541677_Hydnum_aerostatisporum MH379934_Hydnum_aerostatisporum ON059249_Hydnum_aerostatisporum OR464387_Hydnum_aerostatisporum ON774763_Hydnum_aerostatisporum KY800344_Hydnum_aerostatisporum MH379875_Hydnum_aerostatisporum MH379924_Hydnum_aerostatisporum OM987350_Hydnum_aerostatisporum NR_158513_Hydnum_aerostatisporum MK560117_Hydnum_aerostatisporum KY800343_Hydnum_aerostatisporum OM972558_Hydnum_aerostatisporum OP743664_Hydnum_aerostatisporum MH379843_Hydnum_aerostatisporum MN906123_Hydnum_aerostatisporum MH379888_Hydnum_aerostatisporum OQ235177_Hydnum_aerostatisporum MF153090_Hydnum_aerostatisporum NR_158487_Hydnum_subrufescens MH379903_Hydnum_aerostatisporum KY654711_Hydnum_aerostatisporum KX388649_Hydnum_subrufescens MH211835_Hydnum_aerostatisporum PQ492837_Hydnum_aerostatisporum MH379885_Hydnum_aerostatisporum MH379856_Hydnum_aerostatisporum MH379939_Hydnum_aerostatisporum MW980580_Hydnum_tangerinum MW980582_Hydnum_tangerinum NR_175735_Hydnum_tangerinum MW980581_Hydnum_tangerinum LC621835_Hydnum_minospororufescens LC621838_Hydnum_minospororufescens LC621837_Hydnum_minospororufescens NR_176699_Hydnum_minospororufescens LC621839_Hydnum_minospororufescens LC621836_Hydnum_minospororufescens KU612601_Hydnum_sp NR_198674_Hydnum_longipes OR947121_Hydnum_longipes DQ367903_Hydnum_umbilicatum KX388681_Hydnum_canadense OQ235164_Hydnum_canadense MN992414_Hydnum_canadense NR_158495_Hydnum_canadense OQ235165_Hydnum_canadense OQ235168_Hydnum_canadense OQ235166_Hydnum_canadense OQ235167_Hydnum_canadense OM634672_Hydnum_canadense OQ235170_Hydnum_canadense OQ235169_Hydnum_canadense OQ235171_Hydnum_canadense MH379892_Hydnum_canadense OM634674_Hydnum_canadense KU612543_Hydnum_sp PP387930_Hydnum_sp KU612544_Hydnum_sp MF954964_Hydnum_sp PP387933_Hydnum_sp OP028378_Hydnum_sp LC547677_Uncultured_Hydnum PP387929_Hydnum_sp MF954946_Hydnum_sp PP387931_Hydnum_sp JX093560_Hydnum_rufescens OR464373_Hydnum_mulsicolor MW899489_Hydnum_rufescens MH379896_Hydnum_mulsicolor MH379902_Hydnum_mulsicolor MH379895_Hydnum_mulsicolor MW376666_Hydnum_mulsicolor PV121750_Hydnum_mulsicolor NR_197976_Hydnum_mulsicolor MT197001_Hydnum_mulsicolor AJ547885_Hydnum_rufescens OQ398575_Hydnum_rufescens OR464372_Hydnum_mulsicolor LC621844_Hydnum_mulsicolor PP414177_Hydnum_mulsicolor OR464419_Hydnum_mulsicolor ON383462_Hydnum_mulsicolor PP414172_Hydnum_sp PP414173_Hydnum_sp KU612545_Hydnum_sp KX086216_Hydnum_rufescens AJ547868_Hydnum_rufescens MH379906_Hydnum_mulsicolor OR464374_Hydnum_mulsicolor LC621843_Hydnum_mulsicolor LC377891_Hydnum_rufescens LC377890_Hydnum_rufescens AJ783969_Hydnum_rufescens OM634670_Hydnum_submulsicolor OQ235174_Hydnum_submulsicolor OQ235176_Hydnum_submulsicolor OQ235175_Hydnum_submulsicolor OQ235173_Hydnum_submulsicolor OQ235172_Hydnum_submulsicolor OQ225101_Hydnum_submulsicolor OQ225103_Hydnum_submulsicolor OQ225102_Hydnum_submulsicolor NR_158496_Hydnum_submulsicolor KX388682_Hydnum_submulsicolor HE611083_Hydnum_ovoideisporum KU973848_Hydnum_ovoideisporum HE611080_Hydnum_ovoideisporum KC293543_Hydnum_ovoideisporum KU612536_Hydnum_ovoideisporum KC293542_Hydnum_ovoideisporum NR_119818_Hydnum_ovoideisporum PV121707_Hydnum_ovoideisporum FJ897191_Uncultured_mycorrhizal HE611081_Hydnum_ovoideisporum KC293544_Hydnum_ovoideisporum PP533021_Hydnum_ovoideisporum KX388680_Hydnum_subovoideisporum MW282598_Uncultured_Hydnum NR_158494_Hydnum_subovoideisporum MW282654_Uncultured_Hydnum OR912069_Hydnum_subovoideisporum HE611082_Hydnum_ovoideisporum FN669210_Hydnum_sp MH169346_Hydnum_sp AJ535305_Hydnum_rufescens KU612537_Hydnum_rufescens KU612538_Hydnum_rufescens OR912011_Hydnum_melitosarx KX388684_Hydnum_melitosarx KX388685_Hydnum_melitosarx KU612540_Hydnum_rufescens AY817137_Hydnum_rufescens MH169345_Hydnum_sp AJ547889_Hydnum_rufescens KU612539_Hydnum_rufescens AJ547866_Hydnum_rufescens PV388735_Hydnum_melitosarx NR_158497_Hydnum_melitosarx PV388796_Hydnum_melitosarx MF954973_Hydnum_sp AJ547867_Hydnum_rufescens OR912003_Hydnum_melitosarx OR947117_Hydnum_melitosarx OR947125_Hydnum_melitosarx KU612541_Hydnum_rufescens KU612542_Hydnum_rufescens KX388683_Hydnum_melitosarx LS449732_uncultured_Hydnum LS450691_uncultured_Hydnum OK491621_Hydnum_melitosarx KX388686_Hydnum_cf_umbilicatum OK491628_Hydnum_melitosarx OR840962_Hydnum_melitosarx OK491632_Hydnum_melitosarx MF954970_Hydnum_sp MF954962_Hydnum_sp MF954968_Hydnum_sp KX388687_Hydnum_cf_umbilicatum OK346400_Hydnum_melitosarx MF954979_Hydnum_sp MT955128_Hydnum_melitosarx KU612607_Hydnum_sp LC621827_Hydnum_itachiharitake LC621832_Hydnum_itachiharitake LC621830_Hydnum_itachiharitake LC621834_Hydnum_itachiharitake NR_176698_Hydnum_itachiharitake LC621833_Hydnum_itachiharitake LC621831_Hydnum_itachiharitake LC621829_Hydnum_itachiharitake LC621828_Hydnum_itachiharitake MW980555_Hydnum_longibasidium MW980556_Hydnum_longibasidium NR_175726_Hydnum_longibasidium ON907801_Hydnum_cf_longibasidium OR211379_Hydnum_paucispinum OR211380_Hydnum_paucispinum KU612633_Hydnum_elatum KU612634_Hydnum_elatum KU612635_Hydnum_elatum KU612636_Hydnum_elatum KU612638_Hydnum_elatum KU612639_Hydnum_elatum OR434568_Hydnum_elatum KU612637_Hydnum_elatum MF954991_Hydnum_sp OR464425_Hydnum_sp PV470157_Hydnum_sp PP387932_Hydnum_sp PP926209_Hydnum_sp FJ596769_Hydnum_sp OQ235251_Hydnum_umbilicatum OM634671_Hydnum_umbilicatum MH379900_Hydnum_umbilicatum OQ235249_Hydnum_umbilicatum MH379882_Hydnum_umbilicatum OQ235244_Hydnum_umbilicatum OM987313_Hydnum_umbilicatum MH379865_Hydnum_umbilicatum OR464467_Hydnum_umbilicatum MH379860_Hydnum_umbilicatum OQ235248_Hydnum_umbilicatum MH379897_Hydnum_umbilicatum OQ235243_Hydnum_umbilicatum MH379866_Hydnum_umbilicatum OP749805_Hydnum_umbilicatum MH379893_Hydnum_umbilicatum OQ076933_Hydnum_umbilicatum MH379933_Hydnum_umbilicatum OQ235255_Hydnum_umbilicatum MH379932_Hydnum_umbilicatum OP749717_Hydnum_umbilicatum OQ235247_Hydnum_umbilicatum OQ235252_Hydnum_umbilicatum OQ235246_Hydnum_umbilicatum OQ235245_Hydnum_umbilicatum OQ235250_Hydnum_umbilicatum MH379887_Hydnum_umbilicatum PP910168_Hydnum_umbilicatum KX388675_Hydnum_cf_umbilicatum PP414176_Hydnum_umbilicatum OQ235260_Hydnum_umbilicatum OR464468_Hydnum_umbilicatum MH379890_Hydnum_umbilicatum NR_164026_Hydnum_umbilicatum OQ235253_Hydnum_umbilicatum OQ235254_Hydnum_umbilicatum MH379857_Hydnum_umbilicatum KX388676_Hydnum_cf_umbilicatum OQ235265_Hydnum_umbilicatum OR464408_Hydnum_umbilicatum OR464411_Hydnum_umbilicatum MH379891_Hydnum_umbilicatum OR464407_Hydnum_umbilicatum MH379898_Hydnum_umbilicatum OR464410_Hydnum_umbilicatum OQ235262_Hydnum_umbilicatum OQ235264_Hydnum_umbilicatum OQ235263_Hydnum_umbilicatum FJ596770_Hydnum_sp OR464466_Hydnum_umbilicatum OQ235240_Hydnum_umbilicatum OP749846_Hydnum_umbilicatum PQ256343_Hydnum_umbilicatum OQ235241_Hydnum_umbilicatum OP749004_Hydnum_umbilicatum MH379868_Hydnum_umbilicatum OP749685_Hydnum_umbilicatum MH379899_Hydnum_umbilicatum OQ235242_Hydnum_umbilicatum OQ235258_Hydnum_umbilicatum OQ235257_Hydnum_umbilicatum MH379929_Hydnum_umbilicatum MH379931_Hydnum_umbilicatum OQ235256_Hydnum_umbilicatum OR464469_Hydnum_umbilicatum OR824619_Hydnum_umbilicatum MH379844_Hydnum_umbilicatum OQ235261_Hydnum_umbilicatum MH379958_Hydnum_umbilicatum MH379960_Hydnum_umbilicatum OQ235259_Hydnum_umbilicatum FN669209_Hydnum_sp LS450048_uncultured_Hydnum KX388677_Hydnum_cf_umbilicatum MF954987_Hydnum_sp HM240528_Hydnum_sp MF954952_Hydnum_sp MF954966_Hydnum_sp MF954967_Hydnum_sp MF954965_Hydnum_sp MF954951_Hydnum_sp MF954969_Hydnum_sp MF954954_Hydnum_sp KM402930_Uncultured_Hydnum MF954981_Hydnum_sp MF954963_Hydnum_sp MF954972_Hydnum_sp MF954957_Hydnum_sp MF954948_Hydnum_sp KX388679_Hydnum_cf_umbilicatum MF954958_Hydnum_sp ON408367_Hydnum_cf_umbilicatum MF954980_Hydnum_sp MF954947_Hydnum_sp MF954985_Hydnum_sp KP454006_Hydnum_umbilicatum MF954961_Hydnum_sp KX388678_Hydnum_cf_umbilicatum MF954977_Hydnum_sp MF954955_Hydnum_sp MF954949_Hydnum_sp LS449870_uncultured_Hydnum KC412514_Uncultured_Hydnum OR912084_Hydnum_ellipsosporum MW282468_Uncultured_Hydnum ON622917_Hydnum_ellipsosporum AJ535304_Hydnum_rufescens MW282587_Uncultured_Hydnum KU612603_Hydnum_ellipsosporum KU612604_Hydnum_ellipsosporum KU612605_Hydnum_ellipsosporum PP789888_Hydnum_umbilicatum LC621892_Hydnum_umbilicatum LC621893_Hydnum_umbilicatum LC547676_Uncultured_Hydnum KU612602_Hydnum_ellipsosporum LC175089_Uncultured_Hydnum LC621897_Hydnum_umbilicatum LC621898_Hydnum_umbilicatum KX388674_Hydnum_cf_umbilicatum LC621895_Hydnum_umbilicatum KX388672_Hydnum_cf_umbilicatum LC621896_Hydnum_umbilicatum LC377892_Hydnum_rufescens LC621894_Hydnum_umbilicatum HM189766_Hydnum_ellipsosporum AY817138_Hydnum_ellipsosporum MK028891_Hydnum_ellipsosporum KX388670_Hydnum_ellipsosporum KX388667_Hydnum_ellipsosporum KX086215_Hydnum_ellipsosporum KX388669_Hydnum_ellipsosporum MN559529_Hydnum_ellipsosporum KX388671_Hydnum_ellipsosporum KX388666_Hydnum_ellipsosporum KX388668_Hydnum_ellipsosporum KX168653_Hydnum_ellipsosporum HM189768_Hydnum_ellipsosporum HM189767_Hydnum_ellipsosporum AJ547882_Hydnum_rufescens MF954984_Hydnum_sp KC679833_Uncultured_Hydnum KC679834_Uncultured_Hydnum KU612606_Hydnum_sp MH379944_Hydnum_cuspidatum MH379945_Hydnum_cuspidatum ON383437_Hydnum_cuspidatum NR_164032_Hydnum_cuspidatum OP643001_Hydnum_cuspidatum MK282424_Hydnum_cuspidatum OP480700_Hydnum_cuspidatum OP749642_Hydnum_cuspidatum MH379946_Hydnum_cuspidatum OR464389_Hydnum_cuspidatum MH379912_Hydnum_cuspidatum OP749328_Hydnum_cuspidatum MK575232_Hydnum_cuspidatum MT345209_Hydnum_cuspidatum OQ235282_Hydnum_cuspidatum MK282425_Hydnum_cuspidatum PP850765_Hydnum_cuspidatum OR464393_Hydnum_cuspidatum OR464392_Hydnum_cuspidatum MT329607_Hydnum_aff OR464390_Hydnum_cuspidatum MH379911_Hydnum_cuspidatum MH379936_Hydnum_cuspidatum OR464409_Hydnum_cuspidatum OR464391_Hydnum_cuspidatum MH379940_Hydnum_cuspidatum OR464406_Hydnum_cuspidatum MH379889_Hydnum_cuspidatum KX388662_Hydnum_quebecense OQ235279_Hydnum_quebecense OQ235267_Hydnum_quebecense OQ235277_Hydnum_quebecense OQ235280_Hydnum_quebecense PP464439_Hydnum_quebecense PP464548_Hydnum_quebecense OQ235276_Hydnum_quebecense OQ235274_Hydnum_quebecense MH379879_Hydnum_quebecense OQ235266_Hydnum_quebecense OQ235270_Hydnum_quebecense OQ235275_Hydnum_quebecense OQ235268_Hydnum_quebecense PP464409_Hydnum_sp OQ235281_Hydnum_quebecense OQ235272_Hydnum_quebecense MH379878_Hydnum_quebecense OQ235271_Hydnum_quebecense OQ235269_Hydnum_quebecense OQ235278_Hydnum_quebecense OQ235273_Hydnum_quebecense MH379881_Hydnum_quebecense MH379876_Hydnum_quebecense NR_158491_Hydnum_quebecense HM488539_Uncultured_Hydnum HM488540_Uncultured_Hydnum MT955129_Hydnum_oregonense MF954959_Hydnum_umbilicatum AJ534973_Hydnum_umbilicatum NR_189749_Hydnum_oregonense MT955130_Hydnum_oregonense KU612608_Hydnum_umbilicatum MK680155_Hydnum_oregonense KF879509_Uncultured_Hydnum AJ534972_Hydnum_umbilicatum MH063268_Hydnum_oregonense MH158252_Hydnum_oregonense OR168895_Hydnum_oregonense OR464420_Hydnum_oregonense OR464422_Hydnum_oregonense OR464421_Hydnum_oregonense MF079255_Hydnum_subconnatum MH379869_Hydnum_subconnatum MH379848_Hydnum_subconnatum MH379852_Hydnum_subconnatum MH379914_Hydnum_subconnatum OP749053_Hydnum_subconnatum OQ785312_Hydnum_subconnatum MH379947_Hydnum_subconnatum OR813872_Hydnum_subconnatum MH379853_Hydnum_subconnatum MH379854_Hydnum_subconnatum MH379922_Hydnum_subconnatum MH379867_Hydnum_subconnatum OR464385_Hydnum_subconnatum MH379916_Hydnum_subconnatum MH910540_Hydnum_umbilicatum NR_164030_Hydnum_subconnatum MH379930_Hydnum_subconnatum MH379880_Hydnum_sp OQ235208_Hydnum_sp OQ235235_Hydnum_sp OQ235211_Hydnum_sp OQ235210_Hydnum_sp OQ235209_Hydnum_sp OQ235213_Hydnum_sp OQ235216_Hydnum_sp OQ235225_Hydnum_sp OQ235228_Hydnum_sp OQ235223_Hydnum_sp OQ235217_Hydnum_sp OQ235215_Hydnum_sp OQ235226_Hydnum_sp OQ235236_Hydnum_sp OQ235220_Hydnum_sp OQ235231_Hydnum_sp OQ235222_Hydnum_sp OQ235219_Hydnum_sp OQ235224_Hydnum_sp OQ235230_Hydnum_sp OQ235221_Hydnum_sp OQ235227_Hydnum_sp OQ235229_Hydnum_sp OQ235218_Hydnum_sp OQ235214_Hydnum_sp OQ235238_Hydnum_sp OQ235207_Hydnum_sp OQ235239_Hydnum_sp OQ235212_Hydnum_sp OQ235232_Hydnum_sp OQ235237_Hydnum_sp OQ235233_Hydnum_sp OQ235234_Hydnum_sp PP414174_Hydnum_sp KR135344_Hydnum_sp 
	;

END;


BEGIN TAXA;
	TITLE Taxa2;
	DIMENSIONS NTAX=1295;
	TAXLABELS
		KM594880_Uncultured_fungus_AC157 KM594877_Uncultured_fungus KM594876_Uncultured_fungus PP414175_Hydnum_sp PP414174_Hydnum_sp KR135344_Hydnum_sp KR135345_Hydnum_sp KM594888_Uncultured_fungus_AC175 KC152123_Hydnum_sp MH379862_Hydnum_albidum MH379873_Hydnum_albidum OM809260_Hydnum_albidum MH379884_Hydnum_albidum PP414159_Hydnum_albidum MH379921_Hydnum_albidum MH379877_Hydnum_albidum MH379920_Hydnum_albidum MH379935_Hydnum_albidum MH379950_Hydnum_albidum NR_164025_Hydnum_albidum MH379883_Hydnum_albidum OQ235283_Hydnum_albidum OQ235284_Hydnum_albidum OQ235288_Hydnum_albidum OQ235286_Hydnum_albidum OQ235287_Hydnum_albidum OQ235285_Hydnum_albidum ON383450_Hydnum_albidum OP643130_Hydnum_albidum PQ256340_Hydnum_albidum OP749298_Hydnum_albidum PQ046188_Hydnum_albidum OR471201_Hydnum_albidum PP414161_Hydnum_albidum PP414162_Hydnum_albidum MH379941_Hydnum_albidum MH379923_Hydnum_albidum OR464388_Hydnum_albidum OR464394_Hydnum_albidum MH379938_Hydnum_albidum PP414160_Hydnum_albidum HE611084_Hydnum_vesterholtii HE611087_Hydnum_vesterholtii NR_119819_Hydnum_vesterholtii HE611085_Hydnum_vesterholtii AJ547887_Hydnum_versterholtii KX388648_Hydnum_vesterholtii HE611086_Hydnum_vesterholtii AJ547879_Hydnum_repandum AJ783968_Hydnum_repandum PV501004_Hydnum_ibericum MW376665_Hydnum_ibericum OR912063_Hydnum_vesterholtii KU612561_Hydnum_vesterholtii KU612551_Hydnum_vesterholtii KU612556_Hydnum_vesterholtii KU612554_Hydnum_vesterholtii KU612555_Hydnum_vesterholtii KU612557_Hydnum_vesterholtii PQ287661_Hydnum_pallidomarginatum PQ287660_Hydnum_pallidomarginatum OM867707_Hydnum_vesterholtii MW980566_Hydnum_pallidomarginatum MW980567_Hydnum_pallidomarginatum NR_175730_Hydnum_pallidomarginatum ON907790_Hydnum_pallidomarginatum ON907791_Hydnum_pallidomarginatum ON907792_Hydnum_pallidomarginatum OR852543_Hydnum_vesterholtii OR852554_Hydnum_vesterholtii MZ426508_Hydnum_sp OQ130694_Hydnum_sp OQ130695_Hydnum_sp OQ130696_Hydnum_sp PQ505073_Hydnum_pallidomarginatum MT163352_Hydnum_vesterholtii KU612558_Hydnum_vesterholtii PQ287664_Hydnum_pallidomarginatum PQ287663_Hydnum_pallidomarginatum KU612552_Hydnum_vesterholtii KU612553_Hydnum_vesterholtii LC377893_Hydnum_vesterholtii LC621891_Hydnum_tottoriense LC621887_Hydnum_tottoriense LC621888_Hydnum_tottoriense LC621890_Hydnum_tottoriense NR_176702_Hydnum_tottoriense LC621889_Hydnum_tottoriense LC377895_Hydnum_vesterholtii LC377894_Hydnum_vesterholtii LC377896_Hydnum_vesterholtii MW980575_Hydnum_flabellatum NR_175732_Hydnum_flabellatum KY574324_Uncultured_Hydnum MH379849_Hydnum_subtilior MH379918_Hydnum_subtilior MH379913_Hydnum_subtilior NR_164029_Hydnum_subtilior MH795292_Hydnum_cf_vesterholtii OQ235290_Hydnum_subtilior OR464386_Hydnum_subtilior MH379925_Hydnum_subtilior MH379926_Hydnum_subtilior MH379927_Hydnum_subtilior MH379928_Hydnum_subtilior MH379863_Hydnum_subtilior OM473887_Hydnum_subtilior MH379870_Hydnum_subtilior MH379874_Hydnum_subtilior OM972277_Hydnum_subtilior PP414165_Hydnum_subtilior PP414166_Hydnum_subtilior MH379871_Hydnum_subtilior MH379910_Hydnum_subtilior OP270525_Hydnum_subtilior MH379959_Hydnum_subtilior MH379917_Hydnum_subtilior MH379851_Hydnum_subtilior MH379842_Hydnum_subtilior OQ235289_Hydnum_subtilior MH379886_Hydnum_subtilior OP177900_Hydnum_subtilior KU612563_Hydnum_vesterholtii MH379859_Hydnum_subtilior PQ287671_Hydnum_sp MW554432_Hydnum_aff LC621808_Hydnum_albopallidum OR211374_Hydnum_albopallidum ON907799_Hydnum_cf_subtilior LC621807_Hydnum_albopallidum NR_176696_Hydnum_albopallidum LC621809_Hydnum_albopallidum PQ287673_Hydnum_sp PQ287674_Hydnum_sp PQ613468_Hydnum_repandum OR722666_Hydnum_sp KU612560_Hydnum_vesterholtii PQ287662_Hydnum_pallidomarginatum PQ287672_Hydnum_sp KU612562_Hydnum_vesterholtii KU612559_Hydnum_vesterholtii KU612564_Hydnum_vesterholtii KU612565_Hydnum_vesterholtii LC621899_Hydnum_sp LC621900_Hydnum_sp PP789883_Hydnum_sp KC152122_Hydnum_sp PP413623_Hydnum_alboaurantiacum KU612600_Hydnum_sp PP414156_Hydnum_alboaurantiacum MH379855_Hydnum_alboaurantiacum MH379904_Hydnum_alboaurantiacum MH379872_Hydnum_alboaurantiacum OR464371_Hydnum_alboaurantiacum MH379850_Hydnum_alboaurantiacum MH379894_Hydnum_alboaurantiacum OR464370_Hydnum_alboaurantiacum PP516689_Hydnum_alboaurantiacum OQ235291_Hydnum_alboaurantiacum OQ235292_Hydnum_alboaurantiacum OQ235293_Hydnum_alboaurantiacum MH379864_Hydnum_alboaurantiacum PP850777_Hydnum_alboaurantiacum MH379937_Hydnum_alboaurantiacum MH379841_Hydnum_alboaurantiacum PP414157_Hydnum_alboaurantiacum PP414158_Hydnum_alboaurantiacum MH379955_Hydnum_alboaurantiacum OR947115_Hydnum_microcarpum OR947116_Hydnum_microcarpum NR_198673_Hydnum_microcarpum PQ505069_Hydnum_microcarpum PQ505070_Hydnum_microcarpum HE814148_Hydnum_sp OR947112_Hydnum_sp OR947113_Hydnum_sp OR947114_Hydnum_sp JQ991737_Uncultured_Hydnum OQ913759_Hydnum_tenuistipitum OQ913760_Hydnum_tenuistipitum OQ913761_Hydnum_tenuistipitum PQ505068_Hydnum_sp PQ505071_Hydnum_sp MW980579_Hydnum_brevispinum NR_175734_Hydnum_brevispinum MW980578_Hydnum_brevispinum KU612566_Hydnum_sp KU612567_Hydnum_sp KU612568_Hydnum_sp KU612570_Hydnum_sp KU612571_Hydnum_sp KU612572_Hydnum_sp KU612569_Hydnum_sp MW374149_Hydnum_sp ON794443_Hydnum_sp MW980576_Hydnum_tenuistipitum MW980577_Hydnum_tenuistipitum NR_175733_Hydnum_tenuistipitum PQ287666_Hydnum_tenuistipitum PQ287667_Hydnum_tenuistipitum PQ287668_Hydnum_tenuistipitum KU612573_Hydnum_sp LC621797_Hydnum_alboluteum LC621798_Hydnum_alboluteum LC621806_Hydnum_alboluteum LC621799_Hydnum_alboluteum LC621801_Hydnum_alboluteum LC621800_Hydnum_alboluteum LC621802_Hydnum_alboluteum LC621803_Hydnum_alboluteum NR_176695_Hydnum_alboluteum LC621805_Hydnum_alboluteum LC621804_Hydnum_alboluteum ON383439_Hydnum_sp PP414164_Hydnum_sp PP789891_Hydnum_tottoriense DQ218305_Hydnum_albomagnum PP414163_Hydnum_albomagnum MH379908_Hydnum_albomagnum MH379943_Hydnum_albomagnum NR_164031_Hydnum_albomagnum MH910591_Hydnum_albomagnum AB906674_Hydnum_cremeoalbum AB906680_Hydnum_cremeoalbum AB906678_Hydnum_cremeoalbum NR_176684_Hydnum_cremeoalbum AB906677_Hydnum_cremeoalbum LC621824_Hydnum_cremeoalbum LC377880_Hydnum_albomagnum LC621823_Hydnum_cremeoalbum LC621818_Hydnum_cremeoalbum LC621819_Hydnum_cremeoalbum LC621826_Hydnum_cremeoalbum LC621822_Hydnum_cremeoalbum LC621821_Hydnum_cremeoalbum ON907782_Hydnum_cremeoalbum KY407532_Hydnum_sp OQ656784_Hydnum_cremeoalbum LC377879_Hydnum_albomagnum MW980551_Hydnum_albomagnum OR947126_Hydnum_cremeoalbum AB906679_Hydnum_cremeoalbum LC621825_Hydnum_cremeoalbum LC621820_Hydnum_cremeoalbum LC377878_Hydnum_albomagnum KU612619_Hydnum_sp OR947110_Hydnum_cremeoalbum KU612618_Hydnum_sp LC667090_Hydnum_albomagnum MW980550_Hydnum_albomagnum KU612615_Hydnum_sp KU612616_Hydnum_sp KU612617_Hydnum_sp OR947109_Hydnum_pinicola PQ505048_Hydnum_sp PQ505050_Hydnum_sp PQ505047_Hydnum_sp PQ505049_Hydnum_sp OR947119_Hydnum_pinicola LC621810_Hydnum_pinicola LC621813_Hydnum_pinicola NR_176697_Hydnum_pinicola LC621811_Hydnum_pinicola LC621812_Hydnum_pinicola OR211382_Hydnum_pinicola OR211383_Hydnum_pinicola OR211373_Hydnum_pinicola AF347095_Hydnum_repandum JN649348_Hydnum_repandum PQ653072_Hydnum_repandum AJ889949_Hydnum_repandum JQ063050_Uncultured_Hydnum AY817136_Hydnum_repandum KU973849_Hydnum_repandum MW691201_Hydnum_repandum AJ889978_Hydnum_repandum KX449416_Hydnum_repandum MF352715_Hydnum_sp OP207958_Hydnum_repandum OQ398557_Hydnum_repandum OQ362282_Hydnum_repandum PQ505065_Hydnum_repandum PP533020_Hydnum_repandum MW282578_Uncultured_Hydnum KC686877_Uncultured_Hydnum KU612574_Hydnum_repandum KU612575_Hydnum_repandum KU612576_Hydnum_repandum KU612577_Hydnum_repandum KU612578_Hydnum_repandum KU612579_Hydnum_repandum KU612580_Hydnum_repandum AJ547871_Hydnum_repandum AJ547874_Hydnum_repandum AJ547876_Hydnum_repandum AJ547877_Hydnum_repandum AJ547878_Hydnum_repandum AJ547881_Hydnum_repandum AJ547883_Hydnum_repandum AJ547886_Hydnum_repandum AJ547888_Hydnum_repandum AJ547875_Hydnum_repandum NR_164553_Hydnum_repandum KX388650_Hydnum_repandum KX388651_Hydnum_repandum KX388655_Hydnum_repandum KX388652_Hydnum_repandum KX388654_Hydnum_repandum PQ505064_Hydnum_repandum OR912093_Hydnum_repandum OR912015_Hydnum_repandum OR912016_Hydnum_repandum OR912085_Hydnum_repandum OR912072_Hydnum_repandum OR912057_Hydnum_repandum OR912064_Hydnum_repandum OR912073_Hydnum_repandum OR912060_Hydnum_repandum OR912070_Hydnum_repandum OR912071_Hydnum_repandum PQ418294_Hydnum_sp PV530142_Hydnum_repandum GU373488_Hydnum_repandum LC621814_Hydnum_boreorepandum LC621815_Hydnum_boreorepandum LC621816_Hydnum_boreorepandum MH169344_Hydnum_sp LC621817_Hydnum_boreorepandum KU612583_Hydnum_repandum KX388657_Hydnum_boreorepandum NR_158488_Hydnum_boreorepandum KX388658_Hydnum_boreorepandum KU612582_Hydnum_repandum 'AB906681 Hydnum repando-orientale' LC377885_Hydnum_repandum 'AB906684 Hydnum repando-orientale' 'AB906685 Hydnum repando-orientale' 'AB906683 Hydnum repando-orientale' 'NR 178091 Hydnum repando-orientale' 'LC621863 Hydnum repando-orientale' 'LC621864 Hydnum repando-orientale' 'LC621876 Hydnum repando-orientale' 'LC717918 Hydnum repando-orientale' 'LC621874 Hydnum repando-orientale' 'LC621873 Hydnum repando-orientale' LC377887_Hydnum_repandum 'LC717917 Hydnum repando-orientale' 'LC621877 Hydnum repando-orientale' 'LC621878 Hydnum repando-orientale' LC377886_Hydnum_repandum LC377888_Hydnum_repandum LC377883_Hydnum_repandum LC377882_Hydnum_repandum 'LC621865 Hydnum repando-orientale' 'LC621867 Hydnum repando-orientale' 'LC621869 Hydnum repando-orientale' 'LC621870 Hydnum repando-orientale' LC717915_Hydnum_subalpinum 'LC621871 Hydnum repando-orientale' 'LC621868 Hydnum repando-orientale' LC717914_Hydnum_subalpinum 'LC621866 Hydnum repando-orientale' 'LC621872 Hydnum repando-orientale' LC717913_Hydnum_subalpinum OR947118_Hydnum_cf_subalpinum PQ505072_Hydnum_cf_subalpinum 'AB906682 Hydnum repando-orientale' 'LC621875 Hydnum repando-orientale' LC377884_Hydnum_repandum KU612581_Hydnum_repandum AJ547873_Hydnum_repandum GU180269_Uncultured_Hydnum MF954953_Hydnum_washingtonianum MF954960_Hydnum_washingtonianum MF954978_Hydnum_washingtonianum MF954975_Hydnum_washingtonianum MF954976_Hydnum_washingtonianum MF954982_Hydnum_washingtonianum MF954974_Hydnum_washingtonianum MF954990_Hydnum_washingtonianum MF954988_Hydnum_washingtonianum MF954971_Hydnum_washingtonianum MH482744_Hydnum_washingtonianum MH156048_Hydnum_washingtonianum MG972632_Hydnum_washingtonianum KX388659_Hydnum_neorepandum NR_158489_Hydnum_neorepandum OM634673_Hydnum_washingtonianum OQ235178_Hydnum_washingtonianum OQ235179_Hydnum_washingtonianum OQ235180_Hydnum_washingtonianum OQ235181_Hydnum_washingtonianum OQ235182_Hydnum_washingtonianum OQ235184_Hydnum_washingtonianum OQ235185_Hydnum_washingtonianum OQ235186_Hydnum_washingtonianum OQ235187_Hydnum_washingtonianum OQ235188_Hydnum_washingtonianum OQ235191_Hydnum_washingtonianum OQ235192_Hydnum_washingtonianum OQ235194_Hydnum_washingtonianum OQ235195_Hydnum_washingtonianum OQ235196_Hydnum_washingtonianum OQ235197_Hydnum_washingtonianum OQ235198_Hydnum_washingtonianum OQ235199_Hydnum_washingtonianum OQ235200_Hydnum_washingtonianum OQ235189_Hydnum_washingtonianum OQ235190_Hydnum_washingtonianum OQ235193_Hydnum_washingtonianum OQ235201_Hydnum_washingtonianum OQ235202_Hydnum_washingtonianum OQ235183_Hydnum_washingtonianum PP464352_Hydnum_washingtonianum PP464455_Hydnum_washingtonianum OQ235203_Hydnum_washingtonianum OQ235204_Hydnum_washingtonianum MT955125_Hydnum_washingtonianum OQ987842_Hydnum_washingtonianum OQ987843_Hydnum_washingtonianum PQ163502_Hydnum_washingtonianum PQ358734_Hydnum_washingtonianum OR676986_Hydnum_washingtonianum KX388660_Hydnum_neorepandum MK680156_Hydnum_neorepandum MH379846_Hydnum_washingtonianum MT560353_Hydnum_repandum MK281466_Hydnum_repandum MH379909_Hydnum_vagabundum NR_164028_Hydnum_vagabundum MH379949_Hydnum_vagabundum OR464423_Hydnum_vagabundum OR464424_Hydnum_vagabundum OR471204_Hydnum_vagabundum OR464471_Hydnum_sp OR464473_Hydnum_sp PP414167_Hydnum_vagabundum MT345247_Hydnum_repandum MH379948_Hydnum_vagabundum OQ235205_Hydnum_vagabundum OR464470_Hydnum_sp OR464474_Hydnum_sp OR464472_Hydnum_sp OR464475_Hydnum_sp HM639268_Hydnum_repandum KU612584_Hydnum_sp KU612585_Hydnum_sp KU612586_Hydnum_sp PQ287665_Hydnum_sphaericum PQ505053_Hydnum_sp PQ505054_Hydnum_sp PQ505052_Hydnum_sp MZ426682_Hydnum_sp KU612587_Hydnum_sp PQ505055_Hydnum_sp PQ505056_Hydnum_sp PQ505057_Hydnum_sp KU612588_Hydnum_sp KU612589_Hydnum_sp MW980563_Hydnum_sphaericum MW980564_Hydnum_sphaericum MW980565_Hydnum_sphaericum NR_175729_Hydnum_sphaericum KU612591_Hydnum_sp ON794291_Hydnum_sp MW374196_Hydnum_repandum KU612590_Hydnum_sp KU612592_Hydnum_subalpinum KU612593_Hydnum_subalpinum OR947120_Hydnum_sinorepandum OR947122_Hydnum_sinorepandum OR947124_Hydnum_sinorepandum NR_198675_Hydnum_sinorepandum OR947123_Hydnum_sinorepandum PQ505067_Hydnum_sinorepandum KU612594_Hydnum_subalpinum KU612595_Hydnum_subalpinum KU612596_Hydnum_subalpinum KM517239_Hydnum_repandum PP413622_Hydnum_vagabundum KU612598_Hydnum_sp PP414170_Hydnum_sp KT875012_Hydnum_sp PP414168_Hydnum_sp PP414169_Hydnum_sp OR912078_Hydnum_repandum JX093561_Hydnum_repandum MH174257_Hydnum_subolympicum NR_189375_Hydnum_subolympicum MH174259_Hydnum_subolympicum MH174258_Hydnum_subolympicum MW582873_Hydnum_subolympicum MW582891_Hydnum_subolympicum ON412810_Hydnum_subolympicum PV248499_Hydnum_subolympicum PV248504_Hydnum_subolympicum OR464464_Hydnum_subolympicum MF755290_Hydnum_aff MH379858_Hydnum_subolympicum MH379907_Hydnum_subolympicum OM634675_Hydnum_subolympicum OM634676_Hydnum_subolympicum MH979267_Hydnum_repandum PP910169_Hydnum_subolympicum OP743495_Hydnum_subolympicum OQ235206_Hydnum_subolympicum MF755289_Hydnum_aff MH379847_Hydnum_subolympicum ON129210_Hydnum_subolympicum OM634669_Hydnum_subolympicum OR464465_Hydnum_subolympicum OM972485_Hydnum_subolympicum MH465093_Hydnum_repandum KU612599_Hydnum_sp KM406979_Hydnum_repandum OP743538_Hydnum_subolympicum OP749327_Hydnum_subolympicum OR464384_Hydnum_subolympicum MH379915_Hydnum_subolympicum MH379901_Hydnum_subolympicum KX388661_Hydnum_olympicum NR_158490_Hydnum_olympicum MF954950_Hydnum_cf_repandum MF954983_Hydnum_cf_repandum MF954956_Hydnum_cf_repandum MF954986_Hydnum_cf_repandum MF954989_Hydnum_cf_repandum MT955159_Hydnum_olympicum MT955126_Hydnum_olympicum PP659828_Hydnum_olympicum PP659829_Hydnum_olympicum PQ061139_Hydnum_olympicum MT955127_Hydnum_olympicum MH156053_Hydnum_olympicum OR168863_Hydnum_olympicum PP883503_Hydnum_olympicum MH156204_Hydnum_olympicum PQ111727_Hydnum_olympicum OM906865_Hydnum_olympicum MH156056_Hydnum_olympicum MH458790_Hydnum_olympicum MH156043_Hydnum_olympicum AJ547884_Hydnum_rufescens NR_158460_Hydnum_slovenicum AJ547870_Hydnum_sp AJ547869_Hydnum_sp OP592269_Hydnum_slovenicum OR168926_Hydnum_sp KU612597_Hydnum_sp AB906675_Hydnum_minum NR_178090_Hydnum_minum AB906676_Hydnum_minum ON907787_Hydnum_minum LC377881_Hydnum_minum ON907783_Hydnum_minum ON907786_Hydnum_minum ON907788_Hydnum_minum LC621840_Hydnum_minum LC621841_Hydnum_minum LC621842_Hydnum_minum ON907784_Hydnum_minum OQ656786_Hydnum_minum OQ656785_Hydnum_minum MW980558_Hydnum_minum ON907789_Hydnum_minum PQ287659_Hydnum_minum ON907785_Hydnum_minum PQ287658_Hydnum_minum KY407533_Hydnum_sp MW980557_Hydnum_minum MW980560_Hydnum_flavidocanum NR_175727_Hydnum_flavidocanum MW980559_Hydnum_flavidocanum PV329849_Hydnum_fulvostriatum PV329850_Hydnum_fulvostriatum PV329853_Hydnum_crassipedum PV329854_Hydnum_crassipedum ON794353_Hydnum_rufescens PQ287675_Hydnum_sp PQ287676_Hydnum_sp ON907794_Hydnum_ventricosum PQ613349_Hydnum_rufescens KU612530_Hydnum_sp KU612532_Hydnum_sp KU612533_Hydnum_sp PQ505058_Hydnum_subberkeleyanum ON907795_Hydnum_ventricosum ON907797_Hydnum_ventricosum ON907798_Hydnum_ventricosum LC621883_Hydnum_subberkeleyanum LC621881_Hydnum_subberkeleyanum NR_176700_Hydnum_subberkeleyanum LC621880_Hydnum_subberkeleyanum ON907796_Hydnum_ventricosum LC621882_Hydnum_subberkeleyanum LC377889_Hydnum_rufescens LC621879_Hydnum_subberkeleyanum KU612531_Hydnum_sp NR_175728_Hydnum_ventricosum MW980561_Hydnum_ventricosum MW980562_Hydnum_ventricosum OR211378_Hydnum_ventricosum PV329855_Hydnum_albomarginatum PV329856_Hydnum_albomarginatum OR211397_Hydnum_ventricosum OR468727_Hydnum_repandum KU612522_Hydnum_sp KU612523_Hydnum_sp KU612525_Hydnum_sp KU612526_Hydnum_sp ON794251_Hydnum_berkeleyanum KX444230_Uncultured_Hydnum KY684434_Uncultured_Hydnum MG972968_Hydnum_berkeleyanum NR_158533_Hydnum_berkeleyanum PQ505066_Hydnum_berkeleyanum PQ505045_Hydnum_berkeleyanum PQ505046_Hydnum_berkeleyanum OM867728_Hydnum_berkeleyanum OQ130700_Hydnum_berkeleyanum PQ505051_Hydnum_berkeleyanum MW980552_Hydnum_berkeleyanum PQ287656_Hydnum_berkeleyanum KU612527_Hydnum_sp KU612528_Hydnum_sp KU612529_Hydnum_sp PQ505061_Hydnum_berkeleyanum PQ505062_Hydnum_berkeleyanum PQ287657_Hydnum_berkeleyanum OQ130701_Hydnum_berkeleyanum MG972969_Hydnum_berkeleyanum KU612524_Hydnum_sp OR546346_Hydnum_berkeleyanum ON907800_Hydnum_cf_berkeleyanum DQ658890_Hydnum_rufescens HE611088_Hydnum_rufescens KM576413_Hydnum_sp AJ547872_Hydnum_rufescens KX388653_Hydnum_rufescens NR_173157_Hydnum_rufescens KX388688_Hydnum_rufescens OL739363_Hydnum_rufescens PV388703_Hydnum_rufescens KX388673_Hydnum_rufescens KX388689_Hydnum_rufescens KX388656_Hydnum_rufescens KX168638_Hydnum_repandum MH169350_Hydnum_rufescens OR912062_Hydnum_rufescens MH169349_Hydnum_rufescens KX388690_Hydnum_rufescens AJ547880_Hydnum_rufescens PQ653306_Hydnum_rufescens LS450511_uncultured_Hydnum LS450550_uncultured_Hydnum MH930907_Hydnum_rufescens MH930908_Hydnum_rufescens KU612534_Hydnum_sp KU612535_Hydnum_sp MN906123_Hydnum_aerostatisporum MH379861_Hydnum_aerostatisporum MH379919_Hydnum_aerostatisporum MH379934_Hydnum_aerostatisporum ON059249_Hydnum_aerostatisporum ON774763_Hydnum_aerostatisporum OP477025_Hydnum_aerostatisporum OR464387_Hydnum_aerostatisporum OP541677_Hydnum_aerostatisporum MH379888_Hydnum_aerostatisporum MF153090_Hydnum_aerostatisporum MH211835_Hydnum_aerostatisporum MH379903_Hydnum_aerostatisporum KX388649_Hydnum_subrufescens NR_158487_Hydnum_subrufescens PQ492837_Hydnum_aerostatisporum OQ235177_Hydnum_aerostatisporum KY654711_Hydnum_aerostatisporum KY800344_Hydnum_aerostatisporum KY800343_Hydnum_aerostatisporum NR_158513_Hydnum_aerostatisporum MH379924_Hydnum_aerostatisporum MH379875_Hydnum_aerostatisporum OP743664_Hydnum_aerostatisporum MK560117_Hydnum_aerostatisporum OM987350_Hydnum_aerostatisporum OM972558_Hydnum_aerostatisporum MH379856_Hydnum_aerostatisporum MH379885_Hydnum_aerostatisporum MH379939_Hydnum_aerostatisporum MH379843_Hydnum_aerostatisporum FN669210_Hydnum_sp PV388735_Hydnum_melitosarx AY817137_Hydnum_rufescens KX388685_Hydnum_melitosarx KX388683_Hydnum_melitosarx NR_158497_Hydnum_melitosarx PV388796_Hydnum_melitosarx OR912011_Hydnum_melitosarx KU612537_Hydnum_rufescens KU612538_Hydnum_rufescens MH169346_Hydnum_sp KU612540_Hydnum_rufescens MH169345_Hydnum_sp AJ535305_Hydnum_rufescens AJ547866_Hydnum_rufescens AJ547889_Hydnum_rufescens KX388684_Hydnum_melitosarx KU612539_Hydnum_rufescens OR947117_Hydnum_melitosarx OR947125_Hydnum_melitosarx MF954973_Hydnum_sp KU612541_Hydnum_rufescens KU612542_Hydnum_rufescens LS449732_uncultured_Hydnum LS450691_uncultured_Hydnum AJ547867_Hydnum_rufescens OK491621_Hydnum_melitosarx OK491632_Hydnum_melitosarx OK491628_Hydnum_melitosarx KX388686_Hydnum_cf_umbilicatum OR840962_Hydnum_melitosarx MF954962_Hydnum_sp MF954970_Hydnum_sp MF954968_Hydnum_sp KX388687_Hydnum_cf_umbilicatum MF954979_Hydnum_sp OK346400_Hydnum_melitosarx MT955128_Hydnum_melitosarx OR912003_Hydnum_melitosarx MF954991_Hydnum_sp OR464425_Hydnum_sp PV470157_Hydnum_sp PP387932_Hydnum_sp PP926209_Hydnum_sp KU612546_Hydnum_sp OR236905_Hydnum_jussii MW862406_Hydnum_jussii MZ157208_Hydnum_jussii LC547675_Uncultured_Hydnum OR242718_Hydnum_rufescens MZ754493_Hydnum_jussii KX388665_Hydnum_jussii NR_158493_Hydnum_jussii OR912052_Hydnum_jussii OR912043_Hydnum_jussii OR912031_Hydnum_jussii MW980553_Hydnum_jussii MW980554_Hydnum_jussii MW980569_Hydnum_pallidocroceum NR_175731_Hydnum_pallidocroceum MW980568_Hydnum_pallidocroceum LC574691_Uncultured_Hydnum KU612547_Hydnum_sp PQ505063_Hydnum_jussii AJ535301_Hydnum_rufescens KX388664_Hydnum_albertense NR_158492_Hydnum_albertense OK442658_Hydnum_melleopallidum NR_177458_Hydnum_melleopallidum FJ845406_Hydnum_melleopallidum PQ822194_Hydnum_melleopallidum PP383803_Hydnum_sp KU612548_Hydnum_sp DQ367902_Hydnum_repandum OR471200_Hydnum_sp PV009763_Hydnum_jussii KU612601_Hydnum_sp OR947121_Hydnum_longipes NR_198674_Hydnum_longipes KU612607_Hydnum_sp LC621827_Hydnum_itachiharitake LC621828_Hydnum_itachiharitake LC621830_Hydnum_itachiharitake NR_176698_Hydnum_itachiharitake LC621832_Hydnum_itachiharitake LC621831_Hydnum_itachiharitake LC621834_Hydnum_itachiharitake LC621829_Hydnum_itachiharitake LC621833_Hydnum_itachiharitake MW980555_Hydnum_longibasidium NR_175726_Hydnum_longibasidium MW980556_Hydnum_longibasidium ON907801_Hydnum_cf_longibasidium OR211380_Hydnum_paucispinum OR211379_Hydnum_paucispinum FJ596769_Hydnum_sp KX388675_Hydnum_cf_umbilicatum MH379882_Hydnum_umbilicatum PP910168_Hydnum_umbilicatum MH379933_Hydnum_umbilicatum OP749717_Hydnum_umbilicatum OP749805_Hydnum_umbilicatum MH379893_Hydnum_umbilicatum MH379900_Hydnum_umbilicatum MH379897_Hydnum_umbilicatum OQ076933_Hydnum_umbilicatum MH379860_Hydnum_umbilicatum OM634671_Hydnum_umbilicatum OQ235243_Hydnum_umbilicatum OQ235244_Hydnum_umbilicatum OQ235245_Hydnum_umbilicatum OQ235247_Hydnum_umbilicatum OQ235248_Hydnum_umbilicatum OQ235249_Hydnum_umbilicatum OQ235250_Hydnum_umbilicatum OQ235255_Hydnum_umbilicatum OQ235246_Hydnum_umbilicatum OQ235251_Hydnum_umbilicatum OQ235252_Hydnum_umbilicatum OR464408_Hydnum_umbilicatum OR464410_Hydnum_umbilicatum MH379891_Hydnum_umbilicatum PP414176_Hydnum_umbilicatum MH379890_Hydnum_umbilicatum NR_164026_Hydnum_umbilicatum OQ235253_Hydnum_umbilicatum OQ235254_Hydnum_umbilicatum FJ596770_Hydnum_sp MH379931_Hydnum_umbilicatum MH379868_Hydnum_umbilicatum OP749004_Hydnum_umbilicatum OP749846_Hydnum_umbilicatum PQ256343_Hydnum_umbilicatum OQ235240_Hydnum_umbilicatum OQ235241_Hydnum_umbilicatum OR464469_Hydnum_umbilicatum OQ235262_Hydnum_umbilicatum OQ235263_Hydnum_umbilicatum OQ235264_Hydnum_umbilicatum OP749685_Hydnum_umbilicatum MH379866_Hydnum_umbilicatum OR464407_Hydnum_umbilicatum OR464411_Hydnum_umbilicatum OR464467_Hydnum_umbilicatum MH379865_Hydnum_umbilicatum OM987313_Hydnum_umbilicatum OR464466_Hydnum_umbilicatum KX388676_Hydnum_cf_umbilicatum MH379857_Hydnum_umbilicatum MH379887_Hydnum_umbilicatum MH379932_Hydnum_umbilicatum OQ235260_Hydnum_umbilicatum OQ235265_Hydnum_umbilicatum OR824619_Hydnum_umbilicatum MH379958_Hydnum_umbilicatum MH379960_Hydnum_umbilicatum OQ235259_Hydnum_umbilicatum MH379899_Hydnum_umbilicatum OQ235242_Hydnum_umbilicatum OQ235256_Hydnum_umbilicatum OQ235257_Hydnum_umbilicatum OQ235258_Hydnum_umbilicatum MH379929_Hydnum_umbilicatum OR464468_Hydnum_umbilicatum OQ235261_Hydnum_umbilicatum FN669209_Hydnum_sp LC621892_Hydnum_umbilicatum LC377892_Hydnum_rufescens LC621897_Hydnum_umbilicatum LC621898_Hydnum_umbilicatum LC621896_Hydnum_umbilicatum LC621893_Hydnum_umbilicatum LC621895_Hydnum_umbilicatum LC175089_Uncultured_Hydnum LC621894_Hydnum_umbilicatum KX388677_Hydnum_cf_umbilicatum KX388678_Hydnum_cf_umbilicatum ON408367_Hydnum_cf_umbilicatum KM402930_Uncultured_Hydnum KU612602_Hydnum_ellipsosporum MF954947_Hydnum_sp MF954948_Hydnum_sp MF954952_Hydnum_sp MF954957_Hydnum_sp HM240528_Hydnum_sp KP454006_Hydnum_umbilicatum MF954972_Hydnum_sp MF954951_Hydnum_sp MF954965_Hydnum_sp MF954966_Hydnum_sp MF954969_Hydnum_sp MF954985_Hydnum_sp MF954958_Hydnum_sp MF954981_Hydnum_sp MF954961_Hydnum_sp MF954963_Hydnum_sp MF954980_Hydnum_sp MF954987_Hydnum_sp MF954967_Hydnum_sp MF954954_Hydnum_sp MF954977_Hydnum_sp MF954955_Hydnum_sp KX388679_Hydnum_cf_umbilicatum KX388674_Hydnum_cf_umbilicatum KX388672_Hydnum_cf_umbilicatum LC547676_Uncultured_Hydnum MH379844_Hydnum_umbilicatum MH379898_Hydnum_umbilicatum LS450048_uncultured_Hydnum LS449870_uncultured_Hydnum KC412514_Uncultured_Hydnum ON622917_Hydnum_ellipsosporum MW282587_Uncultured_Hydnum AJ535304_Hydnum_rufescens OR912084_Hydnum_ellipsosporum KU612603_Hydnum_ellipsosporum KU612605_Hydnum_ellipsosporum KU612604_Hydnum_ellipsosporum PP789888_Hydnum_umbilicatum HM189766_Hydnum_ellipsosporum HM189768_Hydnum_ellipsosporum AY817138_Hydnum_ellipsosporum KX086215_Hydnum_ellipsosporum MN559529_Hydnum_ellipsosporum MK028891_Hydnum_ellipsosporum KX388668_Hydnum_ellipsosporum KX388669_Hydnum_ellipsosporum KX388670_Hydnum_ellipsosporum KX388671_Hydnum_ellipsosporum KX388666_Hydnum_ellipsosporum KX388667_Hydnum_ellipsosporum HM189767_Hydnum_ellipsosporum KX168653_Hydnum_ellipsosporum KC679833_Uncultured_Hydnum KC679834_Uncultured_Hydnum AJ547882_Hydnum_rufescens MF954949_Hydnum_sp MW282468_Uncultured_Hydnum MF954984_Hydnum_sp KX388662_Hydnum_quebecense NR_158491_Hydnum_quebecense MH379878_Hydnum_quebecense MH379879_Hydnum_quebecense OQ235266_Hydnum_quebecense OQ235267_Hydnum_quebecense OQ235268_Hydnum_quebecense OQ235269_Hydnum_quebecense OQ235270_Hydnum_quebecense OQ235271_Hydnum_quebecense OQ235272_Hydnum_quebecense OQ235274_Hydnum_quebecense OQ235275_Hydnum_quebecense OQ235276_Hydnum_quebecense OQ235277_Hydnum_quebecense OQ235273_Hydnum_quebecense OQ235281_Hydnum_quebecense OQ235278_Hydnum_quebecense OQ235280_Hydnum_quebecense PP464409_Hydnum_sp PP464439_Hydnum_quebecense PP464548_Hydnum_quebecense MH379881_Hydnum_quebecense OQ235279_Hydnum_quebecense MH379876_Hydnum_quebecense KU612606_Hydnum_sp OP480700_Hydnum_cuspidatum MH379944_Hydnum_cuspidatum NR_164032_Hydnum_cuspidatum OP643001_Hydnum_cuspidatum MK282424_Hydnum_cuspidatum MH379945_Hydnum_cuspidatum ON383437_Hydnum_cuspidatum OP749328_Hydnum_cuspidatum MK575232_Hydnum_cuspidatum PP850765_Hydnum_cuspidatum OP749642_Hydnum_cuspidatum MH379912_Hydnum_cuspidatum OR464389_Hydnum_cuspidatum MH379946_Hydnum_cuspidatum MK282425_Hydnum_cuspidatum OQ235282_Hydnum_cuspidatum OR464393_Hydnum_cuspidatum MT345209_Hydnum_cuspidatum OR464392_Hydnum_cuspidatum MT329607_Hydnum_aff MH379889_Hydnum_cuspidatum OR464406_Hydnum_cuspidatum OR464390_Hydnum_cuspidatum OR464409_Hydnum_cuspidatum MH379911_Hydnum_cuspidatum MH379936_Hydnum_cuspidatum OR464391_Hydnum_cuspidatum MH379940_Hydnum_cuspidatum HE611083_Hydnum_ovoideisporum HE611081_Hydnum_ovoideisporum NR_119818_Hydnum_ovoideisporum KU612536_Hydnum_ovoideisporum HE611080_Hydnum_ovoideisporum HE611082_Hydnum_ovoideisporum KC293542_Hydnum_ovoideisporum KC293543_Hydnum_ovoideisporum FJ897191_Uncultured_mycorrhizal KC293544_Hydnum_ovoideisporum KU973848_Hydnum_ovoideisporum PV121707_Hydnum_ovoideisporum PP533021_Hydnum_ovoideisporum KX388680_Hydnum_subovoideisporum NR_158494_Hydnum_subovoideisporum MW282598_Uncultured_Hydnum MW282654_Uncultured_Hydnum OR912069_Hydnum_subovoideisporum DQ218306_Hydnum_aff_repandum HE611089_Hydnum_rufescens KU612549_Hydnum_magnorufescens AJ535302_Hydnum_rufescens KU973850_Hydnum_rufescens KC293545_Hydnum_magnorufescens PP533019_Hydnum_sp PQ120667_Hydnum_magnorufescens AJ535303_Hydnum_rufescens OR912000_Hydnum_magnorufescens KU612550_Hydnum_magnorufescens KX388663_Hydnum_magnorufescens KY630479_Uncultured_Hydnum LS448151_uncultured_Hydnum LS448168_uncultured_Hydnum MH169348_Hydnum_magnorufescens MH169347_Hydnum_magnorufescens KT875011_Hydnum_aff_rufescens FJ196922_Uncultured_ectomycorrhiza PP414171_Hydnum_ferruginescens OP297814_Hydnum_cf_ferruginesens OQ780517_Hydnum_cf_ferruginescens KX358033_Hydnum_sp MH379905_Hydnum_ferruginescens NR_164027_Hydnum_ferruginescens OR464395_Hydnum_ferruginescens MH379942_Hydnum_ferruginescens HM488539_Uncultured_Hydnum HM488540_Uncultured_Hydnum OR168895_Hydnum_oregonense OR464422_Hydnum_oregonense OR464420_Hydnum_oregonense OR464421_Hydnum_oregonense KF879509_Uncultured_Hydnum MT955130_Hydnum_oregonense KU612608_Hydnum_umbilicatum NR_189749_Hydnum_oregonense AJ534972_Hydnum_umbilicatum MF954959_Hydnum_umbilicatum MH063268_Hydnum_oregonense MK680155_Hydnum_oregonense MH158252_Hydnum_oregonense MT955129_Hydnum_oregonense AJ534973_Hydnum_umbilicatum MF079255_Hydnum_subconnatum MH379869_Hydnum_subconnatum MH379867_Hydnum_subconnatum MH379916_Hydnum_subconnatum OR464385_Hydnum_subconnatum MH910540_Hydnum_umbilicatum MH379930_Hydnum_subconnatum NR_164030_Hydnum_subconnatum MH379848_Hydnum_subconnatum MH379852_Hydnum_subconnatum MH379854_Hydnum_subconnatum MH379914_Hydnum_subconnatum OR813872_Hydnum_subconnatum OP749053_Hydnum_subconnatum MH379947_Hydnum_subconnatum MH379853_Hydnum_subconnatum OQ785312_Hydnum_subconnatum MH379922_Hydnum_subconnatum MH379880_Hydnum_sp OQ235208_Hydnum_sp OQ235209_Hydnum_sp OQ235210_Hydnum_sp OQ235211_Hydnum_sp OQ235235_Hydnum_sp OQ235207_Hydnum_sp OQ235239_Hydnum_sp OQ235212_Hydnum_sp OQ235213_Hydnum_sp OQ235214_Hydnum_sp OQ235215_Hydnum_sp OQ235216_Hydnum_sp OQ235217_Hydnum_sp OQ235218_Hydnum_sp OQ235219_Hydnum_sp OQ235220_Hydnum_sp OQ235221_Hydnum_sp OQ235222_Hydnum_sp OQ235223_Hydnum_sp OQ235224_Hydnum_sp OQ235225_Hydnum_sp OQ235226_Hydnum_sp OQ235227_Hydnum_sp OQ235228_Hydnum_sp OQ235229_Hydnum_sp OQ235230_Hydnum_sp OQ235231_Hydnum_sp OQ235236_Hydnum_sp OQ235232_Hydnum_sp OQ235237_Hydnum_sp OQ235233_Hydnum_sp OQ235234_Hydnum_sp OQ235238_Hydnum_sp DQ367903_Hydnum_umbilicatum KU612543_Hydnum_sp PP387930_Hydnum_sp KU612544_Hydnum_sp PP387929_Hydnum_sp MF954964_Hydnum_sp PP387933_Hydnum_sp OP028378_Hydnum_sp LC547677_Uncultured_Hydnum MF954946_Hydnum_sp PP387931_Hydnum_sp KX388681_Hydnum_canadense NR_158495_Hydnum_canadense OQ235164_Hydnum_canadense OQ235165_Hydnum_canadense OQ235168_Hydnum_canadense OM634674_Hydnum_canadense OQ235166_Hydnum_canadense MH379892_Hydnum_canadense OM634672_Hydnum_canadense OQ235167_Hydnum_canadense OQ235170_Hydnum_canadense OQ235171_Hydnum_canadense OQ235169_Hydnum_canadense MN992414_Hydnum_canadense JX093560_Hydnum_rufescens MW376666_Hydnum_mulsicolor LC621844_Hydnum_mulsicolor OR464372_Hydnum_mulsicolor OR464374_Hydnum_mulsicolor LC621843_Hydnum_mulsicolor MT197001_Hydnum_mulsicolor OR464373_Hydnum_mulsicolor MH379895_Hydnum_mulsicolor MW899489_Hydnum_rufescens MH379896_Hydnum_mulsicolor MH379902_Hydnum_mulsicolor PP414177_Hydnum_mulsicolor OR464419_Hydnum_mulsicolor PP414173_Hydnum_sp ON383462_Hydnum_mulsicolor KU612545_Hydnum_sp KX086216_Hydnum_rufescens NR_197976_Hydnum_mulsicolor AJ547885_Hydnum_rufescens PV121750_Hydnum_mulsicolor PP414172_Hydnum_sp OQ398575_Hydnum_rufescens LC377891_Hydnum_rufescens LC377890_Hydnum_rufescens AJ547868_Hydnum_rufescens MH379906_Hydnum_mulsicolor OM634670_Hydnum_submulsicolor OQ235174_Hydnum_submulsicolor OQ235175_Hydnum_submulsicolor OQ235176_Hydnum_submulsicolor OQ235173_Hydnum_submulsicolor OQ235172_Hydnum_submulsicolor KX388682_Hydnum_submulsicolor NR_158496_Hydnum_submulsicolor OQ225101_Hydnum_submulsicolor OQ225102_Hydnum_submulsicolor OQ225103_Hydnum_submulsicolor AJ783969_Hydnum_rufescens PV329857_Hydnum_orientalbidum OR211377_Hydnum_orientalbidum LC621861_Hydnum_orientalbidum OR211376_Hydnum_orientalbidum LC621862_Hydnum_orientalbidum PV329858_Hydnum_orientalbidum LC377871_Hydnum_albidum LC377872_Hydnum_albidum LC377877_Hydnum_albidum LC377876_Hydnum_albidum LC377873_Hydnum_albidum LC578778_Hydnum_albidum OR211381_Hydnum_orientalbidum LC377874_Hydnum_albidum LC578777_Hydnum_albidum LC621856_Hydnum_orientalbidum LC621857_Hydnum_orientalbidum LC621852_Hydnum_orientalbidum LC621860_Hydnum_orientalbidum LC578779_Hydnum_albidum LC621847_Hydnum_orientalbidum LC621855_Hydnum_orientalbidum LC621848_Hydnum_orientalbidum LC621849_Hydnum_orientalbidum LC621854_Hydnum_orientalbidum LC621850_Hydnum_orientalbidum LC578780_Hydnum_albidum LC621851_Hydnum_orientalbidum OR947111_Hydnum_orientalbidum LC377875_Hydnum_albidum OR211375_Hydnum_orientalbidum LC621845_Hydnum_orientalbidum LC621846_Hydnum_orientalbidum PQ505059_Hydnum_orientalbidum LC621859_Hydnum_orientalbidum LC621858_Hydnum_orientalbidum LC377870_Hydnum_albidum LC667091_Hydnum_sp KU612609_Hydnum_sp KU612610_Hydnum_sp MZ310495_Hydnum_repandum MZ221555_Hydnum_repandum MZ622031_Hydnum_albidum OR947108_Hydnum_orientalbidum LC621853_Hydnum_orientalbidum LC578782_Hydnum_albidum OQ656787_Hydnum_orientalbidum OQ656788_Hydnum_orientalbidum OQ656789_Hydnum_orientalbidum LC578781_Hydnum_albidum PP455007_Hydnum_albidum PV329845_Hydnum_bifurcatum OM341393_Hydnum_sp PV329846_Hydnum_bifurcatum OM341394_Hydnum_sp LC621884_Hydnum_tomaense LC621885_Hydnum_tomaense NR_176701_Hydnum_tomaense ON907793_Hydnum_treui LC621886_Hydnum_tomaense PQ287669_Hydnum_sp PQ287670_Hydnum_sp MW374217_Hydnum_sp OR722667_Hydnum_treui OR722668_Hydnum_treui NR_177463_Hydnum_zongolicense KC152121_Hydnum_zongolicense MW980580_Hydnum_tangerinum MW980581_Hydnum_tangerinum NR_175735_Hydnum_tangerinum MW980582_Hydnum_tangerinum LC621835_Hydnum_minospororufescens LC621836_Hydnum_minospororufescens LC621838_Hydnum_minospororufescens LC621839_Hydnum_minospororufescens LC621837_Hydnum_minospororufescens NR_176699_Hydnum_minospororufescens KU612611_Hydnum_sp KU612613_Hydnum_sp KU612612_Hydnum_sp KU612614_Hydnum_sp ON502618_Hydnum_reginae NR_184980_Hydnum_reginae AY817135_Hydnum_albidum OR824947_Hydnum_sp OR824946_Hydnum_sp OR824945_Hydnum_sp OR912055_Hydnum_sp OR824944_Hydnum_sp AJ534974_Hydnum_albidum AJ534975_Hydnum_albidum OR824948_Hydnum_sp OR824949_Hydnum_sp OR912054_Hydnum_sp JF960785_Uncultured_Hydnum KU612632_Hydnum_crocidens KU612630_Hydnum_crocidens PP748900_Hydnum_sp PP748911_Hydnum_sp KU612631_Hydnum_crocidens PP748910_Hydnum_sp PP508257_Hydnum_sp KU612627_Hydnum_sp KU612628_Hydnum_sp KU612629_Hydnum_sp PP508260_Hydnum_sp Sistotrema_muscicola_taxon_154757_FINLAND Sistotrema_muscicola_KHL_11721_FINLAND JF960784_Uncultured_Hydnum PQ505060_Hydnum_sp KU612620_Hydnum_sp KU612621_Hydnum_sp PP748899_Hydnum_sp PP748916_Hydnum_sp KU612622_Hydnum_sp KP191966_Hydnum_repandum KU612623_Hydnum_sp KU612624_Hydnum_sp KU612626_Hydnum_sp KU612625_Hydnum_sp OR354970_Hydnum_sp KU612640_Hydnum_sp KU612643_Hydnum_sp KU612641_Hydnum_sp KU612642_Hydnum_sp KU612633_Hydnum_elatum KU612634_Hydnum_elatum KU612635_Hydnum_elatum KU612636_Hydnum_elatum KU612638_Hydnum_elatum KU612639_Hydnum_elatum KU612637_Hydnum_elatum OR434568_Hydnum_elatum KY774222_Hydnum_sp 
	;

END;


BEGIN CHARACTERS;
	TITLE  Character_Matrix;
	LINK TAXA = Taxa2;
	DIMENSIONS  NCHAR=807;
	FORMAT DATATYPE = DNA GAP = - MISSING = ?;
	MATRIX
	KM594880_Uncultured_fungus_AC157           -----------------------------------------------------------------------------------------------------------------------------------------------------------TGGAAC--------TTG-A---------------------TAGCCCCTAACCCCTAT-A-TTGAAGT----AATGGATG--TTT--TTATGGCAA-----------------------------ATACAACTTTTAAC-AACGGATCTCTTGGCT-CTCGCATCGATGAAGAACGCAGCGAAATGCG-ATAAGT-AATGTGAATTGCAGAATTCAGTGAATCATCGAATCTTTGAACGCACCTTGCGCTCTCTGGTATTCCGG-GGAGCACACCTGTTCGAGTGTCATTAAGACTTATCA-----AGT-GAGG--------T--------------------CTAT-CTCT-C-TTTGGA-TTTGGGC---TTTGCTGC----A--T--T-AA-TGTGGCTA-GTCTTAAATATATTAGC--TGGT-CCTTG-----TTGA-GG---------TTTTGGTTCTACTCG--GCGTGAT-AATT----T-ATCTAAC---G-TTGAGG----AC-AGT-----------------T-T---TC-AGAA-------CTGGCTTGTAGCTGGCTGTAGCTGGCCATAG--------------CTC--TCT-CT----CT---------GGATT--GCTTCTAA-----C-T--GAA
	KM594877_Uncultured_fungus                 -------------ACATG-TGCTCACTC-TTCTG----A------TTG-TTT--TTA----CAC-CTG-TGCAC----------------------ACTCGC---CAA-CGGTCG-GGGT----AGAAACC------------------TGCCTTTGGAAC--------TTG-A---------------------TAGCCCCTAACCCCTAT-A-TTGAAGT----AATGGATG--TTT--TTATGGCAA-----------------------------ATACAACTTTTAAC-AACGGATCTCTTGGCT-CTCGCATCGATGAAGAACGCAGCGAAATGCG-ATAAGT-AATGTGAATTGCAGAATTCAGTGAATCATCGAATCTTTGAACGCACCTTGCGCTCTCTGGTATTCCGG-GGAGCACACCTGTTCGAGTGTCATTAAGACTTATCA-----AGT-GAGG--------T--------------------CTAT-CTCT-C-TTTGGA-TTTGGGC---TTTGCTGC----A--T--T-AA-TGTGGCTA-GTCTTAAATATATTAGC--TGGT-CCTTG-----TTGA-GG---------TTTTGGTTCTACTCG--GCGTGAT-AATT----T-ATCTAAC---G-TTGAGG----AC-AGT-----------------T-T---TC-AGAA-------CTGGCTTGTAGCTGGCTGTAGCTGGCCATAG--------------CTC--TCT-CT----CT---------GGATT--GCTTCTAA-----C-T--GAA
	KM594876_Uncultured_fungus                 -------------ACATG-TGCTCACTC-TTCTG----A------TTG-TTT--TTA----CAC-CTG-TGCAC----------------------ACTCGC---CAA-CGGTCG-GGGT----AGAAACC------------------TGCCTTTGGAAC--------TTG-A---------------------TAGCCCCTAACCCCTAT-A-TTGAAGT----AATGGATG--TTT--TTATGGCAA-----------------------------ATACAACTTTTAAC-AACGGATCTCTTGGCT-CTCGCATCGATGAAGAACGCAGCGAAATGCG-ATAAGT-AATGTGAATTGCAGAATTCAGTGAATCATCGAATCTTTGAACGCACCTTGCGCTCTCTGGTATTCCGG-GGAGCACACCTGTTCGAGTGTCATTAAGACTTATCA-----AGT-GAGG--------T--------------------CTAT-CTCT-C-TTTGGA-TTTGGGC---TTTGCTGC----A--T--T-AA-TGTGGCTA-GTCTTAAATATATTAGC--TGGT-CCTTG-----TTGA-GG---------TTTTGGTTCTACTCG--GCGTGAT-AATT----T-ATCTAAC---G-TTGAGG----AC-AGT-----------------T-T---TC-AGAA-------CTGGCTTGTAGCTGGCTGTAGCTGGCCATAG--------------CTC--TCT-CT----CT---------GGATT--GCTTCTAA-----C-T--GAA
	PP414175_Hydnum_sp                         -------------ACATG-TGCTCACTC-TTCTG----A------TTG-TTT--TTA----CAC-CTG-TGCAC----------------------ACTCGC---CAA-CGGTCG-GGGT----AGAAACC------------------TGCCTTTGGAAC--------TTG-A---------------------TAGCCCCTAACCCCTAT-A-TTGAAGT----AATGGATG--TTT--TTATGGCAA-----------------------------ATACAACTTTTAAC-AACGGATCTCTTGGCT-CTCGCATCGATGAAGAACGCAGCGAAATGCG-ATAAGT-AATGTGAATTGCAGAATTCAGTGAATCATCGAATCTTTGAACGCACCTTGCGCTCTCTGGTATTCCGG-GGAGCACACCTGTTCGAGTGTCATTAAGACTTATCA-----AGT-GAGG--------T--------------------CTAT-CTCT-C-TTTGGA-TTTGGGC---TTTGCTGC----A--T--T-AA-TGTGGCTA-GTCTTAAATATATTAGC--TGGT-CCTTG-----TTGA-GG---------TTTTGGTTCTACTCG--GCGTGAT-AATT----T-ATCTAAC---G-TTGAGG----AC-AGT-----------------T-T---TC-AGAA-------CTGGCTTGTAGCTGGCTGTAGCTGGCCATAG--------------CTC--TCT-CT----CT---------GGATT--GCTTCTAA-----C-T--GAA
	PP414174_Hydnum_sp                         -----------------------------------------------------------------------------------------------------------------------T----AGAAACC------------------TGCCTTTGGAAC--------TTG-A---------------------TAGCCCCTAACCCCTAT-A-TTGAAGT----AATGGATG--TTT--TTATGGCAA-----------------------------ATACAACTTTTAAC-AACGGATCTCTTGGCT-CTCGCATCGATGAAGAACGCAGCGAAATGCG-ATAAGT-AATGTGAATTGCAGAATTCAGTGAATCATCGAATCTTTGAACGCACCTTGCGCTCTCTGGTATTCCGG-GGAGCACACCTGTTCGAGTGTCATTAAGACTTATCA-----AGT-GAGG--------T--------------------CTAT-CTCT-C-TTTGGA-TTTGGGC---TTTGCTGC----A--T--T-AA-TGTGGCTA-GTCTTAAATATATTAGC--TGGT-CCTTG-----TTGA-GG---------TTTTGGTTCTACTCG--GCGTGAT-AATT----T-ATCTAAC---G-TTGAGG----AC-AGT-----------------T-T---TC-AGAA-------CTGGCTTGTAGCTGGCTGTAGCTGGCCAT----------------------------------------------------------------------
	KR135344_Hydnum_sp                         -------------ACATG-TGCTCACTC-TTCTG----A------TT--TTT--TTA----CAC-CTG-TGCAC----------------------ACTCGC---CAA-CGAACG-GCAT----AGAAACC------------------TGCCTTTGGAAC--------TTG-A---------------------TAGCCCCTAACCCCTAT-A-TTGAAGT----AATGGATG--TTT--TTATGGCTA-----------------------------ATACTACTTTTAAC-AACGGATCTCTTGGCT-CTCGCATCGATGAAGAACGCAGCGAAATGCG-ATAAGT-AATGTGAATTGCAGAATTCAGTGAATCATCGAATCTTTGAACGCACCTTGCGCTCTCTGGTATTCCGG-GGAGCACACCTGTTCGAGTGTCATTAAGACTTATCA-----AGT-GAGGTC------T--------------------CTAT-CTCT-C-TTTGGA-TTTGGGC---TTTGCTGC----A--T--T-AA-TGTGGCTA-GTCTTAAATATATTAGC--TGGT-CCTTG-----TTAC-GA--------TTTTTGCTTCCAATCG--GCGTGAT-AA-T----T-ATCTAAC---G-TTGAGG----AC-AG------------------T-T---TC-AGAA-------CTGGCCTGTAGCTGGCTGTAGCTGGCCATAG--------------CTC--TCT-CT----CT---------GGATT--GCTTCTAA-----C-T--GAA
	KR135345_Hydnum_sp                         -------------ACATG-TGCTCACTC-TTCTG----A------TT--TTT--TTA----CAC-CTG-TGCAC----------------------TCTCGC---CAA-CGTTCG-GGGT----AGAAACC------------------TGCCTTTGGAAC--------TTA-A---------------------TAGCCCCTAACCCCTAT-A-TTGAAGT----AATGGATG--TTT--ATCTGGCAA-----------------------------ATACAACTTTTAAC-AACGGATCTCTTGGCT-CTCGCATCGATGAAGAACGCAGCGAAATGCG-ATAAGT-AATGTGAATTGCAGAATTCAGTGAATCATCGAATCTTTGAACGCACCTTGCGCTCTCTGGTATTCCGG-GGAGCACACCTGTTCGAGTGTCATTAAGACTAATCA-----AGT-GAGG--------T--------------------CTAT-CTCT-C-TTTGGA-TTTGGGC---TTTGCTGC----A--T--T-AA-TGTGGCTA-GTCTTAAATATATTAGC--TGGT-CCTTG-----TTGA-GG--------GTTTTGGCTCTACTCG--GCGTGAT-AA-T----T-ATCTAAC---G-TTGAGG----AC-AG------------------T-T---TC-AGAC-------CTGGCTTGTAGCTGGCTGTAGCTGGCCATAG--------------CTC--TCT-CT----CT---------GGATT--GCTTCTAA-----C-T--GAA
	KM594888_Uncultured_fungus_AC175           C-TT---AG-CT-GCATG-TGCTCGCTC-TTCTG----A----T-TTA-T----TTA----CAC-CTG-TGCACTTGA-------------TT---TTTT-C----AA-AGGGAG-G-GT----AG-AACC------------------TGCCTTTGGGAC--------TTA-T-------------------A-AAA-----CCCCCTTGT-A-TTGAAAC----AGTGAATG--TTT--ATCTGCCA--TAAGGC--AAA----------TT-TTA-ATACAACTTTTAAC-AACGGATCTCTTGGCT-CTCGCATCGATGAAGAACGCAGCGAAATGCG-ATAAGT-AATGTGAATTGCAGAATTCAGTGAATCATCGAATCTTTGAACGCACCTTGCGCTCTCTGGTATTCCGG-GGAGCACACCTGTTCGAGTGTCATTGAAACTCTCAA-----A-T-AAAGGTGG-----------CTTTG-----CAG-CTGT-CTCT-G-TTTGGA-TTTGGAC---TCTGCTGC----A--T--T-AA-TGTGGCTA-GTCTTAAATGTATTAGC--TGGT-CCCTA-----TTGA-GG---------TTTTGGTTCTACTCA--GCGTGAT-AAT-----T-ATCTAAC---G-TTGAGG----AC-AG------------------T-C---TC-AGGA-------CTGGC---------------------CATGA----------------C--TCT-CT----CT---------GGATT--GCTT---------C-T--AAA
	KC152123_Hydnum_sp                         T-TT---AC-T--GCATG-TGCTCGCTC-TTCTG----A----T-TTA-T----TTA----CAC-CTG-TGCACTTAA-------------TT---TTTC-C----AA-AGGTCG-G-GT----AG-AA?C------------------TGCCTTTGGGGC--------TTA-T---------------------AAA-----C-CCCTTGT-A-TTGAAAC----AGTGAATG--TTT--GTCTGCCA--TAAGGC--AAA----------TT-TTA-ATACAACTTTTAAC-AACGGATCTCTTGGCT-CTCGCATCGATGAAGAACGCAGCGAAATGCG-ATAAGT-AATGTGAATTGCAGAATTCAGTGAATCATCGAATCTTTGAACGCACCTTGCGCTCTCTGGTATTCCGG-GGAGCACACCTGTTCGAGTGTCATTGAAACTCTCAA-----A-C-AAAGGTAG-----------CTTTG-----CTG-CTGT-CTCT-G-TTTGGA-TCTGGAC---TCTGCTGC----A--T--T-CA-TGTGGCTA-GTCTTAAATGTATTAGC--TGGT-CCTCA-----TTGA-GG----------?TTGGTTCTACTCG--GCGTGAT-AAT-----T-ATCTAAC---G-TTGAGG----AC-GG------------------T-C---TC-AGGA-------CTGGC---------------------CATGG----------------C--TCT-CT----CT---------GGATT--GCTT---------C-T--AAA
	MH379862_Hydnum_albidum                    T-TT---AC-T--GCATG-TGCTCGCTC-TTCTG----A----T-TTA-T----TTA----CAC-CTG-TGCACTTAA-------------TT---TTTC-C----AA-AGGTCG-G-GT----AG-AACC------------------TACCTTTGGGGC--------TTA-T---------------------AAA-----C-CCCTTGT-A-TTGAAAC----AGTGAATG--TTT--GTCTGCCA--TAAGGC--AAA----------TT-TTA-ATACAACTTTTAAC-AACGGATCTCTTGGCT-CTCGCATCGATGAAGAACGCAGCGAAATGCG-ATAAGT-AATGTGAATTGCAGAATTCAGTGAATCATCGAATCTTTGAACGCACCTTGCGCTCTCTGGTATTCCGG-GGAGCACACCTGTTCGAGTGTCATTGAAACTCTCAA-----A-C-AAAGGTAG-----------CTTTG-----CTG-CTGT-CTCT-G-TTTGGA-TCTGGAC---TCTGCTGC----A--T--T-CA-TGTGGCTA-GTCTTAAATGTATTAGC--TGGT-CCTCA-----TTGA-GG----------TTTGGTTCTACTCG--GCGTGAT-AAT-----T-ATCTAAC---G-TTGAGG----AC-GG------------------T-C---TC-AGGA-------CTGGC---------------------CATGG----------------C--TCT-CT----CT---------GGATT--GCTT---------C-T--AAA
	MH379873_Hydnum_albidum                    T-TT---AC-T--GCATG-TGCTCGCTC-TTCTG----A----T-TTA-T----TTA----CAC-CTG-TGCACTTAA-------------TT---TTTC-C----AA-AGGTCG-G-GT----AG-AACC------------------TACCTTTGGGGC--------TTA-T---------------------AAA-----C-CCCTTGT-A-TTGAAAC----AGTGAATG--TTT--GTCTGCCA--TAAGGC--AAA----------TT-TTA-ATACAACTTTTAAC-AACGGATCTCTTGGCT-CTCGCATCGATGAAGAACGCAGCGAAATGCG-ATAAGT-AATGTGAATTGCAGAATTCAGTGAATCATCGAATCTTTGAACGCACCTTGCGCTCTCTGGTATTCCGG-GGAGCACACCTGTTCGAGTGTCATTGAAACTCTCAA-----A-C-AAAGGTAG-----------CTTTG-----CTG-CTGT-CTCT-G-TTTGGA-TCTGGAC---TCTGCTGC----A--T--T-CA-TGTGGCTA-GTCTTAAATGTATTAGC--TGGT-CCTCA-----TTGA-GG----------TTTGGTTCTACTCG--GCGTGAT-AAT-----T-ATCTAAC---G-TTGAGG----AC-GG------------------T-C---TC-AGGA-------CTGGC---------------------CATGG----------------C--TCT-CT----CT---------GGATT--GCTT---------C-T--AAA
	OM809260_Hydnum_albidum                    T-TT---AC-T--GCATG-TGCTCGCTC-TTCTG----A----T-TTA-T----TTA----CAC-CTG-TGCACTTAA-------------TT---TTTC-C----AA-AGGTCG-G-GT----AG-AACC------------------TACCTTTGGGGC--------TTA-T---------------------AAA-----C-CCCTTGT-A-TTGAAAC----AGTGAATG--TTT--GTCTGCCA--TAAGGC--AAA----------TT-TTA-ATACAACTTTTAAC-AACGGATCTCTTGGCT-CTCGCATCGATGAAGAACGCAGCGAAATGCG-ATAAGT-AATGTGAATTGCAGAATTCAGTGAATCATCGAATCTTTGAACGCACCTTGCGCTCTCTGGTATTCCGG-GGAGCACACCTGTTCGAGTGTCATTGAAACTCTCAA-----A-C-AAAGGTAG-----------CTTTG-----CTG-CTGT-CTCT-G-TTTGGA-TCTGGAC---TCTGCTGC----A--T--T-CA-TGTGGCTA-GTCTTAAATGTATTAGC--TGGT-CCTCA-----TTGA-GG----------TTTGGTTCTACTCG--GCGTGAT-AAT-----T-ATCTAAC---G-TTGAGG----AC-GG------------------T-C---TC-AGGA-------CTGGC---------------------CATGG----------------C--TCT-CT----CT---------GGATT--GCTT---------C-T--AAA
	MH379884_Hydnum_albidum                    T-TT---AC-T--GCATG-TGCTCGCTC-TTCTG----A----T-TTA-T----TTA----CAC-CTG-TGCACTTAA-------------TT---TTTC-C----AA-AGGTCG-G-GT----AG-AACC------------------TACCTTTGGGGC--------TTA-T---------------------AAA-----C-CCCTTGT-A-TTGAAAC----AGTGAATG--TTT--GTCTGCCA--TAAGGC--AAA----------TT-TTA-ATACAACTTTTAAC-AACGGATCTCTTGGCT-CTCGCATCGATGAAGAACGCAGCGAAATGCG-ATAAGT-AATGTGAATTGCAGAATTCAGTGAATCATCGAATCTTTGAACGCACCTTGCGCTCTCTGGTATTCCGG-GGAGCACACCTGTTCGAGTGTCATTGAAACTCTCAA-----A-C-AAAGGTAG-----------CTTTG-----CTG-CTGT-CTCT-G-TTTGGA-TCTGGAC---TCTGCTGC----A--T--T-CA-TGTGGCTA-GTCTTAAATGTATTAGC--TGGT-CCTCA-----TTGA-GG----------TTTGGTTCTACTCG--GCGTGAT-AAT-----T-ATCTAAC---G-TTGAGG----AC-GG------------------T-C---TC-AGGA-------CTGGC---------------------CATGG----------------C--TCT-CT----CT---------GGATT--GCTT---------C-T--AAA
	PP414159_Hydnum_albidum                    T-TT---AC-T--GCATG-TGCTCGCTC-TTCTG----A----T-TTA-T----TTA----CAC-CTG-TGCACTTAA-------------TT---TTTC-C----AA-AGGTCG-G-GT----AG-AACC------------------TACCTTTGGGGC--------TTA-T---------------------AAA-----C-CCCTTGT-A-TTGAAAC----AGTGAATG--TTT--GTCTGCCA--TAAGGC--AAA----------TT-TTA-ATACAACTTTTAAC-AACGGATCTCTTGGCT-CTCGCATCGATGAAGAACGCAGCGAAATGCG-ATAAGT-AATGTGAATTGCAGAATTCAGTGAATCATCGAATCTTTGAACGCACCTTGCGCTCTCTGGTATTCCGG-GGAGCACACCTGTTCGAGTGTCATTGAAACTCTCAA-----A-C-AAAGGTAG-----------CTTTG-----CTG-CTGT-CTCT-G-TTTGGA-TCTGGAC---TCTGCTGC----A--T--T-CA-TGTGGCTA-GTCTTAAATGTATTAGC--TGGT-CCTCA-----TTGA-GG----------TTTGGTTCTACTCG--GCGTGAT-AAT-----T-ATCTAAC---G-TTGAGG----AC-GG------------------T-C---TC-AGGA-------CTGGC---------------------CATGG----------------C--TCT-CT----CT---------GGATT--GCTT---------C-T--AAA
	MH379921_Hydnum_albidum                    T-TT---AC-T--GCATG-TGCTCGCTC-TTCTG----A----T-TTA-T----TTA----CAC-CTG-TGCACTTAA-------------TT---TTTC-C----AA-AGGTCG-G-GT----AG-AACC------------------TACCTTTGGGGC--------TTA-T---------------------AAA-----C-CCCTTGT-A-TTGAAAC----AGTGAATG--TTT--GTCTGCCA--TAAGGC--AAA----------TT-TTA-ATACAACTTTTAAC-AACGGATCTCTTGGCT-CTCGCATCGATGAAGAACGCAGCGAAATGCG-ATAAGT-AATGTGAATTGCAGAATTCAGTGAATCATCGAATCTTTGAACGCACCTTGCGCTCTCTGGTATTCCGG-GGAGCACACCTGTTCGAGTGTCATTGAAACTCTCAA-----A-C-AAAGGTAG-----------CTTTG-----CTG-CTGT-CTCT-G-TTTGGA-TCTGGAC---TCTGCTGC----A--T--T-CA-TGTGGCTA-GTCTTAAATGTATTAGC--TGGT-CCTCA-----TTGA-GG----------TTTGGTTCTACTCG--GCGTGAT-AAT-----T-ATCTAAC---G-TTGAGG----AC-GG------------------T-C---TC-AGGA-------CTGGC---------------------CATGG----------------C--TCT-CT----CT---------GGATT--GCTT---------C-T--AAA
	MH379877_Hydnum_albidum                    T-TT---AC-T--GCATG-TGCTCGCTC-TTCTG----A----T-TTA-T----TTA----CAC-CTG-TGCACTTAA-------------TT---TTTC-C----AA-AGGTCG-G-GT----AG-AACC------------------TACCTTTGGGGC--------TTA-T---------------------AAA-----C-CCCTTGT-A-TTGAAAC----AGTGAATG--TTT--GTCTGCCA--TAAGGC--AAA----------TT-TTA-ATACAACTTTTAAC-AACGGATCTCTTGGCT-CTCGCATCGATGAAGAACGCAGCGAAATGCG-ATAAGT-AATGTGAATTGCAGAATTCAGTGAATCATCGAATCTTTGAACGCACCTTGCGCTCTCTGGTATTCCGG-GGAGCACACCTGTTCGAGTGTCATTGAAACTCTCAA-----A-C-AAAGGTAG-----------CTTTG-----CTG-CTGT-CTCT-G-TTTGGA-TCTGGAC---TCTGCTGC----A--T--T-CA-TGTGGCTA-GTCTTAAATGTATTAGC--TGGT-CCTCA-----TTGA-GG----------TTTGGTTCTACTCG--GCGTGAT-AAT-----T-ATCTAAC---G-TTGAGG----AC-GG------------------T-C---TC-AGGA-------CTGGC---------------------CATGG----------------C--TCT-CT----CT---------GGATT--GCTT---------C-T--AAA
	MH379920_Hydnum_albidum                    T-TT---AC-T--GCATG-TGCTCGCTC-TTCTG----A----T-TTA-T----TTA----CAC-CTG-TGCACTTAA-------------TT---TTTC-C----AA-AGGTCG-G-GT----AG-AACC------------------TACCTTTGGGGC--------TTA-T---------------------AAA-----C-CCCTTGT-A-TTGAAAC----AGTGAATG--TTT--GTCTGCCA--TAAGGC--AAA----------TT-TTA-ATACAACTTTTAAC-AACGGATCTCTTGGCT-CTCGCATCGATGAAGAACGCAGCGAAATGCG-ATAAGT-AATGTGAATTGCAGAATTCAGTGAATCATCGAATCTTTGAACGCACCTTGCGCTCTCTGGTATTCCGG-GGAGCACACCTGTTCGAGTGTCATTGAAACTCTCAA-----A-C-AAAGGTAG-----------CTTTG-----CTG-CTGT-CTCT-G-TTTGGA-TCTGGAC---TCTGCTGC----A--T--T-CA-TGTGGCTA-GTCTTAAATGTATTAGC--TGGT-CCTCA-----TTGA-GG----------TTTGGTTCTACTCG--GCGTGAT-AAT-----T-ATCTAAC---G-TTGAGG----AC-GG------------------T-C---TC-AGGA-------CTGGC---------------------CATGG----------------C--TCT-CT----CT---------GGATT--GCTT---------C-T--AAA
	MH379935_Hydnum_albidum                    T-TT---AC-T--GCATG-TGCTCGCTC-TTCTG----A----T-TTA-T----TTA----CAC-CTG-TGCACTTAA-------------TT---TTTC-C----AA-AGGTCG-G-GT----AG-AACC------------------TACCTTTGGGGC--------TTA-T---------------------AAA-----C-CCCTTGT-A-TTGAAAC----AGTGAATG--TTT--GTCTGCCA--TAAGGC--AAA----------TT-TTA-ATACAACTTTTAAC-AACGGATCTCTTGGCT-CTCGCATCGATGAAGAACGCAGCGAAATGCG-ATAAGT-AATGTGAATTGCAGAATTCAGTGAATCATCGAATCTTTGAACGCACCTTGCGCTCTCTGGTATTCCGG-GGAGCACACCTGTTCGAGTGTCATTGAAACTCTCAA-----A-C-AAAGGTAG-----------CTTTG-----CTG-CTGT-CTCT-G-TTTGGA-TCTGGAC---TCTGCTGC----A--T--T-CA-TGTGGCTA-GTCTTAAATGTATTAGC--TGGT-CCTCA-----TTGA-GG----------TTTGGTTCTACTCG--GCGTGAT-AAT-----T-ATCTAAC---G-TTGAGG----AC-GG------------------T-C---TC-AGGA-------CTGGC---------------------CATGG----------------C--TCT-CT----CT---------GGATT--GCTT---------C-T--AAA
	MH379950_Hydnum_albidum                    T-TT---AC-T--GCATG-TGCTCGCTC-TTCTG----A----T-TTA-T----TTA----CAC-CTG-TGCACTTAA-------------TT---TTTC-C----AA-AGGTCG-G-GT----AG-AACC------------------TACCTTTGGGGC--------TTA-T---------------------AAA-----C-CCCTTGT-A-TTGAAAC----AGTGAATG--TTT--GTCTGCCA--TAAGGC--AAA----------TT-TTA-ATACAACTTTTAAC-AACGGATCTCTTGGCT-CTCGCATCGATGAAGAACGCAGCGAAATGCG-ATAAGT-AATGTGAATTGCAGAATTCAGTGAATCATCGAATCTTTGAACGCACCTTGCGCTCTCTGGTATTCCGG-GGAGCACACCTGTTCGAGTGTCATTGAAACTCTCAA-----A-C-AAAGGTAG-----------CTTTG-----CTG-CTGT-CTCT-G-TTTGGA-TCTGGAC---TCTGCTGC----A--T--T-CA-TGTGGCTA-GTCTTAAATGTATTAGC--TGGT-CCTCA-----TTGA-GG----------TTTGGTTCTACTCG--GCGTGAT-AAT-----T-ATCTAAC---G-TTGAGG----AC-GG------------------T-C---TC-AGGA-------CTGGC---------------------CATGG----------------C--TCT-CT----CT---------GGATT--GCTT---------C-T--AAA
	NR_164025_Hydnum_albidum                   T-TT---AC-T--GCATG-TGCTCGCTC-TTCTG----A----T-TTA-T----TTA----CAC-CTG-TGCACTTAA-------------TT---TTTC-C----AA-AGGTCG-G-GT----AG-AACC------------------TACCTTTGGGGC--------TTA-T---------------------AAA-----C-CCCTTGT-A-TTGAAAC----AGTGAATG--TTT--GTCTGCCA--TAAGGC--AAA----------TT-TTA-ATACAACTTTTAAC-AACGGATCTCTTGGCT-CTCGCATCGATGAAGAACGCAGCGAAATGCG-ATAAGT-AATGTGAATTGCAGAATTCAGTGAATCATCGAATCTTTGAACGCACCTTGCGCTCTCTGGTATTCCGG-GGAGCACACCTGTTCGAGTGTCATTGAAACTCTCAA-----A-C-AAAGGTAG-----------CTTTG-----CTG-CTGT-CTCT-G-TTTGGA-TCTGGAC---TCTGCTGC----A--T--T-CA-TGTGGCTA-GTCTTAAATGTATTAGC--TGGT-CCTCA-----TTGA-GG----------TTTGGTTCTACTCG--GCGTGAT-AAT-----T-ATCTAAC---G-TTGAGG----AC-GG------------------T-C---TC-AGGA-------CTGGC---------------------CATGG----------------C--TCT-CT----CT---------GGATT--GCTT---------C-T--AAA
	MH379883_Hydnum_albidum                    T-TT---AC-T--GCATG-TGCTCGCTC-TTCTG----A----T-TTA-T----TTA----CAC-CTG-TGCACTTAA-------------TT---TTTC-C----AA-AGGTCG-G-GT----AG-AACC------------------TACCTTTGGGGC--------TTA-T---------------------AAA-----C-CCCTTGT-A-TTGAAAC----AGTGAATG--TTT--GTCTGCCA--TAAGGC--AAA----------TT-TTA-ATACAACTTTTAAC-AACGGATCTCTTGGCT-CTCGCATCGATGAAGAACGCAGCGAAATGCG-ATAAGT-AATGTGAATTGCAGAATTCAGTGAATCATCGAATCTTTGAACGCACCTTGCGCTCTCTGGTATTCCGG-GGAGCACACCTGTTCGAGTGTCATTGAAACTCTCAA-----A-C-AAAGGTAG-----------CTTTG-----CTG-CTGT-CTCT-G-TTTGGA-TCTGGAC---TCTGCTGC----A--T--T-CA-TGTGGCTA-GTCTTAAATGTATTAGC--TGGT-CCTCA-----TTGA-GG----------TTTGGTTCTACTCG--GCGTGAT-AAT-----T-ATCTAAC---G-TTGAGG----AC-GG------------------T-C---TC-AGGA-------CTGGC---------------------CATGG----------------C--TCT-CT----CT---------GGATT--GCTT---------C-T--AAA
	OQ235283_Hydnum_albidum                    T-TT---AC-T--GCATG-TGCTCGCTC-TTCTG----A----T-TTA-T----TTA----CAC-CTG-TGCACTTAA-------------TT---TTTC-C----AA-AGGTCG-G-GT----AG-AACC------------------TACCTTTGGGGC--------TTA-T---------------------AAA-----C-CCCTTGT-A-TTGAAAC----AGTGAATG--TTT--GTCTGCCA--TAAGGC--AAA----------TT-TTA-ATACAACTTTTAAC-AACGGATCTCTTGGCT-CTCGCATCGATGAAGAACGCAGCGAAATGCG-ATAAGT-AATGTGAATTGCAGAATTCAGTGAATCATCGAATCTTTGAACGCACCTTGCGCTCTCTGGTATTCCGG-GGAGCACACCTGTTCGAGTGTCATTGAAACTCTCAA-----A-C-AAAGGTAG-----------CTTTG-----CTG-CTGT-CTCT-G-TTTGGA-TCTGGAC---TCTGCTGC----A--T--T-CA-TGTGGCTA-GTCTTAAATGTATTAGC--TGGT-CCTCA-----TTGA-GG----------TTTGGTTCTACTCG--GCGTGAT-AAT-----T-ATCTAAC---G-TTGAGG----AC-GG------------------T-C---TC-AGGA-------CTGGC---------------------CATGG----------------C--TCT-CT----CT---------GGATT--GCTT---------C-T--AAA
	OQ235284_Hydnum_albidum                    T-TT---AC-T--GCATG-TGCTCGCTC-TTCTG----A----T-TTA-T----TTA----CAC-CTG-TGCACTTAA-------------TT---TTTC-C----AA-AGGTCG-G-GT----AG-AACC------------------TACCTTTGGGGC--------TTA-T---------------------AAA-----C-CCCTTGT-A-TTGAAAC----AGTGAATG--TTT--GTCTGCCA--TAAGGC--AAA----------TT-TTA-ATACAACTTTTAAC-AACGGATCTCTTGGCT-CTCGCATCGATGAAGAACGCAGCGAAATGCG-ATAAGT-AATGTGAATTGCAGAATTCAGTGAATCATCGAATCTTTGAACGCACCTTGCGCTCTCTGGTATTCCGG-GGAGCACACCTGTTCGAGTGTCATTGAAACTCTCAA-----A-C-AAAGGTAG-----------CTTTG-----CTG-CTGT-CTCT-G-TTTGGA-TCTGGAC---TCTGCTGC----A--T--T-CA-TGTGGCTA-GTCTTAAATGTATTAGC--TGGT-CCTCA-----TTGA-GG----------TTTGGTTCTACTCG--GCGTGAT-AAT-----T-ATCTAAC---G-TTGAGG----AC-GG------------------T-C---TC-AGGA-------CTGGC---------------------CATGG----------------C--TCT-CT----CT---------GGATT--GCTT---------C-T--AAA
	OQ235288_Hydnum_albidum                    T-TT---AC-T--GCATG-TGCTCGCTC-TTCTG----A----T-TTA-T----TTA----CAC-CTG-TGCACTTAA-------------TT---TTTC-C----AA-AGGTCG-G-GT----AG-AACC------------------TACCTTTGGGGC--------TTA-T---------------------AAA-----C-CCCTTGT-A-TTGAAAC----AGTGAATG--TTT--GTCTGCCA--TAAGGC--AAA----------TT-TTA-ATACAACTTTTAAC-AACGGATCTCTTGGCT-CTCGCATCGATGAAGAACGCAGCGAAATGCG-ATAAGT-AATGTGAATTGCAGAATTCAGTGAATCATCGAATCTTTGAACGCACCTTGCGCTCTCTGGTATTCCGG-GGAGCACACCTGTTCGAGTGTCATTGAAACTCTCAA-----A-C-AAAGGTAG-----------CTTTG-----CTG-CTGT-CTCT-G-TTTGGA-TCTGGAC---TCTGCTGC----A--T--T-CA-TGTGGCTA-GTCTTAAATGTATTAGC--TGGT-CCTCA-----TTGA-GG----------TTTGGTTCTACTCG--GCGTGAT-AAT-----T-ATCTAAC---G-TTGAGG----AC-GG------------------T-C---TC-AGGA-------CTGGC---------------------CATGG----------------C--TCT-CT----CT---------GGATT--GCTT---------C-T--AAA
	OQ235286_Hydnum_albidum                    T-TT---AC-T--GCATG-TGCTCGCTC-TTCTG----A----T-TTA-T----TTA----CAC-CTG-TGCACTTAA-------------TT---TTTC-C----AA-AGGTCG-G-GT----AG-AACC------------------TACCTTTGGGGC--------TTA-T---------------------AAA-----C-CCCTTGT-A-TTGAAAC----AGTGAATG--TTT--GTCTGCCA--TAAGGC--AAA----------TT-TTA-ATACAACTTTTAAC-AACGGATCTCTTGGCT-CTCGCATCGATGAAGAACGCAGCGAAATGCG-ATAAGT-AATGTGAATTGCAGAATTCAGTGAATCATCGAATCTTTGAACGCACCTTGCGCTCTCTGGTATTCCGG-GGAGCACACCTGTTCGAGTGTCATTGAAACTCTCAA-----A-C-AAAGGTAG-----------CTTTG-----CTG-CTGT-CTCT-G-TTTGGA-TCTGGAC---TCTGCTGC----A--T--T-CA-TGTGGCTA-GTCTTAAATGTATTAGC--TGGT-CCTCA-----TTGA-GG----------TTTGGTTCTACTCG--GCGTGAT-AAT-----T-ATCTAAC---G-TTGAGG----AC-GG------------------T-C---TC-AGGA-------CTGGC---------------------CATGG----------------C--TCT-CT----CT---------GGATT--GCTT---------C-T--AAA
	OQ235287_Hydnum_albidum                    T-TT---AC-T--GCATG-TGCTCGCTC-TTCTG----A----T-TTA-T----TTA----CAC-CTG-TGCACTTAA-------------TT---TTTC-C----AA-AGGTCG-G-GT----AG-AACC------------------TACCTTTGGGGC--------TTA-T---------------------AAA-----C-CCCTTGT-A-TTGAAAC----AGTGAATG--TTT--GTCTGCCA--TAAGGC--AAA----------TT-TTA-ATACAACTTTTAAC-AACGGATCTCTTGGCT-CTCGCATCGATGAAGAACGCAGCGAAATGCG-ATAAGT-AATGTGAATTGCAGAATTCAGTGAATCATCGAATCTTTGAACGCACCTTGCGCTCTCTGGTATTCCGG-GGAGCACACCTGTTCGAGTGTCATTGAAACTCTCAA-----A-C-AAAGGTAG-----------CTTTG-----CTG-CTGT-CTCT-G-TTTGGA-TCTGGAC---TCTGCTGC----A--T--T-CA-TGTGGCTA-GTCTTAAATGTATTAGC--TGGT-CCTCA-----TTGA-GG----------TTTGGTTCTACTCG--GCGTGAT-AAT-----T-ATCTAAC---G-TTGAGG----AC-GG------------------T-C---TC-AGGA-------CTGGC---------------------CATGG----------------C--TCT-CT----CT---------GGATT--GCTT---------C-T--AAA
	OQ235285_Hydnum_albidum                    T-TT---AC-T--GCATG-TGCTCGCTC-TTCTG----A----T-TTA-T----TTA----CAC-CTG-TGCACTTAA-------------TT---TTTC-C----AA-AGGTCG-G-GT----AG-AACC------------------TACCTTTGGGGC--------TTA-T---------------------AAA-----C-CCCTTGT-A-TTGAAAC----AGTGAATG--TTT--GTCTGCCA--TAAGGC--AAA----------TT-TTA-ATACAACTTTTAAC-AACGGATCTCTTGGCT-CTCGCATCGATGAAGAACGCAGCGAAATGCG-ATAAGT-AATGTGAATTGCAGAATTCAGTGAATCATCGAATCTTTGAACGCACCTTGCGCTCTCTGGTATTCCGG-GGAGCACACCTGTTCGAGTGTCATTGAAACTCTCAA-----A-C-AAAGGTAG-----------CTTTG-----CTG-CTGT-CTCT-G-TTTGGA-TCTGGAC---TCTGCTGC----A--T--T-CA-TGTGGCTA-GTCTTAAATGTATTAGC--TGGT-CCTCA-----TTGA-GG----------TTTGGTTCTACTCG--GCGTGAT-AAT-----T-ATCTAAC---G-TTGAGG----AC-GG------------------T-C---TC-AGGA-------CTGGC---------------------CATGG----------------C--TCT-CT----CT---------GGATT--GCTT---------C-T--AAA
	ON383450_Hydnum_albidum                    T-TT---AC-T--GCATG-TGCTCGCTC-TTCTG----A----T-TTA-T----TTA----CAC-CTG-TGCACTTAA-------------TT---TTTC-C----AA-AGGTCG-G-GT----AG-AACC------------------TACCTTTGGGGC--------TTA-T---------------------AAA-----C-CCCTTGT-A-TTGAAAC----AGTGAATG--TTT--GTCTGCCA--TAAGGC--AAA----------TT-TTA-ATACAACTTTTAAC-AACGGATCTCTTGGCT-CTCGCATCGATGAAGAACGCAGCGAAATGCG-ATAAGT-AATGTGAATTGCAGAATTCAGTGAATCATCGAATCTTTGAACGCACCTTGCGCTCTCTGGTATTCCGG-GGAGCACACCTGTTCGAGTGTCATTGAAACTCTCAA-----A-C-AAAGGTAG-----------CTTTG-----CTG-CTGT-CTCT-G-TTTGGA-TCTGGAC---TCTGCTGC----A--T--T-CA-TGTGGCTA-GTCTTAAATGTATTAGC--TGGT-CCTCA-----TTGA-GG----------TTTGGTTCTACTCG--GCGTGAT-AAT-----T-ATCTAAC---G-TTGAGG----AC-GG------------------T-C---TC-AGGA-------CTGGC---------------------CATGG----------------C--TCT-CT----CT---------GGATT--GCTT---------C-T--AAA
	OP643130_Hydnum_albidum                    T-TT---AC-T--GCATG-TGCTCGCTC-TTCTG----A----T-TTA-T----TTA----CAC-CTG-TGCACTTAA-------------TT---TTTC-C----AA-AGGTCG-G-GT----AG-AACC------------------TACCTTTGGGGC--------TTA-T---------------------AAA-----C-CCCTTGT-A-TTGAAAC----AGTGAATG--TTT--GTCTGCCA--TAAGGC--AAA----------TT-TTA-ATACAACTTTTAAC-AACGGATCTCTTGGCT-CTCGCATCGATGAAGAACGCAGCGAAATGCG-ATAAGT-AATGTGAATTGCAGAATTCAGTGAATCATCGAATCTTTGAACGCACCTTGCGCTCTCTGGTATTCCGG-GGAGCACACCTGTTCGAGTGTCATTGAAACTCTCAA-----A-C-AAAGGTAG-----------CTTTG-----CTG-CTGT-CTCT-G-TTTGGA-TCTGGAC---TCTGCTGC----A--T--T-CA-TGTGGCTA-GTCTTAAATGTATTAGC--TGGT-CCTCA-----TTGA-GG----------TTTGGTTCTACTCG--GCGTGAT-AAT-----T-ATCTAAC---G-TTGAGG----AC-GG------------------T-C---TC-AGGA-------CTGGC---------------------CATGG----------------C--TCT-CT----CT---------GGATT--GCTT---------C-T--AAA
	PQ256340_Hydnum_albidum                    T-TT---AC-T--GCATG-TGCTCGCTC-TTCTG----A----T-TTA-T----TTA----CAC-CTG-TGCACTTAA-------------TT---TTTC-C----AA-AGGTCG-G-GT----AG-AACC------------------TACCTTTGGGGC--------TTA-T---------------------AAA-----C-CCCTTGT-A-TTGAAAC----AGTGAATG--TTT--GTCTGCCA--TAAGGC--AAA----------TT-TTA-ATACAACTTTTAAC-AACGGATCTCTTGGCT-CTCGCATCGATGAAGAACGCAGCGAAATGCG-ATAAGT-AATGTGAATTGCAGAATTCAGTGAATCATCGAATCTTTGAACGCACCTTGCGCTCTCTGGTATTCCGG-GGAGCACACCTGTTCGAGTGTCATTGAAACTCTCAA-----A-C-AAAGGTAG-----------CTTTG-----CTG-CTGT-CTCT-G-TTTGGA-TCTGGAC---TCTGCTGC----A--T--T-CA-TGTGGCTA-GTCTTAAATGTATTAGC--TGGT-CCTCA-----TTGA-GG----------TTTGGTTCTACTCG--GCGTGAT-AAT-----T-ATCTAAC---G-TTGAGG----AC-GG------------------T-C---TC-AGGA-------CTGGC---------------------CATGG----------------C--TCT-CT----CT---------GGATT--GCTT---------C-T--AAA
	OP749298_Hydnum_albidum                    T-TT---AC-T--GCATG-TGCTCGCTC-TTCTG----A----T-TTA-T----TTA----CAC-CTG-TGCACTTAA-------------TT---TTTC-C----AA-AGGTCG-G-GT----AG-AACC------------------TACCTTTGGGGC--------TTA-T---------------------AAA-----C-CCCTTGT-A-TTGAAAC----AGTGAATG--TTT--GTCTGCCA--TAAGGC--AAA----------TT-TTA-ATACAACTTTTAAC-AACGGATCTCTTGGCT-CTCGCATCGATGAAGAACGCAGCGAAATGCG-ATAAGT-AATGTGAATTGCAGAATTCAGTGAATCATCGAATCTTTGAACGCACCTTGCGCTCTCTGGTATTCCGG-GGAGCACACCTGTTCGAGTGTCATTGAAACTCTCAA-----A-C-AAAGGTAG-----------CTTTG-----CTG-CTGT-CTCT-G-TTTGGA-TCTGGAC---TCTGCTGC----A--T--T-CA-TGTGGCTA-GTCTTAAATGTATTAGC--TGGT-CCTCA-----TTGA-GG----------TTTGGTTCTACTCG--GCGTGAT-AAT-----T-ATCTAAC---G-TTGAGG----AC-GG------------------T-C---TC-AGGA-------CTGGC---------------------CATGG----------------C--TCT-CT----CT---------GGATT--GCTT---------C-T--AAA
	PQ046188_Hydnum_albidum                    T-TT---AC-T--GCATG-TGCTCGCTC-TTCTG----A----T-TTA-T----TTA----CAC-CTG-TGCACTTAA-------------TT---TTTC-C----AA-AGGTCG-G-GT----AG-AACC------------------TACCTTTGGGGC--------TTA-T---------------------AAA-----C-CCCTTGT-A-TTGAAAC----AGTGAATG--TTT--GTCTGCCA--TAAGGC--AAA----------TT-TTA-ATACAACTTTTAAC-AACGGATCTCTTGGCT-CTCGCATCGATGAAGAACGCAGCGAAATGCG-ATAAGT-AATGTGAATTGCAGAATTCAGTGAATCATCGAATCTTTGAACGCACCTTGCGCTCTCTGGTATTCCGG-GGAGCACACCTGTTCGAGTGTCATTGAAACTCTCAA-----A-C-AAAGGTAG-----------CTTTG-----CTG-CTGT-CTCT-G-TTTGGA-TCTGGAC---TCTGCTGC----A--T--T-CA-TGTGGCTA-GTCTTAAATGTATTAGC--TGGT-CCTCA-----TTGA-GG----------TTTGGTTCTACTCG--GCGTGAT-AAT-----T-ATCTAAC---G-TTGAGG----AC-GG------------------T-C---TC-AGGA-------CTGGC---------------------CATGG----------------C--TCT-CT----CT---------GGATT--GCTT---------C-T--AAA
	OR471201_Hydnum_albidum                    T-TT---AC-T--GCATG-TGCTCGCTC-TTCTG----A----T-TTA-T----TTA----CAC-CTG-TGCACTTAA-------------TT---TTTC-C----AA-AGGTCG-G-GT----AG-AACC------------------TACCTTTGGGGC--------TTA-T---------------------AAA-----C-CCCTTGT-A-TTGAAAC----AGTGAATG--TTT--GTCTGCCA--TAAGGC--AAA----------TT-TTA-ATACAACTTTTAAC-AACGGATCTCTTGGCT-CTCGCATCGATGAAGAACGCAGCGAAATGCG-ATAAGT-AATGTGAATTGCAGAATTCAGTGAATCATCGAATCTTTGAACGCACCTTGCGCTCTCTGGTATTCCGG-GGAGCACACCTGTTCGAGTGTCATTGAAACTCTCAA-----A-C-AAAGGTAG-----------CTTTG-----CTG-CTGT-CTCT-G-TTTGGA-TCTGGAC---TCTGCTGC----A--T--T-CA-TGTGGCTA-GTCTTAAATGTATTAGC--TGGT-CCTCA-----TTGA-GG----------TTTGGTTCTACTCG--GCGTGAT-AAT-----T-ATCTAAC---G-TTGAGG----AC-GG------------------T-C---TC-AGGA-------CTGGC---------------------CATGG----------------C--TCT-CT----CT---------GGATT--GCTT---------C-T--AAA
	PP414161_Hydnum_albidum                    T-TT---AC-T--GCATG-TGCTCGCTC-TTCTG----A----T-TTA-T----TTA----CAC-CTG-TGCACTTAA-------------TT---TTTC-C----AA-AGGTCA-G-GT----AG-AACC------------------TACCTTTGGGGC--------TTA-T---------------------AAA-----C-CCCTTGT-A-TTGAAAC----AGTGAATG--TTT--GTCTGCCA--TAAGGC--AAA----------TT-TTA-ATACAACTTTTAAC-AACGGATCTCTTGGCT-CTCGCATCGATGAAGAACGCAGCGAAATGCG-ATAAGT-AATGTGAATTGCAGAATTCAGTGAATCATCGAATCTTTGAACGCACCTTGCGCTCTCTGGTATTCCGG-GGAGCACACCTGTTCGAGTGTCATTGAAACTCTCAA-----A-C-AAAGGTAG-----------CTTTG-----CTG-CTGT-CTCT-G-TTTGGA-TCTGGAC---TCTGCTGC----A--T--T-CA-TGTGGCTA-GTCTTAAATGTATTAGC--TGGT-CCTCA-----TTGA-GG----------TTTGGTTCTACTCG--GCGTGAT-AAT-----T-ATCTAAC---G-TTGAGG----AC-GG------------------T-C---TC-AGGA-------CTGGC---------------------CATGG----------------C--TCT-CT----CT---------GGATT--GCTT---------C-T--AAA
	PP414162_Hydnum_albidum                    T-TT---AC-T--GCATG-TGCTCGCTC-TTCTG----A----T-TTA-T----TTA----CAC-CTG-TGCACTTAA-------------TT---TTTC-C----AA-AGGTCA-G-GT----AG-AACC------------------TACCTTTGGGGC--------TTA-T---------------------AAA-----C-CCCTTGT-A-TTGAAAC----AGTGAATG--TTT--GTCTGCCA--TAAGGC--AAA----------TT-TTA-ATACAACTTTTAAC-AACGGATCTCTTGGCT-CTCGCATCGATGAAGAACGCAGCGAAATGCG-ATAAGT-AATGTGAATTGCAGAATTCAGTGAATCATCGAATCTTTGAACGCACCTTGCGCTCTCTGGTATTCCGG-GGAGCACACCTGTTCGAGTGTCATTGAAACTCTCAA-----A-C-AAAGGTAG-----------CTTTG-----CTG-CTGT-CTCT-G-TTTGGA-TCTGGAC---TCTGCTGC----A--T--T-CA-TGTGGCTA-GTCTTAAATGTATTAGC--TGGT-CCTCA-----TTGA-GG----------TTTGGTTCTACTCG--GCGTGAT-AAT-----T-ATCTAAC---G-TTGAGG----AC-GG------------------T-C---TC-AGGA-------CTGGC---------------------CATGG----------------C--TCT-CT----CT---------GGATT--GCTT---------C-T--AAA
	MH379941_Hydnum_albidum                    T-TT---AC-T--GCATG-TGCTCGCTC-TTCTG----A----T-TTA-T----TTA----CAC-CTG-TGCACTTAA-------------TT---TTTC-C----AA-AGGTGG-G-GT----AG-AACC------------------TACCTTTGGGGC--------TTA-T---------------------AAA-----C-CCCTTGT-A-TTGAAAC----AGTGAATG--TTT--GTCTGCCA--TAAGGC--AAA----------TT-TTA-ATACAACTTTTAAC-AACGGATCTCTTGGCT-CTCGCATCGATGAAGAACGCAGCGAAATGCG-ATAAGT-AATGTGAATTGCAGAATTCAGTGAATCATCGAATCTTTGAACGCACCTTGCGCTCTCTGGTATTCCGG-GGAGCACACCTGTTCGAGTGTCATTGAAACTCTCAA-----A-C-AAAGGTAG-----------CTTTG-----CTG-CTGT-CTCT-G-TTTGGA-TCTGGAC---TCTGCTGC----A--T--T-CA-TGTGGCTA-GTCTTAAATGTATTAGC--TGGT-CCTCA-----TTGA-GG----------TTTGGTTCTACTCG--GCGTGAT-AAT-----T-ATCTAAC---G-TTGAGG----AC-GG------------------T-C---TC-AGGA-------CTGGC---------------------CATGG----------------C--TCT-CT----CT---------GGATT--GCTT---------C-T--AAA
	MH379923_Hydnum_albidum                    T-TT---AC-T--GCATG-TGCTCGCTC-TTCTG----A----T-TTA-T----TTA----CAC-CTG-TGCACTTAA-------------TT---TTTC-C----AA-AGGTGG-G-GT----AG-AACC------------------TACCTTTGGGGC--------TTA-T---------------------AAA-----C-CCCTTGT-A-TTGAAAC----AGTGAATG--TTT--GTCTGCCA--TAAGGC--AAA----------TT-TTA-ATACAACTTTTAAC-AACGGATCTCTTGGCT-CTCGCATCGATGAAGAACGCAGCGAAATGCG-ATAAGT-AATGTGAATTGCAGAATTCAGTGAATCATCGAATCTTTGAACGCACCTTGCGCTCTCTGGTATTCCGG-GGAGCACACCTGTTCGAGTGTCATTGAAACTCTCAA-----A-C-AAAGGTAG-----------CTTTG-----CTG-CTGT-CTCT-G-TTTGGA-TCTGGAC---TCTGCTGC----A--T--T-CA-TGTGGCTA-GTCTTAAATGTATTAGC--TGGT-CCTCA-----TTGA-GG----------TTTGGTTCTACTCG--GCGTGAT-AAT-----T-ATCTAAC---G-TTGAGG----AC-GG------------------T-C---TC-AGGA-------CTGGC---------------------CATGG----------------C--TCT-CT----CT---------GGATT--GCTT---------C-T--AAA
	OR464388_Hydnum_albidum                    T-TT---AC-T--GCATG-TGCTCGCTC-TTCTG----A----T-TTA-T----TTA----CAC-CTG-TGCACTTAA-------------TT---TTTC-C----AA-AGGTGG-G-GT----AG-AACC------------------TACCTTTGGGGC--------TTA-T---------------------AAA-----C-CCCTTGT-A-TTGAAAC----AGTGAATG--TTT--GTCTGCCA--TAAGGC--AAA----------TT-TTA-ATACAACTTTTAAC-AACGGATCTCTTGGCT-CTCGCATCGATGAAGAACGCAGCGAAATGCG-ATAAGT-AATGTGAATTGCAGAATTCAGTGAATCATCGAATCTTTGAACGCACCTTGCGCTCTCTGGTATTCCGG-GGAGCACACCTGTTCGAGTGTCATTGAAACTCTCAA-----A-C-AAAGGTAG-----------CTTTG-----CTG-CTGT-CTCT-G-TTTGGA-TCTGGAC---TCTGCTGC----A--T--T-CA-TGTGGCTA-GTCTTAAATGTATTAGC--TGGT-CCTCA-----TTGA-GG----------TTTGGTTCTACTCG--GCGTGAT-AAT-----T-ATCTAAC---G-TTGAGG----AC-GG------------------T-C---TC-AGGA-------CTGGC---------------------CATGG----------------C--TCT-CT----CT---------GGATT--GCTT---------C-T--AAA
	OR464394_Hydnum_albidum                    T-TT---AC-T--GCATG-TGCTCGCTC-TTCTG----A----T-TTA-T----TTA----CAC-CTG-TGCACTTAA-------------TT---TTTC-C----AA-AGGTGG-G-GT----AG-AACC------------------TACCTTTGGGGC--------TTA-T---------------------AAA-----C-CCCTTGT-A-TTGAAAC----AGTGAATG--TTT--GTCTGCCA--TAAGGC--AAA----------TT-TTA-ATACAACTTTTAAC-AACGGATCTCTTGGCT-CTCGCATCGATGAAGAACGCAGCGAAATGCG-ATAAGT-AATGTGAATTGCAGAATTCAGTGAATCATCGAATCTTTGAACGCACCTTGCGCTCTCTGGTATTCCGG-GGAGCACACCTGTTCGAGTGTCATTGAAACTCTCAA-----A-C-AAAGGTAG-----------CTTTG-----CTG-CTGT-CTCT-G-TTTGGA-TCTGGAC---TCTGCTGC----A--T--T-CA-TGTGGCTA-GTCTTAAATGTATTAGC--TGGT-CCTCA-----TTGA-GG----------TTTGGTTCTACTCG--GCGTGAT-AAT-----T-ATCTAAC---G-TTGAGG----AC-GG------------------T-C---TC-AGGA-------CTGGC---------------------CATGG----------------C--TCT-CT----CT---------GGATT--GCTT---------C-T--AAA
	MH379938_Hydnum_albidum                    T-TT---AC-T--GCATG-TGCTCGCTC-TTCTG----A----T-TTA-T----TTA----CAC-CTG-TGCACTTAA-------------TT---TTTC-C----AA-AGGTCG-G-GT----AG-AACC------------------TACCTTTGGGGC--------TTA-T---------------------AAA-----C-CCCTTGT-A-TTGAAAC----AGTGAATG--TTT--GTCTGCCA--TAAGGC--AAA----------TT-TTA-ATACAACTTTTAAC-AACGGATCTCTTGGCT-CTCGCATCGATGAAGAACGCAGCGAAATGCG-ATAAGT-AATGTGAATTGCAGAATTCAGTGAATCATCGAATCTTTGAACGCACCTTGCGCTCTCTGGTATTCCGG-GGAGCACACCTGTTCGAGTGTCATTGAAACTCTCAA-----A-C-AAAGGTAG-----------CTTTG-----CTG-CTGT-CTCT-G-TTTGGA-TCTGGAC---TCTGCTGC----A--T--T-CA-TGTGGCTA-GTCTTAAATGTATTAGC--TGGT-CCTCA-----TTGA-GG----------TTTGGTTCTACTCG--GCGTGAT-AAT-----T-ATCTAAC---G-TTGAGG----AC-GG------------------T-C---TC-AGGA-------CTGGC---------------------CATGG----------------C--TCT-CT----CT---------GGATT--GCTT---------C-T--AAA
	PP414160_Hydnum_albidum                    T-TT---AC-T--GCATG-TGCTCGCTC-TTCTG----A----T-TTA-T----TTA----CAC-CTG-TGCACTTAA-------------TT---TTTC-C----AA-AGGTCG-G-GT----AG-AACC------------------TACCTTTGGGGC--------TTA-T---------------------AAA-----C-CCCTTGT-A-TTGAAAC----AGTGAATG--TTT--GTCTGCCA--TAAGGC--AAA----------TT-TTA-ATACAACTTTTAAC-AACGGATCTCTTGGCT-CTCGCATCGATGAAGAACGCAGCGAAATGCG-ATAAGT-AATGYGAAYTGCAGAATTCAGTGAATCATCGAATCTTTGAACGCACCTTGCGCTCTCTGGTATTCCGG-GGAGCACACCTGTTCGAGTGTCATTGAAACTCTCAA-----A-C-AAAGGTAG-----------CTTTG-----CTG-CTGT-CTCT-G-TTTGGA-TCTGGAC---TCTGCTGC----A--T--T-CA-TGTGGCTA-GTCTTAAATGTATTAGC--TGGT-CCTCA-----TTGA-GG----------TTTGGTTCTACTCG--GCGTGAT-AAT-----T-ATCTAAC---G-TTGAGG----AC-GG------------------T-C---TC-AGGA-------CTGGC---------------------CATGG----------------C--TCT-CT----TT---------GGATT--GCTT---------C-T--AAA
	HE611084_Hydnum_vesterholtii               T-TA---AT-CT-GCATG-TGCTTGCTC-TTCTG----A----T-TTA-T----TTA----CAC-CTG-TGCACTTAA-------------TT---CTTT-C----AA-AGGGAG-G-GT----AG-AACC------------------TGCCTTTGGAAC--------TTA-T---------------------AAA-----C-TCCTTGT-A-TTGAACC----AATGAATG--TTT--ATCTGCCA--CAAGGC--AAA----------TT-TTA-ATACAACTTTTAAC-AACGGATCTCTTGGCT-CTCGCATCGATGAAGAACGCAGCGAAATGCG-ATAAGT-AATGTGAATTGCAGAATTCAGTGAATCATCGAATCTTTGAACGCACCTTGCGCTCTCTGGTATTCCGG-GGAGCACACCTGTTCGAGTGTCATTGAAACTCTCAA-----A-T-AAAGGTGG-----------CTTTG----TTAG-CTGT-CTCT-G-TTTGGA-TTTGGGC---TTTGCTGC----A--T--T-AA-TGTGGCTA-GTCTTAAATGCATTAGC--TGGT-CCTCA-----TTGA-GG----------TTTGGTTCTACTCG--GCGTGAT-AAT-----T-ATCTAAC---G-TTGAGG----AC-AG------------------T-C---TC-AGGA-------CTGGC---------------------CATGG----------------C--TCT-TT----CT---------GGATT--GCTT---------C-T--AAA
	HE611087_Hydnum_vesterholtii               T-TA---AT-CT-GCATG-TGCTTGCTC-TTCTG----A----T-TTA-T----TTA----CAC-CTG-TGCACTTAA-------------TT---CTTT-C----AA-AGGGAG-G-GT----AG-AACC------------------TGCCTTTGGAAC--------TTA-T---------------------AAA-----C-TCCTTGT-A-TTGAACC----AATGAATG--TTT--ATCTGCCA--CAAGGC--AAA----------TT-TTA-ATACAACTTTTAAC-AACGGATCTCTTGGCT-CTCGCATCGATGAAGAACGCAGCGAAATGCG-ATAAGT-AATGTGAATTGCAGAATTCAGTGAATCATCGAATCTTTGAACGCACCTTGCGCTCTCTGGTATTCCGG-GGAGCACACCTGTTCGAGTGTCATTGAAACTCTCAA-----A-T-AAAGGTGG-----------CTTTG----TTAG-CTGT-CTCT-G-TTTGGA-TTTGGGC---TTTGCTGC----A--T--T-AA-TGTGGCTA-GTCTTAAATGCATTAGC--TGGT-CCTCA-----TTGA-GG----------TTTGGTTCTACTCG--GCGTGAT-AAT-----T-ATCTAAC---G-TTGAGG----AC-AG------------------T-C---TC-AGGA-------CTGGC---------------------CATGG----------------C--TCT-TT----CT---------GGATT--GCTT---------C-T--AAA
	NR_119819_Hydnum_vesterholtii              T-TA---AT-CT-GCATG-TGCTTGCTC-TTCTG----A----T-TTA-T----TTA----CAC-CTG-TGCACTTAA-------------TT---CTTT-C----AA-AGGGAG-G-GT----AG-AACC------------------TGCCTTTGGAAC--------TTA-T---------------------AAA-----C-TCCTTGT-A-TTGAACC----AATGAATG--TTT--ATCTGCCA--CAAGGC--AAA----------TT-TTA-ATACAACTTTTAAC-AACGGATCTCTTGGCT-CTCGCATCGATGAAGAACGCAGCGAAATGCG-ATAAGT-AATGTGAATTGCAGAATTCAGTGAATCATCGAATCTTTGAACGCACCTTGCGCTCTCTGGTATTCCGG-GGAGCACACCTGTTCGAGTGTCATTGAAACTCTCAA-----A-T-AAAGGTGG-----------CTTTG----TTAG-CTGT-CTCT-G-TTTGGA-TTTGGGC---TTTGCTGC----A--T--T-AA-TGTGGCTA-GTCTTAAATGCATTAGC--TGGT-CCTCA-----TTGA-GG----------TTTGGTTCTACTCG--GCGTGAT-AAT-----T-ATCTAAC---G-TTGAGG----AC-AG------------------T-C---TC-AGGA-------CTGGC---------------------CATGG----------------C--TCT-TT----CT---------GGATT--GCTT---------C-T--AAA
	HE611085_Hydnum_vesterholtii               T-TA---AT-CT-GCATG-TGCTTGCTC-TTCTG----A----T-TTA-T----TTA----CAC-CTG-TGCACTTAA-------------TT---CTTT-C----AA-AGGGAG-G-GT----AG-AACC------------------TGCCTTTGGAAC--------TTA-T---------------------AAA-----C-TCCTTGT-A-TTGAACC----AATGAATG--TTT--ATCTGCCA--CAAGGC--AAA----------TT-TTA-ATACAACTTTTAAC-AACGGATCTCTTGGCT-CTCGCATCGATGAAGAACGCAGCGAAATGCG-ATAAGT-AATGTGAATTGCAGAATTCAGTGAATCATCGAATCTTTGAACGCACCTTGCGCTCTCTGGTATTCCGG-GGAGCACACCTGTTCGAGTGTCATTGAAACTCTCAA-----A-T-AAAGGTGG-----------CTTTG----TTAG-CTGT-CTCT-G-TTTGGA-TTTGGGC---TTTGCTGC----A--T--T-AA-TGTGGCTA-GTCTTAAATGCATTAGC--TGGT-CCTCA-----TTGA-GG----------TTTGGTTCTACTCG--GCGTGAT-AAT-----T-ATCTAAC---G-TTGAGG----AC-AG------------------T-C---TC-AGGA-------CTGGC---------------------CATGG----------------C--TCT-TT----CT---------GGATT--GCTT---------C-T--AAA
	AJ547887_Hydnum_versterholtii              T-TA---AT-CT-GCATG-TGCTTGCTC-TTCTG----A----T-TTA-T----TTA----CAC-CTG-TGCACTTAA-------------TT---CTTT-C----AA-AGGGAG-G-GT----AG-AACC------------------TGCCTTTGGAAC--------TTA-T---------------------AAA-----C-TCCTTGT-A-TTGAACC----AATGAATG--TTT--ATCTGCCA--CAAGGC--AAA----------TT-TTA-ATACAACTTTTAAC-AACGGATCTCTTGGCT-CTCGCATCGATGAAGAACGCAGCGAAATGCG-ATAAGT-AATGTGAATTGCAGAATTCAGTGAATCATCGAATCTTTGAACGCACCTTGCGCTCTCTGGTATTCCGG-GGAGCACACCTGTTCGAGTGTCATTGAAACTCTCAA-----A-T-AAAGGTGG-----------CTTTG----TTAG-CTGT-CTCT-G-TTTGGA-TTTGGGC---TTTGCTGC----A--T--T-AA-TGTGGCTA-GTCTTAAATGCATTAGC--TGGT-CCTCA-----TTGA-GG----------TTTGGTTCTACTCG--GCGTGAT-AAT-----T-ATCTAAC---G-TTGAGG----AC-AG------------------T-C---TC-AGGA-------CTGGC---------------------CATGG----------------C--TCT-TT----CT---------GGATT--GCTT---------C-T--AAA
	KX388648_Hydnum_vesterholtii               T-TA---AT-CT-GCATG-TGCTTGCTC-TTCTG----A----T-TTA-T----TTA----CAC-CTG-TGCACTTAA-------------TT---CTTT-C----AA-AGGGAG-G-GT----AG-AACC------------------TGCCTTTGGAAC--------TTA-T---------------------AAA-----C-TCCTTGT-A-TTGAACC----AATGAATG--TTT--ATCTGCCA--CAAGGC--AAA----------TT-TTA-ATACAACTTTTAAC-AACGGATCTCTTGGCT-CTCGCATCGATGAAGAACGCAGCGAAATGCG-ATAAGT-AATGTGAATTGCAGAATTCAGTGAATCATCGAATCTTTGAACGCACCTTGCGCTCTCTGGTATTCCGG-GGAGCACACCTGTTCGAGTGTCATTGAAACTCTCAA-----A-T-AAAGGTGG-----------CTTTG----TTAG-CTGT-CTCT-G-TTTGGA-TTTGGGC---TTTGCTGC----A--T--T-AA-TGTGGCTA-GTCTTAAATGCATTAGC--TGGT-CCTCA-----TTGA-GG----------TTTGGTTCTACTCG--GCGTGAT-AAT-----T-ATCTAAC---G-TTGAGG----AC-AG------------------T-C---TC-AGGA-------CTGGC---------------------CATGG----------------C--TCT-TT----CT---------GGATT--GCTT---------C-T--AAA
	HE611086_Hydnum_vesterholtii               T-TA---AT-CT-GCATG-TGCTTGCTC-TTCTG----A----T-TTA-T----TTA----CAC-CTG-TGCACTTGA-------------TT---TTTT-C----AA-AGGGAG-G-GT----AG-AACC------------------TGCCTTTGGAAC--------TTA-T---------------------AAA-----C-TCCTTGT-A-TTGAACC----AATGAATG--TTT--ATCTGCCA--CAAGGC--AAA----------TT-TTA-ATACAACTTTTAAC-AACGGATCTCTTGGCT-CTCGCATCGATGAAGAACGCAGCGAAATGCG-ATAAGT-AATGTGAATTGCAGAATTCAGTGAATCATCGAATCTTTGAACGCACCTTGCGCTCTCTGGTATTCCGG-GGAGCACACCTGTTCGAGTGTCATTGAAACTCTCAA-----A-T-AAAGGTAG-----------CTTTG-----TAG-CTGT-CTCT-G-TTTGGA-TTTGGAC---TTTGCTGC----A--T--T-AA-TGTGGCTA-GTCTTAAATGCATTAGC--TGGT-CCTCA-----TTGA-GG----------TTTGGTTCCACTCG--GCGTGAT-AAT-----T-ATCTAAC---G-TTGAGG----AC-AG------------------T-C---TC-AGGA-------CTGGC---------------------CATGG----------------C--TCT-CTC--TCT---------GGATT--GCTT---------C-T--AAA
	AJ547879_Hydnum_repandum                   T-TA---AT-CT-GCATG-TGCTTGCTC-TTCTG----A----T-TTA-T----TTA----CAC-CTG-TGCACTTGA-------------TT---TTTT-C----AA-AGGGAG-G-GT----AG-AACC------------------TGCCTTTGGAAC--------TTA-T---------------------AAA-----C-TCCTTGT-A-TTGAACC----AATGAATG--TTT--ATCTGCCA--CAAGGC--AAA----------TT-TTA-ATACAACTTTTAAC-AACGGATCTCTTGGCT-CTCGCATCGATGAAGAACGCAGCGAAATGCG-ATAAGT-AATGTGAATTGCAGAATTCAGTGAATCATCGAATCTTTGAACGCACCTTGCGCTCTCTGGTATTCCGG-GGAGCACACCTGTTCGAGTGTCATTGAAACTCTCAA-----A-T-AAAGGTAG-----------CTTTG-----TAG-CTGT-CTCT-G-TTTGGA-TTTGGAC---TTTGCTGC----A--T--T-AA-TGTGGCTA-GTCTTAAATGCATTAGC--TGGT-CCTCA-----TTGA-GG----------TTTGGTTCCACTCG--GCGTGAT-AAT-----T-ATCTAAC---G-TTGAGG----AC-AG------------------T-C---TC-AGGA-------CTGGC---------------------CATGG----------------C--TCT-CTC--TCT---------GGATT--GCTT---------C-T--AAA
	AJ783968_Hydnum_repandum                   T-TA---AT-CT-GCATG-TGCTTGCTC-TTCTG----A----T-TTA-T----TTA----CAC-CTG-TGCACTTGA-------------TT---TTTT-C----AA-AGGGAG-G-GT----AG-AACC------------------TGCCTTTGGAAC--------TTA-T---------------------AAA-----C-TCCTTGT-A-TTGAACC----AATGAATG--TTT--ATCTGCCA--CAAGGC--AAA----------TT-TTA-ATACAACTTTTAAC-AACGGATCTCTTGGCT-CTCGCATCGATGAAGAACGCAGCGAAATGCG-ATAAGT-AATGTGAATTGCAGAATTCAGTGAATCATCGAATCTTTGAACGCACCTTGCGCTCTCTGGTATTCCGG-GGAGCACACCTGTTCGAGTGTCATTGAAACTCTCAA-----A-T-AAAGGTAG-----------CTTTG-----TAG-CTGT-CTCT-G-TTTGGA-TTTGGAC---TTTGCTGC----A--T--T-AA-TGTGGCTA-GTCTTAAATGCATTAGC--TGGT-CCTCA-----TTGA-GG----------TTTGGTTCCACTCG--GCGTGAT-AAT-----T-ATCTAAC---G-TTGAGG----AC-AG------------------T-C---TC-AGGA-------CTGGC---------------------CATGG----------------C--TCT-CTC--TCT---------GGATT--GCTT---------C-T--AAA
	PV501004_Hydnum_ibericum                   T-TA---AT-CT-GCATG-TGCTTGCTC-TTCTG----A----T-TTA-T----TTA----CAC-CTG-TGCACTTGA-------------TT---TTTT-C----AA-AGGGAG-G-GT----AG-AACC------------------TGCCTTTGGAAC--------TTA-T---------------------AAA-----C-TCCTTGT-A-TTGAACC----AATGAATG--TTT--ATCTGCCA--CAAGGC--AAA----------TT-TTA-ATACAACTTTTAAC-AACGGATCTCTTGGCT-CTCGCATCGATGAAGAACGCAGCGAAATGCG-ATAAGT-AATGTGAATTGCAGAATTCAGTGAATCATCGAATCTTTGAACGCACCTTGCGCTCTCTGGTATTCCGG-GGAGCACACCTGTTCGAGTGTCATTGAAACTCTCAA-----A-T-AAAGGTAG-----------CTTTG-----TAG-CTGT-CTCT-G-TTTGGA-TTTGGAC---TTTGCTGC----A--T--T-AA-TGTGGCTA-GTCTTAAATGCATTAGC--TGGT-CCTCA-----TTGA-GG----------TTTGGTTCCACTCG--GCGTGAT-AAT-----T-ATCTAAC---G-TTGAGG----AC-AG------------------T-C---TC-AGGA-------CTGGC---------------------CATGG----------------C--TCT-CTC--TCT---------GGATT--GCTT---------C-T--AAA
	MW376665_Hydnum_ibericum                   T-TA---AT-CT-GCATG-TGCTTGCTC-TTCTG----A----T-TTA-T----TTA----CAC-CTG-TGCACTTGA-------------TT---TTTT-C----AA-AGGGAG-G-GT----AG-AACC------------------TGCCTTTGGAAC--------TTA-T---------------------AAA-----C-TCCTTGT-A-TTGAACC----AATGAATG--TTT--ATCTGCCA--CAAGGC--AAA----------TT-TTA-ATACAACTTTTAAC-AACGGATCTCTTGGCT-CTCGCATCGATGAAGAACGCAGCGAAATGCG-ATAAGT-AATGTGAATTGCAGAATTCAGTGAATCATCGAATCTTTGAACGCACCTTGCGCTCTCTGGTATTCCGG-GGAGCACACCTGTTCGAGTGTCATTGAAACTCTCAA-----A-T-AAAGGTAG-----------CTTTG-----TAG-CTGT-CTCT-G-TTTGGA-TTTGGAC---TTTGCTGC----A--T--T-AA-TGTGGCTA-GTCTTAAATGCATTAGC--TGGT-CCTCA-----TTGA-GG----------TTTGGTTCCACTCG--GCGTGAT-AAT-----T-ATCTAAC---G-TTGAGG----AC-AG------------------T-C---TC-AGGA-------CTGGC---------------------CATGG----------------C--TCT-CTC--TCT---------GGATT--GCTT---------C-T--AAA
	OR912063_Hydnum_vesterholtii               -------AT-CT-GCATG-TGCTTGCTC-TTCTG----A----T-TTA-T----TTA----CAC-CTG-TGCACTTGA-------------TT---TTTT-C----AA-AGGGAG-G-GT----AG-AACC------------------TGCCTTTGGAAC--------TTA-T---------------------AAA-----C-TCCTTGT-A-TTGAACC----AATGAATG--TTT--ATCTGCCA--CAAGGC--AAA----------TT-TTA-ATACAACTTTTAAC-AACGGATCTCTTGGCT-CTCGCATCGATGAAGAACGCAGCGAAATGCG-ATAAGT-AATGTGAATTGCAGAATTCAGTGAATCATCGAATCTTTGAACGCACCTTGCGCTCTCTGGTATTCCGG-GGAGCACACCTGTTCGAGTGTCATTGAAACTCTCAA-----A-T-AAAGGTAG-----------CTTTG-----TAG-CTGT-CTCT-G-TTTGGA-TTTGGAC---TTTGCTGC----A--T--T-AA-TGTGGCTA-GTCTTAAATGCATTAGC--TGGT-CCTCA-----TTGA-GG----------TTTGGTTCCACTCG--GCGTGAT-AAT-----T-ATCTAAC---G-TTGAGG----AC-AG------------------T-C---TC-AGGA-------CTGGC---------------------CATGG----------------C--TCT-CTC--TCT---------GGATT--GCTT---------C-T--AAA
	KU612561_Hydnum_vesterholtii               T-TA---AT-CT-GCATG-TGCTTGCTC-TTCTG----A----T-TTA-T----TTA----CAC-CTG-TGCACTTGA-------------TT---TTTT-C----AA-AGGGAG-G-GT----AG-AACC------------------TGCCTTTGGAAC--------TTA-T---------------------AAA-----C-TCCTTGT-A-TTGAACC----AATGAATG--TTT--ATCTGCCA--CAAGGC--AAA----------TT-TTA-ATACAACTTTTAAC-AACGGATCTCTTGGCT-CTCGCATCGATGAAGAACGCAGCGAAATGCG-ATAAGT-AATGTGAATTGCAGAATTCAGTGAATCATCGAATCTTTGAACGCACCTTGCGCTCTCTGGTATTCCGG-GGAGCACACCTGTTCGAGTGTCATTGAAACTCTCAA-----A-T-AAAGGTAG-----------CTTTG-----TAG-CTGT-CTCT-G-TTTGGA-TTTGGAC---TTTGCTGC----A--T--T-AA-TGTGGCTA-GTCTTAAATGCATTAGC--TGGT-CCTCA-----TTGA-GG----------TTTGGTTCCACTCG--GCGTGAT-AAT-----T-ATCTAAC---G-TTGAGG----AC-AG------------------T-C---TC-AGGA-------CTGGC---------------------CATGG----------------C--TCT-CT-------------------------------------------
	KU612551_Hydnum_vesterholtii               T-TA---AT-CT-GCATG-TGCTTGCTC-TTCTG----A----T-TTA-T----TTA----CAC-CTG-TGCACTTGA------------TTT---TTTC-A----AA-GGGGAG-G-GT----AG-AACC------------------TACCTTTGGAAC--------TTA-T---------------------AAA-----CCCCCTTGT-A-TTGAACC----AGTGAATG--TTT--ATCTGCCA--CAAGGC--AAA----------TT-TTA-ATACAACTTTTAAC-AACGGATCTCTTGGCT-CTCGCATCGATGAAGAACGCAGCGAAATGCG-ATAAGT-AATGTGAATTGCAGAATTCAGTGAATCATCGAATCTTTGAACGCACCTTGCGCTCTCTGGTATTCCGG-GGAGCACACCTGTTCGAGTGTCATTGAAACTCTCAA-----A-T-AAAGGTGG-----------CTTTG-----TAG-CTGT-CTCT-G-TTTGGA-TTTGGAC---TTTGCTGC----A--T--T-AA-TGTGGCTA-GTCTTAAATGCATTAGC--TGGT-CCTCA-----TTGA-GG----------TTTGGTTCCACTCG--GCGTGAT-AAG-----T-ATCTAAC---G-TTGAGG----AC-AG------------------T-C---TC-AGGA-------CTGGC---------------------CATGG----------------C--TCT-CT----CT---------GGATT--GCTT---------C-T--AAA
	KU612556_Hydnum_vesterholtii               T-TA---AT-CT-GCATG-TGCTTGCTC-TTCTG----A----T-TTA-T----TTA----CAC-CTG-TGCACTTGA------------TTT---TTTC-A----AA-GGGGAG-G-GT----AG-AACC------------------TACCTTTGGAAC--------TTA-T---------------------AAA-----CCCCCTTGT-A-TTGAACC----AGTGAATG--TTT--ATCTGCCA--CAAGGC--AAA----------TT-TTA-ATACAACTTTTAAC-AACGGATCTCTTGGCT-CTCGCATCGATGAAGAACGCAGCGAAATGCG-ATAAGT-AATGTGAATTGCAGAATTCAGTGAATCATCGAATCTTTGAACGCACCTTGCGCTCTCTGGTATTCCGG-GGAGCACACCTGTTCGAGTGTCATTGAAACTCTCAA-----A-T-AAAGGTGG-----------CTTTG-----TAG-CTGT-CTCT-G-TTTGGA-TTTGGAC---TTTGCTGC----A--T--T-AA-TGTGGCTA-GTCTTAAATGCATTAGC--TGGT-CCTCA-----TTGA-GG----------TTTGGTTCCACTCG--GCGTGAT-AAG-----T-ATCTAAC---G-TTGAGG----AC-AG------------------T-C---TC-AGGA-------CTGGC---------------------CATGG----------------C--TCT-CT----CT---------GGATT--GCTT---------C-T--AAA
	KU612554_Hydnum_vesterholtii               T-TA---AT-CT-GCATG-TGCTTGCTC-TTCTG----A----T-TTA-T----TTA----CAC-CTG-TGCACTTGG------------TTT---TTTC-A----AA-GGGGAG-G-GT----AG-AACC------------------TACCTTTGGAAC--------TTA-T---------------------AAA-----CCCCCTTGT-A-TTGAACC----AGTGAATG--TTT--ATCTGCCA--CAAGGC--AAA----------TT-TTA-ATACAACTTTTAAC-AACGGATCTCTTGGCT-CTCGCATCGATGAAGAACGCAGCGAAATGCG-ATAAGT-AATGTGAATTGCAGAATTCAGTGAATCATCGAATCTTTGAACGCACCTTGCGCTCTCTGGTATTCCGG-GGAGCACACCTGTTCGAGTGTCATTGAAACTCTCAA-----A-T-AAAGGTGG-----------CTTTG-----TAG-CTGT-CTCT-G-TTTGGA-TTTGGAC---TTTGCTGC----A--T--T-AA-TGTGGCTA-GTCTTAAATGCATTAGC--TGGT-CCTCA-----TTGA-GG----------TTTGGTTCCACTCG--GCGTGAT-AAG-----T-ATCTAAC---G-TTGAGG----AC-AG------------------T-C---TC-AGGA-------CTGGC---------------------CATGG----------------C--TCT-CT----CT---------GGATT--GCTT---------C-T--AAA
	KU612555_Hydnum_vesterholtii               T-TA---AT-CT-GCATG-TGCTTGCTC-TTCTG----A----T-TTA-T----TTA----CAC-CTG-TGCACTTGG------------TTT---TTTC-A----AA-GGGGAG-G-GT----AG-AACC------------------TACCTTTGGAAC--------TTA-T---------------------AAA-----CCCCCTTGT-A-TTGAACC----AATGAATG--TTT--ATCTGCCA--CAAGGC--AAA----------TT-TTA-ATACAACTTTTAAC-AACGGATCTCTTGGCT-CTCGCATCGATGAAGAACGCAGCGAAATGCG-ATAAGT-AATGTGAATTGCAGAATTCAGTGAATCATCGAATCTTTGAACGCACCTTGCGCTCTCTGGTATTCCGG-GGAGCACACCTGTTCGAGTGTCATTGAAACTCTCAA-----A-T-AAAGGTGG-----------CTTTG-----TAG-CTGT-CTCT-G-TTTGGA-TTTGGAC---TTTGCTGC----A--T--T-AA-TGTGGCTA-GTCTTAAATGCATTAGC--TGGT-CCTCA-----TTGA-GG----------TTTGGTTCCACTCG--GCGTGAT-AAG-----T-ATCTAAC---G-TTGAGG----AC-AG------------------T-C---TC-AGGA-------CTGGC---------------------CATGG----------------C--TCT-CT----CT---------GGATT--GCTT---------C-T--AAA
	KU612557_Hydnum_vesterholtii               T-TA---AT-CT-GCATG-TGCTTGCTC-TTCTG----A----T-TTA-T----TTA----CAC-CTG-TGCACTTGA------------TTT---TTTC-A----AA-GGGGAG-G-GT----AG-AACC------------------TACCTTTGGAAC--------TTA-T---------------------AAA-----CCCCCTTGT-A-TTGAACC----AATGAATG--TTT--ATCTGCCA--CAAGGC--AAA----------TT-TTA-ATACAACTTTTAAC-AACGGATCTCTTGGCT-CACGCATCGATGAAGAACGCAGCGAAATGCG-ATAAGT-AATGTGAATTGCAGAATTCAGTGAATCATCGAATCTTTGAACGCACCTTGCGCTCTCTGGTATTCCGG-GGAGCACACCTGTTCGAGTGTCATTGAAACTCTCAA-----A-T-AAAGGTGG-----------CTTTG-----TAG-CTGT-CTCT-G-TTTGGA-TTTGGAC---TTTGCTGC----A--T--T-AA-TGTGGCTA-GTCTTAAATGCATTAGC--TGGT-CCTCA-----TTGA-GG----------TTTGGTTTCACTCG--GCGTGAT-AAG-----T-ATCTAAC---G-TTGAGG----AC-AG------------------T-C---TC-AGGA-------CTGGC---------------------CATGG----------------C--TCT-CT----CT---------GGATT--GCTT---------C-T--AAA
	PQ287661_Hydnum_pallidomarginatum          T-TA---AT-CT-GCATG-TGCTTGCTC-TTCTG----A----T-TTA-T----TTA----CAC-CTG-TGCACTTGA------------TTT---TTTC-A----AA-GGGGAG-G-GT----AG-AACC------------------TACCTTTGGAAC--------TTA-T---------------------AAA-----CCCCCTTGT-A-TTGAACC----AGTGAATG--TTT--ATCTGCCA--CAAGGC--AAA----------TT-TTA-ATACAACTTTTAAC-AACGGATCTCTTGGCT-CTCGCATCGATGAAGAACGCAGCGAAATGCG-ATAAGT-AATGTGAATTGCAGAATTCAGTGAATCATCGAATCTTTGAACGCACCTTGCGCTCTCTGGTATTCCGG-GGAGCACACCTGTTCGAGTGTCATTGAAACTCTCAA-----A-T-AAAGGTGG-----------CTTTG-----TAG-CTGT-CTCT-G-TTTGGA-TTTGGAC---TTTGCTGC----A--T--T-AA-TGTGGCTA-GTCTTAAATGCATTAGC--TGGT-CCTCA-----TTGA-GG----------TTTGGTTCCACTCG--GCGTGAT-AAG-----T-ATCTAAC---G-TTGAGG----AC-AG------------------T-C---TC-AGGA-------CTGGC---------------------CATGG----------------C--TCT-CT----CT---------GGATT--GCTT---------C-T--AAA
	PQ287660_Hydnum_pallidomarginatum          T-TA---AT-CT-GCATG-TGCTTGCTC-TTCTG----A----T-TTA-T----TTA----CAC-CTG-TGCACTTGA------------TTT---TTTC-A----AA-GGGGAG-G-GT----AG-AACC------------------TACCTTTGGAAC--------TTA-T---------------------AAA-----CCCCCTTGT-A-TTGAACC----AGTGAATG--TTT--ATCTGCCA--CAAGGC--AAA----------TT-TTA-ATACAACTTTTAAC-AACGGATCTCTTGGCT-CTCGCATCGATGAAGAACGCAGCGAAATGCG-ATAAGT-AATGTGAATTGCAGAATTCAGTGAATCATCGAATCTTTGAACGCACCTTGCGCTCTCTGGTATTCCGG-GGAGCACACCTGTTCGAGTGTCATTGAAACTCTCAA-----A-T-AAAGGTGG-----------CTTTG-----TAG-CTGT-CTCT-G-TTTGGA-TTTGGAC---TTTGCTGC----A--T--T-AA-TGTGGCTA-GTCTTAAATGCATTAGC--TGGT-CCTCA-----TTGA-GG----------TTTGGTTCCACTCG--GCGTGAT-AAG-----T-ATCTAAC---G-TTGAGG----AC-AG------------------T-C---TC-AGGA-------CTGGC---------------------CATGG----------------C--TCT-CT----CT---------GGATT--GCTT---------C-T--AAA
	OM867707_Hydnum_vesterholtii               T-TA---AT-CT-GCATG-TGCTTGCTC-TTCTG----A----T-TTA-T----TTA----CAC-CTG-TGCACTTGA------------TTT---TTTC-A----AA-GGGGAG-G-GT----AG-AACC------------------TACCTTTGGAAC--------TTA-T---------------------AAA-----CCCCCTTGT-A-TTGAACC----AGTGAATG--TTT--ATCTGCCA--CAAGGC--AAA----------TT-TTA-ATACAACTTTTAAC-AACGGATCTCTTGGCT-CTCGCATCGATGAAGAACGCAGCGAAATGCG-ATAAGT-AATGTGAATTGCAGAATTCAGTGAATCATCGAATCTTTGAACGCACCTTGCGCTCTCTGGTATTCCGG-GGAGCACACCTGTTCGAGTGTCATTGAAACTCTCAA-----A-T-AAAGGTGG-----------CTTTG-----TAG-CTGT-CTCT-G-TTTGGA-TTTGGAC---TTTGCTGC----A--T--T-AA-TGTGGCTA-GTCTTAAATGCATTAGC--TGGT-CCTCA-----TTGA-GG----------TTTGGTTCCACTCG--GCGTGAT-AAG-----T-ATCTAAC---G-TTGAGG----AC-AG------------------T-C---TC-AGGA-------CTGGC---------------------CATGG----------------C--TCT-CT----CT---------GGATT--GCTT---------C-T--AAA
	MW980566_Hydnum_pallidomarginatum          T-TA---AT-CT-GCATG-TGCTTGCTC-TTCTG----A----T-TTA-T----TTA----CAC-CTG-TGCACTTGA------------TTT---TTTC-A----AA-GGGGAG-G-GT----AG-AACC------------------TACCTTTGGAAC--------TTA-T---------------------AAA-----CCCCCTTGT-A-TTGAACC----AGTGAATG--TTT--ATCTGCCA--CAAGGC--AAA----------TT-TTA-ATACAACTTTTAAC-AACGGATCTCTTGGCT-CTCGCATCGATGAAGAACGCAGCGAAATGCG-ATAAGT-AATGTGAATTGCAGAATTCAGTGAATCATCGAATCTTTGAACGCACCTTGCGCTCTCTGGTATTCCGG-GGAGCACACCTGTTCGAGTGTCATTGAAACTCTCAA-----A-T-AAAGGTGG-----------CTTTG-----TAG-CTGT-CTCT-G-TTTGGA-TTTGGAC---TTTGCTGC----A--T--T-AA-TGTGGCTA-GTCTTAAATGCATTAGC--TGGT-CCTCA-----TTGA-GG----------TTTGGTTCCACTCG--GCGTGAT-AAG-----T-ATCTAAC---G-TTGAGG----AC-AG------------------T-C---TC-AGGA-------CTGGC---------------------CATGG----------------C--TCT-CT----CT---------GGATT--GCTT---------C-T--AAA
	MW980567_Hydnum_pallidomarginatum          T-TA---AT-CT-GCATG-TGCTTGCTC-TTCTG----A----T-TTA-T----TTA----CAC-CTG-TGCACTTGA------------TTT---TTTC-A----AA-GGGGAG-G-GT----AG-AACC------------------TACCTTTGGAAC--------TTA-T---------------------AAA-----CCCCCTTGT-A-TTGAACC----AGTGAATG--TTT--ATCTGCCA--CAAGGC--AAA----------TT-TTA-ATACAACTTTTAAC-AACGGATCTCTTGGCT-CTCGCATCGATGAAGAACGCAGCGAAATGCG-ATAAGT-AATGTGAATTGCAGAATTCAGTGAATCATCGAATCTTTGAACGCACCTTGCGCTCTCTGGTATTCCGG-GGAGCACACCTGTTCGAGTGTCATTGAAACTCTCAA-----A-T-AAAGGTGG-----------CTTTG-----TAG-CTGT-CTCT-G-TTTGGA-TTTGGAC---TTTGCTGC----A--T--T-AA-TGTGGCTA-GTCTTAAATGCATTAGC--TGGT-CCTCA-----TTGA-GG----------TTTGGTTCCACTCG--GCGTGAT-AAG-----T-ATCTAAC---G-TTGAGG----AC-AG------------------T-C---TC-AGGA-------CTGGC---------------------CATGG----------------C--TCT-CT----CT---------GGATT--GCTT---------C-T--AAA
	NR_175730_Hydnum_pallidomarginatum         T-TA---AT-CT-GCATG-TGCTTGCTC-TTCTG----A----T-TTA-T----TTA----CAC-CTG-TGCACTTGA------------TTT---TTTC-A----AA-GGGGAG-G-GT----AG-AACC------------------TACCTTTGGAAC--------TTA-T---------------------AAA-----CCCCCTTGT-A-TTGAACC----AGTGAATG--TTT--ATCTGCCA--CAAGGC--AAA----------TT-TTA-ATACAACTTTTAAC-AACGGATCTCTTGGCT-CTCGCATCGATGAAGAACGCAGCGAAATGCG-ATAAGT-AATGTGAATTGCAGAATTCAGTGAATCATCGAATCTTTGAACGCACCTTGCGCTCTCTGGTATTCCGG-GGAGCACACCTGTTCGAGTGTCATTGAAACTCTCAA-----A-T-AAAGGTGG-----------CTTTG-----TAG-CTGT-CTCT-G-TTTGGA-TTTGGAC---TTTGCTGC----A--T--T-AA-TGTGGCTA-GTCTTAAATGCATTAGC--TGGT-CCTCA-----TTGA-GG----------TTTGGTTCCACTCG--GCGTGAT-AAG-----T-ATCTAAC---G-TTGAGG----AC-AG------------------T-C---TC-AGGA-------CTGGC---------------------CATGG----------------C--TCT-CT----CT---------GGATT--GCTT---------C-T--AAA
	ON907790_Hydnum_pallidomarginatum          T-TA---AT-CT-GCATG-TGCTTGCTC-TTCTG----A----T-TTA-T----TTA----CAC-CTG-TGCACTTGA------------TTT---TTTC-A----AA-GGGGAG-G-GT----AG-AACC------------------TACCTTTGGAAC--------TTA-T---------------------AAA-----CCCCCTTGT-A-TTGAACC----AGTGAATG--TTT--ATCTGCCA--CAAGGC--AAA----------TT-TTA-ATACAACTTTTAAC-AACGGATCTCTTGGCT-CTCGCATCGATGAAGAACGCAGCGAAATGCG-ATAAGT-AATGTGAATTGCAGAATTCAGTGAATCATCGAATCTTTGAACGCACCTTGCGCTCTCTGGTATTCCGG-GGAGCACACCTGTTCGAGTGTCATTGAAACTCTCAA-----A-T-AAAGGTGG-----------CTTTG-----TAG-CTGT-CTCT-G-TTTGGA-TTTGGAC---TTTGCTGC----A--T--T-AA-TGTGGCTA-GTCTTAAATGCATTAGC--TGGT-CCTCA-----TTGA-GG----------TTTGGTTCCACTCG--GCGTGAT-AAG-----T-ATCTAAC---G-TTGAGG----AC-AG------------------T-C---TC-AGGA-------CTGGC---------------------CATGG----------------C--TCT-CT----CT---------GGATT--GCTT---------C-T--AAA
	ON907791_Hydnum_pallidomarginatum          T-TA---AT-CT-GCATG-TGCTTGCTC-TTCTG----A----T-TTA-T----TTA----CAC-CTG-TGCACTTGA------------TTT---TTTC-A----AA-GGGGAG-G-GT----AG-AACC------------------TACCTTTGGAAC--------TTA-T---------------------AAA-----CCCCCTTGT-A-TTGAACC----AGTGAATG--TTT--ATCTGCCA--CAAGGC--AAA----------TT-TTA-ATACAACTTTTAAC-AACGGATCTCTTGGCT-CTCGCATCGATGAAGAACGCAGCGAAATGCG-ATAAGT-AATGTGAATTGCAGAATTCAGTGAATCATCGAATCTTTGAACGCACCTTGCGCTCTCTGGTATTCCGG-GGAGCACACCTGTTCGAGTGTCATTGAAACTCTCAA-----A-T-AAAGGTGG-----------CTTTG-----TAG-CTGT-CTCT-G-TTTGGA-TTTGGAC---TTTGCTGC----A--T--T-AA-TGTGGCTA-GTCTTAAATGCATTAGC--TGGT-CCTCA-----TTGA-GG----------TTTGGTTCCACTCG--GCGTGAT-AAG-----T-ATCTAAC---G-TTGAGG----AC-AG------------------T-C---TC-AGGA-------CTGGC---------------------CATGG----------------C--TCT-CT----CT---------GGATT--GCTT---------C-T--AAA
	ON907792_Hydnum_pallidomarginatum          T-TA---AT-CT-GCATG-TGCTTGCTC-TTCTG----A----T-TTA-T----TTA----CAC-CTG-TGCACTTGA------------TTT---TTTC-A----AA-GGGGAG-G-GT----AG-AACC------------------TACCTTTGGAAC--------TTA-T---------------------AAA-----CCCCCTTGT-A-TTGAACC----AGTGAATG--TTT--ATCTGCCA--CAAGGC--AAA----------TT-TTA-ATACAACTTTTAAC-AACGGATCTCTTGGCT-CTCGCATCGATGAAGAACGCAGCGAAATGCG-ATAAGT-AATGTGAATTGCAGAATTCAGTGAATCATCGAATCTTTGAACGCACCTTGCGCTCTCTGGTATTCCGG-GGAGCACACCTGTTCGAGTGTCATTGAAACTCTCAA-----A-T-AAAGGTGG-----------CTTTG-----TAG-CTGT-CTCT-G-TTTGGA-TTTGGAC---TTTGCTGC----A--T--T-AA-TGTGGCTA-GTCTTAAATGCATTAGC--TGGT-CCTCA-----TTGA-GG----------TTTGGTTCCACTCG--GCGTGAT-AAG-----T-ATCTAAC---G-TTGAGG----AC-AG------------------T-C---TC-AGGA-------CTGGC---------------------CATGG----------------C--TCT-CT----CT---------GGATT--GCTT---------C-T--AAA
	OR852543_Hydnum_vesterholtii               T-TA---AT-CT-GCATG-TGCTTGCTC-TTCTG----A----T-TTA-T----TTA----CAC-CTG-TGCACTTGA------------TTT---TTTC-A----AA-GGGGAG-G-GT----AG-AACC------------------TACCTTTGGAAC--------TTA-T---------------------AAA-----CCCCCTTGT-A-TTGAACC----AGTGAATG--TTT--ATCTGCCA--CAAGGC--AAA----------TT-TTA-ATACAACTTTTAAC-AACGGATCTCTTGGCT-CTCGCATCGATGAAGAACGCAGCGAAATGCG-ATAAGT-AATGTGAATTGCAGAATTCAGTGAATCATCGAATCTTTGAACGCACCTTGCGCTCTCTGGTATTCCGG-GGAGCACACCTGTTCGAGTGTCATTGAAACTCTCAA-----A-T-AAAGGTGG-----------CTTTG-----TAG-CTGT-CTCT-G-TTTGGA-TTTGGAC---TTTGCTGC----A--T--T-AA-TGTGGCTA-GTCTTAAATGCATTAGC--TGGT-CCTCA-----TTGA-GG----------TTTGGTTCCACTCG--GCGTGAT-AAG-----T-ATCTAAC---G-TTGAGG----AC-AG------------------T-C---TC-AGGA-------CTGGC---------------------CATGG----------------C--TCT-CT----CT---------GGATT--GCTT---------C-T--AAA
	OR852554_Hydnum_vesterholtii               T-TA---AT-CT-GCATG-TGCTTGCTC-TTCTG----A----T-TTA-T----TTA----CAC-CTG-TGCACTTGA------------TTT---TTTC-A----AA-GGGGAG-G-GT----AG-AACC------------------TACCTTTGGAAC--------TTA-T---------------------AAA-----CCCCCTTGT-A-TTGAACC----AGTGAATG--TTT--ATCTGCCA--CAAGGC--AAA----------TT-TTA-ATACAACTTTTAAC-AACGGATCTCTTGGCT-CTCGCATCGATGAAGAACGCAGCGAAATGCG-ATAAGT-AATGTGAATTGCAGAATTCAGTGAATCATCGAATCTTTGAACGCACCTTGCGCTCTCTGGTATTCCGG-GGAGCACACCTGTTCGAGTGTCATTGAAACTCTCAA-----A-T-AAAGGTGG-----------CTTTG-----TAG-CTGT-CTCT-G-TTTGGA-TTTGGAC---TTTGCTGC----A--T--T-AA-TGTGGCTA-GTCTTAAATGCATTAGC--TGGT-CCTCA-----TTGA-GG----------TTTGGTTCCACTCG--GCGTGAT-AAG-----T-ATCTAAC---G-TTGAGG----AC-AG------------------T-C---TC-AGGA-------CTGGC---------------------CATGG----------------C--TCT-CT----CT---------GGATT--GCTT---------C-T--AAA
	MZ426508_Hydnum_sp                         T-TA---AT-CT-GCATG-TGCTTGCTC-TTCTG----A----T-TTA-T----TTA----CAC-CTG-TGCACTTGG------------TTT---TTTC-A----AA-GGGGAG-G-GT----AG-AACC------------------TACCTTTGGAAC--------TTA-T---------------------AAA-----CCCCCTTGT-A-TTGAACC----AATGAATG--TTT--ATCTGCCA--CAAGGC--AAA----------TT-TTA-ATACAACTTTTAAC-AACGGATCTCTTGGCT-CTCGCATCGATGAAGAACGCAGCGAAATGCG-ATAAGT-AATGTGAATTGCAGAATTCAGTGAATCATCGAATCTTTGAACGCACCTTGCGCTCTCTGGTATTCCGG-GGAGCACACCTGTTCGAGTGTCATTGAAACTCTCAA-----A-T-AAAGGTGG-----------CTTTG-----TAG-CTGT-CTCT-G-TTTGGA-TTTGGAC---TTTGCTGC----A--T--T-AA-TGTGGCTA-GTCTTAAATGCATTAGC--TGGT-CCTCA-----TTGA-GG----------TTTGGTTCCACTCG--GCGTGAT-AAG-----T-ATCTAAC---G-TTGAGG----AC-AG------------------T-C---TC-AGGA-------CTGGC---------------------CATGG----------------C--TCT-CT----CT---------GGATT--GCTT---------C-T--AAA
	OQ130694_Hydnum_sp                         T-TA---AT-CT-GCATG-TGCTTGCTC-TTCTG----A----T-TTA-T----TTA----CAC-CTG-TGCACTTGA------------TTT---TTTC-A----AA-GGGGAG-G-GT----AG-AACC------------------TACCTTTGGAAC--------TTA-T---------------------AAA-----CCCCCTTGT-A-TTGAACC----AATGAATG--TTT--ATCTGCCA--CAAGGC--AAA----------TT-TTA-ATACAACTTTTAAC-AACGGATCTCTTGGCT-CTTGCATCGATGAAGAACGCAGCGAAATGCG-ATAAGT-AATGTGAATTGCAGAATTCAGTGAATCATCGAATCTTTGAACGCACCTTGCGCTCTCTGGTATTCCGG-GGAGCACACCTGTTCGAGTGTCATTGAAACTCTCAA-----A-T-AAAGGTGG-----------CTTTG-----TAG-CTGT-CTCT-G-TTTGGA-TTTGGAC---TTTGCTGC----A--T--T-AA-TGTGGCTA-GTCTTAAATGCATTAGC--TGGT-CCTCA-----TTGA-GG----------TTTGGTTCCACTCG--GCGTGAT-AAG-----T-ATCTAAC---G-TTGAGG----AC-AG------------------T-C---TC-AGGA-------CTGGC---------------------CATGG----------------C--TCT-CT----CT---------GGATT--GCTT---------C-T--AAA
	OQ130695_Hydnum_sp                         T-TA---AT-CT-GCATG-TGCTTGCTC-TTCTG----A----T-TTA-T----TTA----CAC-CTG-TGCACTTGA------------TTT---TTTC-A----AA-GGGGAG-G-GT----AG-AACC------------------TACCTTTGGAAC--------TTA-T---------------------AAA-----CCCCCTTGT-A-TTGAACC----AATGAATG--TTT--ATCTGCCA--CAAGGC--AAA----------TT-TTA-ATACAACTTTTAAC-AACGGATCTCTTGGCT-CTTGCATCGATGAAGAACGCAGCGAAATGCG-ATAAGT-AATGTGAATTGCAGAATTCAGTGAATCATCGAATCTTTGAACGCACCTTGCGCTCTCTGGTATTCCGG-GGAGCACACCTGTTCGAGTGTCATTGAAACTCTCAA-----A-T-AAAGGTGG-----------CTTTG-----TAG-CTGT-CTCT-G-TTTGGA-TTTGGAC---TTTGCTGC----A--T--T-AA-TGTGGCTA-GTCTTAAATGCATTAGC--TGGT-CCTCA-----TTGA-GG----------TTTGGTTCCACTCG--GCGTGAT-AAG-----T-ATCTAAC---G-TTGAGG----AC-AG------------------T-C---TC-AGGA-------CTGGC---------------------CATGG----------------C--TCT-CT----CT---------GGATT--GCTT---------C-T--AAA
	OQ130696_Hydnum_sp                         T-TA---AT-CT-GCATG-TGCTTGCTC-TTCTG----A----T-TTA-T----TTA----CAC-CTG-TGCACTTGA------------TTT---TTTC-A----AA-GGGGAG-G-GT----AG-AACC------------------TACCTTTGGAAC--------TTA-T---------------------AAA-----CCCCCTTGT-A-TTGAACC----AATGAATG--TTT--ATCTGCCA--CAAGGC--AAA----------TT-TTA-ATACAACTTTTAAC-AACGGATCTCTTGGCT-CTTGCATCGATGAAGAACGCAGCGAAATGCG-ATAAGT-AATGTGAATTGCAGAATTCAGTGAATCATCGAATCTTTGAACGCACCTTGCGCTCTCTGGTATTCCGG-GGAGCACACCTGTTCGAGTGTCATTGAAACTCTCAA-----A-T-AAAGGTGG-----------CTTTG-----TAG-CTGT-CTCT-G-TTTGGA-TTTGGAC---TTTGCTGC----A--T--T-AA-TGTGGCTA-GTCTTAAATGCATTAGC--TGGT-CCTCA-----TTGA-GG----------TTTGGTTCCACTCG--GCGTGAT-AAG-----T-ATCTAAC---G-TTGAGG----AC-AG------------------T-C---TC-AGGA-------CTGGC---------------------CATGG----------------C--TCT-CT----CT---------GGATT--GCTT---------C-T--AAA
	PQ505073_Hydnum_pallidomarginatum          T-TA---AT-CTCGCATG-TGCTTGCTC-TTCTG----A----T-TTA-T----TTA----CAC-CTG-TGCACTTGA------------TTT---TTTC-A----AA-GGGGAG-G-GT----AG-AACC------------------TACCTTTGGAAC--------TTA-T---------------------AAA-----CCCCCTTGT-A-TTGAACC----AGTGAATG--TTT--ATCTGCCA--CAAGGC--AAA----------TT-TTA-ATACAACTTTTAAC-AACGGATCTCTTGGCT-CTCGCATCGATGAAGAACGCAGCGAAATGCG-ATAAGT-AATGTGAATTGCAGAATTCAGTGAATCATCGAATCTTTGAACGCACCTTGCGCTCTCTGGTATTCCGG-GGAGCACACCTGTTCGAGTGTCATTGAAACTCTCAA-----A-T-AAAGGTGG-----------CTTTG-----TAG-CTGT-CTCT-G-TTTGGA-TTTGGAC---TTTGCTGC----A--T--T-AA-TGTGGCTA-GTCTTAAATGCATTAGC--TGGT-CCTCA-----TTGA-GG----------TTTGGTTCCACTCG--GCGTGAT-AAG-----T-ATCTAAC---G-TTGAGG----AC-AG------------------T-C---TC-AGGA-------CTGGC---------------------CATGG----------------C--TCT-CT----CT---------GGATT--GCTT---------C-T--AAA
	MT163352_Hydnum_vesterholtii               ---------------------------------G----A----T-TTA-T----TTA----CAC-CTG-TGCACTTGA------------TTT---TTTC-A----AA-GGGGAG-G-GT----AG-AACC------------------TACCTTTGGAAC--------TTA-T---------------------AAA-----CCCCCTTGT-A-TTGAACC----AATGAATG--TTT--ATCTGCCA--CAAGGC--AAA----------TT-TTA-ATACAACTTTTAAC-AACGGATCTCTTGGCT-CTTGCATCGATGAAGAACGCAGCGAAATGCG-ATAAGT-AATGTGAATTGCAGAATTCAGTGAATCATCGAATCTTTGAACGCACCTTGCGCTCTCTGGTATTCCGG-GGAGCACACCTGTTCGAGTGTCATTGAAACTCTCAA-----A-T-AAAGGTGG-----------CTTTG-----TAG-CTGT-CTCT-G-TTTGGA-TTTGGAC---TTTGCTGC----A--T--T-AA-TGTGGCTA-GTCTTAAATGCATTAGC--TGGT-CCTCA-----TTGA-GG----------TTTGGTTCCACTCG--GCGTGAT-AAG-----T-ATCTAAC---G-TTGAGG----AC-AG------------------T-C---TC-AGGA-------CTGGC---------------------CATGG----------------C--TCT-CT----CT---------GGATT--GCTT---------C-T--AAA
	KU612558_Hydnum_vesterholtii               T-TA---AT-CT-GCATG-TGCTTGCTC-TTCTG----A----T-TTA-T----TTA----CAC-CTG-TGCACTTGA------------TTT---TTTC-A----AA-GGGGAG-G-GT----AG-AACC------------------TACCTTTGGAAC--------TTA-T---------------------AAA-----CCCCCTTGT-A-TTGAACC----AATGAATG--TTT--ATCTGCCA--CAAGGC--AAA----------TT-TTA-ATACAACTTTTAAC-AACGGATCTCTTGGCT-CTCGCATCGATGAAGAACGCAGCGAAATGCG-ATAAGT-AATGTGAATTGCAGAATTCAGTGAATCATCGAATCTTTGAACGCACCTTGCGCTCTCTGGTATTCCGG-GGAGCACACCTGTTCGAGTGTCATTGAAACTCTCAA-----A-T-AAAGGTGG-----------CTTTG-----TAG-CTGT-CTCT-G-TTTGGA-TTTGGAC---TTTGCTGC----A--T--T-AA-TGTGGCTA-GTCTTAAATGCATTAGC--TGGT-CCTCA-----TTGA-GG----------TTTGGTTCCACTCG--GCGTGAT-AAG-----T-ATCTAAC---G-TTGAGG----AC-AG------------------T-C---TC-AGGA-------CTGGC---------------------CATGG----------------C--TCT-CT----CT---------GGATT--GCTT---------C-T--AAA
	PQ287664_Hydnum_pallidomarginatum          --------T-CT-GCATG-TGCTTGCTC-TTCTG----A----T-TTA-T----TTA----CAC-CTG-TGCACTTGR------------TTT---TTTC-A----AA-GGGGAG-G-GT----AG-AACC------------------TACCTTTGGAAC--------TTA-T---------------------AAA-----CCCCCTTGT-A-TTGAACC----ARTGAATG--TTT--ATCTGCCA--CAAGGC--AAA----------TT-TTA-ATACAACTTTTAAC-AACGGATCTCTTGGCT-CTCGCATCGATGAAGAACGCAGCGAAATGCG-ATAAGT-AATGTGAATTGCAGAATTCAGTGAATCATCGAATCTTTGAACGCACCTTGCGCTCTCTGGTATTCCGG-GGAGCACACCTGTTCGAGTGTCATTGAAACTCTCAA-----A-T-AAAGGTGG-----------CTTTG-----TAG-CTGT-CTCT-G-TTTGGA-TTTGGAC---TTTGCTGC----A--T--T-AA-TGTGGCTA-GTCTTAAATGCATTAGC--TGGT-CCTCA-----TTGA-GG----------TTTGGTTCCACTCG--GCGTGAT-AAG-----T-ATCTAAC---G-TTGAGG----AC-AG------------------T-C---TC-AGGA-------CTGGC---------------------CATGG----------------C--TCT-CT----CT---------GGATT--GCTT---------C-T--AAA
	PQ287663_Hydnum_pallidomarginatum          -------AT-CT-GCATG-TGCTTGCTC-TTCTG----A----T-TTA-T----TTA----CAC-CTG-TGCACTTGR------------TTT---TTTC-A----AA-GGGGAG-G-GT----AG-AACC------------------TACCTTTGGAAC--------TTA-T---------------------AAA-----CCCCCTTGT-A-TTGAACC----ARTGAATG--TTT--ATCTGCCA--CAAGGC--AAA----------TT-TTA-ATACAACTTTTAAC-AACGGATCTCTTGGCT-CTCGCATCGATGAAGAACGCAGCGAAATGCG-ATAAGT-AATGTGAATTGCAGAATTCAGTGAATCATCGAATCTTTGAACGCACCTTGCGCTCTCTGGTATTCCGG-GGAGCACACCTGTTCGAGTGTCATTGAAACTCTCAA-----A-T-AAAGGTGG-----------CTTTG-----TAG-CTGT-CTCT-G-TTTGGA-TTTGGAC---TTTGCTGC----A--T--T-AA-TGTGGCTA-GTCTTAAATGCATTAGC--TGGT-CCTCA-----TTGA-GG----------TTTGGTTCCACTCG--GCGTGAT-AAG-----T-ATCTAAC---G-TTGAGG----AC-AG------------------T-C---TC-AGGA-------CTGGC---------------------CATGG----------------C--TCT-CT----CT---------GGATT--GCTT---------C-T--AAA
	KU612552_Hydnum_vesterholtii               T-TA---AT-CT-GCATG-TGCTTGCTC-TTCTG----A----T-TTA-T----TTA----CAC-CTG-TGCACTTGA------------TTT---TTTC-A----AA-GGGGAG-G-GT----AG-AACC------------------TACCTTTGGAAC--------TTA-T---------------------AAA-----CCCCCTTGT-A-TTGAACC----AGTGAATG--TTT--ATCTGCCA--CAAGGC--AAA----------TT-TTA-ATACAACTTTTAAC-AACGGATCTCTTGGCT-CTCGCATCGATGAAGAACGCAGCGAAATGCG-ATAAGT-AATGTGAATTGCAGAATTCAGTGAATCATCGAATCTTTGAACGCACCTTGCGCTCTCTGGTATTCCGG-GGAGCACACCTGTTCGAGTGTCATTGAAACTCTCAA-----A-T-AAAGGTGG-----------CTTTG-----TAG-CTGT-CTCT-G-TTTGGA-TTTGGAC---TTTGCTGC----A--T--T-AA-TGTGGCTA-GTCTTAAATGCATTAGC--TGGT-CCTCA-----TTGA-GG----------TTTGGTTCCACTCG--GCGTGAT-AAG-----T-ATCTAAC---G-TTGAGG----AC-AG------------------T-C---TC-AGGA-------CTGGC---------------------CATGG----------------C--TCT-CT----CT---------GGATT--GCTT---------C-T--AAA
	KU612553_Hydnum_vesterholtii               T-TA---AT-CT-GCATG-TGCTTGCTC-TTCTG----A----T-TTA-T----TTA----CAC-CTG-TGCACTTGA------------TTT---TTTC-A----AA-GGGGAG-G-GT----AG-AACC------------------TACCTTTGGAAC--------TTA-T---------------------AAA-----CCCCCTTGT-A-TTGAACC----AGTGAATG--TTT--ATCTGCCA--CAAGGC--AAA----------TT-TTA-ATACAACTTTTAAC-AACGGATCTCTTGGCT-CTCGCATCGATGAAGAACGCAGCGAAATGCG-ATAAGT-AATGTGAATTGCAGAATTCAGTGAATCATCGAATCTTTGAACGCACCTTGCGCTCTCTGGTATTCCGG-GGAGCACACCTGTTCGAGTGTCATTGAAACTCTCAA-----A-T-AAAGGTGG-----------CTTTG-----TAG-CTGT-CTCT-G-TTTGGA-TTTGGAC---TTTGCTGC----A--T--T-AA-TGTGGCTA-GTCTTAAATGCATTAGC--TGGT-CCTCA-----TTGA-GG----------TTTGGTTCCACTCG--GCGTGAT-AAG-----T-ATCTAAC---G-TTGAGG----AC-AG------------------T-C---TC-AGGA-------CTGGC---------------------CATGG----------------C--TCT-CT----CT---------GGATT--GCTT---------C-T--AAA
	LC377893_Hydnum_vesterholtii               -------------------TGCTTGCTC-TTCTG----A----T-TTA-T----TTA----CAC-CTG-TGCACTTGA------------TTT---TTTC-A----AA--GGGAA-G-GT----AG-AACC------------------TACCTTTGGAAC--------TTA-T---------------------AAA-----CTCCCTTGT-A-TTGAACC----AATGAATG--TTT--ATCTGCCA--CAAGGC--GAA----------TT-TTA-ATACAACTTTTAAC-AACGGATCTCTTGGCT-CTCGCATCGATGAAGAACGCAGCGAAATGCG-ATAAGT-AATGTGAATTGCAGAATTCAGTGAATCATCGAATCTTTGAACGCACCTTGCGCTCTCTGGTATTCCGG-GGAGCACACCTGTTCGAGTGTCATTGAAACTCTCAG-----A-T-AAAGGTGG-----------CTTTG-----TAG-CTGT-CTCT-G-TTTGGA-TTTGGAC---TTTGCTGC----A--T--T-AA-TGTGGCTA-GTCTTAAATGCATTAGC--TGGT-CCTCA-----TTGA-GG----------TTTGGTTCCACTCG--GCGTGAT-AAG-----T-ATCTAAC---G-TTGAGG----AC-AG------------------T-C---TC-AGGA-------CTGGC---------------------CATGG----------------C--TCT-CT----CT---------GGATT--GCTT---------C-T--AAA
	LC621891_Hydnum_tottoriense                T-TA---AT-CT-GCATG-TGCTTGCTC-TTCTG----A----T-TTA-T----TTA----CAC-CTG-TGCACTTGA------------TTT---TTTC-A----AA--GGGAA-G-GT----AG-AACC------------------TACCTTTGGAAC--------TTA-T---------------------AAA-----CTCCCTTGT-A-TTGAACC----AATGAATG--TTT--ATCTGCCA--CAAGGC--GAA----------TT-TTA-ATACAACTTTTAAC-AACGGATCTCTTGGCT-CTCGCATCGATGAAGAACGCAGCGAAATGCG-ATAAGT-AATGTGAATTGCAGAATTCAGTGAATCATCGAATCTTTGAACGCACCTTGCGCTCTCTGGTATTCCGG-GGAGCACACCTGTTCGAGTGTCATTGAAACTCTCAG-----A-T-AAAGGTGG-----------CTTTG-----TAG-CTGT-CTCT-G-TTTGGA-TTTGGAC---TTTGCTGC----A--T--T-AA-TGTGGCTA-GTCTTAAATGCATTAGC--TGGT-CCTCA-----TTGA-GG----------TTTGGTTCCACTCG--GCGTGAT-AAG-----T-ATCTAAC---G-TTGAGG----AC-AG------------------T-C---TC-AGGA-------CTGGC---------------------CATGG----------------C--TCT-CT----CT---------GGATT--GCTT---------C-T--AAA
	LC621887_Hydnum_tottoriense                T-TA---AT-CT-GCATG-TGCTTGCTC-TTCTG----A----T-TTA-T----TTA----CAC-CTG-TGCACTTGA------------TTT---TTTC-A----AA--GGGAA-G-GT----AG-AACC------------------TACCTTTGGAAC--------TTA-T---------------------AAA-----CTCCCTTGT-A-TTGAACC----AATGAATG--TTT--ATCTGCCA--CAAGGC--GAA----------TT-TTA-ATACAACTTTTAAC-AACGGATCTCTTGGCT-CTCGCATCGATGAAGAACGCAGCGAAATGCG-ATAAGT-AATGTGAATTGCAGAATTCAGTGAATCATCGAATCTTTGAACGCACCTTGCGCTCTCTGGTATTCCGG-GGAGCACACCTGTTCGAGTGTCATTGAAACTCTCAG-----A-T-AAAGGTGG-----------CTTTG-----TAG-CTGT-CTCT-G-TTTGGA-TTTGGAC---TTTGCTGC----A--T--T-AA-TGTGGCTA-GTCTTAAATGCATTAGC--TGGT-CCTCA-----TTGA-GG----------TTTGGTTCCACTCG--GCGTGAT-AAG-----T-ATCTAAC---G-TTGAGG----AC-AG------------------T-C---TC-AGGA-------CTGGC---------------------CATGG----------------C--TCT-CT----CT---------GGATT--GCTT---------C-T--AAA
	LC621888_Hydnum_tottoriense                T-TA---AT-CT-GCATG-TGCTTGCTC-TTCTG----A----T-TTA-T----TTA----CAC-CTG-TGCACTTGA------------TTT---TTTC-A----AA--GGGAA-G-GT----AG-AACC------------------TACCTTTGGAAC--------TTA-T---------------------AAA-----CTCCCTTGT-A-TTGAACC----AATGAATG--TTT--ATCTGCCA--CAAGGC--GAA----------TT-TTA-ATACAACTTTTAAC-AACGGATCTCTTGGCT-CTCGCATCGATGAAGAACGCAGCGAAATGCG-ATAAGT-AATGTGAATTGCAGAATTCAGTGAATCATCGAATCTTTGAACGCACCTTGCGCTCTCTGGTATTCCGG-GGAGCACACCTGTTCGAGTGTCATTGAAACTCTCAG-----A-T-AAAGGTGG-----------CTTTG-----TAG-CTGT-CTCT-G-TTTGGA-TTTGGAC---TTTGCTGC----A--T--T-AA-TGTGGCTA-GTCTTAAATGCATTAGC--TGGT-CCTCA-----TTGA-GG----------TTTGGTTCCACTCG--GCGTGAT-AAG-----T-ATCTAAC---G-TTGAGG----AC-AG------------------T-C---TC-AGGA-------CTGGC---------------------CATGG----------------C--TCT-CT----CT---------GGATT--GCTT---------C-T--AAA
	LC621890_Hydnum_tottoriense                T-TA---AT-CT-GCATG-TGCTTGCTC-TTCTG----A----T-TTA-T----TTA----CAC-CTG-TGCACTTGA------------TTT---TTTC-A----AA--GGGAA-G-GT----AG-AACC------------------TACCTTTGGAAC--------TTA-T---------------------AAA-----CTCCCTTGT-A-TTGAACC----AATGAATG--TTT--ATCTGCCA--CAAGGC--GAA----------TT-TTA-ATACAACTTTTAAC-AACGGATCTCTTGGCT-CTCGCATCGATGAAGAACGCAGCGAAATGCG-ATAAGT-AATGTGAATTGCAGAATTCAGTGAATCATCGAATCTTTGAACGCACCTTGCGCTCTCTGGTATTCCGG-GGAGCACACCTGTTCGAGTGTCATTGAAACTCTCAG-----A-T-AAAGGTGG-----------CTTTG-----TAG-CTGT-CTCT-G-TTTGGA-TTTGGAC---TTTGCTGC----A--T--T-AA-TGTGGCTA-GTCTTAAATGCATTAGC--TGGT-CCTCA-----TTGA-GG----------TTTGGTTCCACTCG--GCGTGAT-AAG-----T-ATCTAAC---G-TTGAGG----AC-AG------------------T-C---TC-AGGA-------CTGGC---------------------CATGG----------------C--TCT-CT----CT---------GGATT--GCTT---------C-T--AAA
	NR_176702_Hydnum_tottoriense               T-TA---AT-CT-GCATG-TGCTTGCTC-TTCTG----A----T-TTA-T----TTA----CAC-CTG-TGCACTTGA------------TTT---TTTC-A----AA--GGGAA-G-GT----AG-AACC------------------TACCTTTGGAAC--------TTA-T---------------------AAA-----CTCCCTTGT-A-TTGAACC----AATGAATG--TTT--ATCTGCCA--CAAGGC--GAA----------TT-TTA-ATACAACTTTTAAC-AACGGATCTCTTGGCT-CTCGCATCGATGAAGAACGCAGCGAAATGCG-ATAAGT-AATGTGAATTGCAGAATTCAGTGAATCATCGAATCTTTGAACGCACCTTGCGCTCTCTGGTATTCCGG-GGAGCACACCTGTTCGAGTGTCATTGAAACTCTCAG-----A-T-AAAGGTGG-----------CTTTG-----TAG-CTGT-CTCT-G-TTTGGA-TTTGGAC---TTTGCTGC----A--T--T-AA-TGTGGCTA-GTCTTAAATGCATTAGC--TGGT-CCTCA-----TTGA-GG----------TTTGGTTCCACTCG--GCGTGAT-AAG-----T-ATCTAAC---G-TTGAGG----AC-AG------------------T-C---TC-AGGA-------CTGGC---------------------CATGG----------------C--TCT-CT----CT---------GGATT--GCTT---------C-T--AAA
	LC621889_Hydnum_tottoriense                T-TA---AT-CT-GCATG-TGCTTGCTC-TTCTG----A----T-TTA-T----TTA----CAC-CTG-TGCACTTGA------------TTT---TTTC-A----AA--GGGAA-G-GT----AG-AACC------------------TACCTTTGGAAC--------TTA-T---------------------AAA-----CTCCCTTGT-A-TTGAACC----AATGAATG--TTT--ATCTGCCA--CAAGGC--GAA----------TT-TTA-ATACAACTTTTAAC-AACGGATCTCTTGGCT-CTCGCATCGATGAAGAACGCAGCGAAATGCG-ATAAGT-AATGTGAATTGCAGAATTCAGTGAATCATCGAATCTTTGAACGCACCTTGCGCTCTCTGGTATTCCGG-GGAGCACACCTGTTCGAGTGTCATTGAAACTCTCAG-----A-T-AAAGGTGG-----------CTTTG-----TAG-CTGT-CTCT-G-TTTGGA-TTTGGAC---TTTGCTGC----A--T--T-AA-TGTGGCTA-GTCTTAAATGCATTAGC--TGGT-CCTCA-----TTGA-GG----------TTTGGTTCCACTCG--GCGTGAT-AAG-----T-ATCTAAC---G-TTGAGG----AC-AG------------------T-C---TC-AGGA-------CTGGC---------------------CATGG----------------C--TCT-CT----CT---------GGATT--GCTT---------C-T--AAA
	LC377895_Hydnum_vesterholtii               ---------------------CTTGCTC-TTCTG----A----T-TTA-T----TTA----CAC-CTG-TGCACTTGA------------TTT---TTTC-A----AA--GGGAA-G-GT----AG-AACC------------------TACCTTTGGAAC--------TTA-T---------------------AAA-----CTCCCTTGT-A-TTGAACC----AATGAATG--TTT--ATCTGCCA--CAAGGC--GAA----------TT-TTA-ATACAACTTTTAAC-AACGGATCTCTTGGCT-CTCGCATCGATGAAGAACGCAGCGAAATGCG-ATAAGT-AATGTGAATTGCAGAATTCAGTGAATCATCGAATCTTTGAACGCACCTTGCGCTCTCTGGTATTCCGG-GGAGCACACCTGTTCGAGTGTCATTGAAACTCTCAG-----A-T-AAAGGTGG-----------CTTTG-----TAG-CTGT-CTCT-G-TTTGGA-TTTGGAC---TTTGCTGC----A--T--T-AA-TGTGGCTA-GTCTTAAATGCATTAGC--TGGT-CCTCA-----TTGA-GG----------TTTGGTTCCACTCG--GCGTGAT-AAG-----T-ATCTAAC---G-TTGAGG----AC-AG------------------T-C---TC-AGGA-------CTGGC---------------------CATGG----------------C--TCT-CT----CT---------GGATT--GCTT---------C-T--AAA
	LC377894_Hydnum_vesterholtii               T-TA---AT-CT-GCATG-TGCTTGCTC--TCTG----A----T-TTA-T----TTA----CAC-CTG-TGCACTTGA------------TTT---TTTC-A----AA--GGGAA-G-GT----AG-AACC------------------TACCTTTGGAAC--------TTA-T---------------------AAA-----CTCCCTTGT-A-TTGAACC----AATGAATG--TTT--ATCTGCCA--CAAGGC--GAA----------TT-TTA-ATACAACTTTTAAC-AACGGATCTCTTGGCT-CTCGCATCGATGAAGAACGCAGCGAAATGCG-ATAAGT-AATGTGAATTGCAGAATTCAGTGAATCATCGAATCTTTGAACGCACCTTGCGCTCTCTGGTATTCCGG-GGAGCACACCTGTTCGAGTGTCATTGAAACTCTCAG-----A-T-AAAGGTGG-----------CTTTG-----TAG-CTGT-CTCT-G-TTTGGA-TTTGGAC---TTTGCTGC----A--T--T-AA-TGTGGCTA-GTCTTAAATGCATTAGC--TGGT-CCTCA-----TTGA-GG----------TTTGGTTCCACTCG--GCGTGAT-AAG-----T-ATCTAAC---G-TTGAGG----AC-AG------------------T-C---TC-AGGA-------CTGGC---------------------CATGG----------------C--TCT-CT----CT---------GGATT--GCTT---------C-T--AA-
	LC377896_Hydnum_vesterholtii               T-TA---AT-CT-GCATG-TGCTTGCTC-TTCTG----A----T-TTA-T----TTA----CAC-CTG-TGCACTTGA------------TTT---TTTC-A----AA--GGGAA-G-GT----AG-AACC------------------TACCTTTGGAAC--------TTA-T---------------------AAA-----CTCCCTTGT-A-TTGAACC----AATGAATG--TTT--ATCTGCCA--CAAGGC--GAA----------TT-TTA-ATACAACTTTTAAC-AACGGATCTCTTGGCT-CTCGCATCGATGAAGAACGCAGCGAAATGCG-ATAAGT-AATGTGAATTGCAGAATTCAGTGAATCATCGAATCTTTGAACGCACCTTGCGCTCTCTGGTATTCCGG-GGAGCACACCTGTTCGAGTGTCATTGAAACTCTCAG-----A-T-AAAGGTGG-----------CTTTG-----TAG-CTGT-CTCT-G-TTTGGA-TTTGGAC---TTTGCTGC----A--T--T-AA-TGTGGCTA-GTCTTAAATGCATTAGC--TGGT-CCTCA-----TTGA-GG----------TTTGGTTCCACTCG--GCGTGAT-AAG-----T-ATCTAAC---G-TTGAGG----AC-AG------------------T-C---TC-AGGA-------CT-------------------------------------------------------------------------------------------------
	MW980575_Hydnum_flabellatum                T-TA---CT-CT-GCATG-TGCTTGCTC-TTTTG----A----T-TTA-T----TTA----CAC-CTG-TGCACTTGA------------TTT---TTTC-C----AA-GGGGAG-G-GT----AG-AACC------------------TACCTTTGGAAC--------TTA-T---------------------AAG-----CCCCCTTGT-A-TTGAACC----AGTGAATG--TTT--ATCTGCCA--CAAGGC--AAA----------TT-TTA-ATACAACTTTTAAC-AACGGATCTCTTGGCT-CTCGCATCGATGAAGAACGCAGCGAAATGGG-ATAAGT-AATGTGAATTGCAGAATTCAGTGAATCATCGAATCTTTGAACGCACCTTGCGCTCTCTGGTATTCCGG-GGAGCACGCCTGTTTGAGTGTCATTGAAACTCTCAA-----A-T-AAAGGTGG-----------CTTTG-----TAG-CTGT-CTCT-G-TTTGGA-TTTGGAC---TTTGCTGC----A--T--T-AA-TGTGGCTA-GTCTTAAATGCATTAGC--TGGT-CCTCA-----TTGA-GG----------TTTGGTTCCACTCG--GCGTGAT-AAG-----T-ATCTAAC---G-TTGAGG----AC-AG------------------T-C---TC-AGGG-------CTGGC---------------------CATGG----------------C--TCT-CT----GT---------GGCTT--GCTT---------T-T--AAA
	NR_175732_Hydnum_flabellatum               T-TA---CT-CT-GCATG-TGCTTGCTC-TTTTG----A----T-TTA-T----TTA----CAC-CTG-TGCACTTGA------------TTT---TTTC-C----AA-GGGGAG-G-GT----AG-AACC------------------TACCTTTGGAAC--------TTA-T---------------------AAG-----CCCCCTTGT-A-TTGAACC----AGTGAATG--TTT--ATCTGCCA--CAAGGC--AAA----------TT-TTA-ATACAACTTTTAAC-AACGGATCTCTTGGCT-CTCGCATCGATGAAGAACGCAGCGAAATGGG-ATAAGT-AATGTGAATTGCAGAATTCAGTGAATCATCGAATCTTTGAACGCACCTTGCGCTCTCTGGTATTCCGG-GGAGCACGCCTGTTTGAGTGTCATTGAAACTCTCAA-----A-T-AAAGGTGG-----------CTTTG-----TAG-CTGT-CTCT-G-TTTGGA-TTTGGAC---TTTGCTGC----A--T--T-AA-TGTGGCTA-GTCTTAAATGCATTAGC--TGGT-CCTCA-----TTGA-GG----------TTTGGTTCCACTCG--GCGTGAT-AAG-----T-ATCTAAC---G-TTGAGG----AC-AG------------------T-C---TC-AGGG-------CTGGC---------------------CATGG----------------C--TCT-CT----GT---------GGCTT--GCTT---------T-T--AAA
	KY574324_Uncultured_Hydnum                 T-TT---AT-CT-GCATG-TGCTTGCTC-TTCTG----A----T-TTA-T----TTA----CAC-CTG-TGCACTTAA------------TTT---TTTT-C----AA-AGGGAG-G-GT----AG-AACC------------------TGCCTTTGGGAC--------TTA-T---------------------AAA-----C-TCCTTGTAA-TTGAACT----AATGGATG--TTT--ATCTGCCA--CAAGGC--GAA----------TT-TTA-ATACAACTTTTAAC-AACGGATCTCTTKGCT-CTCGCATCGATGAAGAACGCAGCGAAATGCG-ATAAGT-AATGTGAATTGCAGAATTCAGTGAATCATCGAATCTTTGAACGCACCTTGCGCTCTCTGGTATTCCGG-GGAGCACACCTGTTCGAGTGTCATTGAAACTCTCAA-----A-T-AAAGGTAG-----------CTTTG-----TAG-CTGT-CTCT-G-TTTGGA-TTTGGAC---TTTGCTGC----A--T--T-AG-TGTGGCTA-GTCTTAAATGCATTAGC--TGGT-CCTCA-----TTGA-GG----------TTTGGTTCCACTCG--GCGTGAT-AAT-----T-ATCTAAC---G-TTGAGG----AC-AG------------------T-C---TC-AGGA-------CTGGC---------------------CATGG----------------C--TCT-CT----CT---------GGATT--GCTT---------C-T--AAA
	MH379849_Hydnum_subtilior                  T-TT---AT-CT-GCATG-TGCTTGCTC-TTCTG----A----T-TTA-T----TTA----CAC-CTG-TGCACTTAA------------TTT---TTTT-C----AA-AGGGAG-G-GT----AG-AACC------------------TGCCTTTGGGAC--------TTA-T---------------------AAA-----C-TCCTTGTAA-TTGAACT----AATGGATG--TTT--ATCTGCCA--CAAGGC--GAA----------TT-TTA-ATACAACTTTTAAC-AACGGATCTCTTGGCT-CTCGCATCGATGAAGAACGCAGCGAAATGCG-ATAAGT-AATGTGAATTGCAGAATTCAGTGAATCATCGAATCTTTGAACGCACCTTGCGCTCTCTGGTATTCCGG-GGAGCACACCTGTTCGAGTGTCATTGAAACTCTCAA-----A-T-AAAGGTAG-----------CTTTG-----TAG-CTGT-CTCT-G-TTTGGA-TTTGGAC---TTTGCTGC----A--T--T-AG-TGTGGCTA-GTCTTAAATGCATTAGC--TGGT-CCTCA-----TTGA-GG----------TTTGGTTCCACTCG--GCGTGAT-AAT-----T-ATCTAAC---G-TTGAGG----AC-AG------------------T-C---TC-AGGA-------CTGGC---------------------CATGG----------------C--TCT-CT----CT---------GGATT--GCTT---------C-T--AAG
	MH379918_Hydnum_subtilior                  T-TT---AT-CT-GCATG-TGCTTGCTC-TTCTG----A----T-TTA-T----TTA----CAC-CTG-TGCACTTAA------------TTT---TTTT-C----AA-AGGGAG-G-GT----AG-AACC------------------TGCCTTTGGGAC--------TTA-T---------------------AAA-----C-TCCTTGTAA-TTGAACT----AATGGATG--TTT--ATCTGCCA--CAAGGC--GAA----------TT-TTA-ATACAACTTTTAAC-AACGGATCTCTTGGCT-CTCGCATCGATGAAGAACGCAGCGAAATGCG-ATAAGT-AATGTGAATTGCAGAATTCAGTGAATCATCGAATCTTTGAACGCACCTTGCGCTCTCTGGTATTCCGG-GGAGCACACCTGTTCGAGTGTCATTGAAACTCTCAA-----A-T-AAAGGTAG-----------CTTTG-----TAG-CTGT-CTCT-G-TTTGGA-TTTGGAC---TTTGCTGC----A--T--T-AG-TGTGGCTA-GTCTTAAATGCATTAGC--TGGT-CCTCA-----TTGA-GG----------TTTGGTTCCACTCG--GCGTGAT-AAT-----T-ATCTAAC---G-TTGAGG----AC-AG------------------T-C---TC-AGGA-------CTGGC---------------------CATGG----------------C--TCT-CT----CT---------GGATT--GCTT---------C-T--AAG
	MH379913_Hydnum_subtilior                  T-TT---AT-CT-GCATG-TGCTTGCTC-TTCTG----A----T-TTA-T----TTA----CAC-CTG-TGCACTTAA------------TTT---TTTT-C----AA-AGGGAG-G-GT----AG-AACC------------------TGCCTTTGGGAC--------TTA-T---------------------AAA-----C-TCCTTGTAA-TTGAACT----AATGGATG--TTT--ATCTGCCA--CAAGGC--GAA----------TT-TTA-ATACAACTTTTAAC-AACGGATCTCTTGGCT-CTCGCATCGATGAAGAACGCAGCGAAATGCG-ATAAGT-AATGTGAATTGCAGAATTCAGTGAATCATCGAATCTTTGAACGCACCTTGCGCTCTCTGGTATTCCGG-GGAGCACACCTGTTCGAGTGTCATTGAAACTCTCAA-----A-T-AAAGGTAG-----------CTTTG-----TAG-CTGT-CTCT-G-TTTGGA-TTTGGAC---TTTGCTGC----A--T--T-AG-TGTGGCTA-GTCTTAAATGCATTAGC--TGGT-CCTCA-----TTGA-GG----------TTTGGTTCCACTCG--GCGTGAT-AAT-----T-ATCTAAC---G-TTGAGG----AC-AG------------------T-C---TC-AGGA-------CTGGC---------------------CATGG----------------C--TCT-CT----CT---------GGATT--GCTT---------C-T--AAG
	NR_164029_Hydnum_subtilior                 T-TT---AT-CT-GCATG-TGCTTGCTC-TTCTG----A----T-TTA-T----TTA----CAC-CTG-TGCACTTAA------------TTT---TTTT-C----AA-AGGGAG-G-GT----AG-AACC------------------TGCCTTTGGGAC--------TTA-T---------------------AAA-----C-TCCTTGTAA-TTGAACT----AATGGATG--TTT--ATCTGCCA--CAAGGC--GAA----------TT-TTA-ATACAACTTTTAAC-AACGGATCTCTTGGCT-CTCGCATCGATGAAGAACGCAGCGAAATGCG-ATAAGT-AATGTGAATTGCAGAATTCAGTGAATCATCGAATCTTTGAACGCACCTTGCGCTCTCTGGTATTCCGG-GGAGCACACCTGTTCGAGTGTCATTGAAACTCTCAA-----A-T-AAAGGTAG-----------CTTTG-----TAG-CTGT-CTCT-G-TTTGGA-TTTGGAC---TTTGCTGC----A--T--T-AG-TGTGGCTA-GTCTTAAATGCATTAGC--TGGT-CCTCA-----TTGA-GG----------TTTGGTTCCACTCG--GCGTGAT-AAT-----T-ATCTAAC---G-TTGAGG----AC-AG------------------T-C---TC-AGGA-------CTGGC---------------------CATGG----------------C--TCT-CT----CT---------GGATT--GCTT---------C-T--AAG
	MH795292_Hydnum_cf_vesterholtii            T-TT---AT-CT-GCATG-TGCTTGCTC-TTCTG----A----T-TTA-T----TTA----CAC-CTG-TGCACTTAA------------TTT---TTTT-C----AA-AGGGAG-G-GT----AG-AACC------------------TGCCTTTGGGAC--------TTA-T---------------------AAA-----C-TCCTTGTAA-TTGAACT----AATGGATG--TTT--ATCTGCCA--CAAGGC--GAA----------TT-TTA-ATACAACTTTTAAC-AACGGATCTCTTGGCT-CTCGCATCGATGAAGAACGCAGCGAAATGCG-ATAAGT-AATGTGAATTGCAGAATTCAGTGAATCATCGAATCTTTGAACGCACCTTGCGCTCTCTGGTATTCCGG-GGAGCACACCTGTTCGAGTGTCATTGAAACTCTCAA-----A-T-AAAGGTAG-----------CTTTG-----TAG-CTGT-CTCT-G-TTTGGA-TTTGGAC---TTTGCTGC----A--T--T-AG-TGTGGCTA-GTCTTAAATGCATTAGC--TGGT-CCTCA-----TTGA-GG----------TTTGGTTCCACTCG--GCGTGAT-AAT-----T-ATCTAAC---G-TTGAGG----AC-AG------------------T-C---TC-AGGA-------CTGGC---------------------CATGG----------------C--TCT-CT----CT---------GGATT--GCTT---------C-T--AAG
	OQ235290_Hydnum_subtilior                  T-TT---AT-CT-GCATG-TGCTTGCTC-TTCTG----A----T-TTA-T----TTA----CAC-CTG-TGCACTTAA------------TTT---TTTT-C----AA-AGGGAG-G-GT----AG-AACC------------------TGCCTTTGGGAC--------TTA-T---------------------AAA-----C-TCCTTGTAA-TTGAACT----AATGGATG--TTT--ATCTGCCA--CAAGGC--GAA----------TT-TTA-ATACAACTTTTAAC-AACGGATCTCTTGGCT-CTCGCATCGATGAAGAACGCAGCGAAATGCG-ATAAGT-AATGTGAATTGCAGAATTCAGTGAATCATCGAATCTTTGAACGCACCTTGCGCTCTCTGGTATTCCGG-GGAGCACACCTGTTCGAGTGTCATTGAAACTCTCAA-----A-T-AAAGGTAG-----------CTTTG-----TAG-CTGT-CTCT-G-TTTGGA-TTTGGAC---TTTGCTGC----A--T--T-AG-TGTGGCTA-GTCTTAAATGCATTAGC--TGGT-CCTCA-----TTGA-GG----------TTTGGTTCCACTCG--GCGTGAT-AAT-----T-ATCTAAC---G-TTGAGG----AC-AG------------------T-C---TC-AGGA-------CTGGC---------------------CATGG----------------C--TCT-CT----CT---------GGATT--GCTT---------C-T--AAG
	OR464386_Hydnum_subtilior                  T-TT---AT-CT-GCATG-TGCTTGCTC-TTCTG----A----T-TTA-T----TTA----CAC-CTG-TGCACTTAA------------TTT---TTTT-C----AA-AGGGAG-G-GT----AG-AACC------------------TGCCTTTGGGAC--------TTA-T---------------------AAA-----C-TCCTTGTAA-TTGAACT----AATGGATG--TTT--ATCTGCCA--CAAGGC--GAA----------TT-TTA-ATACAACTTTTAAC-AACGGATCTCTTGGCT-CTCGCATCGATGAAGAACGCAGCGAAATGCG-ATAAGT-AATGTGAATTGCAGAATTCAGTGAATCATCGAATCTTTGAACGCACCTTGCGCTCTCTGGTATTCCGG-GGAGCACACCTGTTCGAGTGTCATTGAAACTCTCAA-----A-T-AAAGGTAG-----------CTTTG-----TAG-CTGT-CTCT-G-TTTGGA-TTTGGAC---TTTGCTGC----A--T--T-AG-TGTGGCTA-GTCTTAAATGCATTAGC--TGGT-CCTCA-----TTGA-GG----------TTTGGTTCCACTCG--GCGTGAT-AAT-----T-ATCTAAC---G-TTGAGG----AC-AG------------------T-C---TC-AGGA-------CTGGC---------------------CATGG----------------C--TCT-CT----CT---------GGATT--GCTT---------C-T--AAG
	MH379925_Hydnum_subtilior                  T-TT---AT-CT-GCATG-TGCTTGCTC-TTCTG----A----T-TTA-T----TTA----CAC-CTG-TGCACTTAA------------TTT---TTTT-C----AA-AGGGAG-G-GT----AG-AACC------------------TGCCTTTGGGAC--------TTA-T---------------------AAA-----C-TCCTTGTAA-TTGRACT----AATGGATG--TTT--ATCTGCCA--CAAGGC--GAA----------TT-TTA-ATACAACTTTTAAC-AACGGATCTCTTGGCT-CTCGCATCGATGAAGAACGCAGCGAAATGCG-ATAAGT-AATGTGAATTGCAGAATTCAGTGAATCATCGAATCTTTGAACGCACCTTGCGCTCTCTGGTATTCCGG-GGAGCACACCTGTTCGAGTGTCATTGAAACTCTCAA-----A-T-AAAGGTAG-----------CTTTG-----TAG-CTGT-CTCT-G-TTTGGA-TTTGGAC---TTTGCTGC----A--T--T-AR-TGTGGCTA-GTCTTAAATGCATTAGC--TGGT-CCTCA-----TTGA-GG----------TTTGGTTCCACTCG--GCGTGAT-AAT-----T-ATCTAAC---G-TTGAGG----AC-AG------------------T-C---TC-AGGA-------CTGGC---------------------CATGG----------------C--TCT-CT----CT---------GGATT--GCTT---------C-T--AAR
	MH379926_Hydnum_subtilior                  T-TT---AT-CT-GCATG-TGCTTGCTC-TTCTG----A----T-TTA-T----TTA----CAC-CTG-TGCACTTAA------------TTT---TTTT-C----AA-AGGGAG-G-GT----AG-AACC------------------TGCCTTTGGGAC--------TTA-T---------------------AAA-----C-TCCTTGTAA-TTGRACT----AATGGATG--TTT--ATCTGCCA--CAAGGC--GAA----------TT-TTA-ATACAACTTTTAAC-AACGGATCTCTTGGCT-CTCGCATCGATGAAGAACGCAGCGAAATGCG-ATAAGT-AATGTGAATTGCAGAATTCAGTGAATCATCGAATCTTTGAACGCACCTTGCGCTCTCTGGTATTCCGG-GGAGCACACCTGTTCGAGTGTCATTGAAACTCTCAA-----A-T-AAAGGTAG-----------CTTTG-----TAG-CTGT-CTCT-G-TTTGGA-TTTGGAC---TTTGCTGC----A--T--T-AR-TGTGGCTA-GTCTTAAATGCATTAGC--TGGT-CCTCA-----TTGA-GG----------TTTGGTTCCACTCG--GCGTGAT-AAT-----T-ATCTAAC---G-TTGAGG----AC-AG------------------T-C---TC-AGGA-------CTGGC---------------------CATGG----------------C--TCT-CT----CT---------GGATT--GCTT---------C-T--AAR
	MH379927_Hydnum_subtilior                  T-TT---AT-CT-GCATG-TGCTTGCTC-TTCTG----A----T-TTA-T----TTA----CAC-CTG-TGCACTTAA------------TTT---TTTT-C----AA-AGGGAG-G-GT----AG-AACC------------------TGCCTTTGGGAC--------TTA-T---------------------AAA-----C-TCCTTGTAA-TTGRACT----AATGGATG--TTT--ATCTGCCA--CAAGGC--GAA----------TT-TTA-ATACAACTTTTAAC-AACGGATCTCTTGGCT-CTCGCATCGATGAAGAACGCAGCGAAATGCG-ATAAGT-AATGTGAATTGCAGAATTCAGTGAATCATCGAATCTTTGAACGCACCTTGCGCTCTCTGGTATTCCGG-GGAGCACACCTGTTCGAGTGTCATTGAAACTCTCAA-----A-T-AAAGGTAG-----------CTTTG-----TAG-CTGT-CTCT-G-TTTGGA-TTTGGAC---TTTGCTGC----A--T--T-AA-TGTGGCTA-GTCTTAAATGCATTAGC--TGGT-CCTCA-----TTGA-GG----------TTTGGTTCCACTCG--GCGTGAT-AAT-----T-ATCTAAC---G-TTGAGG----AC-AG------------------T-C---TC-AGGA-------CTGGC---------------------CATGG----------------C--TCT-CT----CT---------GGATT--GCTT---------C-T--AAR
	MH379928_Hydnum_subtilior                  T-TT---AT-CT-GCATG-TGCTTGCTC-TTCTG----A----T-TTA-T----TTA----CAC-CTG-TGCACTTAA------------TTT---TTTT-C----AA-AGGGAG-G-GT----AG-AACC------------------TGCCTTTGGGAC--------TTA-T---------------------AAA-----C-TCCTTGTAA-TTGGACT----AATGGATG--TTT--ATCTGCCA--CAAGGC--GAA----------TT-TTA-ATACAACTTTTAAC-AACGGATCTCTTGGCT-CTCGCATCGATGAAGAACGCAGCGAAATGCG-ATAAGT-AATGTGAATTGCAGAATTCAGTGAATCATCGAATCTTTGAACGCACCTTGCGCTCTCTGGTATTCCGG-GGAGCACACCTGTTCGAGTGTCATTGAAACTCTCAA-----A-T-AAAGGTAG-----------CTTTG-----TAG-CTGT-CTCT-G-TTTGGA-TTTGGAC---TTTGCTGC----A--T--T-AA-TGTGGCTA-GTCTTAAATGCATTAGC--TGGT-CCTCA-----TTGA-GG----------TTTGGTTCCACTCG--GCGTGAT-AAT-----T-ATCTAAC---G-TTGAGG----AC-AG------------------T-C---TC-AGGA-------CTGGC---------------------CATGG----------------C--TCT-CT----CT---------GGATT--GCTT---------C-T--AAA
	MH379863_Hydnum_subtilior                  T-TT---AT-CT-GCATG-TGCTTGCTC-TTCTG----A----T-TTA-T----TTA----CAC-CTG-TGCACTTAA------------TTT---TTTT-C----AA-AGGGAG-G-GT----AG-AACC------------------TGCCTTTGGGAC--------TTA-T---------------------AAA-----C-TCCTTGTAA-TTGRACT----AATGGATG--TTT--ATCTGCCA--CAAGGC--GAA----------TT-TTA-ATACAACTTTTAAC-AACGGATCTCTTGGCT-CTCGCATCGATGAAGAACGCAGCGAAATGCG-ATAAGT-AATGTGAATTGCAGAATTCAGTGAATCATCGAATCTTTGAACGCACCTTGCGCTCTCTGGTATTCCGG-GGAGCACACCTGTTCGAGTGTCATTGAAACTCTCAA-----A-T-AAAGGTAG-----------CTTTG-----TAG-CTGT-CTCT-G-TTTGGA-TTTGGAC---TTTGCTGC----A--T--T-AA-TGTGGCTA-GTCTTAAATGCATTAGC--TGGT-CCTCA-----TTGA-GG----------TTTGGTTCCACTCG--GCGTGAT-AAT-----T-ATCTAAC---G-TTGAGG----AC-AG------------------T-C---TC-AGGA-------CTGGC---------------------CATGG----------------C--TCT-CT----CT---------GGATT--GCTT---------C-T--AAA
	OM473887_Hydnum_subtilior                  T-TT---AT-CT-GCATG-TGCTTGCTC-TTCTG----A----T-TTA-T----TTA----CAC-CTG-TGCACTTAA------------TTT---TTTT-C----AA-AGGGAG-G-GT----AG-AACC------------------TGCCTTTGGGAC--------TTA-T---------------------AAA-----C-TCCTTGTAA-TTGAACT----AATGGATG--TTT--ATCTGCCA--CAAGGC--GAA----------TT-TTA-ATACAACTTTTAAC-AACGGATCTCTTGGCT-CTCGCATCGATGAAGAACGCAGCGAAATGCG-ATAAGT-AATGTGAATTGCAGAATTCAGTGAATCATCGAATCTTTGAACGCACCTTGCGCTCTCTGGTATTCCGG-GGAGCACACCTGTTCGAGTGTCATTGRAACTCTCAA-----A-T-AAAGGTAG-----------CTTTG-----TAG-CTGT-CTCT-G-TTTGGA-TTTGGAC---TTTGCTGC----A--T--T-AR-TGTGGCTA-GTCTTAAATGCATTAGC--TGGT-CCTCA-----TTGA-GG----------TTTGGTTCCACTCG--GCGTGAT-AAT-----T-ATCTAAC---G-TTGAGG----AC-AG------------------T-C---TC-AGGA-------CTGGC---------------------CATGG----------------C--TCT-CT----CT---------GGATT--GCTT---------C-T--AAR
	MH379870_Hydnum_subtilior                  T-TT---AT-CT-GCATG-TGCTTGCTC-TTCTG----A----T-TTA-T----TTA----CAC-CTG-TGCACTTAA------------TTT---TTTT-C----AA-AGGGAG-G-GT----AG-AACC------------------TGCCTTTGGGAC--------TTA-T---------------------AAA-----C-TCCTTGTAA-TTGAACT----AATGGATG--TTT--ATCTGCCA--CAAGGC--GAA----------TT-TTA-ATACAACTTTTAAC-AACGGATCTCTTGGCT-CTCGCATCGATGAAGAACGCAGCGAAATGCG-ATAAGT-AATGTGAATTGCAGAATTCAGTGAATCATCGAATCTTTGAACGCACCTTGCGCTCTCTGGTATTCCGG-GGAGCACACCTGTTCGAGTGTCATTGAAACTCTCAA-----A-T-AAAGGTAG-----------CTTTG-----TAG-CTGT-CTCT-G-TTTGGA-TTTGGAC---TTTGCTGC----A--T--T-AG-TGTGGCTA-GTCTTAAATGSATTAGC--TGGT-CCTCA-----TTGA-GG----------TTTGGTTCCACTYG--GCGTGAT-AAT-----T-ATCTAAC---G-TTGAGG----AC-AG------------------T-C---TC-AGGA-------CTGGC---------------------CATGG----------------C--TCT-CT----CT---------GGATT--GCTT---------C-T--AAG
	MH379874_Hydnum_subtilior                  T-TT---AT-CT-GCATG-TGCTTGCTC-TTCTG----A----T-TTA-T----TTA----CAC-CTG-TGCACTTAA------------TTT---TTTT-C----AA-AGGGAG-G-GT----AG-AACC------------------TGCCTTTGGGAC--------TTA-T---------------------AAA-----C-TCCTTGTAA-TTGAACT----AATGGATG--TTT--ATCTGCCA--CAAGGC--GAA----------TT-TTA-ATACAACTTTTAAC-AACGGATCTCTTGGCT-CTCGCATCGATGAAGAACGCAGCGAAATGCG-ATAAGT-AATGTGAATTGCAGAATTCAGTGAATCATCGAATCTTTGAACGCACCTTGCGCTCTCTGGTATTCCGG-GGAGCACACCTGTTCGAGTGTCATTGGAACTCTCAA-----A-T-AAAGGTAG-----------CTTTG-----TAG-CTGT-CTCT-G-TTTGGA-TTTGGAC---TTTGCTGC----A--T--T-AA-TGTGGCTA-GTCTTAAATGCATTAGC--TGGT-CCTCA-----TTGA-GG----------TTTGGTTCCACTCG--GCGTGAT-AAT-----T-ATCTAAC---G-TTGAGG----AC-AG------------------T-C---TC-AGGA-------CTGGC---------------------CATGG----------------C--TCT-CT----CT---------GGATT--GCTT---------C-T--AAA
	OM972277_Hydnum_subtilior                  T-TT---AT-CT-GCATG-TGCTTGCTC-TTCTG----A----T-TTA-T----TTA----CAC-CTG-TGCACTTAA------------TTT---TTTT-C----AA-AGGGAG-G-GT----AG-AACC------------------TGCCTTTGGGAC--------TTA-T---------------------AAA-----C-TCCTTGTAA-TTGAACT----AATGGATG--TTT--ATCTGCCA--CAAGGC--GAA----------TT-TTA-ATACAACTTTTAAC-AACGGATCTCTTGGCT-CTCGCATCGATGAAGAACGCAGCGAAATGCG-ATAAGT-AATGTGAATTGCAGAATTCAGTGAATCATCGAATCTTTGAACGCACCTTGCGCTCTCTGGTATTCCGG-GGAGCACACCTGTTCGAGTGTCATTGGAACTCTCAA-----A-T-AAAGGTAG-----------CTTTG-----TAG-CTGT-CTCT-G-TTTGGA-TTTGGAC---TTTGCTGC----A--T--T-AA-TGTGGCTA-GTCTTAAATGCATTAGC--TGGT-CCTCA-----TTGA-GG----------TTTGGTTCCACTCG--GCGTGAT-AAT-----T-ATCTAAC---G-TTGAGG----AC-AG------------------T-C---TC-AGGA-------CTGGC---------------------CATGG----------------C--TCT-CT----CT---------GGATT--GCTT---------C-T--AAA
	PP414165_Hydnum_subtilior                  T-TT---AT-CT-GCATG-TGCTTGCTC-TTCTG----A----T-TTA-T----TTA----CAC-CTG-TGCACTTAA------------TTT---TTTT-C----AA-AGGGAG-G-GT----AG-AACC------------------TGCCTTTGGGAC--------TTA-T---------------------AAA-----C-TCCTTGTAA-TTGAACT----AATGGATG--TTT--ATCTGCCA--CAAGGC--GAA----------TT-TTA-ATACAACTTTTAAC-AACGGATCTCTTGGCT-CTCGCATCGATGAAGAACGCAGCGAAATGCG-ATAAGT-AATGYGAAYTGCAGAATTCAGTGAATCATCGAATCTTTGAACGCACCTTGCGCTCTCTGGTATTCCGG-GGAGCACACCTGTTCGAGTGTCATTGGAACTCTCAA-----A-T-AAAGGTAG-----------CTTTG-----TAG-CTGT-CTCT-G-TTTGGA-TTTGGAC---TTTGCTGC----A--T--T-AA-TGTGGCTA-GTCTTAAATGCATTAGC--TGGT-CCTCA-----TTGA-GG----------TTTGGTTCCACTCG--GCGTGAT-AAT-----T-ATCTAAC---G-TTGAGG----AC-AG------------------T-C---TC-AGGA-------CTGGC---------------------CATGG----------------C--TCT-CT----CT---------GGATT--GCTT---------C-T--AAA
	PP414166_Hydnum_subtilior                  T-TT---AT-CT-GCATG-TGCTTGCTC-TTCTG----A----T-TTA-T----TTA----CAC-CTG-TGCACTTAA------------TTT---TTTT-C----AA-AGGGAG-G-GT----AG-AACC------------------TGCCTTTGGGAC--------TTA-T---------------------AAA-----C-TCCTTGTAA-TTGAACT----AATGGATG--TTT--ATCTGCCA--CAAGGC--GAA----------TT-TTA-ATACAACTTTTAAC-AACGGATCTCTTGGCT-CTCGCATCGATGAAGAACGCAGCGAAATGCG-ATAAGT-AATKTGAACTGCAGAATTCAGTGAATCATCGAATCTTTGAACGCACCTTGCGCTCTCTGGTATTCCGG-GGAGCACACCTGTTCGAGTGTCATTGGAACTCTCAA-----A-T-AAAGGTAG-----------CTTTG-----TAG-CTGT-CTCT-G-TTTGGA-TTTGGAC---TTTGCTGC----A--T--T-AA-TGTGGCTA-GTCTTAAATGCATTAGC--TGGT-CCTCA-----TTGA-GG----------TTTGGTTCCACTCG--GCGTGAT-AAT-----T-ATCTAAC---G-TTGAGG----AC-AG------------------T-C---TC-AGGA-------CTGGC---------------------CATGG----------------C--TCT-CT----CT---------GGATT--GCTT---------C-T--AAA
	MH379871_Hydnum_subtilior                  T-TT---AT-CT-GCATG-TGCTTGCTC-TTCTG----A----T-TTA-T----TTA----CAC-CTG-TGCACTTAA------------TTT---TTTT-C----AA-AGGGAG-G-GT----AG-AACC------------------TGCCTTTGGGAC--------TTA-T---------------------AAA-----C-TCCTTGTAA-TTGAACT----AATGGATG--TTT--ATCTGCCA--CAAGGC--GAA----------TT-TTA-ATACAACTTTTAAC-AACGGATCTCTTGGCT-CTCGCATCGATGAAGAACGCAGCGAAATGCG-ATAAGT-AATGTGAATTGCAGAATTCAGTGAATCATCGAATCTTTGAACGCACCTTGCGCTCTCTGGTATTCCGG-GGAGCACACCTGTTCGAGTGTCATTGAAACTCTCAA-----A-T-AAAGGTAG-----------CTTTG-----TAG-CTGT-CTCT-G-TTTGGA-TTTGGAC---TTTGCTGC----A--T--T-AG-TGTGGCTA-GTCTTAAATGCATTAGC--TGGT-CCTCA-----TTGA-GG----------TTTGGTTCCACTCG--GCGTGAT-AAT-----T-ATCTAAC---G-TTGAGG----AC-AG------------------T-C---TC-AGGA-------CTGGC---------------------CATGG----------------C--TCT-CT----CT---------GGATT--GCTT---------C-T--AAG
	MH379910_Hydnum_subtilior                  T-TT---AT-CT-GCATG-TGCTTGCTC-TTCTG----A----T-TTA-T----TTA----CAC-CTG-TGCACTTAAT----------TTTT---TTTT-C----AA-AGGGAG-G-GT----AG-AACC------------------TGCCTTTGGGAC--------TTA-T---------------------AAA-----C-TCCTTGTAA-TTGAACT----AATGGATG--TTT--ATCTGCCA--CAAGGC--GAA----------TT-TTA-ATACAACTTTTAAC-AACGGATCTCTTGGCT-CTCGCATCGATGAAGAACGCAGCGAAATGCG-ATAAGT-AATGTGAATTGCAGAATTCAGTGAATCATCGAATCTTTGAACGCACCTTGCGCTCTCTGGTATTCCGG-GGAGCACACCTGTTCGAGTGTCATTGAAACTCTCAA-----A-T-AAAGGTAG-----------CTTTG-----TAG-CTGT-CTCT-G-TTTGGA-TTTGGAC---TTTGCTGC----A--T--T-AG-TGTGGCTA-GTCTTAAATGCATTAGC--TGGT-CCTCA-----TTGA-GG----------TTTGGTTCCACTCG--GCGTGAT-AAT-----T-ATCTAAC---G-TTGAGG----AC-AG------------------T-C---TC-AGGA-------CTGGC---------------------CATGG----------------C--TCT-CT----CT---------GGATT--GCTT---------C-T--AAR
	OP270525_Hydnum_subtilior                  T-TT---AT-CT-GCATG-TGCTTGCTC-TTCTG----A----T-TTA-T----TTA----CAC-CTG-TGCACTTAA------------TTT---TTTT-C----AA-AGGGAG-G-GT----AG-AACC------------------TGCCTTTGGGAC--------TTA-T---------------------AAA-----C-TCCTTGTAA-TTGGACT----AATGGATG--TTT--ATCTGCCA--CAAGGC--GAA----------TT-TTA-ATACAACTTTTAAC-AACGGATCTCTTGGCT-CTCGCATCGATGAAGAACGCAGCGAAATGCG-ATAAGT-AATGTGAATTGCAGAATTCAGTGAATCATCGAATCTTTGAACGCACCTTGCGCTCTCTGGTATTCCGG-GGAGCACACCTGTTCGAGTGTCATTGAAACTCTCAA-----A-T-AAAGGTAG-----------CTTTG-----TAG-CTGT-CTCT-G-TTTGGA-TTTGGAC---TTTGCTGC----A--T--T-AA-TGTGGCTA-GTCTTAAATGCATTAGC--TGGT-CCTCA-----TTGA-GG----------TTTGGTTCCACTCG--GCGTGAT-AAT-----T-ATCTAAC---G-TTGAGG----AC-AG------------------T-C---TC-AGGA-------CTGGC---------------------CATGG----------------C--TCT-CT----CT---------GGATT--GCTT---------C-T--AAA
	MH379959_Hydnum_subtilior                  ------------------------------------------------------------------------------------------TTT---TTTT-C----AA-AGGGAG-G-GT----AG-AACC------------------TGCCTTTGGGAC--------TTA-T---------------------AAA-----C-TCCTTGTAA-TTGAACT----AATGGATG--TTT--ATCTGCCA--CAAGGC--GAA----------TT-TTA-ATACAACTTTTAAC-AACGGATCTCTTGGCT-CTCGCATCGATGAAGAACGCAGCGAAATGCG-ATAAGT-AATGTGAATTGCAGAATTCAGTGAATCATCGAATCTTTGAACGCACCTTGCGCTCTCTGGTATTCCGG-GGAGCACACCTGTTCGAGTGTCATTGAAACTCTCAA-----A-T-AAAGGTAG-----------CTTTG-----TAG-CTGT-CTCT-G-TTTGGA-TTTGGAC---TTTGCTGC----A--T--T-AA-TGTGGCTA-GTCTTAAATGCATTAGC--TGGT-CCTCA-----TTGA-GG----------TTTGGTTCCACTCG--GCGTGAT-AAT-----T-ATCTAAC---G-TTGAGG----AC-AG------------------T-C---TC-AGGA-------CTGGC---------------------CATGG----------------C--TCT-CT----CT---------GGATT--GCTT---------C-T--AAA
	MH379917_Hydnum_subtilior                  ------------------------------------------------------------------------------------------TTT---TTTT-C----AA-AGGGAG-G-GT----AG-AACC------------------TGCCTTTGGGAC--------TTA-T---------------------AAA-----C-TCCTTGTAA-TTGAACT----AATGGATG--TTT--ATCTGCCA--CAAGGC--GAA----------TT-TTA-ATACAACTTTTAAC-AACGGATCTCTTGGCT-CTCGCATCGATGAAGAACGCAGCGAAATGCG-ATAAGT-AATGTGAATTGCAGAATTCAGTGAATCATCGAATCTTTGAACGCACCTTGCGCTCTCTGGTATTCCGG-GGAGCACACCTGTTCGAGTGTCATTGAAACTCTCAA-----A-T-AAAGGTAG-----------CTTTG-----TAG-CTGT-CTCT-G-TTTGGA-TTTGGAC---TTTGCTGC----A--T--T-AG-TGTGGCTA-GTCTTAAATGCATTAGC--TGGT-CCTCA-----TTGA-GG----------TTTGGTTCCACTCG--GCGTGAT-AAT-----T-ATCTAAC---G-TTGAGG----AC-AG------------------T-C---TC-AGGA-------CTGGC---------------------CATGG----------------C--TCT-CT----CT---------GGATT--GCTT---------C-T--AAG
	MH379851_Hydnum_subtilior                  T-TT---AT-CT-GCATG-TGCTTGCTC-TTCTG----A----T-TTA-T----TTA----CAC-CTG-TGCACTTAA-----------TTTT---TTTT-C----AA-AGGGAG-G-GT----AG-AACC------------------TGCCTTTGGGAC--------TTA-T---------------------AAA-----C-TCCTTGTAA-TTGAACT----AATGGATG--TTT--ATCTGCCA--CAAGGC--GAA----------TT-TTA-ATACAACTTTTAAC-AACGGATCTCTTGGCT-CTCGCATCGATGAAGAACGCAGCGAAATGCG-ATAAGT-AATGTGAATTGCAGAATTCAGTGAATCATCGAATCTTTGAACGCACCTTGCGCTCTCTGGTATTCCGG-GGAGCACACCTGTTCGAGTGTCATTGAAACTCTCAA-----A-T-AAAGGTAG-----------CTTTG-----TAG-CTGT-CTCT-G-TTTGGA-TTTGGAC---TTTGCTGC----A--T--T-AG-TGTGGCTA-GTCTTAAATGCATTAGC--TGGT-CCTCA-----TTGA-GG----------TTTGGTTCCACTCG--GCGTGAT-AAT-----T-ATCTAAC---G-TTGAGG----AC-AG------------------T-C---TC-AGGA-------CTGGC---------------------CATGG----------------C--TCT-CT----CT---------GGATT--GCTT---------C-T--AAG
	MH379842_Hydnum_subtilior                  -------------------------------------------------------------------------------------------------------------------------------------------------------------------------------------------------------------------------------------------------------------------------------------A-ATACAACTTTTAAC-AACGGATCTCTTGGCT-CTCGCATCGATGAAGAACGCAGCGAAATGCG-ATAAGT-AATGTGAATTGCAGAATTCAGTGAATCATCGAATCTTTGAACGCACCTTGCGCTCTCTGGTATTCCGG-GGAGCACACCTGTTCGAGTGTCATTGAAACTCTCAA-----A-T-AAAGGTAG-----------CTTTG-----TAG-CTGT-CTCT-G-TTTGGA-TTTGGAC---TTTGCTGC----A--T--T-AG-TGTGGCTA-GTCTTAAATGCATTAGC--TGGT-CCTCA-----TTGA-GG----------TTTGGTTCCACTCG--GCGTGAT-AAT-----T-ATCTAAC---G-TTGAGG----AC-AG------------------T-C---TC-AGGA-------CTGGC---------------------CATGG----------------C--TCT-CT----CT---------GGATT--GCTT---------C-T--AAG
	OQ235289_Hydnum_subtilior                  -------------------------------------------T-TTA-T----TTA----CAC-CTG-TGCACTTAA------------TTT---TTTT-C----AA-AGGGAG-G-GT----AG-AACC------------------TGCCTTTGGGAC--------TTA-T---------------------AAA-----C-TCCTTGTAA-TTGAACT----AATGGATG--TTT--ATCTGCCA--CAAGGC--GAA----------TT-TTA-ATACAACTTTTAAC-AACGGATCTCTTGGCT-CTCGCATCGATGAAGAACGCAGCGAAATGCG-ATAAGT-AATGTGAATTGCAGAATTCAGTGAATCATCGAATCTTTGAACGCACCTTGCGCTCTCTGGTATTCCGG-GGAGCACACCTGTTCGAGTGTCATTGAAACTCTCAA-----A-T-AAAGGTAG-----------CTTTG-----TAG-CTGT-CTCT-G-TTTGGA-TTTGGAC---TTTGCTGC----A--T--T-AA-TGTGGCTA-GTCTTAAATGCATTAGC--TGGT-CCTCA-----TTGA-GG----------TTTGGTTCCACTCG--GCGTGAT-AAT-----T-ATCTAAC---G-TTGAGG----AC-AG------------------T-C---TC-AGGA-------CTGGC---------------------CATGG----------------C--TCT-CT----CT---------GGATT--GCTT---------C-T--AAA
	MH379886_Hydnum_subtilior                  T-TT---AT-CT-GCATG-TGCTTGCTC-TTCTG----A----T-TTA-T----TTW----MCM-C?M-MMSCMYTWA-----------WTTT---TTTT-C----AA-AGGGAG-G-GT----AG-AACC------------------TGCCTTTGGGAC--------TTA-T---------------------AAA-----C-TCCTTGTAA-TTGAACT----AATGGATG--TTT--ATCTGCCA--CAAGGC--GAA----------TT-TTA-ATACAACTTTTAAC-AACGGATCTCTTGGCT-CTCGCATCGATGAAGAACGCAGCGAAATGCG-ATAAGT-AATGTGAATTGCAGAATTCAGTGAATCATCGAATCTTTGAACGCACCTTGCGCTCTCTGGTATTCCGG-GGAGCACACCTGTTCGAGTGTCATTGAAACTCTCAA-----A-T-AAAGGTAG-----------CTTTG-----TAG-CTGT-CTCT-G-TTTGGA-TTTGGAC---TTTGCTGC----A--T--T-AA-TGTGGCTA-GTCTTAAATGCATTAGC--TGGT-CCTCA-----TTGA-GG----------TTTGGTTCCACTCG--GCGTGAT-AAT-----T-ATCTAAC---G-TTGAGG----AC-AG------------------T-C---TC-AGGA-------CTGGC---------------------CATGG----------------C--TCT-CT----CT---------GGATT--GCTT---------C-T--AAA
	OP177900_Hydnum_subtilior                  -------AT-CT-GCGTG-TGCTTGCTC-TTCTG----A----T-TTA-T----TTA----CAC-CTG-TGCACTTAA------------TTT---TTTT-C----AA-AGGGAG-G-GT----AG-AACC------------------TGCCTTTGGAAC--------TTA-T---------------------AAA-----C-TCCTTGTAA-TTGAACT----AATGGATG--TTT--ATCTGCCA--CAAGGC--AAA----------TT-TTA-ATACAACTTTTAAC-AACGGATCTCTTGGCT-CTCGCATCGATGAAGAACGCAGCGAAATGCG-ATAAGT-AATGTGAATTGCAGAATTCAGTGAATCATCGAATCTTTGAACGCACCTTGCGCTCTCTGGTATTCCGG-GGAGCACACCTGTTCGAGTGTCATTGAAACTCTCAA-----A-T-AAAGGTAG-----------CTTTG-----TAG-CTGT-CTCT-G-TTTGGA-TTTGGAC---TTTGCTGC----A--T--T-AA-TGTGGCTA-GTCTTAAATGCATTAGC--TGGT-CCTCA-----TTGA-GG----------TTTGGTTCCACTCG--GCGTGAT-AAT-----T-ATCTGAC---G-TTGAGG----AC-AG------------------T-C---TT-AGGA-------CTGGC---------------------CATGG----------------C--TCT-CT----CT---------GGATT--GCTT---------C-T--AAA
	KU612563_Hydnum_vesterholtii               T-TT---AT-CT-GCATG-TGCTTGCTC-TTCTG----A----T-TTA-T----TTA----CAC-CTG-TGCACTTAA------------TTT---TTTT-C----AA-AGGGAG-G-GT----AG-AACC------------------TGCCTTTGGAAC--------TTA-T---------------------AAA-----C-TCCTTGTAA-TTGAACT----AATGGATG--TTT--ATCTGCCA--CAAGGC--AAA----------TT-TTA-ATACAACTTTTAAC-AACGGATCTCTTGGCT-CTCGCATCGATGAAGAACGCAGCGAAATGCG-ATAAGT-AATGTGAATTGCAGAATTCAGTGAATCATCGAATCTTTGAACGCACCTTGCGCTCTCTGGTATTCCGG-GGAGCACACCTGTTCGAGTGTCATTGAAACTCTCAA-----A-T-AAAGGTAG-----------CTTTG-----TAG-CTGT-CTCT-G-TTTGGA-TTTGGAC---TTTGCTGC----A--T--T-AA-TGTGGCTA-GTCTTAAATGCATTAGC--TGGT-CCTCA-----TTGA-GG----------TTTGGTTCCACTCG--GCGTGAT-AAT-----T-ATCTGAC---G-TTGAGG----AC-AG------------------T-C---TT-AGGA-------CTGGC---------------------CATGG----------------C--TCT-CT----CT---------GGATT--GCTT---------C-T--AAA
	MH379859_Hydnum_subtilior                  T-TT---AT-CT-GCATG-TGCTTGCTC-TTCTG----A----T-TTA-T----TTA----CAC-CTG-TGCACTTAA------------TTT---TTTT-C----AA-AGGGAG-G-GT----AG-AACC------------------TGCCTTTGGGAC--------TTA-T---------------------AAA-----CMTCCTTGTAA-TTGAACT----AATGGATG--TTT--ATCTGCCA--CAAGGC--GAA----------TT-TTA-ATACAACTTTTAAC-AACGGATCTCTTGGCTYCTCGCATCGATGAAGAACGCAGCGAAATGCG-ATAAGT-AATGTGAATTGCAGAATTCAGTGAATCATCGAATCTTTGAACGCACCTTGCGCTCTCTGGTATTCCGG-GGAGCACACCTGTTCGAGTGTCATTGAAACTCTCAA-----A-T-AAAGGTAG-----------CTTTG-----TAG-CTGT-CTCT-G-TTTGGA-TTTGGAC---TTTGCTGC----A--T--T-AG-TGTGGCTA-GTCTTAAATGCATTAGC--TGGT-CCTCA-----TTGA-GG----------TTTGGTTCCACTCG--GCGTGAT-AAT-----T-ATCTAAC---G-TTGAGG----AC-AG------------------T-C---TC-AGGA-------CTGGC---------------------CATGG----------------C--TCT-CT----CT---------GGATT--GCTT---------C-T--AAG
	PQ287671_Hydnum_sp                         -------------GCATG-TGCTTGCTC-TTCTG----A----T-TTA-T----TTA----CAC-CTG-TGCACTTAA-----------TTTT---TTTT-C----AA-AGGGAG-G-GT----AG-AACC------------------TGCCTTTGGAAC--------TTA-T---------------------AAA-----C-TCCTTGTAA-TTGAACT----AATGGATG--TTT--ATCTGCCA--CAAGGC--AAA----------TT-TTA-ATACAACTTTTAAC-AACGGATCTCTTGGCT-CTCGCATCGATGAAGAACGCAGCGAAATGCG-ATAAGT-AATGTGAATTGCAGAATTCAGTGAATCATCGAATCTTTGAACGCACCTTGCGCCCTCTGGTATTCCGG-GGAGCACACCTGTTCGAGTGTCATTGAAACTCTCAA-----A-T-AAAGGTAG-----------CTTTG-----TAG-CTGT-CTCT-G-TTTGGA-TTTGGAC---TTTGCTGC----A--T--T-AA-TGTGGCTA-GTCTTAAATGCATTAGC--TGGT-CCTCA-----TTGA-GG----------TTTGGTTCCACTCG--GCGTGAT-AAT-----T-ATCTGAC---G-TTGAGG----AC-AG------------------T-C---TT-AGGA-------CTGGC---------------------CATGG----------------C--TCT-CT----CT---------GGATT--GCTT---------C-T--AAA
	MW554432_Hydnum_aff                        T-TT---AG-CT-GCATG-TGCTTGCTC-TTCTG----A----T-TTA-T----TTA----CAC-CTG-TGCACTTAA--------------T---TTTT-C----AA-AGGGAG-G-GT----AG-AACC------------------TGCCTTTGGAAC--------TTA-T---------------------AAA-----C-TCCTTGTAA-TTGAACT----AATGGATG--TTT--ATCTGCCA--CAAGGC--AAA----------TT-TTA-ATACAACTTTTAAC-AACGGATCTCTTGGCT-CTCGCATCGATGAAGAACGCAGCGAAATGCG-ATAAGT-AATGTGAATTGCAGAATTCAGTGAATCATCGAATCTTTGAACGCACCTTGCGCTCTCTGGTATTCCGG-GGAGCACACCTGTTCGAGTGTCATTGAAACTCTCAA-----A-T-CAGGGTAG-----------CTTTA-----TAG-CTGT-CTCT-G-TTTGGA-TTTGGAC---TTTGCTGC----A--T--T-AA-TGTGGCTA-GTCTTAAATGCATTAGC--TGGT-CCTCA-----TTGA-GG----------TTTGGTTCCACTCG--GCGTGAT-AAT-----T-ATCTAAC---G-TTGAGG----AC-AG------------------T-C---TT-AGGA-------CTGGC---------------------CATGG----------------C--TCT-CT----CT---------GGATT--GCTT---------C-T--AAA
	LC621808_Hydnum_albopallidum               T-TT---AG-CT-GCATG-TGCTTGCTC-TTCTG----A----T-TTA-T----TTA----CAC-CTG-TGCACTTAA--------------T---TTTT-C----AA-AGGGAG-G-GT----AG-AACC------------------TGCCTTTGGAAC--------TTA-T---------------------AAA-----C-TCCTTGTAA-TTGAACT----AATGGATG--TTT--ATCTGCCA--CAAGGC--AAA----------TT-TTA-ATACAACTTTTAAC-AACGGATCTCTTGGCT-CTCGCATCGATGAAGAACGCAGCGAAATGCG-ATAAGT-AATGTGAATTGCAGAATTCAGTGAATCATCGAATCTTTGAACGCACCTTGCGCTCTCTGGTATTCCGG-GGAGCACACCTGTTCGAGTGTCATTGAAACTCTCAA-----A-T-CAGGGTAG-----------CTTTA-----TAG-CTGT-CTCT-G-TTTGGA-TTTGGAC---TTTGCTGC----A--T--T-AA-TGTGGCTA-GTCTTAAATGCATTAGC--TGGT-CCTCA-----TTGA-GG----------TTTGGTTCCACTCG--GCGTGAT-AAT-----T-ATCTAAC---G-TTGAGG----AC-AG------------------T-C---TT-AGGA-------CTGGC---------------------CATGG----------------C--TCT-CT----CT---------GGATT--GCTT---------C-T--AAA
	OR211374_Hydnum_albopallidum               T-TT---AG-CT-GCATG-TGCTTGCTC-TTCTG----A----T-TTA-T----TTA----CAC-CTG-TGCACTTAA--------------T---TTTT-C----AA-AGGGAG-G-GT----AG-AACC------------------TGCCTTTGGAAC--------TTA-T---------------------AAA-----C-TCCTTGTAA-TTGAACT----AATGGATG--TTT--ATCTGCCA--CAAGGC--AAA----------TT-TTA-ATACAACTTTTAAC-AACGGATCTCTTGGCT-CTCGCATCGATGAAGAACGCAGCGAAATGCG-ATAAGT-AATGTGAATTGCAGAATTCAGTGAATCATCGAATCTTTGAACGCACCTTGCGCTCTCTGGTATTCCGG-GGAGCACACCTGTTCGAGTGTCATTGAAACTCTCAA-----A-T-CAGGGTAG-----------CTTTA-----TAG-CTGT-CTCT-G-TTTGGA-TYTGGAC---TTTGCTGC----A--T--T-AA-TGTGGCTA-GTCTTAAATGCATTAGC--TGGT-CCTCA-----TTGA-GG----------TTTGGTTCCACTCG--GCGTGAT-AAT-----T-ATCTAAC---G-TTGAGG----AC-AG------------------T-C---TT-AGGA-------CTGGC---------------------CATGG----------------C--TCT-CT----CT---------GGATT--GCTT---------C-T--AAA
	ON907799_Hydnum_cf_subtilior               T-TT---AG-CT-GCATG-TGCTTGCTC-TTCTG----A----T-TTA-T----TTA----CAC-CTG-TGCACTTAA--------------T---TTTT-C----AA-AGGGAG-G-GT----AG-AACC------------------TGCCTTTGGAAC--------TTA-T---------------------AAA-----C-TCCTTGTAA-TTGAACT----AATGGATG--TTT--ATCTGCCA--CAAGGC--AAA----------TT-TTA-ATACAACTTTTAAC-AACGGATCTCTTGGCT-CTCGCATCGATGAAGAACGCAGCGAAATGCG-ATAAGT-AATGTGAATTGCAGAATTCAGTGAATCATCGAATCTTTGAACGCACCTTGCGCTCTCTGGTATTCCGG-GGAGCACACCTGTTCGAGTGTCATTGAAACTCTCAA-----A-T-CAGGGTAG-----------CTTTA-----TAG-CTGT-CTCT-G-TTTGGA-TCTGGAC---TTTGCTGC----A--T--T-AA-TGTGGCTA-GTCTTAAATGCATTAGC--TGGT-CCTCA-----TTGA-GG----------TTTGGTTCCACTCG--GCGTGAT-AAT-----T-ATCTAAC---G-TTGAGG----AC-AG------------------T-C---TT-AGGA-------CTGGC---------------------CATGG----------------C--TCT-CT----CT---------GGATT--GCTT---------C-T--AAA
	LC621807_Hydnum_albopallidum               T-TT---AG-CT-GCATG-TGCTTGCTC-TTCTG----A----T-TTA-T----TTA----CAC-CTG-TGCACTTAA--------------T---TTTT-C----AA-AGGGAG-G-GT----AG-AACC------------------TGCCTTTGGAAC--------TTG-T---------------------AAA-----C-TCCTTGTAA-TTGAACT----AATGGATG--TTT--ATCTGCCA--CAAGGC--AAA----------TT-TTA-ATACAACTTTTAAC-AACGGATCTCTTGGCT-CTCGCATCGATGAAGAACGCAGCGAAATGCG-ATAAGT-AATGTGAATTGCAGAATTCAGTGAATCATCGAATCTTTGAACGCACCTTGCGCTCTCTGGTATTCCGG-GGAGCACACCTGTTCGAGTGTCATTGAAACTCTCAA-----A-T-CAGGGTAG-----------CTTTA-----TAG-CTGT-CTCT-G-TTTGGA-TTTGGAC---TTTGCTGC----A--T--T-AA-TGTGGCTA-GTCTTAAATGCATTAGC--TGGT-CCTCA-----TTGA-GG----------TTTGGTTCCACTCG--GCGTGAT-AAT-----T-ATCTAAC---G-TTGAGG----AC-AG------------------T-C---TT-AGGA-------CTGGC---------------------CATGG----------------C--TCT-CT----CT---------GGATT--GCTT---------C-T--AAA
	NR_176696_Hydnum_albopallidum              T-TT---AG-CT-GCATG-TGCTTGCTC-TTCTG----A----T-TTA-T----TTA----CAC-CTG-TGCACTTAA--------------T---TTTT-C----AA-AGGGAG-G-GT----AG-AACC------------------TGCCTTTGGAAC--------TTG-T---------------------AAA-----C-TCCTTGTAA-TTGAACT----AATGGATG--TTT--ATCTGCCA--CAAGGC--AAA----------TT-TTA-ATACAACTTTTAAC-AACGGATCTCTTGGCT-CTCGCATCGATGAAGAACGCAGCGAAATGCG-ATAAGT-AATGTGAATTGCAGAATTCAGTGAATCATCGAATCTTTGAACGCACCTTGCGCTCTCTGGTATTCCGG-GGAGCACACCTGTTCGAGTGTCATTGAAACTCTCAA-----A-T-CAGGGTAG-----------CTTTA-----TAG-CTGT-CTCT-G-TTTGGA-TTTGGAC---TTTGCTGC----A--T--T-AA-TGTGGCTA-GTCTTAAATGCATTAGC--TGGT-CCTCA-----TTGA-GG----------TTTGGTTCCACTCG--GCGTGAT-AAT-----T-ATCTAAC---G-TTGAGG----AC-AG------------------T-C---TT-AGGA-------CTGGC---------------------CATGG----------------C--TCT-CT----CT---------GGATT--GCTT---------C-T--AAA
	LC621809_Hydnum_albopallidum               T-TT---AG-CT-GCATG-TGCTTGCTC-TTCTG----A----T-TTA-T----TTA----CAC-CTG-TGCACTTAA--------------T---TTTT-C----AA-AGGGAG-G-GT----AG-AACC------------------TGCCTTTGGAAC--------TTG-T---------------------AAA-----C-TCCTTGTAA-TTGAACT----AATGGATG--TTT--ATCTGCCA--CAAGGC--AAA----------TT-TTA-ATACAACTTTTAAC-AACGGATCTCTTGGCT-CTCGCATCGATGAAGAACGCAGCGAAATGCG-ATAAGT-AATGTGAATTGCAGAATTCAGTGAATCATCGAATCTTTGAACGCACCTTGCGCTCTCTGGTATTCCGG-GGAGCACACCTGTTCGAGTGTCATTGAAACTCTCAA-----A-T-CAGGGTAG-----------CTTTA-----TAG-CTGT-CTCT-G-TTTGGA-TTTGGAC---TTTGCTGC----A--T--T-AA-TGTGGCTA-GTCTTAAATGCATTAGC--TGGT-CCTCA-----TTGA-GG----------TTTGGTTCCACTCG--GCGTGAT-AAT-----T-ATCTAAC---G-TTGAGG----AC-AG------------------T-C---TT-AGGA-------CTGGC---------------------CATGG----------------C--TCT-CT----CT---------GGATT--GCTT---------C-T--AAA
	PQ287673_Hydnum_sp                         T-GT---AG-CT-GCATG-TGCTTGCTC-TTCTG----A----T-TTA-T----TTA----CAC-CTG-TGCACTTAA--------------T---TTTT-C----AA-AGGGAG-G-GT----AG-AACC------------------TGCCTTTGGAAC--------TTA-T---------------------AAA-----C-TCCTTGTAA-TTGAACT----AATGGATG--TTT--ATCTGCCA--CAAGGC--AAA----------TT-TTA-ATACAACTTTTAAC-AACGGATCTCTTGGCT-CTCGCATCGATGAAGAACGCAGCGAAATGCG-ATAAGT-AATGTGAATTGCAGAATTCAGTGAATCATCGAATCTTTGAACGCACCTTGCGCTCTCTGGTATTCCGG-GGAGCACACCTGTTCGAGTGTCATTGAAACTCTCAA-----A-T-CAGGGTAG-----------CTTTG-----TAG-CTGT-CTCT-G-TTTGGA-TTTGGGC---TTTGCTGC----A--T--T-AA-TGTGGCTA-GTCTTAAATGCATTAGC--TGGT-CCTCA-----TTGA-GG----------TTTGGTTCCACTCG--GCGTGAT-AAT-----T-ATCTAAC---G-TTGAGG----AC-AG------------------T-C---TC-AGGA-------CTGGC---------------------CATGG----------------C--TCT-CT----CT---------GGATT--GCTT---------C-T--AAA
	PQ287674_Hydnum_sp                         T-GT---AG-CT-GCATG-TGCTTGCTC-TTCTG----A----T-TTA-T----TTA----CAC-CTG-TGCACTTAA--------------T---TTTT-C----AA-AGGGAG-G-GT----AG-AACC------------------TGCCTTTGGAAC--------TTA-T---------------------AAA-----C-TCCTTGTAA-TTGAACT----AATGGATG--TTT--ATCTGCCA--CAAGGC--AAA----------TT-TTA-ATACAACTTTTAAC-AACGGATCTCTTGGCT-CTCGCATCGATGAAGAACGCAGCGAAATGCG-ATAAGT-AATGTGAATTGCAGAATTCAGTGAATCATCGAATCTTTGAACGCACCTTGCGCTCTCTGGTATTCCGG-GGAGCACACCTGTTCGAGTGTCATTGAAACTCTCAA-----A-T-CAGGGTAG-----------CTTTR-----TAG-CTGT-CTCT-G-TTTGGA-TTTGGGC---TTTGCTGC----A--T--T-AA-TGTGGCTA-GTCTTAAATGCATTAGC--TGGT-CCTCA-----TTGA-GG----------TTTGGTTCCACTCG--GCGTGAT-AAT-----T-ATCTAAC---G-TTGAGG----AC-AG------------------T-C---TC-AGGA-------CTGGC---------------------CATGG----------------C--TCT-CT----CT---------GGATT--GCTT---------C-T--AAA
	PQ613468_Hydnum_repandum                   A-TT---AT-AT-GCACG-TGCTTGCTC-TTTTG----A----G-TTA-T----TTA----CAC-CCG-TGCACATAAT----------TTTT---TTTT-C----AA-AGGGAG-G-GT----AG-AACC------------------TGCCTTTGGAAC--------TTA-T---------------------AAA-----C-TCCTTGTAA-TTGAACT----AATGGATG--TTT--ATCTGCCA--CAAGGC--AAA----------TT-TTA-ATACAACTTTTAAC-AACGGATCTCTTGGCT-CTCGCATCGATGAAGAACGCAGCGAAATGCG-ATAAGT-AATGTGAATTGCAGAATTCAGTGAATCATCGAATCTTTGAACGCACCTTGCGCTCTCTGGTATTCCGG-GGAGCACACCTGTTCGAGTGTCATTGAAACTCTCAA-----A-T-AAAGGTAG-----------CTTTG-----TAG-CTGT-CTCT-G-TTTGGA-TTTGGAC---TTTGCTGC----A--T--T-AA-TGTGGCTA-GTCTTAAATGCATTAGC--TGGT-CCTCA-----TTGA-GG----------TTTGGTTCCACTCG--GCGTGAT-AAT-----T-ATCTGAC---G-TTGAGG----AC-AG------------------T-C---TT-AGGA-------CTGGC---------------------CATGG----------------C--TCT-CT----CT---------GGATT--GCTT---------C-T--AAA
	OR722666_Hydnum_sp                         -------------------------------------------------------------------------------------------TT---TTTT-C----AA-AGGGAG-G-GT----TG-AACC------------------TGCCTTTGGAAC--------TTA-T-------------------AAAAC-----T-CCCTTGT-A-TTGAACC----AATGAATG--TTT--ATCTGCCA--CAAGGC--AAA----------TT-TTG-ATACAACTTTTAAC-AACGGATCTCTTGGCT-CTCGCATCGATGAAGAACGCAGCGAAATGCG-ATAAGT-AATGTGAATTGCAGAATTCAGTGAATCATCGAATCTTTGAACGCACCTTGCGCTCTCTGGTATTCCGG-GGAGCACACCTGTTCGAGTGTCATTGAAACTCTCAA-----A-T-AAAGGTGG-----------CTTTG-----TAG-CTGT-CTCT-G-TTTGGA-TTTGGAC---TTTGCTGC----A--T--T-AA-TGTGGCTA-GTCTTAAATGCATTAGC--TGGT-CCTCA-----TTGA-GG----------TTTGGTTCCACTCA--GCGTGAT-AAT-----T-ATCTAAC---G-TTGAGG----AC-AG------------------T-C---TC-AGGA-------CTGGC---------------------CATGG----------------C--TCT-CT----CT---------GGATT--GCTT---------C-T--AAA
	KU612560_Hydnum_vesterholtii               ---------------------------------------------------------------------------------------------------------------------------------------------------------------------------------------------------AAC-----T-CCCTTGT-A-TTGAACC----AATGAATG--TTT--ATCTGCCA--CAAGGC--AAA----------TT-TTG-ATACAACTTTTAAC-AACGGATCTCTTGGCT-CTCGCATCGATGAAGAACGCAGCGAAATGCG-ATAAGT-AATGTGAATTGCAGAATTCAGTGAATCATCGAATCTTTGAACGCACCTTGCGCTCTCTGGTATTCCGG-GGAGCACACCTGTTCGAGTGTCATTGAAACTCTCAA-----A-T-AAAGGTGG-----------CTTTG-----TAG-CTGT-CTCT-G-TTTGGA-TTTGGAC---TTTGCTGC----A--T--T-AA-TGTGGCTA-GTCTTAAATGCATTAGC--TGGT-CCTCA-----TTGA-GG----------TTTGGTTCCACTCA--GCGTGAT-AAT-----T-ATCTA---------------------------------------------------------------------------------------------------------------------------------------------------------------
	PQ287662_Hydnum_pallidomarginatum          --------------------------------------------------------------------------------------------------------------------------------------------------------------------------------------------------------------CCTTGT-R-TTGAAMC----AKTGAATG--TTT--ATCTGCCR--CAAGGC--AAA----------TT-TTA-ATACAACTTTTAAC-AACGGATCTCTTGGCT-CTCGCATCGATGAAGAACGCAGCGAAATGCG-ATAAGT-AATGTGAATTGCAGAATTCAGTGAATCATCGAATCTTTGAACGCACCTTGCGCTCTCTGGTATTCCGG-GGAGCACACCTGTTCGAGTGTCATTGAAACTCTCAA-----A-T-AAAGGTRG-----------CTTTG-----CAG-CTGT-CTCT-G-TTTGGA-TTTGGAC---TTTGCTGC----A--T--T-AR-TGTGGCTR-GTCTTAAATGCATTAGC--TGGT-CCTCA-----TTGA-GG----------TTTGGTTCCACTCR--GCGTGAT-AAK-----T-ATCTAAC---G-TTGAGG----AC-AG------------------T-C---TC-AGGA-------CTGGC---------------------CATGG----------------C--TCT-CT----CT---------GGATT--GCTT---------C-T--AAA
	PQ287672_Hydnum_sp                         --------------------------------------------------------------------------------------------T---TTTT-C----AA-AGGGAG-G-GT----AG-AACC------------------TGCCTTTGGAAC--------TTA-TA------------------ATAAA-----C-TCCTTGT-G-TTGAAAC----ATTGAATG--TTT--ATCTGCCG--CAAGGC--AAA----------TT-TTA-ATACAACTTTTAAC-AACGGATCTCTTGGCT-CTCGCATCGATGAAGAACGCAGCGAAATGCG-ATAAGT-AATGTGAATTGCAGAATTCAGTGAATCATCGAATCTTTGAACGCACCTTGCGCTCTCTGGTATTCCGG-GGAGCACACCTGTTCGAGTGTCATTGAAACTCTCAA-----A-T-AAAGGTGG-----------CTTTG-----CAG-CTGT-CTCT-G-TTTGGA-TTTGGAC---TTTGCTGC----A--T--T-AA-TGTGGCTG-GTCTTAAATGCATTAGC--TGGT-CCTCA-----TTGA-GG----------TTTGGTTCCACTCA--GCGTGAT-AAT-----T-ATCTAAC---G-TTGAGG----AC-AG------------------T-C---TC-AGGA-------CTGGC---------------------CATGG----------------C--TCT-CT----CT---------GGATT--GCTT---------C-T--AAA
	KU612562_Hydnum_vesterholtii               T-TT---AT-CT-GCATG-TGCTTGCTC-TTCTG----A----T-TTA-T----TTA----CAC-CTG-TGCACTTAAT----------TTTT---TTTT-C----AA-AGGGAG-G-GT----AG-AACC------------------TGCCTTTGGAAC--------TTA-T---------------------AAA-----C-TCCTTGTAA-TTGAACT----AATGGATG--TTT--ATCTGCCA--CAAGGC--AAA----------TT-TTA-ATACAACTTTTAAC-AACGGATCTCTTGGCT-CTCGCATCGATGAAGAACGCAGCGAAATGCG-ATAAGT-AATGTGAATTGCAGAATTCAGTGAATCATCGAATCTTTGAACGCACCTTGCGCTCTCTGGTATTCCGG-GGAGCACACCTGTTCGAGTGTCATTGAAACTCTCAA-----A-T-CAAGGTAG-----------CTTTG-----TAG-CTGT-CTCT-G-TTTGGA-TTTGGAC---TTTGCTGC----A--T--T-AA-TGTGGCTA-GTCTTAAATGCATTAGC--TGGT-CCTCA-----TTGA-GG----------TTTGGTTCCACTCG--GCGTGAT-AAT-----T-ATCTGAC---G-TTGAGG----AC-AG------------------T-C---TCTAGGA-------CTGGC---------------------CATGG----------------C--TCT-CT----CT---------GGATT--GCTT---------C-T--AAA
	KU612559_Hydnum_vesterholtii               T-TA---AT-CT-GCATG-TGCTTGCTC-TTCTG----A----T-TTA-T----TTA----CAC-CTG-TGCACTTGA-------------TT---TTTT-C----AA-AGGGAA-G-GT----AG-AACC------------------TACCTTTGGAAC--------TTA-T---------------------AAA-----CTCCCTTGT-A-TTGAACC----AATGAATG--TTT--ATCTGCCG--CAAGGC--AAA----------TT-TTA-ATACAACTTTTAAC-AACGGATCTCTTGGCT-CTCGCATCGATGAAGAACGCAGCGAAATGCG-ATAAGT-AATGTGAATTGCAGAATTCAGTGAATCATCGAATCTTTGAACGCACCTTGCGCTCTCTGGTATTCCGG-GGAGCACACCTGTTCGAGTGTCATTGAAACTCTCAA-----A-T-AAAGGTGG-----------CTTTG-----TAG-CTGT-CTCT-G-TTTGGA-TTTGGAC---CTTGCTGC----A--T--T-AA-TGTGGCTA-GTCTTAAATGCATTAGC--TGGT-CCTCA-----TTGA-GG----------TTTGGTTCTACTCG--GCGTGAT-AAG-----T-ATCTAAC---G-TTGAGG----AC-AG------------------T-C---TC-AGGA-------CTGGC---------------------CATGG----------------C--TCT-CT----CT---------GGATT--GCTT---------C-T--AAA
	KU612564_Hydnum_vesterholtii               T-TT---AT-CT-GCATG-TGCTTGCTC-TTCTG----A----T-TTA-TTTTCTTA----CAC-CTG-TGCACTTGA------------TTT---TTTT-C----AA-AGGGAG-G-GT----AG-AACC------------------TGCCTTTGGAAC--------TTA-T---------------------AAA-----C-TCCTTGTAT-TTGAACC----AATGAATG--TCT--ATCTGCCA--CAAGGC--GAA----------TT-TTA-ATACAACTTTTAAC-AACGGATCTCTTGGCT-CTCGCATCGATGAAGAACGCAGCGAAATGCG-ATAAGT-AATGTGAATTGCAGAATTCAGTGAATCATCGAATCTTTGAACGCACCTTGCGCTCTCTGGTATTCCGG-GGAGCACACCTGTTCGAGTGTCATTGAAACTCTCAA-----ATT-AGAGGTAG-----------CTTTA-----TAG-CTGT-CTCT-G-TTTGGA-TTTGGAC---TTTGCTGC----A--T--T-AA-TGTGGCTA-GTCTTAAATGCATTAGC--TGGT-CCTCA-----TTGA-GG----------TTTGGTTCTACTCG--GCGTGAT-AAT-----T-ATCTAAC---G-TTGAGG----AC-AG------------------T-C---TC-AGCA-------CTGGC---------------------CATGG----------------C--TCT-CT----CT---------GGATT--GCTT---------C-T--AAA
	KU612565_Hydnum_vesterholtii               T-TT---AT-CT-GCATG-TGCTTGCTC-TTCTG----A----T-TTA-TTTTCTTA----CAC-CTG-TGCACTTGA------------TTT---TTTT-C----AA-AGGGAG-G-GT----AG-AACC------------------TGCCTTTGGAAC--------TTA-T---------------------AAA-----C-TCCTTGTAT-TTGAACC----AATGAATG--TCT--ATCTGCCA--CAAGGC--GAA----------TT-TTA-ATACAACTTTTAAC-AACGGATCTCTTGGCT-CTCGCATCGATGAAGAACGCAGCGAAATGCG-ATAAGT-AATGTGAATTGCAGAATTCAGTGAATCATCGAATCCTTGAACGCACCTTGCGCTCTCTGGTATTCCGG-GGAGCACACCTGTTCGAGTGTCATTGAAACTCTCAA-----ATT-AGAGGTAG-----------CTTTA-----TAG-CTGT-CTCT-G-TTTGGA-TTTGGAC---TTTGCTGC----A--T--T-AA-TGTGGCTA-GTCTTAAATGCATTAGC--TGGT-CCTCA-----TTGA-GG----------TTTGGTTCTACTCG--GCGTGAT-AAT-----T-ATCTAAC---G-TTGAGG----AC-AG------------------T-C---TC-AGCA-------CTGGC---------------------CATGG----------------C--TCT-CT----CT---------GGATT--GCTT---------C-T--AAA
	LC621899_Hydnum_sp                         T-TT---AT-CT-GCATG-TGCTTGCTC-TTCTG----A----T-TTA-TTTTCTTA----CAC-CTG-TGCACTTGA-------------TT---TTTT-C----AA-AGGGAG-G-GT----AG-AACC------------------TGCCTTTGGAAC--------TTA-T---------------------AAA-----C-TCCTTGTAT-TTGAACC----AATGAATG--TCT--ATCTGCCA--CAAGGC--GAA----------TT-TTA-ATACAACTTTTAAC-AACGGATCTCTTGGCT-CTCGCATCGATGAAGAACGCAGCGAAATGCG-ATAAGT-AATGTGAATTGCAGAATTCAGTGAATCATCGAATCTTTGAACGCACCTTGCGCTCTCTGGTATTCCGG-GGAGCACACCTGTTCGAGTGTCATTGAAACTCTCAA-----ATT-AGAGGTAG-----------CTTTA-----TAG-CTGT-CTCT-G-TTTGGA-TTTGGAC---TTTGCTGC----A--T--T-AA-TGTGGCTA-GTCTTAAATGCATTAGC--TGGT-CCTCA-----TTGA-GG----------TTTGGTTCCACTCG--GCGTGAT-AAT-----T-ATCTAAC---G-TTGAGG----AC-AG------------------T-C---TC-AGCA-------CTGGC---------------------CATGG----------------C--TCT-CT----CT---------GGATT--GCTT---------C-T--AAA
	LC621900_Hydnum_sp                         T-TT---AT-CT-GCATG-TGCTTGCTC-TTCTG----A----T-TTA-TTTTCTTA----CAC-CTG-TGCACTTGA-------------TT---TTTT-C----AA-AGGGAG-G-GT----AG-AACC------------------TGCCTTTGGAAC--------TTA-T---------------------AAA-----C-TCCTTGTAT-TTGAACC----AATGAATG--TCT--ATCTGCCA--CAAGGC--GAA----------TT-TTA-ATACAACTTTTAAC-AACGGATCTCTTGGCT-CTCGCATCGATGAAGAACGCAGCGAAATGCG-ATAAGT-AATGTGAATTGCAGAATTCAGTGAATCATCGAATCTTTGAACGCACCTTGCGCTCTCTGGTATTCCGG-GGAGCACACCTGTTCGAGTGTCATTGAAACTCTCAA-----ATT-AGAGGTAG-----------CTTTA-----TAG-CTGT-CTCT-G-TTTGGA-TTTGGAC---TTTGCTGC----A--T--T-AA-TGTGGCTA-GTCTTAAATGCATTAGC--TGGT-CCTCA-----TTGA-GG----------TTTGGTTCCACTCG--GCGTGAT-AAT-----T-ATCTAAC---G-TTGAGG----AC-AG------------------T-C---TC-AGCA-------CTGGC---------------------CATGG----------------C--TCT-CT----CT---------GGATT--GCTT---------C-T--AAA
	PP789883_Hydnum_sp                         T-TT---AT-CT-GCATG-TGCTTGCTC-TTCTG----A----T-TTA-TTTTCTTA----CAC?CTG-TGCACTTGA-------------TT---TTTT-C----AA-AGGGAG-G-GT----AG-AACC------------------TGCCTTTGGAAC--------TTA-T---------------------AAA-----C-TCCTTGTAT-TTGAACC----AATGAATG--TCT--ATCTGCCA--CAAGGC--GAA----------TT-TTA-ATACAACTTTTAAC-AACGGATCTCTTGGCT-CTCGCATCGATGAAGAACGCAGCGAAATGCG-ATAAGT-AATGTGAATTGCAGAATTCAGTGAATCATCGAATCTTTGAACGCACCTTGCGCTCTCTGGTATTCCGG-GGAGCACACCTGTTCGAGTGTCATTGAAACTCTCAA-----ATT-AGAGGTAG-----------CTTTA-----TAG-CTGT-CTCT-G-TTTGGATTTTGGAC---TTTGCTGC----A--T--T-AA-TGTGGCTA-GTCTTAAATGCATTAGC--TGGT-CCTCA-----TTGA-GG----------TTTGGTTCCACTCG--GCGTGAT-AAT-----T-ATCTAAC---G-TTGAGG----AC-AG------------------T-C---TC-AGCA-------CTGGC---------------------CATGG----------------C--TCT-CT----CT---------GGATT--GCTT---------C-T--AAA
	KC152122_Hydnum_sp                         T-TT---TG-GCTGTATG-TGCTCGCCC-TTCTG----A----T-TTA-T----CTA----CAC-TTG-TGCACCTAAT--------TTTTTT---TTCC-A----AA-GGGGCA-G-GT----AGAAATC------------------TGCCTTTTGGGA--------CTT-T-------------------ATAAA-----CCCTCTTGT-A-TTGGAAC----AGTGAATG--TTT--ATCTGCCA--TAAGGC--AAA----------TTCTTA-ATACAACTTTTAAC-AACGGATCTCTTGGCT-CTCGCATCGATGAAGAACGCAGCGAAATGCG-ATAAGT-AATGTGAATTGCAGAATTCAGTGAATCATCGAATCTTTGAACGCACCTTGTGCTCTCTGGTATTCCGG-GGAGCACATCTGTTCGAGTGTCATTGAAACTCTCAA-----A-T-AAAGATGG-----------CCCTG-----CAG-CTGT-CTCT-G-TTTGGA-TTTGGAC---TCTGCTGC----A--T--T-AA-TGTGGCTA-GTCTTAAATGTATTAGC--TGGT-CCTCA-----TTGG-GG---------TTTTGGTTCTACTCA--GCGTGAT-AAT-----T-ATCTAAC---G-TTGAGG----AC-AG------------------T-C---TC-AGGA-------CTGGC---------------------CATGG----------------C--TCT-CT----CT---------GGATT--GCTT---------C-T--AAA
	PP413623_Hydnum_alboaurantiacum            -----------------------------------------------------------------------------------------------------------------------------------------------------------------------------------------------------------------------------------------------------------------------------------------------------------------------------------------------------------------------------------TGAATCATCGAATCTTTGAACGCACCTTGTGCTCTCTGGTATTCCGG-GGAGCACATCTGTTCGAGTGTCATTGAAACTCTCAA-----A-T-AAAGATGG-----------CCCTG-----CAG-CTGT-CTCT-G-TTTGGA-TTTGGAC---TCTGCTGC----A--T--T-AA-TGTGGCTA-GTCTTAAATGTATTAGC--TGGT-CCTCA-----TTGG-GG---------TTTTGGTTCTACTCA--GCGTGAT-AAT-----T-ATCTAAC---G-TTGAGG----AC-AG------------------T-C---TC-AGGA-------CTGGC---------------------CATGG----------------C--TCT-CT----CT---------GGATT--GCTT---------C-T--AAA
	KU612600_Hydnum_sp                         T-TT---TG-GCTGTATG-TGCTCGCCC-TTCTG----A----T-TTA-T----CTA----CAC-TTG-TGCACCTAA------------TTT---TCTT-C----AA-AGGGCA-G-GT----AG-AACC------------------TGCCTTTTGGGA--------CTT-T-------------------ATAAA-----TCCTCTTGT-A-TTGGAAC----AGTGAATG--TTT--ACCTGCCA--TAAGGC--AAA----------TTCTTA-ATACAACTTTTAAC-AACGGATCTCTTGGCT-CTCGCATCGATGAAGAACGCAGCGAAATGCG-ATAAGT-AATGTGAATTGCAGAATTCAGTGAATCATCGAATCTTTGAACGCACCTTGTGCTCTCTGGTATTCCGG-GGAGCACATCTGTTCGAGTGTCATTGAAACTCTCAA-----A-T-AAAGATGG-----------CTTTG-----CAG-CTGT-CTCT-G-TTTGGA-TTTGGAC---TCTGCTGC----A-TT--T-AA-TGTGGCTA-GTCTTAAATGTATTAGC--TGGT-CCTCA-----TTGA-GG----------TTTGGTTCTACTCA--GCGTGAT-AAT-----T-ATCTAAC---G-TTGAGG----AC-AG------------------T-C---TC-AGGA-------CTGGC---------------------CATGG----------------C--TCT-CT----CT---------GGATT--GCTT---------C-T--AAA
	PP414156_Hydnum_alboaurantiacum            T-TT---TG-GCTGTATG-TGCTCGCCC-TTCTG----A----T-TTA-T----CTA----CAC-TTG-TGCACCTAA------------TTT---TTTT-C----AA-AGGGCA-G-GT----AG-AACC------------------TGCCTTTTGGGA--------CTT-T-------------------ATAAA-----TCCTCTTGT-A-TTGGAAC----AGTGAATG--TTT--ACCTGCCA--TAAGGC--AAA----------TTCTTA-ATACAACTTTTAAC-AACGGATCTCTTGGCT-CTCGCATCGATGAAGAACGCAGCGAAATGCG-ATAAGT-AATGTGAATTGCAGAATTCAGTGAATCATCGAATCTTTGAACGCACCTTGTGCTCTCTGGTATTCCGG-GGAGCACATCTGTTCGAGTGTCATTGAAACTCTCAA-----A-T-AAAGATGG-----------CTTTG-----CAG-CTGT-CTCT-G-TTTGGA-TTTGGAC---TCTGCTGC----A--T--T-AA-TGTGGCTA-GTCTTAAATGTATTAGC--TGGT-CCTCA-----TTGA-GG----------TTTGGTTCTACTCA--GCGTGAT-AAT-----T-ATCTAAC---G-TTGAGG----AC-AG------------------T-C---TC-AGGA-------CTGGC---------------------CATGG----------------C--TCT-CT----CT---------GGATT--GCTT---------C-T--AAA
	MH379855_Hydnum_alboaurantiacum            T-TT---TG-GCTGTATG-TGCTCGCCC-TTCTG----A----T-TTA-T----CTA----CAC-TTG-TGCACCTAA------------TTT---TTTT-C----AA-AGGGCA-G-GT----AG-AACC------------------TGCCTTTTGGGA--------CTT-T-------------------ATAAA-----TCCTCTTGT-A-TTGGAAC----AGTGAATG--TTT--ACCTGCCA--TAAGGC--AAA----------TTCTTA-ATACAACTTTTAAC-AACGGATCTCTTGGCT-CTCGCATCGATGAAGAACGCAGCGAAATGCG-ATAAGT-AATGTGAATTGCAGAATTCAGTGAATCATCGAATCTTTGAACGCACCTTGTGCTCTCTGGTATTCCGG-GGAGCACATCTGTTCGAGTGTCATTGAAACTCTCAA-----A-T-AAAGATGG-----------CTTTG-----CAG-CTGT-CTCT-G-TTTGGA-TTTGGAC---TCTGCTGC----A--T--T-AA-TGTGGCTA-GTCTTAAATGTATTAGC--TGGT-CCTCA-----TTGA-GG----------TTTGGTTCTACTCA--GCGTGAT-AAT-----T-ATCTAAC---G-TTGAGG----AC-AG------------------T-C---TC-AGGA-------CTGGC---------------------CATGG----------------C--TCT-CT----CT---------GGATT--GCTT---------C-T--AAA
	MH379904_Hydnum_alboaurantiacum            T-TT---TG-GCTGTATG-TGCTCGCCC-TTCTG----A----T-TTA-T----CTA----CAC-TTG-TGCACCTAA------------TTT---TTTT-C----AA-AGGGCA-G-GT----AG-AACC------------------TGCCTTTTGGGA--------CTT-T-------------------ATAAA-----TCCTCTTGT-A-TTGGAAC----AGTGAATG--TTT--ACCTGCCA--TAAGGC--AAA----------TTCTTA-ATACAACTTTTAAC-AACGGATCTCTTGGCT-CTCGCATCGATGAAGAACGCAGCGAAATGCG-ATAAGT-AATGTGAATTGCAGAATTCAGTGAATCATCGAATCTTTGAACGCACCTTGTGCTCTCTGGTATTCCGG-GGAGCACATCTGTTCGAGTGTCATTGAAACTCTCAA-----A-T-AAAGATGG-----------CTTTG-----CAG-CTGT-CTCT-G-TTTGGA-TTTGGAC---TCTGCTGC----A--T--T-AA-TGTGGCTA-GTCTTAAATGTATTAGC--TGGT-CCTCA-----TTGA-GG----------TTTGGTTCTACTCA--GCGTGAT-AAT-----T-ATCTAAC---G-TTGAGG----AC-AG------------------T-C---TC-AGGA-------CTGGC---------------------CATGG----------------C--TCT-CT----CT---------GGATT--GCTT---------C-T--AAA
	MH379872_Hydnum_alboaurantiacum            T-TT---TG-GCTGTATG-TGCTCGCCC-TTCTG----A----T-TTA-T----CTA----CAC-TTG-TGCACCTAA------------TTT---TTTT-C----AA-AGGGCA-G-GT----AG-AACC------------------TGCCTTTTGGGA--------CTT-T-------------------ATAAA-----TCCTCTTGT-A-TTGGAAC----AGTGAATG--TTT--ACCTGCCA--TAAGGC--AAA----------TTCTTA-ATACAACTTTTAAC-AACGGATCTCTTGGCT-CTCGCATCGATGAAGAACGCAGCGAAATGCG-ATAAGT-AATGTGAATTGCAGAATTCAGTGAATCATCGAATCTTTGAACGCACCTTGTGCTCTCTGGTATTCCGG-GGAGCACATCTGTTCGAGTGTCATTGAAACTCTCAA-----A-T-AAAGATGG-----------CTTTG-----CAG-CTGT-CTCT-G-TTTGGA-TTTGGAC---TCTGCTGC----A--T--T-AA-TGTGGCTA-GTCTTAAATGTATTAGC--TGGT-CCTCA-----TTGA-GG----------TTTGGTTCTACTCA--GCGTGAT-AAT-----T-ATCTAAC---G-TTGAGG----AC-AG------------------T-C---TC-AGGA-------CTGGC---------------------CATGG----------------C--TCT-CT----CT---------GGATT--GCTT---------C-T--AAA
	OR464371_Hydnum_alboaurantiacum            T-TT---TG-GCTGTATG-TGCTCGCCC-TTCTG----A----T-TTA-T----CTA----CAC-TTG-TGCACCTAA------------TTT---TTTT-C----AA-AGGGCA-G-GT----AG-AACC------------------TGCCTTTTGGGA--------CTT-T-------------------ATAAA-----TCCTCTTGT-A-TTGGAAC----AGTGAATG--TTT--ACCTGCCA--TAAGGC--AAA----------TTCTTA-ATACAACTTTTAAC-AACGGATCTCTTGGCT-CTCGCATCGATGAAGAACGCAGCGAAATGCG-ATAAGT-AATGTGAATTGCAGAATTCAGTGAATCATCGAATCTTTGAACGCACCTTGTGCTCTCTGGTATTCCGG-GGAGCACATCTGTTCGAGTGTCATTGAAACTCTCAA-----A-T-AAAGATGG-----------CTTTG-----CAG-CTGT-CTCT-G-TTTGGA-TTTGGAC---TCTGCTGC----A--T--T-AA-TGTGGCTA-GTCTTAAATGTATTAGC--TGGT-CCTCA-----TTGA-GG----------TTTGGTTCTACTCA--GCGTGAT-AAT-----T-ATCTAAC---G-TTGAGG----AC-AG------------------T-C---TC-AGGA-------CTGGC---------------------CATGG----------------C--TCT-CT----CT---------GGATT--GCTT---------C-T--AAA
	MH379850_Hydnum_alboaurantiacum            T-TT---TG-GCTGTATG-TGCTCGCCC-TTCTG----A----T-TTA-T----CTA----CAC-TTG-TGCACCTAA------------TTT---TTTT-C----AA-AGGGCA-G-GT----AG-AACC------------------TGCCTTTTGGGA--------CTT-T-------------------ATAAA-----TCCTCTTGT-A-TTGGAAC----AGTGAATG--TTT--ACCTGCCA--TAAGGC--AAA----------TTCTCA-ATACAACTTTTAAC-AACGGATCTCTTGGCT-CTCKCWTCGATGAAGAACGCAGCGAAATGCG-ATAAGT-AATGTGAATTGCAGAATTCAGTGAATCATCGAATCTTTGAACGCACCTTGTGCTCTCTGGTATTCCGG-GGAGCACATCTGTTCGAGTGTCATTGAAACTCTCAA-----A-T-AAAGATGG-----------CTTTG-----CAG-CTGT-CTCT-G-TTTGGA-TTTGGAC---TCTGCTGC----A--T--T-AA-TGTGGCTA-GTCTTAAATGTATTAGC--TGGT-CCTCA-----TTGA-GG----------TTTGGTTCTACTCA--GCGTGAT-AAT-----T-ATCTAAC---G-TTGAGG----AC-AG------------------T-C---TC-AGGA-------CTGGC---------------------CATGG----------------C--TCT-CT----CT---------GGATT--GCTT---------C-T--AAA
	MH379894_Hydnum_alboaurantiacum            T-TT---TG-GCTGTATG-TGCTCGCCC-TTCTG----A----T-TTA-T----CTA----CAC-TTG-TGCACCTAA------------TTT---TTTT-C----AA-AGGGCA-G-GT----AG-AACC------------------TGCCTTTTGGGA--------CTT-T-------------------ATAAA-----TCCTCTTGT-A-TTGGAAC----AGTGAATG--TTT--ACCTGCCA--TAAGGC--AAA----------TTCTTA-ATACAACTTTTAAC-AACGGATCTCTTGGCT-CTCGCATCGATGAAGAACGCAGCGAAATGCG-ATAAGT-AATGTGAATTGCAGAATTCAGTGAATCATCGAATCTTTGAACGCACCTTGTGCTCTCTGGTATTCCGG-GGAGCACATCTGTTCGAGTGTCATTGAAACTCTCAA-----A-T-AAAGATGG-----------CTTTG-----CAG-CTGT-CTCT-G-TTTGGA-TTTGGAC---TCTGCTGC----A--T--T-AA-TGTGGCTA-GTCTTAAATGTATTAGC--TGGT-CCTCA-----TTGA-GG----------TTTGGAACTACTCA--GCGTGAT-AAT-----T-ATCTAAC---G-TTGAGG----AC-AG------------------T-C---TC-AGGA-------CTGGC---------------------CATGG----------------C--TCT-CT----CT---------GGATT--GCTT---------C-T--AAA
	OR464370_Hydnum_alboaurantiacum            T-TT---TG-GCTGTATG-TGCTCGCCC-TTCTG----A----T-TTA-T----CTA----CAC-TTG-TGCACCTAA------------TTT---TTTT-C----AA-AGGGCA-G-GT----AG-AACC------------------TGCCTTTTGGGA--------CTT-T-------------------ATAAA-----TCCTCTTGT-A-TTGGAAC----AGTGAATG--TTT--ACCTGCCA--TAAGGC--AAA----------TTCTTA-ATACAACTTTTAAC-AACGGATCTCTTGGCT-CTCGCATCGATGAAGAACGCAGCGAAATGCG-ATAAGT-AATGTGAATTGCAGAATTCAGTGAATCATCGAATCTTTGAACGCACCTTGTGCTCTCTGGTATTCCGG-GGAGCACATCTGTTCGAGTGTCATTGAAACTCTCAA-----A-T-AAAGATGG-----------CTTTG-----CAG-CTGT-CTCT-G-TTTGGA-TTTGGAC---TCTGCTGC----A--T--T-AA-TGTGGCTA-GTCTTAAATGTATTAGC--TGGT-CCTCA-----TTGA-GG---------TTTTGGTTCTACTCA--GCGTGAT-AAT-----T-ATCTAAC---G-TTGAGG----AC-AG------------------T-C---TC-AGGA-------CTGGC---------------------CATGG----------------C--TCT-CT----CT---------GGATT--GCTT---------C-T--AAA
	PP516689_Hydnum_alboaurantiacum            T-TT---TG-GCTGTATG-TGCTCGCCC-TTCTG----A----T-TTA-T----CTA----CAC-TTG-TGCACCTAA------------TTT---TTTT-C----AA-AGGGCA-G-GT----AG-AACC------------------TGCCTTTTGGGA--------CTT-T-------------------ATAAA-----TCCTCTTGT-A-TTGGAAC----AGTGAATG--TTT--ACCTGCCA--TAAGGC--AAA----------TTCTTA-ATACAACTTTTAAC-AACGGATCTCTTGGCT-CTCGCATCGATGAAGAACGCAGCGAAATGCG-ATAAGT-AATGTGAATTGCAGAATTCAGTGAATCATCGAATCTTTGAACGCACCTTGTGCTCTCTGGTATTCCGG-GGAGCACATCTGTTCGAGTGTCATTGAAACTCTCAA-----A-T-AAAGATGG-----------CTTTG-----CAG-CTGT-CTCT-G-TTTGGA-TTTGGAC---TCTGCTGC----A--T--T-AA-TGTGGCTA-GTCTTAAATGTATTAGC--TGGT-CCTCA-----TTGA-GG----------TTTGGTTCTACTCA--GCGTGAT-AAT-----T-ATCTAAC---G-TTGAGG----AC-AG------------------T-C---TC-AGGA-------CTGGC---------------------CATGG----------------C--TCT-CT----CT---------GGATT--GCTT---------C-T--AAA
	OQ235291_Hydnum_alboaurantiacum            ------------------------------------------------------------------------------------------TTT---TTTT-C----AA-AGGGCA-G-GT----AG-AACC------------------TGCCTTTTGGGA--------CTT-T-------------------ATAAA-----TCCTCTTGT-A-TTGGAAC----AGTGAATG--TTT--ACCTGCCA--TAAGGC--AAA----------TTCTTA-ATACAACTTTTAAC-AACGGATCTCTTGGCT-CTCGCATCGATGAAGAACGCAGCGAAATGCG-ATAAGT-AATGTGAATTGCAGAATTCAGTGAATCATCGAATCTTTGAACGCACCTTGTGCTCTCTGGTATTCCGG-GGAGCACATCTGTTCGAGTGTCATTGAAACTCTCAA-----A-T-AAAGATGG-----------CTTTG-----CAG-CTGT-CTCT-G-TTTGGA-TTTGGAC---TCTGCTGC----A--T--T-AA-TGTGGCTA-GTCTTAAATGTATTAGC--TGGT-CCTCA-----TTGA-GG----------TTTGGTTCTACTCA--GCGTGAT-AAT-----T-ATCTAAC---G-TTGAGG----AC-AG------------------T-C---TC-AGGA-------CTGGC---------------------CATGG----------------C--TCT-CT----CT---------GGATT--GCTT---------C-T--AAA
	OQ235292_Hydnum_alboaurantiacum            --------------------------------------------------------------------------TTAA------------TTT---TTTT-C----AA-AGGGCA-G-GT----AG-AACC------------------TGCCTTTTGGGA--------CTT-T-------------------ATAAA-----TCCTCTTGT-A-TTGGAAC----AGTGAATG--TTT--ACCTGCCA--TAAGGC--AAA----------TTCTTA-ATACAACTTTTAAC-AACGGATCTCTTGGCT-CTCGCATCGATGAAGAACGCAGCGAAATGCG-ATAAGT-AATGTGAATTGCAGAATTCAGTGAATCATCGAATCTTTGAACGCACCTTGTGCTCTCTGGTATTCCGG-GGAGCACATCTGTTCGAGTGTCATTGAAACTCTCAA-----A-T-AAAGATGG-----------CTTTG-----CAG-CTGT-CTCT-G-TTTGGA-TTTGGAC---TCTGCTGC----A--T--T-AA-TGTGGCTA-GTCTTAAATGTATTAGC--TGGT-CCTCA-----TTGA-GG----------TTTGGTTCTACTCA--GCGTGAT-AAT-----T-ATCTAAC---G-TTGAGG----AC-AG------------------T-C---TC-AGGA-------CTGGC---------------------CATGG----------------C--TCT-CT----CT---------GGATT--GCTT---------C-T--AAA
	OQ235293_Hydnum_alboaurantiacum            ---------------------------------------------------------------------------TAA------------TTT---TTTT-C----AA-AGGGCA-G-GT----AG-AACC------------------TGCCTTTTGGGA--------CTT-T-------------------ATAAA-----TCCTCTTGT-A-TTGGAAC----AGTGAATG--TTT--ACCTGCCA--TAAGGC--AAA----------TTCTTA-ATACAACTTTTAAC-AACGGATCTCTTGGCT-CTCGCATCGATGAAGAACGCAGCGAAATGCG-ATAAGT-AATGTGAATTGCAGAATTCAGTGAATCATCGAATCTTTGAACGCACCTTGTGCTCTCTGGTATTCCGG-GGAGCACATCTGTTCGAGTGTCATTGAAACTCTCAA-----A-T-AAAGATGG-----------CTTTG-----CAG-CTGT-CTCT-G-TTTGGA-TTTGGAC---TCTGCTGC----A--T--T-AA-TGTGGCTA-GTCTTAAATGTATTAGC--TGGT-CCTCA-----TTGA-GG----------TTTGGTTCTACTCA--GCGTGAT-AAT-----T-ATCTAAC---G-TTGAGG----AC-AG------------------T-C---TC-AGGA-------CTGGC---------------------CATGG----------------C--TCT-CT----CT---------GGATT--GCTT---------C-T--AAA
	MH379864_Hydnum_alboaurantiacum            T-TT---TG-GCTGTATG-TGCTCGCCC-TTCTG----A----T-TTA-T----CTA----CAC-TTG-TGCACCTAA----------TTTTT---TTTT-C----AA-AGGGCA-G-GT----AG-AACC------------------TGCCTTTTGGGA--------CTT-T-------------------ATAAA-----TCCTCTTGT-A-TTGGAAC----AGTGAATG--TTT--ACCTGCCA--TAAGGC--AAA----------TTCTTA-ATACAACTTTTAAC-AACGGATCTCTTGGCT-CTCGCATCGATGAAGAACGCAGCGAAATGCG-ATAAGT-AATGTGAATTGCARAATTCAGTGAATCATCGAATCTTTGAACGCACCTTGTGCTCTCTGGTATTCCGG-GGAGCACATCTGTTCGAGTGTCATTGAAACTCTCAA-----A-T-AAAGATGG-----------CTTTG-----CAG-CTGT-CTCT-G-TTTGGA-TTTGGAC---TCTGCTGC----A--T--T-AA-TGTGGCTA-GTCTTAAATGTATTAGC--TGGT-CCTCA-----TTGA-GG----------TTTGGTTCTACTCA--?C?TGAT-AAT-----T-ATCTAAC---G-TTGAGG----AC-AG------------------T-C---TC-AGGA-------CTGGC---------------------CATGG----------------C--TCT-CT----CT---------GGATT--GCTT---------C-T--AAA
	PP850777_Hydnum_alboaurantiacum            T-TT---TG-GCTGTATG-TGCTCGCCC-TTCTG----A----T-TTA-T----CTA----CAC-TTG-TGCACCTAAT---------TTTTT---TTTT-C----AA-AGGGCA-G-GT----AG-AACC------------------TGCCTTTTGGGA--------CTT-T-------------------ATAAA-----TCCTCTTGT-A-TTGGAAC----AGTGAATG--TTT--ACCTGCCA--TAAGGC--AAA----------TTCTTA-ATACAACTTTTAAC-AACGGATCTCTTGGCT-CTCGCATCGATGAAGAACGCAGCGAAATGCG-ATAAGT-AATGTGAATTGCAGAATTCAGTGAATCATCGAATCTTTGAACGCACCTTGTGCTCTCTGGTATTCCGG-GGAGCACATCTGTTCGAGTGTCATTGAAACTCTCAA-----A-T-AAAGATGG-----------CTTTG-----CAG-CTGT-CTCT-G-TTTGGA-TTTGGAC---TCTGCTGC----A--T--T-AA-TGTGGCTA-GTCTTAAATGTATTAGC--TGGT-CCTCA-----TTGA-GG----------TTTGGTTCTACTCA--GCGTGAT-AAT-----T-ATCTAAC---G-TTGAGG----AC-AG------------------T-C---TC-AGGA-------CTGGC---------------------CATGG----------------C--TCT-CT----CT---------GGATT--GCTT---------C-T--AAA
	MH379937_Hydnum_alboaurantiacum            T-TT---TG-GCTGTATG-TGCTCGCCC-TTCTG----A----T-TTA-T----CTA----CAC-TTG-TGCACCTAA-----------TTTT---TTTT-C----AA-AGGGCA-G-GT----AG-AACC------------------TGCCTTTTGGGA--------CTT-T-------------------ATAAA-----TCCTCTTGT-A-TTGGAAC----AGTGAATG--TTT--ACCAGCCA--TAAGGC--AAA----------TTCTTA-ATACAACTTTTAAC-AACGGATCTCTTGGCT-CTCGCATCGATGAAGAACGCAGCGAAATGCG-ATAAGT-AATGTGAATTGCAGAATTCAGTGAATCATCGAATCTTTGAACGCACCTTGTGCTCTCTGGTATTCCGG-GGAGCACATCTGTTCGAGTGTCATTGAAACTCTCAA-----A-T-AAAGATGG-----------CTTTG-----CAG-CTGT-CTCT-G-TTTGGA-TTTGGAC---TCTGCTGC----A--T--T-AA-TGTGGCTA-GTCTTAAATGTATTAGC--TGGT-CCTCA-----TTGA-GG----------TTTGGTTCTACTCA--GCGTGAT-AAT-----T-ATCTAAC---G-TTGAGG----AC-AG------------------T-C---TC-AGGA-------CTGGC---------------------CATGG----------------C--TCT-CT----CT---------GGATT--GCTT---------C-T--AAA
	MH379841_Hydnum_alboaurantiacum            ----------------------------------------------------------------------------------------------------------------------------------------------------------------------------------------------------------------------------------------------------------------------------------------------------------------------------TTCGATGAAGAACGCAGCGAAATGCG-ATAAGT-AATGTGAATTGCAGAATTCAGTGAATCATCGAATCTTTGAACGCACCTTGTGCTCTCTGGTATTCCGG-GGAGCACATCTGTTCGAGTGTCATTGAAACTCTCAA-----A-T-AAAGATGG-----------CTTTG-----CAG-CTGT-CTCT-G-TTTGGA-TTTGGAC---TCTGCTGC----A--T--T-AA-TGTGGCTA-GTCTTAAATGTATTAGC--TGGT-CCTCA-----TTGA-GG----------TTTGGTTCTACTCA--GCGTGAT-AAT-----T-ATCTAAC---G-TTGAGG----AC-AG------------------T-C---TC-AGGA-------CTGGC---------------------CATGG----------------C--TCT-CT----CT---------GGATT--GCTT---------C-T--AAA
	PP414157_Hydnum_alboaurantiacum            T-TT---TG-GCTGTATG-TGCTCGCCC-TTCTG----A----T-TTA-T----CTA----CAC-TTG-TGCACCTAG------------TTT---TTTT-C----AG-AGGGCA-G-GT----AG-AACC------------------TGCCCTTTGGGA--------CTT-T-------------------ATAAA-----TCCTCTTGT-A-TTGGAAC----AGTGAATG--TTT--ATCTGCCA--TAAGGC--AAA----------TTCTTA-ATACAACTTTTAAC-AACGGATCTCTTGGCT-CTCGCATCGATGAAGAACGCAGCGAAATGCG-ATAAGT-AATGTGAATTGCAGAATTCAGTGAATCATCGAATCTTTGAACGCACCTTGTGCTCTCTGGTATTCCGG-GGAGCACATCTGTTCGAGTGTCATTGAAACTCTCAA-----A-T-AAAGATGG-----------CTTTG-----CAG-CTAT-CTCT-G-TTTGGA-TTTGGAC---TCTGCTGC----A-AT--T-AA-CGTGGCTA-GTCTTAAATGTATTAGC--TGGT-CCTCA-----TTGA-GG----------TTTGGTTCTACTCA--GCGTGAT-AAT-----T-ATCTAAC---GTTTGAGG----AC-AG------------------T-C---TC-AGGA-------CTGGC---------------------CATGG--------------CTC--TCT-CT----CT---------GGGTT--GCTT---------C-T--AAA
	PP414158_Hydnum_alboaurantiacum            T-TT---TG-GCTGTATG-TGCTCGCCC-TTCTG----A----T-TTA-T----CTA----CAC-TTG-TGCATCTAA------------TTT---TTCT-C----AG-AGGGCA-G-GT----AG-AACC------------------TGCCCTTTGGGA--------CTT-T-------------------ATAAA-----TCCTCTTGT-A-TTGGAAC----AGTGAATG--TTT--ATCTGCCA--TAAGGC--AAA----------TTCTTA-ATACAACTTTTAAC-AACGGATCTCTTGGCT-CTCGCATCGATGAAGAACGCAGCGAAATGCG-ATAAGT-AATGTGAATTGCAGAATTCAGTGAATCATCGAATCTTTGAACGCACCTTGTGCTCTCTGGTATTCCGG-GGAGCACATCTGTTCGAGTGTCATTGAAACTCTCAA-----A-T-AAAGATGG-----------CTTTG-----CAG-CTAT-CTCT-G-TTTGGA-TTTGGAC---TCTGCTGC----A-AT--T-AA-CGTGGCTA-GTCTTAAATGTATTAGC--TGGT-CCTCA-----TTGA-GG----------TTTGGTTCTACTCA--GCGTGAT-AAT-----T-ATCTAAC---G-TTGAGG----AC-AG------------------T-C---TC-AGGA-------CTGGC---------------------CATGG--------------CTC--TCT-CT----CT---------GGGTT--GCTT---------C-T--AAA
	MH379955_Hydnum_alboaurantiacum            T-TT---TG-GCTGTATG-TGCTCGCCC-TTCTG----A----T-TTA-T----CTA----CAC-TTG-TGCACCTAA------------TTT---TYTT-C----AA-AGGGCA-G-GT----AG-AACC------------------TGCCTTTTGGGA--------CTT-T-------------------ATAAA-----TCCTCTTGT-A-TTGGAAC----AGTGAATG--TTT--ACCTGCCA--TAAGGC--AAA----------TTCTTA-ATACAACTTTTAAC-AACGGATCTCTTGGCT-CTCGCATCGATGAAGAACGCAGCGAAATGCG-ATAAGT-AATGTGAATTGCAGAATTCAGTGAATCATCGAATCTTTGAACGCACCTTGTGCTCTCTGGTATTCCGG-GGAGCACATCTGTTCGAGTGTCATTGAAACTCTCAA-----A-T-AAAGATGG-----------CTTTG-----CAG-CTGT-CTCT-G-TTTGGA-TTTGGAC---TCTGCTGC----A-TT--T-A--------------------------------------------------------------------------------------------------------------------------------------------------------------------------------------------------------------------------------------------------------------------
	OR947115_Hydnum_microcarpum                T-GT---GG-CT-GCATG-TGCTCGCTC-TTCTG----A----T-TTA-T----TTA----CAC-CTG-TGCACTTAA------------TTT---TTTC-C----AA-AGGGAG-G-GT----AG-AACC------------------TGCCTCTGGAGC--------TTA-T---------------------AAA-----C-CCCTTGT-A-TTGGAAC----AATGGATG--TTT--GTCTGCCA--TAAGGT--ATA----------TT-TTA-ATACAACTTTTAAC-AACGGATCTCTTGGCT-CTCGCATCGATGAAGAACGCAGCGAAATGCG-ATAAGT-AATGTGAATTGCAGAATTCAGTGAATCATCGAATCTTTGAACGCACCTTGCGCTCTCTGGTATTCCGG-GGAGCACACCTGTTCGAGTGTCATTGAAACTCTCAA-----A-T-AAAGGTAG-----------CTTTG-----TAG-CTGT-CTCT-G-TTTGGA-TCTGGAC---CCTGCTGC----A--T--T-AA-TGTGGCTA-GTCTTAAATGTATTAGC--TGGT-CCTCA-----TTGA-GG----------TTTGGTTCTACTCA--GCGTGAT-AAT-----T-ATCTAAC---G-TTGAGG----AC-AG------------------T-C---TC-AGGA-------CTGGC---------------------CATGA----------------C--TCT-CTCTCTGT---------GGATT--GCTT---------C-T--AAA
	OR947116_Hydnum_microcarpum                T-GT---GG-CT-GCATG-TGCTCGCTC-TTCTG----A----T-TTA-T----TTA----CAC-CTG-TGCACTTAA------------TTT---TTTC-C----AA-AGGGAG-G-GT----AG-AACC------------------TGCCTCTGGAGC--------TTA-T---------------------AAA-----C-CCCTTGT-A-TTGGAAC----AATGGATG--TTT--GTCTGCCA--TAAGGT--ATA----------TT-TTA-ATACAACTTTTAAC-AACGGATCTCTTGGCT-CTCGCATCGATGAAGAACGCAGCGAAATGCG-ATAAGT-AATGTGAATTGCAGAATTCAGTGAATCATCGAATCTTTGAACGCACCTTGCGCTCTCTGGTATTCCGG-GGAGCACACCTGTTCGAGTGTCATTGAAACTCTCAA-----A-T-AAAGGTAG-----------CTTTG-----TAG-CTGT-CTCT-G-TTTGGA-TCTGGAC---CCTGCTGC----A--T--T-AA-TGTGGCTA-GTCTTAAATGTATTAGC--TGGT-CCTCA-----TTGA-GG----------TTTGGTTCTACTCA--GCGTGAT-AAT-----T-ATCTAAC---G-TTGAGG----AC-AG------------------T-C---TC-AGGA-------CTGGC---------------------CATGA----------------C--TCT-CTCTCTGT---------GGATT--GCTT---------C-T--AAA
	NR_198673_Hydnum_microcarpum               T-GT---GG-CT-GCATG-TGCTCGCTC-TTCTG----A----T-TTA-T----TTA----CAC-CTG-TGCACTTAA------------TTT---TTTC-C----AA-AGGGAG-G-GT----AG-AACC------------------TGCCTCTGGAGC--------TTA-T---------------------AAA-----C-CCCTTGT-A-TTGGAAC----AATGGATG--TTT--GTCTGCCA--TAAGGT--ATA----------TT-TTA-ATACAACTTTTAAC-AACGGATCTCTTGGCT-CTCGCATCGATGAAGAACGCAGCGAAATGCG-ATAAGT-AATGTGAATTGCAGAATTCAGTGAATCATCGAATCTTTGAACGCACCTTGCGCTCTCTGGTATTCCGG-GGAGCACACCTGTTCGAGTGTCATTGAAACTCTCAA-----A-T-AAAGGTAG-----------CTTTG-----TAG-CTGT-CTCT-G-TTTGGA-TCTGGAC---CCTGCTGC----A--T--T-AA-TGTGGCTA-GTCTTAAATGTATTAGC--TGGT-CCTCA-----TTGA-GG----------TTTGGTTCTACTCA--GCGTGAT-AAT-----T-ATCTAAC---G-TTGAGG----AC-AG------------------T-C---TC-AGGA-------CTGGC---------------------CATGA----------------C--TCT-CTCTCTGT---------GGATT--GCTT---------C-T--AAA
	PQ505069_Hydnum_microcarpum                T-GT---GG-CT-GCATG-TGCTCGCTC-TTCTG----A----T-TTA-T----TTA----CAC-TTG-TGCACTTAA------------TTT---TTTC-C----AA-AGGGAG-G-GT----AG-AACC------------------TGCCTCTGGAGC--------TTA-T---------------------AAA-----C-CCCTTGT-A-TTGGAAC----AATGGATG--TTT--GTCTGCCA--TAAGGT--ATA----------TT-TTA-ATACAACTTTTAAC-AACGGATCTCTTGGCT-CTCGCATCGATGAAGAACGCAGCGAAATGCG-ATAAGT-AATGTGAATTGCAGAATTCAGTGAATCATCGAATCTTTGAACGCACCTTGCGCTCTCTGGTATTCCGG-GGAGCACACCTGTTCGAGTGTCATTGAAACTCTCAA-----A-T-AAAGGTAG-----------CTTTG-----TAG-CTGT-CTCT-G-TTTGGA-TCTGGAC---CCTGCTGC----A--T--T-AA-TGTGGCTA-GTCTTAAATGTATTAGC--TGGT-CCTCA-----TTGA-GG----------TTTGGTTCTACTCA--GCGTGAT-AAT-----T-ATCTAAC---G-TTGAGG----AC-AG------------------T-C---TC-AGGA-------CTGGC---------------------CATGA----------------C--TCT-C--------------------------------------------
	PQ505070_Hydnum_microcarpum                T-GT---GG-CT-GCATG-TGCTCGCTC-TTCTG----A----T-TTA-T----TTA----CAC-TTG-TGCACTTAA------------TTT---TTTC-C----AA-AGGGAG-G-GT----AG-AACC------------------TGCCTCTGGAGC--------TTA-T---------------------AAA-----C-CCCTTGT-A-TTGGAAC----AATGGATG--TTT--GTCTGCCA--TAAGGT--ATA----------TT-TTA-ATACAACTTTTAAC-AACGGATCTCTTGGCT-CTCGCATCGATGAAGAACGCAGCGAAATGCG-ATAAGT-AATGTGAATTGCAGAATTCAGTGAATCATCGAATCTTTGAACGCACCTTGCGCTCTCTGGTATTCCGG-GGAGCACACCTGTTCGAGTGTCATTGAAACTCTCAA-----A-T-AAAGGTAG-----------CTTTG-----TAG-CTGT-CTCT-G-TTTGGA-TCTGGAC---CCTGCTGC----A--T--T-AA-TGTGGCTA-GTCTTAAATGTATTAGC--TGGT-CCTCA-----TTGA-GG----------TTTGGTTCTACTCA--GCGTGAT-AAT-----T-ATCTAAC---G-TTGAGG----AC-AG------------------T-C---TC-AGGA-------CTGGC---------------------CATGA----------------C--TCT-CT-------------------------------------------
	HE814148_Hydnum_sp                         T-TT---GG-CT-GCATG-TGCTCGCTC-TTCTG----A---TT-TTA-T----TTA----CAC-CTG-TGCACTTAA-------------TT---TTTT-C----AA-AGGGAG-G-GT----AG-AACC------------------TGCCTTTGGAGC--------TTT-AT--------------------AAG-----CCCCCTTGT-A-TTGGAAC----AGTGAATG--TTT--ATCTGCCA--TAAGGC--AAA----------TTTTTA-ATACAACTTTTAAC-AACGGATCTCTTGGCT-CTCGCATCGATGAAGAACGCAGCGAAATGCG-ATAAGT-AATGTGAATTGCAGAATTCAGTGAATCATCGAATCTTTGAACGCACCTTGCGCTCTCTGGTATTCCGG-GGAGCACACCTGTTCGAGTGTCATTGAAACTCTCAA-----A-T-AAAGGTGG-----------CTTTG-----TAG-CTGT-CTCT-G-TTTGGA-TTTGGAC---TCTGCTGC----A--T--T-AA-TGTGGCTA-GTCTTAAATATATTAGC--TGGT-CCTCA-----TTGA-GG----------TTTGGTTCTACTCG--GCGTGAT-AAT-----T-ATCTAAC---G-TTGAGG----AC-AGT----------------CT-C---TC-AGGA-------CTGGC---------------------CATGA----------------C--TCT-CT----CT---------GGATT--GCTT---------C-T--AAA
	OR947112_Hydnum_sp                         T-TT---GG-CT-GCATG-TGCTCGCTC-TTCTG----A---TT-TTA-T----TTA----CAC-CTG-TGCACTTAA-------------TT---TTTT-C----AA-AGGGAG-G-GT----AG-AACC------------------TGCCTTTGGAGC--------TTT-AT--------------------AAA-----CCCCCTTGT-A-TTGGAAC----AGTGAATG--TYT--ATCTGCCA--TAAGGC--AAA----------TTTTTA-ATACAACTTTTAAC-AACGGATCTCTTGGCT-CTCGCATCGATGAAGAACGCAGCGAAATGCG-ATAAGT-AATGTGAATTGCAGAATTCAGTGAATCATCGAATCTTTGAACGCACCTTGCGCTCTCTGGTATTCCGG-GGAGCACACCTGTTCGAGTGTCATTGAAACTCTCAA-----A-T-AAAGGTGG-----------CTTTG-----TAG-CTGT-CTCT-G-TTTGGA-TTTGGAC---TCTGCTGC----A--T--T-AA-TGTGGCTA-GTCTTAAATATATTAGC--TGGT-CCTCA-----TTGA-GG----------TTTGGTTCTACTCG--GCGTGAT-AAT-----T-ATCTAAC---G-TTGAGG----AC-AGT----------------CT-C---TC-AGGA-------CTGGC---------------------CATGA----------------C--TCT-CT----CT---------GGATT--GCTT---------C-T--AAA
	OR947113_Hydnum_sp                         T-TT---GG-CT-GCATG-TGCTCGCTC-TTCTG----A---TT-TTA-T----TTA----CAC-CTG-TGCACTTAA-------------TT---TTTT-C----AA-AGGGAG-G-GT----AG-AACC------------------TGCCTTTGGAGC--------TTT-AT--------------------AAA-----CCCCCTTGT-A-TTGGAAC----AGTGAATG--TTT--ATCTGCCA--TAAGGC--AAA----------TTTTTA-ATACAACTTTTAAC-AACGGATCTCTTGGCT-CTCGCATCGATGAAGAACGCAGCGAAATGCG-ATAAGT-AATGTGAATTGCAGAATTCAGTGAATCATCGAATCTTTGAACGCACCTTGCGCTCTCTGGTATTCCGG-GGAGCACACCTGTTCGAGTGTCATTGAAACTCTCAA-----A-T-AAAGGTGG-----------CTTTG-----TAG-CTGT-CTCT-G-TTTGGA-TTTGGAC---TCTGCTGC----A--T--T-AA-TGTGGCTA-GTCTTAAATATATTAGC--TGGT-CCTCA-----TTGA-GG----------TTTGGTTCTACTCG--GCGTGAT-AAT-----T-ATCTAAC---G-TTGAGG----AC-AGT----------------CT-C---TC-AGGA-------CTGGC---------------------CATGA----------------C--TCT-CT----CT---------GGATT--GCTT---------C-T--AAA
	OR947114_Hydnum_sp                         T-TT---GG-CT-GCATG-TGCTCGCTC-TTCTG----A---TT-TTA-T----TTA----CAC-CTG-TGCACTTAA-------------TT---TTTT-C----AA-AGGGAG-G-GT----AG-AACC------------------TGCCTTTGGAGC--------TTT-AT--------------------AAA-----CCCCCTTGT-A-TTGGAAC----AGTGAATG--TTT--ATCTGCCA--TAAGGC--AAA----------TTTTTA-ATACAACTTTTAAC-AACGGATCTCTTGGCT-CTCGCATCGATGAAGAACGCAGCGAAATGCG-ATAAGT-AATGTGAATTGCAGAATTCAGTGAATCATCGAATCTTTGAACGCACCTTGCGCTCTCTGGTATTCCGG-GGAGCACACCTGTTCGAGTGTCATTGAAACTCTCAA-----A-T-AAAGGTGG-----------CTTTG-----TAG-CTGT-CTCT-G-TTTGGA-TTTGGAC---TCTGCTGC----A--T--T-AA-TGTGGCTA-GTCTTAAATATATTAGC--TGGT-CCTCA-----TTGA-GG----------TTTGGTTCTACTCG--GCGTGAT-AAT-----T-ATCTAAC---G-TTGAGG----AC-AGT----------------CT-C---TC-AGGA-------CTGGC---------------------CATGA----------------C--TCT-CT----CT---------GGATT--GCTT---------C-T--AAA
	JQ991737_Uncultured_Hydnum                 T-TT---GG-CT-GCATG-TGCTCGCTC-TTCTG----A---TT-TTA-T----TTA----CAC-CTG-TGCACTTAA-------------TT---TTTT-C----AA-AGGGAG-G-GT----AG-AACC------------------TGCCTTTGGAGC--------TTT-AT--------------------AAA-----CCCCCTTGT-A-TTGGAAC----AGTGAATG--TTT--ATCTGCCA--TAAGGC--AAA----------TTTTTA-ATACAACTTTTAAC-AACGGATCTCTTGGCT-CTCGCATCGATGAAGAACGCAGCGAAATGCG-ATAAGT-AATGTGAATTGCAGAATTCAGTGAATCATCGAATCTTTGAACGCACCTTGCGCTCTCTGGTATTCCGG-GGAGCACACCTGTTCGAGTGTCATTGAAACTCTCAA-----A-T-AAAGGTGG-----------CTTTG-----TAG-CTGT-CTCT-G-TTTGGA-TTTGGAC---TCTGCTGC----A--T--T-AA-TGTGGCTA-GTCTTAAATATATTAGC--TGGT-CCTCA-----TTGA-GG----------TTTGGTTCTACTCG--GCGTGAT-AAT-----T-ATCTAAC---G-TTGAGG----AC-AGT----------------CT-C---TC-AGGA-------CTGGC---------------------CATGA----------------C--TCT-CT----CT---------GGATT--GCTT---------C-T--AAA
	OQ913759_Hydnum_tenuistipitum              T-TT---GG-CT-GCATG-TGCTCGCTC-TTCTG----A---TT-TTA-T----TTA----CAC-CTG-TGCACTTAA-------------TT---TTTT-C----AA-AGGGAG-G-GT----AG-AACC------------------TGCCTTTGGAGC--------TTT-AT--------------------AAA-----CCCCCTTGT-A-TTGGAAC----AGTGAATG--TTT--ATCTGCCA--TAAGGC--AAA----------TTTTTA-ATACAACTTTTAAC-AACGGATCTCTTGGCT-CTCGCATCGATGAAGAACGCAGCGAAATGCG-ATAAGT-AATGTGAATTGCAGAATTCAGTGAATCATCGAATCTTTGAACGCACCTTGCGCTCTCTGGTATTCCGG-GGAGCACACCTGTTCGAGTGTCATTGAAACTCTCAA-----A-T-AAAGGTGG-----------CTTTG-----TAG-CTGT-CTCT-G-TTTGGA-TTTGGAC---TCTGCTGC----A--T--T-AA-TGTGGCTA-GTCTTAAATATATTAGC--TGGT-CCTCA-----TTGA-GG----------TTTGGTTCTACTCG--GCGTGAT-AAT-----T-ATCTAAC---G-TTGAGG----AC-AGT----------------CT-C---TC-AGGA-------CTGGC---------------------CATGA----------------C--TCT-CT----CT---------GGATT--GCTT---------C-T--AAA
	OQ913760_Hydnum_tenuistipitum              T-TT---GG-CT-GCATG-TGCTCGCTC-TTCTG----A---TT-TTA-T----TTA----CAC-CTG-TGCACTTAA-------------TT---TTTT-C----AA-AGGGAG-G-GT----AG-AACC------------------TGCCTTTGGAGC--------TTT-AT--------------------AAA-----CCCCCTTGT-A-TTGGAAC----AGTGAATG--TTT--ATCTGCCA--TAAGGC--AAA----------TTTTTA-ATACAACTTTTAAC-AACGGATCTCTTGGCT-CTCGCATCGATGAAGAACGCAGCGAAATGCG-ATAAGT-AATGTGAATTGCAGAATTCAGTGAATCATCGAATCTTTGAACGCACCTTGCGCTCTCTGGTATTCCGG-GGAGCACACCTGTTCGAGTGTCATTGAAACTCTCAA-----A-T-AAAGGTGG-----------CTTTG-----TAG-CTGT-CTCT-G-TTTGGA-TTTGGAC---TCTGCTGC----A--T--T-AA-TGTGGCTA-GTCTTAAATATATTAGC--TGGT-CCTCA-----TTGA-GG----------TTTGGTTCTACTCG--GCGTGAT-AAT-----T-ATCTAAC---G-TTGAGG----AC-AGT----------------CT-C---TC-AGGA-------CTGGC---------------------CATGA----------------C--TCT-CT----CT---------GGATT--GCTT---------C-T--AAA
	OQ913761_Hydnum_tenuistipitum              T-TT---GG-CT-GCATG-TGCTCGCTC-TTCTG----A---TT-TTA-T----TTA----CAC-CTG-TGCACTTAA-------------TT---TTTT-C----AA-AGGGAG-G-GT----AG-AACC------------------TGCCTTTGGAGC--------TTT-AT--------------------AAA-----CCCCCTTGT-A-TTGGAAC----AGTGAATG--TTT--ATCTGCCA--TAAGGC--AAA----------TTTTTA-ATACAACTTTTAAC-AACGGATCTCTTGGCT-CTCGCATCGATGAAGAACGCAGCGAAATGCG-ATAAGT-AATGTGAATTGCAGAATTCAGTGAATCATCGAATCTTTGAACGCACCTTGCGCTCTCTGGTATTCCGG-GGAGCACACCTGTTCGAGTGTCATTGAAACTCTCAA-----A-T-AAAGGTGG-----------CTTTG-----TAG-CTGT-CTCT-G-TTTGGA-TTTGGAC---TCTGCTGC----A--T--T-AA-TGTGGCTA-GTCTTAAATATATTAGC--TGGT-CCTCA-----TTGA-GG----------TTTGGTTCTACTCG--GCGTGAT-AAT-----T-ATCTAAC---G-TTGAGG----AC-AGT----------------CT-C---TC-AGGA-------CTGGC---------------------CATGA----------------C--TCT-CT----CT---------GGATT--GCTT---------C-T--AAA
	PQ505068_Hydnum_sp                         T-TT---GG-CT-GCATG-TGCTCGCTC-TTCTG----A---TT-TTA-T----TTA----CAC-CTG-TGCACTTAA-------------TT---TTTT-C----AA-AGGGAG-G-GT----AG-AACC------------------TGCCTTTGGAGC--------TTT-AT--------------------AAA-----CCCCCTTGT-A-TTGGAAC----AGTGAATG--TCT--ATCTGCCA--TAAGGC--AAA----------TTTTTA-ATACAACTTTTAAC-AACGGATCTCTTGGCT-CTCGCATCGATGAAGAACGCAGCGAAATGCG-ATAAGT-AATGTGAATTGCAGAATTCAGTGAATCATCGAATCTTTGAACGCACCTTGCGCTCTCTGGTATTCCGG-GGAGCACACCTGTTCGAGTGTCATTGAAACTCTCAA-----A-T-AAAGGTGG-----------CTTTG-----TAG-CTGT-CTCT-G-TTTGGA-TTTGGAC---TCTGCTGC----A--T--T-AA-TGTGGCTA-GTCTTAAATATATTAGC--TGGT-CCTCA-----TTGA-GG----------TTTGGTTCTACTCG--GCGTGAT-AAT-----T-ATCTAAC---G-TTGAGG----AC-AGT----------------CT-C---TC-AGGA-------CTGGC---------------------CATGA----------------C--TCT-CT----CT---------GGATT--GCTT---------C-T--AAA
	PQ505071_Hydnum_sp                         T-TT---GG-CT-GCATG-TGCTCGCTC-TTCTG----A---TT-TTA-T----TTA----CAC-CTG-TGCACTTAA-------------TT---TTTT-C----AA-AGGGAG-G-GT----AG-AACC------------------TGCCTTTGGAGC--------TTT-AT--------------------AAA-----CCCCCTTGT-A-TTGGAAC----AGTGAATG--TCT--ATCTGCCA--TAAGGC--AAA----------TTTTTA-ATACAACTTTTAAC-AACGGATCTCTTGGCT-CTCGCATCGATGAAGAACGCAGCGAAATGCG-ATAAGT-AATGTGAATTGCAGAATTCAGTGAATCATCGAATCTTTGAACGCACCTTGCGCTCTCTGGTATTCCGG-GGAGCACACCTGTTCGAGTGTCATTGAAACTCTCAA-----A-T-AAAGGTGG-----------CTTTG-----TAG-CTGT-CTCT-G-TTTGGA-TTTGGAC---TCTGCTGC----A--T--T-AA-TGTGGCTA-GTCTTAAATATATTAGC--TGGT-CCTCA-----TTGA-GG----------TTTGGTTCTACTCG--GCGTGAT-AAT-----T-ATCTAAC---G-TTGAGG----AC-AGT----------------CT-C---TC-AGGA-------CTGGC---------------------CATGA----------------C--TCT-CT----CT---------GGATT--GCTT---------C-T--AAA
	MW980579_Hydnum_brevispinum                T-TT---GG-CT-GCATG-TGCTCGCTC-TTCTG----A---TT-TTA-T----TTA----CAC-CTG-TGCACTTAA-------------TT---TTTT-C----AA-AGGGAG-G-GT----AG-AACC------------------TGCCTTTGGAGC--------TTT-AT--------------------AAA-----CCCCCTTGT-A-TTGGAAC----AGTGAATG--TTT--ATCTGCCA--TAAAGC--AAA----------TTTTTA-ATACAACTTTTAAC-AACGGATCTCTTGGCT-CTCGCATCGATGAAAAAAGCACCGAAATGCG-ATAAGT-AATGTGAATTGCAGAATTCAGTGAATCATCGAATCTTTGAACGCACCTTGCGCTCTCTGGGATTCCGG-GGAGCACACCTGTTCGAGTGTCATTGAAACTCTCAA-----A-T-AAAGGTGG-----------CTTTG-----TAG-CTGT-CTCT-G-TTTGGA-TTTGGAC---TCTGCTGC----A--T--T-AA-AGTGGCTA-GACTTAAATATATTAGC--TGGG-CCTCA-----TTGA-GG----------TTTGGTTCTACTCG--CCGTGAT-AAT-----T-ATCTAAC---G-TTGAGG----AC-ACT----------------CT-C---TC-AGGA-------CTGGC---------------------CATGA----------------C--TCT-CT----CT---------GGATT--GCTT---------C-T--AAA
	NR_175734_Hydnum_brevispinum               T-TT---GG-CT-GCATG-TGCTCGCTC-TTCTG----A---TT-TTA-T----TTA----CAC-CTG-TGCACTTAA-------------TT---TTTT-C----AA-AGGGAG-G-GT----AG-AACC------------------TGCCTTTGGAGC--------TTT-AT--------------------AAA-----CCCCCTTGT-A-TTGGAAC----AGTGAATG--TTT--ATCTGCCA--TAAAGC--AAA----------TTTTTA-ATACAACTTTTAAC-AACGGATCTCTTGGCT-CTCGCATCGATGAAAAAAGCACCGAAATGCG-ATAAGT-AATGTGAATTGCAGAATTCAGTGAATCATCGAATCTTTGAACGCACCTTGCGCTCTCTGGGATTCCGG-GGAGCACACCTGTTCGAGTGTCATTGAAACTCTCAA-----A-T-AAAGGTGG-----------CTTTG-----TAG-CTGT-CTCT-G-TTTGGA-TTTGGAC---TCTGCTGC----A--T--T-AA-AGTGGCTA-GACTTAAATATATTAGC--TGGG-CCTCA-----TTGA-GG----------TTTGGTTCTACTCG--CCGTGAT-AAT-----T-ATCTAAC---G-TTGAGG----AC-ACT----------------CT-C---TC-AGGA-------CTGGC---------------------CATGA----------------C--TCT-CT----CT---------GGATT--GCTT---------C-T--AAA
	MW980578_Hydnum_brevispinum                T-TT---GG-CT-GCATG-TGCTCGCTC-TTCTG----A---TT-TTA-T----TTA----CAC-CTG-TGCACTTAA-------------TT---TTTT-C----AA-AGGGAG-G-GT----AG-AACC------------------TGCCTTTGGAGC--------TTT-AT--------------------AAA-----CCCCCTTGT-A-TTGGAAC----AGTGAATG--TTT--ATCTGCCA--TAAAGC--AAA----------TTTTTA-ATACAACTTTTAAC-AACGGATCTCTTGGCT-CTCGCATCGATGAAAAAAGCACCGAAATGCG-ATAAGT-AATGTGAATTGCAGAATTCAGTGAATCATCGAATCTTTGAACGCACCTTGCGCTCTCTGGGATTCCGG-GGAGCACACCTGTTCGAGTGTCATTGAAACTCTCAA-----A-T-AAAGGTGG-----------CTTTG-----TAG-CTGT-CTCT-G-TTTGGA-TTTGGAC---TCTGCTGC----A--T--T-AA-AGTGGCTA-GACTTAAATATATTAGC--TGGG-CCTCA-----TTGA-GG----------TTTGGTTCTACTCG--CCGTGAT-AAT-----T-ATCTAAC---G-TTGAGG----AC-ACT----------------CT-C---TC-AGGA-------CTGGC---------------------CATGA----------------C--TCT-CT----CT---------GGATT--GCTT---------C-T--AAA
	KU612566_Hydnum_sp                         T-TT---GG-CT-GCATG-TGCTCGCTC-TTCTG----A---TT-TTA-T----TTA----CAC-CTG-TGCACTTAA-------------TT---TTTT-C----AA-AGGGAG-G-GT----AG-AACC------------------TGCCTTTGGAGC--------TTT-ATA-----------------AAAAA-----CCCCCTTGT-A-TTGGAAC----AGTGAATG--TTT--ATCTGCCA--TAAGGC--AAA----------TTTTTA-ATACAACTTTTAAC-AACGGATCTCTTGGCT-CTCGCATCGATGAAGAACGCAGCGAAATGCG-ATAAGT-AATGTGAATTGCAGAATTCAGTGAATCATCGAATCTTTGAACGCACCTTGCGCTCTCTGGTATTCCGG-GGAGCACACCTGTTCGAGTGTCATTGAAACTCTCAA-----A-T-AAAGGTGG-----------CTTTG-----TAG-CTGT-CTCT-G-TTTGGA-TTTGGAC---TCTGCTGC----A--T--T-AA-TGTGGCTA-GTCTTAAATATATTAGC--TGGT-CCTCA-----TTGA-GG----------TTTGGTTCTACTCG--GCGTGAT-AAT-----T-ATCTAAC---G-TTGAGG----AC-AG------------------T-C---TC-AGGA-------CTGGC---------------------CATGA----------------C--TCT-CT----CT---------GGATT--GCTT---------C-T--AAA
	KU612567_Hydnum_sp                         T-TT---GG-CT-GCATG-TGCTCGCTC-TTCTG----A---TT-TTA-T----TTA----CAC-CTG-TGCACTTAA-------------TT---TTTT-C----AA-AGGGAG-G-GT----AG-AACC------------------TGCCTTTGGAGC--------TTT-AT------------------AAAAA-----CCCCCTTGT-A-TTGGAAC----AGTGAATG--TTT--ATCTGCCA--TAAGGC--AAA----------TTTTTA-ATACAACTTTTAAC-AACGGATCTCTTGGCT-CTCGCATCGATGAAGAACGCAGCGAAATGCG-ATAAGT-AATGTGAATTGCAGAATTCAGTGAATCATCGAATCTTTGAACGCACCTTGCGCTCTCTGGTATTCCGG-GGAGCACACCTGTTCGAGTGTCATTGAAACTCTCAA-----A-T-AAAGGTGG-----------CTTTG-----TAG-CTGT-CTCT-G-TTTGGA-TTTGGAC---TCTGCTGC----A--T--T-AA-TGTGGCTA-GTCTTAAATATATTAGC--TGGT-CCTCA-----TTGA-GG----------TTTGGTTCTACTCG--GCGTGAT-AAT-----T-ATCTAAC---G-TTGAGG----AC-AG------------------T-C---TC-AGGA-------CTGGC---------------------CATGA----------------C--TCT-CT----CT---------GGATT--GCTT---------C-T--AAA
	KU612568_Hydnum_sp                         T-TT---GG-CT-GCATG-TGCTCGCTC-TTCTG----A---TT-TTA-T----TTA----CAC-CTG-TGCACTTAA-------------TT---TTTT-C----AA-AGGGAG-G-GT----AG-AACC------------------TGCCTTTGGAGC--------TTT-AT------------------AAAAA-----CCCCCTTGT-A-TTGGAAC----AGTGAATG--TTT--ATCTGCCA--TAAGGC--AAA----------TTTTTA-ATACAACTTTTAAC-AACGGATCTCTTGGCT-CTCGCATCGATGAAGAACGCAGCGAAATGCG-ATAAGT-AATGTGAATTGCAGAATTCAGTGAATCATCGAATCTTTGAACGCACCTTGCGCTCTCTGGTATTCCGG-GGAGCACACCTGTTCGAGTGTCATTGAAACTCTCAA-----A-T-AAAGGTGG-----------CTTTG-----TAG-CTGT-CTCT-G-TTTGGA-TTTGGAC---TCTGCTGC----A--T--T-AA-TGTGGCTA-GTCTTAAATATATTAGC--TGGT-CCTCA-----TTGA-GG----------TTTGGTTCTACTCG--GCGTGAT-AAT-----T-ATCTAAC---G-TTGAGG----AC-AG------------------T-C---TC-AGGA-------CTGGC---------------------CATGA----------------C--TCT-CT----CT---------GGATT--GCTT---------C-T--AAA
	KU612570_Hydnum_sp                         --------------------GCTCGCTC-TTCTG----A---TT-TTA-T----TTA----CAC-CTG-TGCACTTAA-------------TT---TTTT-C----AA-AGGGAG-G-GT----AG-AACC------------------TGCCTTTGGAGC--------TTT-AT------------------AAAAA-----CCCCCTTGT-A-TTGGAAC----AGTGAATG--TTT--ATCTGCCA--TAAGGC--AAA----------TTTTTA-ATACAACTTTTAAC-AACGGATCTCTTGGCT-CTCGCATCGATGAAGAACGCAGCGAAATGCG-ATAAGT-AATGTGAATTGCAGAATTCAGTGAATCATCGAATCTTTGAACGCACCTTGCGCTCTCTGGTATTCCGG-GGAGCACACCTGTTCGAGTGTCATTGAAACTCTCAA-----A-T-AAAGGTGG-----------CTTTG-----TAG-CTGT-CTCT-G-TTTGGA-TTTGGAC---TCTGCTGC----A--T--T-AA-TGTGGCTA-GTCTTAAATATATTAGC--TGGT-CCTCA-----TTGA-GG----------TTTGGTTCTACTCG--GCGTGAT-AAT-----T-ATCTAAC---G-TTGAGG----AC-AG------------------T-C---TC-AGGA-------CTGGC---------------------CATGA----------------C--TCT-CT----CT---------GGATT--GCTT---------C-T--AAA
	KU612571_Hydnum_sp                         T-TT---GG-CT-GCATG-TGCTCGCTC-TTCTG----A---TT-TTA-T----TTA----CAC-CTG-TGCACTTAA-------------TT---TTTT-C----AA-AGGGAG-G-GT----AG-AACC------------------TGCCTTTGGAGC--------TTT-AT------------------AAAAA-----CCCCCTTGT-A-TTGGAAC----AGTGAATG--TTT--ATCTGCCA--TAAGGC--AAA----------TTTTTA-ATACAACTTTTAAC-AACGGATCTCTTGGCT-CTCGCATCGATGAAGAACGCAGCGAAATGCG-ATAAGT-AATGTGAATTGCAGAATTCAGTGAATCATCGAATCTTTGAACGCACCTTGCGCTCTCTGGTATTCCGG-GGAGCACACCTGTTCGAGTGTCATTGAAACTCTCAA-----A-T-AAAGGTGG-----------CTTTG-----TAG-CTGT-CTCT-G-TTTGGA-TTTGGAC---TCTGCTGC----A--T--T-AA-TGTGGCTA-GTCTTAAATATATTAGC--TGGT-CCTCA-----TTGA-GG----------TTTGGTTCTACTCG--GCGTGAT-AAT-----T-ATCTAAC---G-TTGAGG----AC-AG------------------T-C---TC-AGGA-------CTGGC---------------------CATGA----------------C--TCT-CT----CT---------GGATT--GCTT---------C-T--AAA
	KU612572_Hydnum_sp                         T-TT---GG-CT-GCATG-TGCTCGCTC-TTCTG----A---TT-TTA-T----TTA----CAC-CTG-TGCACTTAA-------------TT---TTTT-C----AA-AGGGAG-G-GT----AG-AACC------------------TGCCTTTGGAGC--------TTT-AT------------------AAAAA-----CCCCCTTGT-A-TTGGAAC----AGTGAATG--TTT--ATCTGCCA--TAAGGC--AAA----------TTTTTA-ATACAACTTTTAAC-AACGGATCTCTTGGCT-CTCGCATCGATGAAGAACGCAGCGAAATGCG-ATAAGT-AATGTGAATTGCAGAATTCAGTGAATCATCGAATCTTTGAACGCACCTTGCGCTCTCTGGTATTCCGG-GGAGCACACCTGTTCGAGTGTCATTGAAACTCTCAA-----A-T-AAAGGTGG-----------CTTTG-----TAG-CTGT-CTCT-G-TTTGGA-TTTGGAC---TCTGCTGC----A--T--T-AA-TGTGGCTA-GTCTTAAATATATTAGC--TGGT-CCTCA-----TTGA-GG----------TTTGGTTCTACTCG--GCGTGAT-AAT-----T-ATCTAAC---G-TTGAGG----AC-AG------------------T-C---TC-AGGA-------CTGGC---------------------CATGA----------------C--TCT-CT----CT---------GGATT--GCTT---------C-T--AAA
	KU612569_Hydnum_sp                         T-TT---GG-CT-GCATG-TGCTCGCTC-TTCTG----A---TT-TTA-T----TTA----CAC-CTG-TGCACTTAA-------------TT---TTTT-C----AA-AGGGAG-G-GT----AG-AACC------------------TGCCTTTGGAGC--------TTT-AT------------------AAAGA-----CCCCCTTGT-A-TTGGAAC----AGTGAATG--TTT--ATCTGCCA--TAAGGC--AAA----------ATTTTA-ATACAACTTTTAAC-AACGGATCTCTTGGCT-CTCGCATCGATGAAGAACGCAGCGAAATGCG-ATAAGT-AATGTGAATTGCAGAATTCAGTGAATCATCGAATCTTTGAACGCACCTTGCGCTCTCTGGTATTCCGG-GGAGCACACCTGTTCGAGTGTCATTGAAACTCTCAA-----A-T-AAAGGTGG-----------CTTTG-----TAG-CTGT-CTCT-G-TTTGGA-TTTGGAC---TCTGCTGC----A--T--T-AA-TGTGGCTA-GTCTTAAATATATTAGC--TGGT-CCTCA-----TTGA-GG----------TTTGGTTCTACTCG--GCGTGATAAAT-----T-ATCTAAC---G-TTGAGG----AC-AG------------------T-C---TC-AGGA-------CTGGC---------------------CATGA----------------C--TCT-CT----CT---------GGATT--GCTT---------C-T--AAA
	MW374149_Hydnum_sp                         T-TT---GG-CT-GCATG-TGCTCGCTC-TTCTG----A---TT-TTA-T----TTA----CAC-CTG-TGCACTTAA-------------TT---TTTT-C----AA-AGGGAG-G-GT----AG-AACC------------------TGCCTTTGGAGC--------TTT-AT------------------AAAGA-----CCCCCTTGT-A-TTGGAAC----AGTGAATG--TTT--ATCTGCCA--TAAGGC--AAA----------ATTTTA-ATACAACTTTTAAC-AACGGATCTCTTGGCT-CTCGCATCGATGAAGAACGCAGCGAAATGCG-ATAAGT-AATGTGAATTGCAGAATTCAGTGAATCATCGAATCTTTGAACGCACCTTGCGCTCTCTGGTATTCCGG-GGAGCACACCTGTTCGAGTGTCATTGAAACTCTCAA-----A-T-AAAGGTGG-----------CTTTG-----TAG-CTGT-CTCT-G-TTTGGA-TTTGGAC---TCTGCTGC----A--T--T-AA-TGTGGCTA-GTCTTAAATATATTAGC--TGGT-CCTCA-----TTGA-GG----------TTTGGTTCTACTCG--GCGTGATAAAT-----T-ATCTAAC---G-TTGAGG----AC-AG------------------T-C---TC-AGGA-------CTGGC---------------------CATGA----------------C--TCT-CT----CT---------GGATT--GCTT---------C-T--AAA
	ON794443_Hydnum_sp                         T-TT---GG-CT-GCATG-TGCTCGCTC-TTCTG----A---TT-TTA-T----TTA----CAC-CTG-TGCACTTAA-------------TT---TTTT-C----AA-AGGGAG-G-GT----AG-AACC------------------TGCCTTTGGAGC--------TTT-AT------------------AAAGA-----CCCCCTTGT-A-TTGGAAC----AGTGAATG--TTT--ATCTGCCA--TAAGGC--AAA----------ATTTTA-ATACAACTTTTAAC-AACGGATCTCTTGGCT-CTCGCATCGATGAAGAACGCAGCGAAATGCG-ATAAGT-AATGTGAATTGCAGAATTCAGTGAATCATCGAATCTTTGAACGCACCTTGCGCTCTCTGGTATTCCGG-GGAGCACACCTGTTCGAGTGTCATTGAAACTCTCAA-----A-T-AAAGGTGG-----------CTTTG-----TAG-CTGT-CTCT-G-TTTGGA-TTTGGAC---TCTGCTGC----A--T--T-AA-TGTGGCTA-GTCTTAAATATATTAGC--TGGT-CCTCA-----TTGA-GG----------TTTGGTTCTACTCG--GCGTGATAAAT-----T-ATCTAAC---G-TTGAGG----AC-AG------------------T-C---TC-AGGA-------CTGGC---------------------CATGA----------------C--TCT-CT----CT---------GGATT--GCTT---------C-T--AAA
	MW980576_Hydnum_tenuistipitum              T-TT---GG-CT-GCATG-TGCTCGCTC-TTCTG----A---TT-TTA-T----TTA----CAC-CTG-TGCACTTAA-------------TT---TTTT-C----AA-AGGGAG-G-GT----AG-AACC------------------TGCCTTTGGAGC--------TTT-AT------------------AAAGA-----CCCCCTTGT-A-TTGGAAC----AGTGAATG--TTT--ATCTGCCA--TAAGGC--AAA----------TTTTTA-ATACAACTTTTAAC-AACGGATCTCTTGGCT-CTCGCATCGATGAAGAACGCAGCGAAATGCG-ATAAGT-AATGTGAATTGCAGAATTCAGTGAATCATCGAATCTTTGAACGCACCTTGCGCTCTCTGGTATTCCGG-GGAGCACACCTGTTCGAGTGTCATTGAAACTCTCAA-----A-T-AAAGGTGG-----------CTTTG-----TAG-CTGT-CTCT-G-TTTGGA-TTTGGAC---TCTGCTGC----A--T--T-AA-TGTGGCTA-GTCTTAAATATATTAGC--TGGT-CCTCA-----TTGA-GG----------TTTGGTTCTACTCG--GCGTGATAAAT-----T-ATCTAAC---G-TTGAGG----AC-AG------------------T-C---TC-AGGA-------CTGGC---------------------CATGA----------------C--TCT-CT----CT---------GGATT--GCTT---------C-T--AAA
	MW980577_Hydnum_tenuistipitum              T-TT---GG-CT-GCATG-TGCTCGCTC-TTCTG----A---TT-TTA-T----TTA----CAC-CTG-TGCACTTAA-------------TT---TTTT-C----AA-AGGGAG-G-GT----AG-AACC------------------TGCCTTTGGAGC--------TTT-AT------------------AAAGA-----CCCCCTTGT-A-TTGGAAC----AGTGAATG--TTT--ATCTGCCA--TAAGGC--AAA----------TTTTTA-ATACAACTTTTAAC-AACGGATCTCTTGGCT-CTCGCATCGATGAAGAACGCAGCGAAATGCG-ATAAGT-AATGTGAATTGCAGAATTCAGTGAATCATCGAATCTTTGAACGCACCTTGCGCTCTCTGGTATTCCGG-GGAGCACACCTGTTCGAGTGTCATTGAAACTCTCAA-----A-T-AAAGGTGG-----------CTTTG-----TAG-CTGT-CTCT-G-TTTGGA-TTTGGAC---TCTGCTGC----A--T--T-AA-TGTGGCTA-GTCTTAAATATATTAGC--TGGT-CCTCA-----TTGA-GG----------TTTGGTTCTACTCG--GCGTGATAAAT-----T-ATCTAAC---G-TTGAGG----AC-AG------------------T-C---TC-AGGA-------CTGGC---------------------CATGA----------------C--TCT-CT----CT---------GGATT--GCTT---------C-T--AAA
	NR_175733_Hydnum_tenuistipitum             T-TT---GG-CT-GCATG-TGCTCGCTC-TTCTG----A---TT-TTA-T----TTA----CAC-CTG-TGCACTTAA-------------TT---TTTT-C----AA-AGGGAG-G-GT----AG-AACC------------------TGCCTTTGGAGC--------TTT-AT------------------AAAGA-----CCCCCTTGT-A-TTGGAAC----AGTGAATG--TTT--ATCTGCCA--TAAGGC--AAA----------TTTTTA-ATACAACTTTTAAC-AACGGATCTCTTGGCT-CTCGCATCGATGAAGAACGCAGCGAAATGCG-ATAAGT-AATGTGAATTGCAGAATTCAGTGAATCATCGAATCTTTGAACGCACCTTGCGCTCTCTGGTATTCCGG-GGAGCACACCTGTTCGAGTGTCATTGAAACTCTCAA-----A-T-AAAGGTGG-----------CTTTG-----TAG-CTGT-CTCT-G-TTTGGA-TTTGGAC---TCTGCTGC----A--T--T-AA-TGTGGCTA-GTCTTAAATATATTAGC--TGGT-CCTCA-----TTGA-GG----------TTTGGTTCTACTCG--GCGTGATAAAT-----T-ATCTAAC---G-TTGAGG----AC-AG------------------T-C---TC-AGGA-------CTGGC---------------------CATGA----------------C--TCT-CT----CT---------GGATT--GCTT---------C-T--AAA
	PQ287666_Hydnum_tenuistipitum              -------GG-CT-GCATG-TGCTCGCTC-TTCTG----A---TT-TTA-T----TTA----CAC-CTG-TGCACTTAA-------------TT---TTTT-C----AA-AGGGAG-G-GT----AG-AACC------------------TGCCTTTGGAGC--------TTT-AT------------------AAAGA-----CCCCCTTGT-A-TTGGAAC----AGTGAATG--TTT--ATCTGCCA--TAAGGC--AAA----------TTTTTA-ATACAACTTTTAAC-AACGGATCTCTTGGCT-CTCGCATCGATGAAGAACGCAGCGAAATGCG-ATAAGT-AATGTGAATTGCAGAATTCAGTGAATCATCGAATCTTTGAACGCACCTTGCGCTCTCTGGTATTCCGG-GGAGCACGCCTGTTCGAGTGTCATTGAAACTCTCAA-----A-T-AAAGGTGG-----------CTTTG-----TAG-CTGT-CTCT-G-TTTGGA-TTTGGAC---TCTGCTGC----A--T--T-AA-TGTGGCTA-GTCTTAAATATATTAGC--TGGT-CCTCA-----TTGA-GG----------TTTGGTTCTACTCG--GCGTGATAAAT-----T-ATCTAAC---G-TTGAGG----AC-AG------------------T-C---TC-AGGA-------CTGGC---------------------CATGA----------------C--TCT-CT----CT---------GGATT--GCTT---------C-T--AAA
	PQ287667_Hydnum_tenuistipitum              -------------------------CTC-TTCTG----A---TT-TTA-T----TTA----CAC-CTG-TGCACTTAA-------------TT---TTTT-C----AA-AGGGAG-G-GT----AG-AACC------------------TGCCTTTGGAGC--------TTT-AT------------------AAAAA-----CCCCCTTGT-A-TTGGAAC----AGTGAATG--TTT--ATCTGCCA--TAAGGC--AAA----------TTTTTA-ATACAACTTTTAAC-AACGGATCTCTTGGCT-CTCGCATCGATGAAGAACGCAGCGAAATGCG-ATAAGT-AATGTGAATTGCAGAATTCAGTGAATCATCGAATCTTTGAACGCACCTTGCGCTCTCTGGTATTCCGG-GGAGCACACCTGTTCGAGTGTCATTGAAACTCTCAA-----A-T-AAAGGTGG-----------CTTTG-----TAG-CTGT-CTCT-G-TTTGGA-TTTGGAC---TCTGCTGC----A--T--T-AA-TGTGGCTA-GTCTTAAATATATTAGC--TGGT-CCTCA-----TTGA-GG----------TTTGGTTCTACTCG--GCGTGAT-AAT-----T---------------------------------------------------------------------------------------------------------------------------------------------------------------------
	PQ287668_Hydnum_tenuistipitum              --------------------------------------------------------A----CAC-CTG-TGCACTTAA-------------TT---TTTT-C----AA-AGGGAG-G-GT----AG-AACC------------------TGCCTTTGGAGC--------TTT-AT------------------AAAAA-----CCCCCTTGT-A-TTGGAAC----AGTGAATG--TTT--ATCTGCCA--TAAGGC--AAA----------TTTTTA-ATACAACTTTTAAC-AACGGATCTCTTGGCT-CTCGCATCGATGAAGAACGCAGCGAAATGCG-ATAAGT-AATGTGAATTGCAGAATTCAGTGAATCATCGAATCTTTGAACGCACCTTGCGCTCTCTGGTATTCCGG-GGAGCACACCTGTTCGAGTGTCATTGAAACTCTCAA-----A-T-AAAGGTGG-----------CTTTG-----TAG-CTGT-CTCT-G-TTTGGA-TTTGGAC---TCTGCTGC----A--T--T-AA-TGTGGCTA-GTCTTAAATATATTAGC--TGGT-CCTCA-----TTGA-GG----------TTTGGTTCTACTCG--GCGTGATAA-----------------------------------------------------------------------------------------------------------------------------------------------------------------------------
	KU612573_Hydnum_sp                         T-TT---GG-CT-GCATG-TGCTCACTC-TTCTG----A----T-TTA-T----TTA----CAC-CTG-TGCACTTAA-------------TT---TTTT-C----AA-AGGGAG-G-GT----AG-AACC------------------TGCCTTTGGAGC--------TTT-AT---------------------AA-----ACCCCTTGT-A-TTGGAAC----AGTGAATG--TTT--ATCTGCCA--TAAGGC--TAA----------TTTTTA-ATACAACTTTTAAC-AACGGATCTCTTGGCT-CTCGCATCGATGAAGAACGCAGCGAAATGCG-ATAAGT-AATGTGAATTGCAGAATTCAGTGAATCATCGAATCTTTGAACGCACCTTGCGCTCTCTGGTATTCCGG-GGAGCACACCTGTTCGAGTGTCATTGAAACTCTCAA-----A-T-AAAGGTGG-----------CTTTG-----TGG-CTGT-CTCT-G-TTTGGA-TTTGGAC---TCTGCTGC----A--T--T-AATTGTGGCTA-GTCTTAAATGTATTAGC--TGGT-CCTCA-----TTGA-GG----------TTTGGTTCTACTCG--GCGTGAT-AAT-----T-ATCTAAC---G-TTGAGG----AC-AG------------------T-C---TC-AGGA-------CTGGC---------------------CATGA----------------C--TCT-CT----TT---------GGATT--GCTT---------C-T--AAA
	LC621797_Hydnum_alboluteum                 T-TT---GG-CT-GCATG-TGCTCGCTC-TTCTG----A----A-TTA-T----TTA----CAC-CTG-TGCACTTAA-------------TT---TTTT-C----AA-AGGGAG-G-GT----AG-AACC------------------TGCCTTTGGAGC--------TTT-AT---------------------AA-----ACCCCTTGT-A-TTGGAAC----AGTGAATG--TTT--ATCTGCCA--TAAGGC--TAA----------TTTTTA-ATACAACTTTTAAC-AACGGATCTCTTGGCT-CTCGCATCGATGAAGAACGCAGCGAAATGCG-ATAAGT-AATGTGAATTGCAGAATTCAGTGAATCATCGAATCTTTGAACGCACCTTGCGCTCTCTGGTATTCCGG-GGAGCACACCTGCTCGAGTGTCATTGAAACTCTCAA-----A-T-AAAGGTGG-----------CTTTG-----TAG-CTGT-CTCT-G-TTTGGA-TTTGGAC---TCTGCTGC----A--T--T-AATTGTGGCTA-GTCTTAAATGTATTAGC--TGGT-CCTCA-----TTGA-GG----------TTTGGTTCTACTCG--GCGTGAT-AAT-----T-ATCTAAC---G-TTGAGG----AC-AG------------------T-C---TC-AGGA-------CTGGC---------------------CATGA----------------C--TCT-CT----TT---------GGATT--GCTT---------C-T--AAA
	LC621798_Hydnum_alboluteum                 T-TT---GG-CT-GCATG-TGCTCGCTC-TTCTG----A----A-TTA-T----TTA----CAC-CTG-TGCACTTAA-------------TT---TTTT-C----AA-AGGGAG-G-GT----AG-AACC------------------TGCCTTTGGAGC--------TTT-AT---------------------AA-----ACCCCTTGT-A-TTGGAAC----AGTGAATG--TTT--ATCTGCCA--TAAGGC--TAA----------TTTTTA-ATACAACTTTTAAC-AACGGATCTCTTGGCT-CTCGCATCGATGAAGAACGCAGCGAAATGCG-ATAAGT-AATGTGAATTGCAGAATTCAGTGAATCATCGAATCTTTGAACGCACCTTGCGCTCTCTGGTATTCCGG-GGAGCACACCTGCTCGAGTGTCATTGAAACTCTCAA-----A-T-AAAGGTGG-----------CTTTG-----TAG-CTGT-CTCT-G-TTTGGA-TTTGGAC---TCTGCTGC----A--T--T-AATTGTGGCTA-GTCTTAAATGTATTAGC--TGGT-CCTCA-----TTGA-GG----------TTTGGTTCTACTCG--GCGTGAT-AAT-----T-ATCTAAC---G-TTGAGG----AC-AG------------------T-C---TC-AGGA-------CTGGC---------------------CATGA----------------C--TCT-CT----TT---------GGATT--GCTT---------C-T--AAA
	LC621806_Hydnum_alboluteum                 T-TT---GG-CT-GCATG-TGCTCGCTC-TTCTG----A----A-TTA-T----TTA----CAC-CTG-TGCACTTAA-------------TT---TTTT-C----AA-AGGGAG-G-GT----AG-AACC------------------TGCCTTTGGAGC--------TTT-AT---------------------AA-----ACCCCTTGT-A-TTGGAAC----AGTGAATG--TTT--ATCTGCCA--TAAGGC--TAA----------TTTTTA-ATACAACTTTTAAC-AACGGATCTCTTGGCT-CTCGCATCGATGAAGAACGCAGCGAAATGCG-ATAAGT-AATGTGAATTGCAGAATTCAGTGAATCATCGAATCTTTGAACGCACCTTGCGCTCTCTGGTATTCCGG-GGAGCACACCTGCTCGAGTGTCATTGAAACTCTCAA-----A-T-AAAGGTGG-----------CTTTG-----TAG-CTGT-CTCT-G-TTTGGA-TTTGGAC---TCTGCTGC----A--T--T-AATTGTGGCTA-GTCTTAAATGTATTAGC--TGGT-CCTCA-----TTGA-GG----------TTTGGTTCTACTCG--GCGTGAT-AAT-----T-ATCTAAC---G-TTGAGG----AC-AG------------------T-C---TC-AGGA-------CTGGC---------------------CATGA----------------C--TCT-CT----TT---------GGATT--GCTT---------C-T--AAA
	LC621799_Hydnum_alboluteum                 T-TT---GG-CT-GCATG-TGCTCGCTC-TTCTG----A----A-TTA-T----TTA----CAC-CTG-TGCACTTAA-------------TT---TTTT-C----AA-AGGGAG-G-GT----AG-AACC------------------TGCCTTTGGAGC--------TTT-AT---------------------AA-----ACCCCTTGT-A-TTGGAAC----AGTGAATG--TTT--ATCTGCCA--TAAGGC--TAA----------TTTTTA-ATACAACTTTTAAC-AACGGATCTCTTGGCT-CTCGCATCGATGAAGAACGCAGCGAAATGCG-ATAAGT-AATGTGAATTGCAGAATTCAGTGAATCATCGAATCTTTGAACGCACCTTGCGCTCTCTGGTATTCCGG-GGAGCACACCTGCTCGAGTGTCATTGAAACTCTCAA-----A-T-AAAGGTGG-----------CTTTG-----TAG-CTGT-CTCT-G-TTTGGA-TTTGGAC---TCTGCTGC----A--T--T-AATTGTGGCTA-GTCTTAAATGTATTAGC--TGGT-CCTCA-----TTGA-GG----------TTTGGTTCTACTCG--GCGTGAT-AAT-----T-ATCTAAC---G-TTGAGG----AC-AG------------------T-C---TC-AGGA-------CTGGC---------------------CATGA----------------C--TCT-CT----TT---------GGATT--GCTT---------C-T--AAA
	LC621801_Hydnum_alboluteum                 T-TT---GG-CT-GCATG-TGCTCGCTC-TTCTG----A----A-TTA-T----TTA----CAC-CTG-TGCACTTAA-------------TT---TTTT-C----AA-AGGGAG-G-GT----AG-AACC------------------TGCCTTTGGAGC--------TTT-AT---------------------AA-----ACCCCTTGT-A-TTGGAAC----AGTGAATG--TTT--ATCTGCCA--TAAGGC--TAA----------TTTTTA-ATACAACTTTTAAC-AACGGATCTCTTGGCT-CTCGCATCGATGAAGAACGCAGCGAAATGCG-ATAAGT-AATGTGAATTGCAGAATTCAGTGAATCATCGAATCTTTGAACGCACCTTGCGCTCTCTGGTATTCCGG-GGAGCACACCTGCTCGAGTGTCATTGAAACTCTCAA-----A-T-AAAGGTGG-----------CTTTG-----TAG-CTGT-CTCT-G-TTTGGA-TTTGGAC---TCTGCTGC----A--T--T-AATTGTGGCTA-GTCTTAAATGTATTAGC--TGGT-CCTCA-----TTGA-GG----------TTTGGTTCTACTCG--GCGTGAT-AAT-----T-ATCTAAC---G-TTGAGG----AC-AG------------------T-C---TC-AGGA-------CTGGC---------------------CATGA----------------C--TCT-CT----TT---------GGATT--GCTT---------C-T--AAA
	LC621800_Hydnum_alboluteum                 T-TT---GG-CT-GCATG-TGCTCGCTC-TTCTG----A----A-TTA-T----TTA----CAC-CTG-TGCACTTAA-------------TT---TTTT-C----AA-AGGGAG-G-GT----AG-AACC------------------TGCCTTTGGAGC--------TTT-AT---------------------AA-----ACCCCTTGT-A-TTGGAAC----AGTGAATG--TTT--ATCTGCCA--TAAGGC--TAA----------TTTTTA-ATACAACTTTTAAC-AACGGATCTCTTGGCT-CTCGCATCGATGAAGAACGCAGCGAAATGCG-ATAAGT-AATGTGAATTGCAGAATTCAGTGAATCATCGAATCTTTGAACGCACCTTGCGCTCTCTGGTATTCCGG-GGAGCACACCTGCTCGAGTGTCATTGAAACTCTCAA-----A-T-AAAGGTGG-----------CTTTG-----TAG-CTGT-CTCT-G-TTTGGA-TTTGGAC---TCTGCTGC----A--T--T-AATTGTGGCTA-GTCTTAAATGTATTAGC--TGGT-CCTCA-----TTGA-GG----------TTTGGTTCTACTCG--GCGTGAT-AAT-----T-ATCTAAC---G-TTGAGG----AC-AG------------------T-C---TC-AGGA-------CTGGC---------------------CATGA----------------C--TCT-CT----TT---------GGATT--GCTT---------C-T--AAA
	LC621802_Hydnum_alboluteum                 T-TT---GG-CT-GCATG-TGCTCGCTC-TTCTG----A----A-TTA-T----TTA----CAC-CTG-TGCACTTAA-------------TT---TTTT-C----AA-AGGGAG-G-GT----AG-AACC------------------TGCCTTTGGAGC--------TTT-AT---------------------AA-----ACCCCTTGT-A-TTGGAAC----AGTGAATG--TTT--ATCTGCCA--TAAGGC--TAA----------TTTTTA-ATACAACTTTTAAC-AACGGATCTCTTGGCT-CTCGCATCGATGAAGAACGCAGCGAAATGCG-ATAAGT-AATGTGAATTGCAGAATTCAGTGAATCATCGAATCTTTGAACGCACCTTGCGCTCTCTGGTATTCCGG-GGAGCACACCTGCTCGAGTGTCATTGAAACTCTCAA-----A-T-AAAGGTGG-----------CTTTG-----TAG-CTGT-CTCT-G-TTTGGA-TTTGGAC---TCTGCTGC----A--T--T-AATTGTGGCTA-GTCTTAAATGTATTAGC--TGGT-CCTCA-----TTGA-GG----------TTTGGTTCTACTCG--GCGTGAT-AAT-----T-ATCTAAC---G-TTGAGG----AC-AG------------------T-C---TC-AGGA-------CTGGC---------------------CATGA----------------C--TCT-CT----TT---------GGATT--GCTT---------C-T--AAA
	LC621803_Hydnum_alboluteum                 T-TT---GG-CT-GCATG-TGCTCGCTC-TTCTG----A----A-TTA-T----TTA----CAC-CTG-TGCACTTAA-------------TT---TTTT-C----AA-AGGGAG-G-GT----AG-AACC------------------TGCCTTTGGAGC--------TTT-AT---------------------AA-----ACCCCTTGT-A-TTGGAAC----AGTGAATG--TTT--ATCTGCCA--TAAGGC--TAA----------TTTTTA-ATACAACTTTTAAC-AACGGATCTCTTGGCT-CTCGCATCGATGAAGAACGCAGCGAAATGCG-ATAAGT-AATGTGAATTGCAGAATTCAGTGAATCATCGAATCTTTGAACGCACCTTGCGCTCTCTGGTATTCCGG-GGAGCACACCTGCTCGAGTGTCATTGAAACTCTCAA-----A-T-AAAGGTGG-----------CTTTG-----TAG-CTGT-CTCT-G-TTTGGA-TTTGGAC---TCTGCTGC----A--T--T-AATTGTGGCTA-GTCTTAAATGTATTAGC--TGGT-CCTCA-----TTGA-GG----------TTTGGTTCTACTCG--GCGTGAT-AAT-----T-ATCTAAC---G-TTGAGG----AC-AG------------------T-C---TC-AGGA-------CTGGC---------------------CATGA----------------C--TCT-CT----TT---------GGATT--GCTT---------C-T--AAA
	NR_176695_Hydnum_alboluteum                T-TT---GG-CT-GCATG-TGCTCGCTC-TTCTG----A----A-TTA-T----TTA----CAC-CTG-TGCACTTAA-------------TT---TTTT-C----AA-AGGGAG-G-GT----AG-AACC------------------TGCCTTTGGAGC--------TTT-AT---------------------AA-----ACCCCTTGT-A-TTGGAAC----AGTGAATG--TTT--ATCTGCCA--TAAGGC--TAA----------TTTTTA-ATACAACTTTTAAC-AACGGATCTCTTGGCT-CTCGCATCGATGAAGAACGCAGCGAAATGCG-ATAAGT-AATGTGAATTGCAGAATTCAGTGAATCATCGAATCTTTGAACGCACCTTGCGCTCTCTGGTATTCCGG-GGAGCACACCTGCTCGAGTGTCATTGAAACTCTCAA-----A-T-AAAGGTGG-----------CTTTG-----TAG-CTGT-CTCT-G-TTTGGA-TTTGGAC---TCTGCTGC----A--T--T-AATTGTGGCTA-GTCTTAAATGTATTAGC--TGGT-CCTCA-----TTGA-GG----------TTTGGTTCTACTCG--GCGTGAT-AAT-----T-ATCTAAC---G-TTGAGG----AC-AG------------------T-C---TC-AGGA-------CTGGC---------------------CATGA----------------C--TCT-CT----TT---------GGATT--GCTT---------C-T--AAA
	LC621805_Hydnum_alboluteum                 T-TT---GG-CT-GCATG-TGCTCGCTC-TTCTG----A----A-TTA-T----TTA----CAC-CTG-TGCACTTAA-------------TT---TTTT-C----AA-AGGGAG-G-GT----AG-AACC------------------TGCCTTTGGAGC--------TTT-AT---------------------AA-----ACCCCTTGT-A-TTGGAAC----AGTGAATG--TTT--ATCTGCCA--TAAGGC--TAA----------TTTTTA-ATACAACTTTTAAC-AACGGATCTCTTGGCT-CTCGCATCGATGAAGAACGCAGCGAAATGCG-ATAAGT-AATGTGAATTGCAGAATTCAGTGAATCATCGAATCTTTGAACGCACCTTGCGCTCTCTGGTATTCCGG-GGAGCACACCTGCTCGAGTGTCATTGAAACTCTCAA-----A-T-AAAGGTGG-----------CTTTG-----TAG-CTGT-CTCT-G-TTTGGA-TTTGGAC---TCTGCTGC----A--T--T-AATTGTGGCTA-GTCTTAAATGTATTAGC--TGGT-CCTCA-----TTGA-GG----------TTTGGTTCTACTCG--GCGTGAT-AAT-----T-ATCTAAC---G-TTGAGG----AC-AG------------------T-C---TC-AGGA-------CTGGC---------------------CATGA----------------C--TCT-CT----TT---------GGATT--GCTT---------C-T--AAA
	LC621804_Hydnum_alboluteum                 T-TT---GG-CT-GCATG-TGCTCGCTC-TTCTG----A----A-TTA-T----TTA----CAC-CTG-TGCACTTAA-------------TT---TTTT-C----AA-AGGGAG-G-GT----AG-AACC------------------TGCCTTTGGAGC--------TTT-AT---------------------AA-----ACCCCTTGT-A-TTGGAAC----AGTGAATG--TTT--ATCTGCCA--TAAGGC--TAA----------TTTTTA-ATACAACTTTTAAC-AACGGATCTCTTGGCT-CTCGCATCGATGAAGAACGCAGCGAAATGCG-ATAAGT-AATGTGAATTGCAGAATTCAGTGAATCATCGAATCTTTGAACGCACCTTGCGCTCTCTGGTATTCCGG-GGAGCACACCTGCTCGAGTGTCATTGAAACTCTCAA-----A-T-AAAGGTGG-----------CTTTG-----TAG-CTGT-CTCT-G-TTTGGA-TTTGGAC---TCTGCTGC----A--T--T-AATTGTGGCTA-GTCTTAAATGTATTAGC--TGGT-CCTCA-----TTGA-GG----------TTTGGTTCTACTCG--GCGTGAT-AAT-----T-ATCTAAC---G-TTGAGG----AC-AG------------------T-C---TC-AGGA-------CTGGC---------------------CATGA----------------C--TCT-CT----TT---------GGATT--GCTT---------C-T--AAA
	ON383439_Hydnum_sp                         C-TT---AG-CT-GCATG-TGCTCACTC-TTCTG----A----T-TTA-T----TTA----CAC-CTG-TGCACTTAA------------TTT---TTTC-C----AA-AGGGAG-G-GT----AG-AACC------------------TGCCTTTGGGAC--------TTA-TA--------------------AAG-----CCCCCTTGT-A-TTGAAAC----AGTGAATG--TTT--ATCTGCCAACAAAGGC--AAA----------TT-TTA-ATACAACTTTTAAC-AACGGATCTCTTGGCT-CTCGCATCGATGAAGAACGCAGCGAAATGCG-ATAAGT-AATGTGAATTGCAGAATTCAGTGAATCATCGAATCTTTGAACGCACCTTGCGCTCTCTGGTATTCCGG-GGAGCACACCTGTTCGAGTGTCATTGAAACTCTCAA-----G-T-AAAGGTGG-----------CTTTG-----CAG-CTGT-CTCT-G-TTTGGA-TTTGGGC---TCTGCTGC----A--T--T-AA-TGTGGCTA-GTCTTAAATGTATTAGC--TGATCCCTTA-----TTGA-GG----------TTTGGTTCTACTCA--GCGTGAT-AAT-----T-ATCTAAC---G-TTGAGG----AC-AG------------------T-C---TC-AAGA-------CTGGC---------------------CATGG--------------CTC--TCT-CTC---?G---------GGATT--GCTT---------C-T--AAA
	PP414164_Hydnum_sp                         C-TT---AG-CT-GCATG-TGCTCACTC-TTCTG----A----T-TTA-T----TTA----CAC-CTG-TGCACTTAA------------TTT---TTTC-C----AA-AGGGAG-G-GT----AG-AACC------------------TGCCTTTGGGAC--------TTA-TA--------------------AAG-----CCCCCTTGT-A-TTGAAAC----AGTGAATG--TTT--ATCTGCCAACAAAGGC--AAA----------TT-TTA-ATACAACTTTTAAC-AACGGATCTCTTGGCT-CTCGCATCGATGAAGAACGCAGCGAAATGCG-ATAAGT-AATGTGAATTGCAGAATTCAGTGAATCATCGAATCTTTGAACGCACCTTGCGCTCTCTGGTATTCCGG-GGAGCACACCTGTTCGAGTGTCATTGAAACTCTCAA-----G-T-AAAGGTGG-----------CTTTG-----CAG-CTGT-CTCT-G-TTTGGA-TTTGGGC---TCTGCTGC----A--T--T-AA-TGTGGCTA-GTCTTAAATGTATTAGC--TGATCCCTTA-----TTGA-GG----------TTTGGTTCTACTCA--GCGTGAT-AAT-----T-ATCTAAC---G-TTGAGG----AC-AG------------------T-C---TC-AAGA-------CTGGC---------------------CATGG--------------CTC--TCT-CTC---TG---------GGATT--GCTT---------C-T--AAA
	PP789891_Hydnum_tottoriense                T-TA---AT-CT-GCATGCTGCTTGCTC-TTCTG----A----T-TTA-T----TTA----CAC-CTG-TGCACTTGA-------------TT---TTTT-C----AA-AGGGAA-G-GT----AAGAACC------------------TACCTTTGGAAC--------TTA-T---------------------AAA-----CTCCCTTGT-A-TTGAACC----AATGAATG--TTT--ATCTGCCA--CAAGGC--CGA----------ATTTTA-ATACAACTTTTAACAAACGGATCTCTTGGCT-CTCGCATCGATGAAGAACGCAGCGAAATGCG-ATAAGT?AATGTGAATTGCAGAATTCAGTGAATCATCGAATCTTTGAACGCACCTTGCGCTCTCTGGTATTCCGG?GGAGCACACCTGTTCGAGTGTCATTGAAACTCTCAG-----A-T-AAAGGTGG-----------CTTTG-----TAG-CTGT-CTCT-G-TTTGGA-TTTGGAC---TTTGCTGC----A--T--T-AA-TGTGGCTAGGTCTTAAATGCATTAGC--TGGT-CCTCA-----TTGA-GG----------TTTGGTTCCACTCG--GCGTGAT-AAG-----T-ATCTAAC---G-TTGAGG----AC-AG------------------T-C---TC-AGGA-------CTGGC---------------------CATGG----------------C--TCT-CT----CT---------GGATT--GCTT---------C-T--AAA
	DQ218305_Hydnum_albomagnum                 T-TT---AA-CT-GCATG-TGCTCGCTC-TTCTG----A----T-TTA-T----TTA----CAC-CTG-TGCACTTAA----------TT------TTTT-C----AA-AGGGAG-G-GT----AGCTCCC------------------TGCCTTTGGAGC--------TTA-T---------------------AAA-----C-CCCTTGT-A-CTGAAAT----AATGAATG--TTT--ATCTGCCA--TAGGGC--AAA----------TT-TTA-ATACAACTTTTAAC-AATGGATCTCTTGGCT-CTCGCATCGATGAAGAACGCAGCGAAATGCG-ATAAGT-AATGTGAATTGCAGAATTCAGTGAATCATCGAATCTTTGAACGCACCTTGCGCTCTCTGGTATTCCGG-GGAGCACACCTGTTCGAGTGTCATTGATACTCTCAA-----A-C-AAAGGGAG-----------CTTTG-----TAG-CTGT-CTCT-G-TTTGGA-TTTGGAC---TCTGCTGC----A-AT--T-AA-TGTGGCTA-GTCTTAAATGTATTAGC--TGGT-CCTCA-----TTGA-GG----------TTTGGTTCTACTCA--GCGTGAT-AAT-----T-ATCTAAC---G-TTGAGG----AC-GG------------------T-C---TC-AGGA-------CTGGC---------------------CATGG----------------C--TCT-CT----TT---------GGATT--GCTT---------C-T--AAA
	PP414163_Hydnum_albomagnum                 T-TT---AA-CT-GCATG-TGCTCGCTC-TTCTG----A----T-TTA-T----TTA----CAC-CTG-TGCACTTAA----------TT------TTTT-C----AA-AGGGAG-G-GT----AGCTCCC------------------TGCCTTTGGAGC--------TTA-T---------------------AAA-----C-CCCTTGT-A-CTGAAAT----AATGAATG--TTT--ATCTGCCA--TAGGGC--AAA----------TT-TTA-ATACAACTTTTAAC-AATGGATCTCTTGGCT-CTCGCATYGATGAAGAACGCAGCGAAATGCG-ATAAGT-AATGTGAATTGCAGAATTCAGTGAATCATCGAATCTTTGAACGCACCTTGCGCTCTCTGGTATTCCGG-GGAGCACACCTGTTCGAGTGTCATTGATACTCTCAA-----A-C-AAAGGGAG-----------CTTTG-----TAG-CTGT-CTCT-G-TTTGGA-TTTGGAC---TCTGCTGC----A-AT--T-AA-TGTGGCTA-GTCTTAAATGTATTAGC--TGGT-CCTCA-----TTGA-GG----------TTTGGTTCTACTCA--GCGTGAT-AAT-----T-ATCTAAC---G-TTGAGG----AC-GG------------------T-C---TC-AGGA-------CTGGC---------------------CATGG----------------C--TCT-CT----TT---------GGATT--GCTT---------C-T--AAA
	MH379908_Hydnum_albomagnum                 T-TT---AA-CT-GCATG-TGCTCGCTC-TTCTG----A----T-TTA-T----TTA----CAC-CTG-TGCACTTAA----------TT------TTTT-C----AA-AGGGAG-G-GT----AGCTCCC------------------TGCCTTTGGAGC--------TTA-T---------------------AAA-----C-CCCTTGT-A-CTGAAAT----AATGAATG--TTT--ATCTGCCA--TAGGGC--AAA----------TT-TTA-ATACAACTTTTAAC-AATGGATCTCTTGGCT-CTCGCATCGATGAAGAACGCAGCGAAATGCG-ATAAGT-AATGTGAATTGCAGAATTCAGTGAATCATCGAATCTTTGAACGCACCTTGCGCTCTCTGGTATTCCGG-GGAGCACACCTGTTCGAGTGTCATTGATACTCTCAA-----A-C-AAAGGGAG-----------CTTTG-----TAG-CTGT-CTCT-G-TTTGGA-TTTGGAC---TCTGCTGC----A-AT--T-AA-TGTGGCTA-GTCTTAAATGTATTAGC--TGGT-CCTCA-----TTGA-GG----------TTTGGTTCTACTCA--GCGTGAT-AAT-----T-ATCTAAC---G-TTGAGG----AC-GG------------------T-C---TC-AGGA-------CTGGC---------------------CATGG----------------C--TCT-CT----TT---------GGATT--GCTT---------C-T--AAA
	MH379943_Hydnum_albomagnum                 T-TT---AA-CT-GCATG-TGCTCGCTC-TTCTG----A----T-TTA-T----TTA----CAC-CTG-TGCACTTAA----------TT------TTTT-C----AA-AGGGAG-G-GT----AGCTCCC------------------TGCCTTTGGAGC--------TTA-T---------------------AAA-----C-CCCTTGT-A-CTGAAAT----AATGAATG--TTT--ATCTGCCA--TAGGGC--AAA----------TT-TTA-ATACAACTTTTAAC-AATGGATCTCTTGGCT-CTCGCATCGATGAAGAACGCAGCGAAATGCG-ATAAGT-AATGTGAATTGCAGAATTCAGTGAATCATCGAATCTTTGAACGCACCTTGCGCTCTCTGGTATTCCGG-GGAGCACACCTGTTCGAGTGTCATTGATACTCTCAA-----A-C-AAAGGGAG-----------CTTTG-----TAG-CTGT-CTCT-G-TTTGGA-TTTGGAC---TCTGCTGC----A-AT--T-AA-TGTGGCTA-GTCTTAAATGTATTAGC--TGGT-CCTCA-----TTGA-GG----------TTTGGTTCTACTCA--GCGTGAT-AAT-----T-ATCTAAC---G-TTGAGG----AC-GG------------------T-C---TC-AGGA-------CTGGC---------------------CATGG----------------C--TCT-CT----TT---------GGATT--GCTT---------C-T--AAA
	NR_164031_Hydnum_albomagnum                T-TT---AA-CT-GCATG-TGCTCGCTC-TTCTG----A----T-TTA-T----TTA----CAC-CTG-TGCACTTAA----------TT------TTTT-C----AA-AGGGAG-G-GT----AGCTCCC------------------TGCCTTTGGAGC--------TTA-T---------------------AAA-----C-CCCTTGT-A-CTGAAAT----AATGAATG--TTT--ATCTGCCA--TAGGGC--AAA----------TT-TTA-ATACAACTTTTAAC-AATGGATCTCTTGGCT-CTCGCATCGATGAAGAACGCAGCGAAATGCG-ATAAGT-AATGTGAATTGCAGAATTCAGTGAATCATCGAATCTTTGAACGCACCTTGCGCTCTCTGGTATTCCGG-GGAGCACACCTGTTCGAGTGTCATTGATACTCTCAA-----A-C-AAAGGGAG-----------CTTTG-----TAG-CTGT-CTCT-G-TTTGGA-TTTGGAC---TCTGCTGC----A-AT--T-AA-TGTGGCTA-GTCTTAAATGTATTAGC--TGGT-CCTCA-----TTGA-GG----------TTTGGTTCTACTCA--GCGTGAT-AAT-----T-ATCTAAC---G-TTGAGG----AC-GG------------------T-C---TC-AGGA-------CTGGC---------------------CATGG----------------C--TCT-CT----TT---------GGATT--GCTT---------C-T--AAA
	MH910591_Hydnum_albomagnum                 T-TT---AA-CT-GCATG-TGCTCGCTC-TTCTG----A----T-TTA-T----TTA----CAC-CTG-TGCACTTAA----------TT------TTTT-C----AA-AGGGAG-G-GT----AGCTCCC------------------TGCCTTTGGAGC--------TTA-T---------------------AAA-----C-CCCTTGT-A-CTGAAAT----AATGAATG--TTT--ATCTGCCA--TAGGGC--AAA----------TT-TTA-ATACAACTTTTAAC-AATGGATCTCTTGGCT-CTCGCATCGATGAAGAACGCAGCGAAATGCG-ATAAGT-AATGTGAATTGCAGAATTCAGTGAATCATCGAATCTTTGAACGCACCTTGCGCTCTCTGGTATTCCGG-GGAGCACACCTGTTCGAGTGTCATTGATACTCTCAA-----A-C-AAAGGGAG-----------CTTTG-----TAG-CTGT-CTCT-G-TTTGGA-TTTGGAC---TCTGCTGC----A-AT--T-AA-TGTGGCTA-GTCTTAAATGTATTAGC--TGGT-CCTCA-----TTGA-GG----------TTTGGTTCTACTCA--GCGTGAT-AAT-----T-ATCTAAC---G-TTGAGG----AC-GG------------------T-C---TC-AGGA-------CTGGC---------------------CATGG----------------C--TCT-CT----TT---------GGATT--GCTT---------C-T--AAA
	AB906674_Hydnum_cremeoalbum                T-TT---AA-CT-GCATG-TGCTCGCTC-TTCTG----A----T-TTA-T----TTA----CAC-CTG-TGCACTTGA----------TT------TTTT-C----AA-AGGGAG-G-GT----CGCTCCC------------------TGCCTTTGAAAC--------TTA-T---------------------AAA-----C-CCCTTGT-A-CTGAAAT----AATGAATG--TTT--ATCTGCCA--TGGGGC--AAA----------TT-TTA-ATACAACTTTTAAC-AATGGATCTCTTGGCT-CTCGCATCGATGAAGAACGCAGCGAAATGCG-ATAAGT-AATGTGAATTGCAGAATTCAGTGAATCATCGAATCTTTGAACGCACCTTGCGCTCTCTGGTATTCCGG-GGAGCACACCTGTTCGAGTGTCATTGATACTCTCAA-----A-C-AAAGGGAG-----------CTTTG-----TAG-CTCT-CTCT-G-TTTGGA-ATTGGAC---TCTGCTGC----A-ATTAT-AA-TGTGGCTA-GTCTTAAATGTATTAGC--TGGT-CCTCA-----TTGA-GG----------TTTGGTTCTACTCA--GCGTGAT-AAT-----T-ATCTAAC---G-TTGAGG----AC-GG------------------T-C---CC-AGGA-------CTGGC---------------------CATGG----------------C--TCT-CT----CT---------GGATT--GCTT---------CTT--AAA
	AB906680_Hydnum_cremeoalbum                T-TT---AA-CT-GCATG-TGCTCGCTC-TTCTG----A----T-TTA-T----TTA----CAC-CTG-TGCACTTGA----------TT------TTTT-C----AA-AGGGAG-G-GT----CGCTCCC------------------TGCCTTTGAAAC--------TTA-T---------------------AAA-----C-CCCTTGT-A-CTGAAAT----AATGAATG--TTT--ATCTGCCA--TGGGGC--AAA----------TT-TTA-ATACAACTTTTAAC-AATGGATCTCTTGGCT-CTCGCATCGATGAAGAACGCAGCGAAATGCG-ATAAGT-AATGTGAATTGCAGAATTCAGTGAATCATCGAATCTTTGAACGCACCTTGCGCTCTCTGGTATTCCGG-GGAGCACACCTGTTCGAGTGTCATTGATACTCTCAA-----A-C-AAAGGGAG-----------CTTTG-----TAG-CTCT-CTCT-G-TTTGGA-ATTGGAC---TCTGCTGC----A-ATTAT-AA-TGTGGCTA-GTCTTAAATGTATTAGC--TGGT-CCTCA-----TTGA-GG----------TTTGGTTCTACTCA--GCGTGAT-AAT-----T-ATCTAAC---G-TTGAGG----AC-GG------------------T-C---CC-AGGA-------CTGGC---------------------CATGG----------------C--TCT-CT----CT---------GGATT--GCTT---------CTT--AAA
	AB906678_Hydnum_cremeoalbum                T-TT---AA-CT-GCATG-TGCTCGCTC-TTCTG----A----T-TTA-T----TTA----CAC-CTG-TGCACTTGA----------TT------TTTT-C----AA-AGGGAG-G-GT----CGCTCCC------------------TGCCTTTGAAAC--------TTA-T---------------------AAA-----C-CCCTTGT-A-CTGAAAT----AATGAATG--TTT--ATCTGCCA--TGGGGC--AAA----------TT-TTA-ATACAACTTTTAAC-AATGGATCTCTTGGCT-CTCGCATCGATGAAGAACGCAGCGAAATGCG-ATAAGT-AATGTGAATTGCAGAATTCAGTGAATCATCGAATCTTTGAACGCACCTTGCGCTCTCTGGTATTCCGG-GGAGCACACCTGTTCGAGTGTCATTGATACTCTCAA-----A-C-AAAGGGAG-----------CTTTG-----TAG-CTCT-CTCT-G-TTTGGA-ATTGGAC---TCTGCTGC----A-ATTAT-AA-TGTGGCTA-GTCTTAAATGTATTAGC--TGGT-CCTCA-----TTGA-GG----------TTTGGTTCTACTCA--GCGTGAT-AAT-----T-ATCTAAC---G-TTGAGG----AC-GG------------------T-C---CC-AGGA-------CTGGC---------------------CATGG----------------C--TCT-CT----CT---------GGATT--GCTT---------CTT--AAA
	NR_176684_Hydnum_cremeoalbum               T-TT---AA-CT-GCATG-TGCTCGCTC-TTCTG----A----T-TTA-T----TTA----CAC-CTG-TGCACTTGA----------TT------TTTT-C----AA-AGGGAG-G-GT----CGCTCCC------------------TGCCTTTGAAAC--------TTA-T---------------------AAA-----C-CCCTTGT-A-CTGAAAT----AATGAATG--TTT--ATCTGCCA--TGGGGC--AAA----------TT-TTA-ATACAACTTTTAAC-AATGGATCTCTTGGCT-CTCGCATCGATGAAGAACGCAGCGAAATGCG-ATAAGT-AATGTGAATTGCAGAATTCAGTGAATCATCGAATCTTTGAACGCACCTTGCGCTCTCTGGTATTCCGG-GGAGCACACCTGTTCGAGTGTCATTGATACTCTCAA-----A-C-AAAGGGAG-----------CTTTG-----TAG-CTCT-CTCT-G-TTTGGA-ATTGGAC---TCTGCTGC----A-ATTAT-AA-TGTGGCTA-GTCTTAAATGTATTAGC--TGGT-CCTCA-----TTGA-GG----------TTTGGTTCTACTCA--GCGTGAT-AAT-----T-ATCTAAC---G-TTGAGG----AC-GG------------------T-C---CC-AGGA-------CTGGC---------------------CATGG----------------C--TCT-CT----CT---------GGATT--GCTT---------CTT--AAA
	AB906677_Hydnum_cremeoalbum                T-TT---AA-CT-GCATG-TGCTCGCTC-TTCTG----A----T-TTA-T----TTA----CAC-CTG-TGCACTTGA----------TT------TTTT-C----AA-AGGGAG-G-GT----CGCTCCC------------------TGCCTTTGAAAC--------TTA-T---------------------AAA-----C-CCCTTGT-A-CTGAAAT----AATGAATG--TTT--ATCTGCCA--TGGGGC--AAA----------TT-TTA-ATACAACTTTTAAC-AATGGATCTCTTGGCT-CTCGCATCGATGAAGAACGCAGCGAAATGCG-ATAAGT-AATGTGAATTGCAGAATTCAGTGAATCATCGAATCTTTGAACGCACCTTGCGCTCTCTGGTATTCCGG-GGAGCACACCTGTTCGAGTGTCATTGATACTCTCAA-----A-C-AAAGGGAG-----------CTTTG-----TAG-CTCT-CTCT-G-TTTGGA-ATTGGAC---TCTGCTGC----A-ATTAT-AA-TGTGGCTA-GTCTTAAATGTATTAGC--TGGT-CCTCA-----TTGA-GG----------TTTGGTTCTACTCA--GCGTGAT-AAT-----T-ATCTAAC---G-TTGAGG----AC-GG------------------T-C---CC-AGGA-------CTGGC---------------------CATGG----------------C--TCT-CT----CT---------GGATT--GCTT---------CTT--AAA
	LC621824_Hydnum_cremeoalbum                T-TT---AA-CT-GCATG-TGCTCGCTC-TTCTG----A----T-TTA-T----TTA----CAC-CTG-TGCACTTGA----------TT------TTTT-C----AA-AGGGAG-G-GT----CGCTCCC------------------TGCCTTTGAAAC--------TTA-T---------------------AAA-----C-CCCTTGT-A-CTGAAAT----AATGAATG--TTT--ATCTGCCA--TGGGGC--AAA----------TT-TTA-ATACAACTTTTAAC-AATGGATCTCTTGGCT-CTCGCATCGATGAAGAACGCAGCGAAATGCG-ATAAGT-AATGTGAATTGCAGAATTCAGTGAATCATCGAATCTTTGAACGCACCTTGCGCTCTCTGGTATTCCGG-GGAGCACACCTGTTCGAGTGTCATTGATACTCTCAA-----A-C-AAAGGGAG-----------CTTTG-----TAG-CTCT-CTCT-G-TTTGGA-ATTGGAC---TCTGCTGC----A-ATTAT-AA-TGTGGCTA-GTCTTAAATGTATTAGC--TGGT-CCTCA-----TTGA-GG----------TTTGGTTCTACTCA--GCGTGAT-AAT-----T-ATCTAAC---G-TTGAGG----AC-GG------------------T-C---CC-AGGA-------CTGGC---------------------CATGG----------------C--TCT-CT----CT---------GGATT--GCTT---------CTT--AAA
	LC377880_Hydnum_albomagnum                 T-TT---AA-CT-GCATG-TGCTCGCTC-TTCTG----A----T-TTA-T----TTA----CAC-CTG-TGCACTTGA----------TT------TTTT-C----AA-AGGGAG-G-GT----CGCTCCC------------------TGCCTTTGAAAC--------TTA-T---------------------AAA-----C-CCCTTGT-A-CTGAAAT----AATGAATG--TTT--ATCTGCCA--TGGGGC--AAA----------TT-TTA-ATACAACTTTTAAC-AATGGATCTCTTGGCT-CTCGCATCGATGAAGAACGCAGCGAAATGCG-ATAAGT-AATGTGAATTGCAGAATTCAGTGAATCATCGAATCTTTGAACGCACCTTGCGCTCTCTGGTATTCCGG-GGAGCACACCTGTTCGAGTGTCATTGATACTCTCAA-----A-C-AAAGGGAG-----------CTTTG-----TAG-CTCT-CTCT-G-TTTGGA-ATTGGAC---TCTGCTGC----A-ATTAT-AA-TGTGGCTA-GTCTTAAATGTATTAGC--TGGT-CCTCA-----TTGA-GG----------TTTGGTTCTACTCA--GCGTGAT-AAT-----T-ATCTAAC---G-TTGAGG----AC-GG------------------T-C---CC-AGGA-------CTGGC---------------------CATGG----------------C--TCT-CT----CT---------GGATT--GCTT---------CTT--AAA
	LC621823_Hydnum_cremeoalbum                T-TT---AA-CT-GCATG-TGCTCGCTC-TTCTG----A----T-TTA-T----TTA----CAC-CTG-TGCACTTGA----------TT------TTTT-C----AA-AGGGAG-G-GT----CGCTCCC------------------TGCCTTTGAAAC--------TTA-T---------------------AAA-----C-CCCTTGT-A-CTGAAAT----AATGAATG--TTT--ATCTGCCA--TGGGGC--AAA----------TT-TTA-ATACAACTTTTAAC-AATGGATCTCTTGGCT-CTCGCATCGATGAAGAACGCAGCGAAATGCG-ATAAGT-AATGTGAATTGCAGAATTCAGTGAATCATCGAATCTTTGAACGCACCTTGCGCTCTCTGGTATTCCGG-GGAGCACACCTGTTCGAGTGTCATTGATACTCTCAA-----A-C-AAAGGGAG-----------CTTTG-----TAG-CTCT-CTCT-G-TTTGGA-ATTGGAC---TCTGCTGC----A-ATTAT-AA-TGTGGCTA-GTCTTAAATGTATTAGC--TGGT-CCTCA-----TTGA-GG----------TTTGGTTCTACTCA--GCGTGAT-AAT-----T-ATCTAAC---G-TTGAGG----AC-GG------------------T-C---CC-AGGA-------CTGGC---------------------CATGG----------------C--TCT-CT----CT---------GGATT--GCTT---------CTT--AAA
	LC621818_Hydnum_cremeoalbum                T-TT---AA-CT-GCATG-TGCTCGCTC-TTCTG----A----T-TTA-T----TTA----CAC-CTG-TGCACTTGA----------TT------TTTT-C----AA-AGGGAG-G-GT----CGCTCCC------------------TGCCTTTGAAAC--------TTA-T---------------------AAA-----C-CCCTTGT-A-CTGAAAT----AATGAATG--TTT--ATCTGCCA--TGGGGC--AAA----------TT-TTA-ATACAACTTTTAAC-AATGGATCTCTTGGCT-CTCGCATCGATGAAGAACGCAGCGAAATGCG-ATAAGT-AATGTGAATTGCAGAATTCAGTGAATCATCGAATCTTTGAACGCACCTTGCGCTCTCTGGTATTCCGG-GGAGCACACCTGTTCGAGTGTCATTGATACTCTCAA-----A-C-AAAGGGAG-----------CTTTG-----TAG-CTCT-CTCT-G-TTTGGA-ATTGGAC---TCTGCTGC----A-ATTAT-AA-TGTGGCTA-GTCTTAAATGTATTAGC--TGGT-CCTCA-----TTGA-GG----------TTTGGTTCTACTCA--GCGTGAT-AAT-----T-ATCTAAC---G-TTGAGG----AC-GG------------------T-C---CC-AGGA-------CTGGC---------------------CATGG----------------C--TCT-CT----CT---------GGATT--GCTT---------CTT--AAA
	LC621819_Hydnum_cremeoalbum                T-TT---AA-CT-GCATG-TGCTCGCTC-TTCTG----A----T-TTA-T----TTA----CAC-CTG-TGCACTTGA----------TT------TTTT-C----AA-AGGGAG-G-GT----CGCTCCC------------------TGCCTTTGAAAC--------TTA-T---------------------AAA-----C-CCCTTGT-A-CTGAAAT----AATGAATG--TTT--ATCTGCCA--TGGGGC--AAA----------TT-TTA-ATACAACTTTTAAC-AATGGATCTCTTGGCT-CTCGCATCGATGAAGAACGCAGCGAAATGCG-ATAAGT-AATGTGAATTGCAGAATTCAGTGAATCATCGAATCTTTGAACGCACCTTGCGCTCTCTGGTATTCCGG-GGAGCACACCTGTTCGAGTGTCATTGATACTCTCAA-----A-C-AAAGGGAG-----------CTTTG-----TAG-CTCT-CTCT-G-TTTGGA-ATTGGAC---TCTGCTGC----A-ATTAT-AA-TGTGGCTA-GTCTTAAATGTATTAGC--TGGT-CCTCA-----TTGA-GG----------TTTGGTTCTACTCA--GCGTGAT-AAT-----T-ATCTAAC---G-TTGAGG----AC-GG------------------T-C---CC-AGGA-------CTGGC---------------------CATGG----------------C--TCT-CT----CT---------GGATT--GCTT---------CTT--AAA
	LC621826_Hydnum_cremeoalbum                T-TT---AA-CT-GCATG-TGCTCGCTC-TTCTG----A----T-TTA-T----TTA----CAC-CTG-TGCACTTGA----------TT------TTTT-C----AA-AGGGAG-G-GT----CGCTCCC------------------TGCCTTTGAAAC--------TTA-T---------------------AAA-----C-CCCTTGT-A-CTGAAAT----AATGAATG--TTT--ATCTGCCA--TGGGGC--AAA----------TT-TTA-ATACAACTTTTAAC-AATGGATCTCTTGGCT-CTCGCATCGATGAAGAACGCAGCGAAATGCG-ATAAGT-AATGTGAATTGCAGAATTCAGTGAATCATCGAATCTTTGAACGCACCTTGCGCTCTCTGGTATTCCGG-GGAGCACACCTGTTCGAGTGTCATTGATACTCTCAA-----A-C-AAAGGGAG-----------CTTTG-----TAG-CTCT-CTCT-G-TTTGGA-ATTGGAC---TCTGCTGC----A-ATTAT-AA-TGTGGCTA-GTCTTAAATGTATTAGC--TGGT-CCTCA-----TTGA-GG----------TTTGGTTCTACTCA--GCGTGAT-AAT-----T-ATCTAAC---G-TTGAGG----AC-GG------------------T-C---CC-AGGA-------CTGGC---------------------CATGG----------------C--TCT-CT----CT---------GGATT--GCTT---------CTT--AAA
	LC621822_Hydnum_cremeoalbum                T-TT---AA-CT-GCATG-TGCTCGCTC-TTCTG----A----T-TTA-T----TTA----CAC-CTG-TGCACTTGA----------TT------TTTT-C----AA-AGGGAG-G-GT----CGCTCCC------------------TGCCTTTGAAAC--------TTA-T---------------------AAA-----C-CCCTTGT-A-CTGAAAT----AATGAATG--TTT--ATCTGCCA--TGGGGC--AAA----------TT-TTA-ATACAACTTTTAAC-AATGGATCTCTTGGCT-CTCGCATCGATGAAGAACGCAGCGAAATGCG-ATAAGT-AATGTGAATTGCAGAATTCAGTGAATCATCGAATCTTTGAACGCACCTTGCGCTCTCTGGTATTCCGG-GGAGCACACCTGTTCGAGTGTCATTGATACTCTCAA-----A-C-AAAGGGAG-----------CTTTG-----TAG-CTCT-CTCT-G-TTTGGA-ATTGGAC---TCTGCTGC----A-ATTAT-AA-TGTGGCTA-GTCTTAAATGTATTAGC--TGGT-CCTCA-----TTGA-GG----------TTTGGTTCTACTCA--GCGTGAT-AAT-----T-ATCTAAC---G-TTGAGG----AC-GG------------------T-C---CC-AGGA-------CTGGC---------------------CATGG----------------C--TCT-CT----CT---------GGATT--GCTT---------CTT--AAA
	LC621821_Hydnum_cremeoalbum                T-TT---AA-CT-GCATG-TGCTCGCTC-TTCTG----A----T-TTA-T----TTA----CAC-CTG-TGCACTTGA----------TT------TTTT-C----AA-AGGGAG-G-GT----CGCTCCC------------------TGCCTTTGAAAC--------TTA-T---------------------AAA-----C-CCCTTGT-A-CTGAAAT----AATGAATG--TTT--ATCTGCCA--TGGGGC--AAA----------TT-TTA-ATACAACTTTTAAC-AATGGATCTCTTGGCT-CTCGCATCGATGAAGAACGCAGCGAAATGCG-ATAAGT-AATGTGAATTGCAGAATTCAGTGAATCATCGAATCTTTGAACGCACCTTGCGCTCTCTGGTATTCCGG-GGAGCACACCTGTTCGAGTGTCATTGATACTCTCAA-----A-C-AAAGGGAG-----------CTTTG-----TAG-CTCT-CTCT-G-TTTGGA-ATTGGAC---TCTGCTGC----A-ATTAT-AA-TGTGGCTA-GTCTTAAATGTATTAGC--TGGT-CCTCA-----TTGA-GG----------TTTGGTTCTACTCA--GCGTGAT-AAT-----T-ATCTAAC---G-TTGAGG----AC-GG------------------T-C---CC-AGGA-------CTGGC---------------------CATGG----------------C--TCT-CT----CT---------GGATT--GCTT---------CTT--AAA
	ON907782_Hydnum_cremeoalbum                T-TT---AA-CT-GCATG-TGCTCGCTC-TTCTG----A----T-TTA-T----TTA----CAC-CTG-TGCACTTGA----------TT------TTTT-C----AA-AGGGAG-G-GT----CGCTCCC------------------TGCCTTTGAAAC--------TTA-T---------------------AAA-----C-CCCTTGT-A-CTGAAAT----AATGAATG--TTT--ATCTGCCA--TGGGGC--AAA----------TT-TTA-ATACAACTTTTAAC-AATGGATCTCTTGGCT-CTCGCATCGATGAAGAACGCAGCGAAATGCG-ATAAGT-AATGTGAATTGCAGAATTCAGTGAATCATCGAATCTTTGAACGCACCTTGCGCTCTCTGGTATTCCGG-GGAGCACACCTGTTCGAGTGTCATTGATACTCTCAA-----A-C-AAAGGGAG-----------CTTTG-----TAG-CTCT-CTCT-G-TTTGGA-ATTGGAC---TCTGCTGC----A-ATTAT-AA-TGTGGCTA-GTCTTAAATGTATTAGC--TGGT-CCTCA-----TTGA-GG----------TTTGGTTCTACTCA--GCGTGAT-AAT-----T-ATCTAAC---G-TTGAGG----AC-GG------------------T-C---CC-AGGA-------CTGGC---------------------CATGG----------------C--TCT-CT----CT---------GGATT--GCTT---------CTT--AAA
	KY407532_Hydnum_sp                         T-TT---AA-CT-GCATG-TGCTCGCTC-TTCTG----A----T-TTA-T----TTA----CAC-CTG-TGCACTTGA----------TT------TTTT-C----AA-AGGGAG-G-GT----CGCTCCC------------------TGCCTTTGAAAC--------TTA-T---------------------AAA-----C-CCCTTGT-A-CTGAAAT----AATGAATG--TTT--ATCTGCCA--TGGGGC--AAA----------TT-TTA-ATACAACTTTTAAC-AATGGATCTCTTGGCT-CTCGCATCGATGAAGAACGCAGCGAAATGCG-ATAAGT-AATGTGAATTGCAGAATTCAGTGAATCATCGAATCTTTGAACGCACCTTGCGCTCTCTGGTATTCCGG-GGAGCACACCTGTTCGAGTGTCATTGATACTCTCAA-----A-C-AAAGGGAG-----------CTTTG-----TAG-CTCT-CTCT-G-TTTGGA-ATTGGAC---TCTGCTGC----A-ATTAT-AA-TGTGGCTA-GTCTTAAATGTATTAGC--TGGT-CCTCA-----TTGA-GG----------TTTGGTTCTACTCA--GCGTGAT-AAT-----T-ATCTAAC---G-TTGAGG----AC-GG------------------T-C---CC-AGGA-------CTGGC---------------------CATGG----------------C--TCT-CT----CT---------GGATT--GCTT---------CTT--AAA
	OQ656784_Hydnum_cremeoalbum                T-TT---AA-CT-GCATG-TGCTCGCTC-TTCTG----A----T-TTA-T----TTA----CAC-CTG-TGCACTTGA----------TT------TTTT-C----AA-AGGGAG-G-GT----CGCTCCC------------------TGCCTTTGAAAC--------TTA-T---------------------AAA-----C-CCCTTGT-A-CTGAAAT----AATGAATG--TTT--ATCTGCCA--TGGGGC--AAA----------TT-TTA-ATACAACTTTTAAC-AATGGATCTCTTGGCT-CTCGCATCGATGAAGAACGCAGCGAAATGCG-ATAAGT-AATGTGAATTGCAGAATTCAGTGAATCATCGAATCTTTGAACGCACCTTGCGCTCTCTGGTATTCCGG-GGAGCACACCTGTTCGAGTGTCATTGATACTCTCAA-----A-C-AAAGGGAG-----------CTTTG-----TAG-CTCT-CTCT-G-TTTGGA-ATTGGAC---TCTGCTGC----A-ATTAT-AA-TGTGGCTA-GTCTTAAATGTATTAGC--TGGT-CCTCA-----TTGA-GG----------TTTGGTTCTACTCA--GCGTGAT-AAT-----T-ATCTAAC---G-TTGAGG----AC-GG------------------T-C---CC-AGGA-------CTGGC---------------------CATGG----------------C--TCT-CT----CT---------GGATT--GCTT---------CTT--AAA
	LC377879_Hydnum_albomagnum                 T-TT---AA-CT-GCATG-TGCTCGCTC-TTCTG----A----T-TTA-T----TTA----CAC-CTG-TGCACTTGA----------TT------TTTT-C----AA-AGGGAG-G-GT----CGCTCCC------------------TGCCTTTGAAAC--------TTA-T---------------------AAA-----C-CCCTTGT-A-CTGAAAT----AATGAATG--TTT--ATCTGCCA--TGGGGC--AAA----------TT-TTA-ATACAACTTTTAAC-AATGGATCTCTTGGCT-CTCGCATCGATGAAGAACGCAGCGAAATGCG-ATAAGT-AATGTGAATTGCAGAATTCAGTGAATCATCGAATCTTTGAACGCACCTTGCGCTCTCTGGTATTCCGG-GGAGCACACCTGTTCGAGTGTCATTGATACTCTCAA-----A-C-AAAGGGAG-----------CTTTG-----TAG-CTCT-CTCT-G-TTTGGA-ATTGGAC---TCTGCTGC----A-ATTAT-AA-TGTGGCTA-GTCTTAAATGTATTAGC--TGGT-CCTCA-----TTGA-GG----------TTTGGTTCTACTCA--GCGTGAT-AAT-----T-ATCTAAC---G-TTGAGG----AC-GG------------------T-C---CC-AGGA-------CTGGC---------------------CATGG----------------C--TCT-CT----CT---------GGATT--GCTT---------CTT--AAA
	MW980551_Hydnum_albomagnum                 T-TT---AA-CT-GCATG-TGCTCGCTC-TTCTG----A----T-TTA-T----TTA----CAC-CTG-TGCACTTGA----------TT------TTTT-C----AA-AGGGAG-G-GT----CGCTCCC------------------TGCCTTTGAAAC--------TTA-T---------------------AAA-----C-CCCTTGT-A-CTGAAAT----AATGAATG--TTT--ATCTGCCA--TGGGGC--AAA----------TT-TTA-ATACAACTTTTAAC-AATGGATCTCTTGGCT-CTCGCATCGATGAAGAACGCAGCGAAATGCG-ATAAGT-AATGTGAATTGCAGAATTCAGTGAATCATCGAATCTTTGAACGCACCTTGCGCTCTCTGGTATTCCGG-GGAGCACACCTGTTCGAGTGTCATTGATACTCTCAA-----A-C-AAAGGGAG-----------CTTTG-----TAG-CTCT-CTCT-G-TTTGGA-ATTGGAC---TCTGCTGC----A-ATTAT-AA-TGTGGCTA-GTCTTAAATGTATTAGC--TGGT-CCTCA-----TTGA-GG----------TTTGGTTCTACTCA--GCGTGAT-AAT-----T-ATCTAAC---G-TTGAGG----AC-GG------------------T-C---CC-AGGA-------CTGGC---------------------CATGG----------------C--TCT-CT----CT---------GGATT--GCTT---------CTT--AAA
	OR947126_Hydnum_cremeoalbum                T-TT---AA-CT-GCATG-TGCTCGCTC-TTCTG----A----T-TTA-T----TTA----CAC-CTG-TGCACTTGA----------TT------TTTT-C----AA-AGGGAG-G-GT----CGCTCCC------------------TGCCTTTGAAAC--------TTA-T---------------------AAA-----C-CCCTTGT-A-CTGAAAT----AATGAATG--TTT--ATCTGCCA--TGGGGC--AAA----------TT-TTA-ATACAACTTTTAAC-AATGGATCTCTTGGCT-CTCGCATCGATGAAGAACGCAGCGAAATGCG-ATAAGT-AATGTGAATTGCAGAATTCAGTGAATCATCGAATCTTTGAACGCACCTTGCGCTCTCTGGTATTCCGG-GGAGCACACCTGTTCGAGTGTCATTGATACTCTCAA-----A-C-AAAGGGAG-----------CTTTG-----TAG-CTCT-CTCT-G-TTTGGA-ATTGGAC---TCTGCTGC----A-ATTAT-AA-TGTGGCTA-GTCTTAAATGTATTAGC--TGGT-CCTCA-----TTGA-GG----------TTTGGTTCTACTCA--GCGTGAT-AAT-----T-ATCTAAC---G-TTGAGG----AC-GG------------------T-C---CC-AGGA-------CTGGC---------------------CATGG----------------C--TCT-CT----CT---------GGATT--GCTT---------CTT--AAA
	AB906679_Hydnum_cremeoalbum                T-TT---AA-CT-GCATG-TGCTCGCTC-TTCTG----A----T-TTA-T----TTA----CAC-CTG-TGCACTTGA----------TT------TTTT-C----AA-AGGGAG-G-GT----CGCTCCC------------------TGCCTTTGAAAC--------TTA-T---------------------AAA-----C-CCCTTGT-A-CTGAAAT----AATGAATG--TTT--ATCTGCCA--TGAGGC--AAA----------TT-TTA-ATACAACTTTTAAC-AATGGATCTCTTGGCT-CTCGCATCGATGAAGAACGCAGCGAAATGCG-ATAAGT-AATGTGAATTGCAGAATTCAGTGAATCATCGAATCTTTGAACGCACCTTGCGCTCTCTGGTATTCCGG-GGAGCACACCTGTTCGAGTGTCATTGATACTCTCAA-----A-C-AAAGGGAG-----------CTTTG-----TAG-CTCT-CTCT-G-TTTGGA-ATTGGAC---TCTGCTGC----A-ATTAT-AA-TGTGGCTA-GTCTTAAATGTATTAGC--TGGT-CCTCA-----TTGA-GG----------TTTGGTTCTACTCA--GCGTGAT-AAT-----T-ATCTAAC---G-TTGAGG----AC-GG------------------T-C---CC-AGGA-------CTGGC---------------------CATGG----------------C--TCT-CT----CT---------GGATT--GCTT---------CTT--AAA
	LC621825_Hydnum_cremeoalbum                T-TT---AA-CT-GCATG-TGCTCGCTC-TTCTG----A----T-TTA-T----TTA----CAC-CTG-TGCACTTGA----------TT------TTTT-C----AA-AGGGAG-G-GT----CGCTCCC------------------TGCCTTTGAAAC--------TTA-T---------------------AAA-----C-CCCTTGT-A-CTGAAAT----AATGAATG--TTT--ATCTGCCA--TGAGGC--AAA----------TT-TTA-ATACAACTTTTAAC-AATGGATCTCTTGGCT-CTCGCATCGATGAAGAACGCAGCGAAATGCG-ATAAGT-AATGTGAATTGCAGAATTCAGTGAATCATCGAATCTTTGAACGCACCTTGCGCTCTCTGGTATTCCGG-GGAGCACACCTGTTCGAGTGTCATTGATACTCTCAA-----A-C-AAAGGGAG-----------CTTTG-----TAG-CTCT-CTCT-G-TTTGGA-ATTGGAC---TCTGCTGC----A-ATTAT-AA-TGTGGCTA-GTCTTAAATGTATTAGC--TGGT-CCTCA-----TTGA-GG----------TTTGGTTCTACTCA--GCGTGAT-AAT-----T-ATCTAAC---G-TTGAGG----AC-GG------------------T-C---CC-AGGA-------CTGGC---------------------CATGG----------------C--TCT-CT----CT---------GGATT--GCTT---------CTT--AAA
	LC621820_Hydnum_cremeoalbum                T-TT---AA-CT-GCATG-TGCTCGCTC-TTCTG----A----T-TTA-T----TTA----CAC-CTG-TGCACTTGA----------TT------TTTT-C----AA-AGGGAG-G-GT----CGCTCCC------------------TGCCTTTGAAAC--------TTA-T---------------------AAA-----C-CCCTTGT-A-CTGAAAT----AATGAATG--TTT--ATCTGCCA--TGAGGC--AAA----------TT-TTA-ATACAACTTTTAAC-AATGGATCTCTTGGCT-CTCGCATCGATGAAGAACGCAGCGAAATGCG-ATAAGT-AATGTGAATTGCAGAATTCAGTGAATCATCGAATCTTTGAACGCACCTTGCGCTCTCTGGTATTCCGG-GGAGCACACCTGTTCGAGTGTCATTGATACTCTCAA-----A-C-AAAGGGAG-----------CTTTG-----TAG-CTCT-CTCT-G-TTTGGA-ATTGGAC---TCTGCTGC----A-ATTAT-AA-TGTGGCTA-GTCTTAAATGTATTAGC--TGGT-CCTCA-----TTGA-GG----------TTTGGTTCTACTCA--GCGTGAT-AAT-----T-ATCTAAC---G-TTGAGG----AC-GG------------------T-C---CC-AGGA-------CTGGC---------------------CATGG----------------C--TCT-CT----CT---------GGATT--GCTT---------CTT--AAA
	LC377878_Hydnum_albomagnum                 T-TT---AA-CT-GCATG-TGCTCGCTC-TTCTG----A----T-TTA-T----TTA----CAC-CTG-TGCACTTGA----------TT------TTTT-C----AA-AGGGAG-G-GT----CGCTCCC------------------TGCCTTTGAAAC--------TTA-T---------------------AAA-----C-CCCTTGT-A-CTGAAAT----AATGAATG--TTT--ATCTGCCA--TGGGGC--AAA----------TT-TTA-ATACAACTTTTAAC-AATGGATCTCTTGGCT-CTCGCATCGATGAAGAACGCAGCGAAATGCG-ATAAGT-AATGTGAATTGCAGAATTCAGTGAATCATCGAATCTTTGAACGCACCTTGCGCTCTCTGGTATTCCGG-GGAGCACACCTGTTCGAGTGTCATTGATACTCTCAA-----A-C-AAAGGGAG-----------CTTTG-----TAG-CTCT-CTCT-G-TTTGGA-ATTGGAC---TCTGCTGC----A-ATTAT-AA-TGTGGCTA-GTCTTAAATGTATTAGC--TGGT-CCTCA-----TTGA-GG----------TTTGGTTCTACTCA--GCGTGAT-AAT-----T-ATCTAAC---G-TTGAGG----AC-GG------------------T-C---CC-AGGA-------CTGGC---------------------CATGG----------------C--TCT-CT----CT---------GGATT--GCTT---------CTT--AAA
	KU612619_Hydnum_sp                         T-TT---AA-CT-GCATG-TGCTCGCTC-TTCTG----A----T-TTA-T----TTA----CAC-CTG-TGCACTTGA----------TT------TTTT-C----AA-AGGGAG-G-GT----CGCTCCC------------------TGCCTTTGAAAC--------TTA-T---------------------AAA-----C-CCCTTGT-A-CTGAAAT----AATGAATG--TTT--ATCTGCCA--TGGGGC--AAA----------TT-TTA-ATACAACTTTTAAC-AATGGATCTCTTGGCT-CTCGCATCGATGAAGAACGCAGCGAAATGCG-ATAAGT-AATGTGAATTGCAGAATTCAGTGAATCATCGAATCTTTGAACGCACCTTGCGCTCTCTGGTATTCCGG-GGAGCACACCTGTTCGAGTGTCATTGATACTCTCAA-----A-C-AAAGGGAG-----------CTTTG-----TAG-CTCT-CTCT-G-TTTGGA-ATTGGAC---TCTGCTGC----A-ATTAT-AA-TGTGGCTA-GTCTTAAATGTATTAGC--TGGT-CCTCA-----TTGA-GG----------TTTGGTTCTACTCA--GCGTGAT-AAT-----T-ATCTAAC---G-TTGAGG----AC-GG------------------T-C---CC-AGGA-------CTGGC---------------------CATGG----------------C--TCT-CT----CT---------GGATT--GCTT---------CTT--AAA
	OR947110_Hydnum_cremeoalbum                T-TT---AA-CT-GCATG-TGCTCGCTC-TTCTG----A----T-TTA-T----TTA----CAC-CTG-TGCACTTGA----------TT------TTTT-C----AA-AGGGAG-G-GT----CGCTCCC------------------TGCCTTTGAAAC--------TTA-T---------------------AAA-----C-CCCTTGT-A-CTGAAAT----AATGAATG--TTT--ATCTGCCA--TGGGGC--AAA----------TT-TTA-ATACAACTTTTAAC-AATGGATCTCTTGGCT-CTCGCATCGATGAAGAACGCAGCGAAATGCG-ATAAGT-AATGTGAATTGCAGAATTCAGTGAATCATCGAATCTTTGAACGCACCTTGCGCTCTCTGGTATTCCGG-GGAGCACACCTGTTCGAGTGTCATTGATACTCTCAA-----A-C-AAAGGGAG-----------CTTTG-----TAG-CTCT-CTCT-G-TTTGGA-ATTGGAC---TCTGCTGC----A-ATTAT-AA-TGTGGCTA-GTCTTAAATGTATTAGC--TGGT-CCTCA-----TTGA-GG----------TTTGGTTCTACTCA--GCGTGAT-AAT-----T-ATCTAAC---G-TTGAGG----AC-GG------------------T-C---CC-AGGA-------CTGGC---------------------CATGG----------------C--TCT-CT----CT---------GGATT--GCTT---------CTT--AAA
	KU612618_Hydnum_sp                         ---------------------------------------------------------------C-CTG-TGCACTTGA----------TT------TTTT-C----AA-AGGGAG-G-GT----CGCTCCC------------------TGCCTTTGAAAC--------TTA-T---------------------AAA-----C-CCCTTGT-A-CTGAAAT----AATGAATG--TTT--ATCTGCCA--TGGGGC--AAA----------TT-TTA-ATACAACTTTTAAC-AATGGATCTCTTGGCT-CTCGCATCGATGAAGAACGCAGCGAAATGCG-ATAAGT-AATGTGAATTGCAGAATTCAGTGAATCATCGAATCTTTGAACGCACCTTGCGCTCTCTGGTATTCCGG-GGAGCACACCTGTTCGAGTGTCATTGATACTCTCAA-----A-C-AAAGGGAG-----------CTTTG-----TAG-CTCT-CTCT-G-TTTGGA-ATTGGAC---TCTGCTGC----A-ATTAT-AA-TGTGGCTA-GTCTTAAATGTATTAGC--TGGT-CCTCA-----TTGA-GG----------TTTGGTTCTACTCA--GCGTGAT-AAT-----T-ATCTAAC---G-TTGAGG----AC-GG------------------T-C---CC-AGGA-------CTGGC---------------------CATGG----------------C--TCT-CT----CT---------GGATT--GCTT---------CTT--AAA
	LC667090_Hydnum_albomagnum                 --------------------------------------------------------------------------------------------------------------GGGAG-G-GT----CGCTCCC------------------TGCCTTTGAAAC--------TTA-T---------------------AAA-----C-CCCTTGT-A-CTGAAAT----AATGAATG--TTT--ATCTGCCA--TGGGGC--AAA----------TT-TTA-ATACAACTTTTAAC-AATGGATCTCTTGGCT-CTCGCATCGATGAAGAACGCAGCGAAATGCG-ATAAGT-AATGTGAATTGCAGAATTCAGTGAATCATCGAATCTTTGAACGCACCTTGCGCTCTCTGGTATTCCGG-GGAGCACACCTGTTCGAGTGTCATTGATACTCTCAA-----A-C-AAAGGGAG-----------CTTTG-----TAG-CTCT-CTCT-G-TTTGGA-ATTGGAC---TCTGCTGC----A-ATTAT-AA-TGTGGCTA-GTCTTAAATGTATTAGC--TGGT-CCTCA-----TTGA-GG----------TTTGGTTCTACTCA--GCGTGAT-AAT-----T-ATCTAAC---G-TTGAGG----AC-GG------------------T-C---CC-AGGA-------CTGGC---------------------CATGG----------------C--TCT-CT----CT---------GGATT--GCTT---------CTT--AAA
	MW980550_Hydnum_albomagnum                 T-TT---AA-CT-GCATG-TGCTCGCTC-TTCTG----A----T-TTA-T----TTA----CAC-CTG-TGCACTTGA----------TT------TTTT-C----AA-AGGGAG-G-GT----CGCACCC------------------TGCCTGTGAAAC--------TTA-T---------------------AAA-------CCCTTGT-A-CTGAAAT----AATGAATG--TTT--ATCTGCCA--TGGGGC--AAA----------TT-TTA-ATACAACTTTTAAC-AATGGATCTCTTGGCT-CTCGCATCGATGAAGAACGCAGCGAAATGCG-ATAAGT-AATGTGAATTGCAGAATTCAGTGAATCATCGAATCTTTGAACGCACCTTGCGCTCTCTGGTATTCCGG-GGAGCACACCTGTTCGAGTGTCATTGATACTCTCAA-----A-C-AAAGGGAG-----------CTTTG-----TAG-CTCT-CTCT-G-TTTGGA-ATTGGAC---TCTGCTGC----A-ATTAT-AA-TGTGGCTA-GTCTTAAATGTATTAGC--TGGT-CCTCA-----TTGA-GG----------TTTGGTTCTACTCA--GCGTGAT-AAT-----T-ATCTAAC---G-TTGAGG----AC-GG------------------T-C---CC-AGGA-------CTGGC---------------------CATGG----------------C--TCT-CT----CT---------GGATT--GCTT---------CTT--AAA
	KU612615_Hydnum_sp                         T-TT---AA-CT-GCATG-TGCTCGCTC-TTCTG----A----T-TTA-T----TTA----CAC-CTG-TGCACTTAA----------TTTTC---TTTT-C----AA-AGGCAG-G-GT----AGCTCCC------------------TGCCTTTGGAGCT-------TTA-T---------------------GAA-----C-CCCTTGA-A-CTGAAAT----AATGAATG--TTT--ATCTGCCA--TAGGGC--GAA----------TT-TTA-ATACAACTTTTAAC-AATGGATCTCTTGGCT-CTCGCATCGATGAAGAACGCAGCGAAATGCG-ATAAGT-AATGTGAATTGCAGAATTCAGTGAATCATCGAATCTTTGAACGCACCTTGCGCTCTCTGGTATTCCGG-GGAGCACACCTGTTCGAGTGTCATTGATACTCTCAA-----A-C-AAAGGGGG-----------CTTTG-----TAG-CTGT-CTCT-G-TTTGGA-TTTGGAC---TCTGCTGC----A-T---T-AA-TGTGGCTA-GTCTTAAATGTATTAGC--TGGT-CCCCA-----TTGA-GG----------TTTGGTTCTACTCA--GCGTGAT-AAT-----T-ATCTAAT---G-TTGAGG----AC-GG------------------TCC---CC-AGGA-------CTGGC---------------------CATGG----------------C--TCT-CT----CT---------GGATT--GCTT---------C-T--AAA
	KU612616_Hydnum_sp                         T-TT---AA-CT-GCATG-TGCTCGCTC-TTCTG----A----T-TTA-T----TTA----CAC-CTG-TGCACTTAA----------TTTTC---TTTT-C----AA-AGGCAG-G-GT----AGCTCCC------------------TGCCTTTGGAGCT-------TTA-T---------------------GAA-----C-CCCTTGA-A-CTGAAAT----AATGAATG--TTT--ATCTGCCA--TAGGGC--GAA----------TT-TTA-ATACAACTTTTAAC-AATGGATCTCTTGGCT-CTCGCATCGATGAAGAACGCAGCGAAATGCG-ATAAGT-AATGTGAATTGCAGAATTCAGTGAATCATCGAATCTTTGAACGCACCTTGCGCTCTCTGGTATTCCGG-GGAGCACACCTGTTCGAGTGTCATTGATACTCTCAA-----A-C-AAAGGGGG-----------CTTTG-----TAG-CTGT-CTCT-G-TTTGGA-TTTGGAC---TCTGCTGC----A-T---T-AA-TGTGGCTA-GTCTTAAATGTATTAGC--TGGT-CCCCA-----TTGA-GG----------TTTGGTTCTACTCA--GCGTGAT-AAT-----T-ATCTAAT---G-TTGAGG----AC-GG------------------TCC---CC-AGGA-------CTGGC---------------------CATGG----------------C--TCT-CT----CT---------GGATT--GCTT---------C-T--AAA
	KU612617_Hydnum_sp                         T-TT---AA-CT-GCATG-TGCTCGCTC-TTCTG----A----T-TTA-T----TTA----CAC-CTG-TGCACTTAA----------TTTTC---TTTT-C----AA-AGGCAG-G-GT----AGCTCCC------------------TGCCTTTGGAGCT-------TTA-T---------------------GAA-----C-CCCTTGA-A-CTGAAAT----AATGAATG--TTT--ATCTGCCA--TAGGGC--GAA----------TT-TTA-ATACAACTTTTAAC-AATGGATCTCTTGGCT-CTCGCATCGATGAAGAACGCAGCGAAATGCG-ATAAGT-AATGTGAATTGCAGAATTCAGTGAATCATCGAATCTTTGAACGCACCTTGCGCTCTCTGGTATTCCGG-GGAGCACACCTGTTCGAGTGTCATTGATACTCTCAA-----A-C-AAAGGGGG-----------CTTTG-----TAG-CTGT-CTCT-G-TTTGGA-TTTGGAC---TCTGCTGC----A-T---T-AA-TGTGGCTA-GTCTTAAATGTATTAGC--TGGT-CCCCA-----TTGA-GG----------TTTGGTTCTACTCA--GCGTGAT-AAT-----T-ATCTAAT---G-TTGAGG----AC-GG------------------TCC---CC-AGGA-------CTGGC---------------------CATGG----------------C--TCT-CT----CT---------GGATT--GCTT---------C-T--AAA
	OR947109_Hydnum_pinicola                   T-TT---AA-CT-GCATG-TGCTCGCTC-TTCTG----A----T-TTA-T----TTA----CAC-CTG-TGCACTTAA----------TTTTC---TTTT-C----AA-AGGCAG-G-GT----AGCTCCC------------------TGCCTTTGGAGCT-------TTA-T---------------------GAA-----C-CCCTTGA-A-CTGAAAT----AATGAATG--TTT--ATCTGCCA--TAGGGC--GAA----------TT-TTA-ATACAACTTTTAAC-AATGGATCTCTTGGCT-CTCGCATCGATGAAGAACGCAGCGAAATGCG-ATAAGT-AATGTGAATTGCAGAATTCAGTGAATCATCGAATCTTTGAACGCACCTTGCGCTCTCTGGTATTCCGG-GGAGCACACCTGTTCGAGTGTCATTGATACTCTCAA-----A-C-AAAGGGGG-----------CTTTG-----TAG-CTGT-CTCT-G-TTTGGA-TTTGGAC---TCTGCTGC----A-T---T-AA-TGTGGCTA-GTCTTAAATGTATTAGC--TGGT-CCCCA-----TTGA-GG----------TTTGGTTCTACTCA--GCGTGAT-AAT-----T-ATCTAAT---G-TTGAGG----AC-GG------------------TCC---CC-AGGA-------CTGGC---------------------CATGG----------------C--TCT-CT----CT---------GGATT--GCTT---------C-T--AAA
	PQ505048_Hydnum_sp                         T-TT---AA-CT-GCATG-TGCTCGCTC-TTCTG----A----T-TTA-T----TTA----CAC-CTG-TGCACTTAA----------TTTTC---TTTT-C----AA-AGGCAG-G-GT----AGCTCCC------------------TGCCTTTGGAGCT-------TTA-T---------------------GAA-----C-CCCTTGA-A-CTGAAAT----AATGAATG--TTT--ATCTGCCA--TAGGGC--GAA----------TT-TTA-ATACAACTTTTAAC-AATGGATCTCTTGGCT-CTCGCATCGATGAAGAACGCAGCGAAATGCG-ATAAGT-AATGTGAATTGCAGAATTCAGTGAATCATCGAATCTTTGAACGCACCTTGCGCTCTCTGGTATTCCGG-GGAGCACACCTGTTCGAGTGTCATTGATACTCTCAA-----A-C-AAAGGGGG-----------CTTTG-----TAG-CTGT-CTCT-G-TTTGGA-TTTGGAC---TCTGCTGC----A-T---T-AA-TGTGGCTA-GTCTTAAATGTATTAGC--TGGT-CCCCA-----TTGA-GG----------TTTGGTTCTACTCA--GCGTGAT-AAT-----T-ATCTAAT---G-TTGAGG----AC-GG------------------TCC---CC-AGGA-------CTGGC---------------------CATGG----------------C--TCT-CT----CT---------GGATT--GCTT---------C-T--AAA
	PQ505050_Hydnum_sp                         T-TT---AA-CT-GCATG-TGCTCGCTC-TTCTG----A----T-TTA-T----TTA----CAC-CTG-TGCACTTAA----------TTTTC---TTTT-C----AA-AGGCAG-G-GT----AGCTCCC------------------TGCCTTTGGAGCT-------TTA-T---------------------GAA-----C-CCCTTGA-A-CTGAAAT----AATGAATG--TTT--ATCTGCCA--TAGGGC--GAA----------TT-TTA-ATACAACTTTTAAC-AATGGATCTCTTGGCT-CTCGCATCGATGAAGAACGCAGCGAAATGCG-ATAAGT-AATGTGAATTGCAGAATTCAGTGAATCATCGAATCTTTGAACGCACCTTGCGCTCTCTGGTATTCCGG-GGAGCACACCTGTTCGAGTGTCATTGATACTCTCAA-----A-C-AAAGGGGG-----------CTTTG-----TAG-CTGT-CTCT-G-TTTGGA-TTTGGAC---TCTGCTGC----A-T---T-AA-TGTGGCTA-GTCTTAAATGTATTAGC--TGGT-CCCCA-----TTGA-GG----------TTTGGTTCTACTCA--GCGTGAT-AAT-----T-ATCTAAT---G-TTGAGG----AC-GG------------------TCC---CC-AGGA-------CTGGC---------------------CATGG----------------C--TCT-CT----CT---------GGATT--GCTT---------C-T--AAA
	PQ505047_Hydnum_sp                         T-TT---AA-CT-GCATG-TGCTCGCTC-TTCTG----A----T-TTA-T----TTA----CAC-CTG-TGCACTTAA----------TTTTC---TTTT-C----AA-AGGCAG-G-GT----AGCTCCC------------------TGCCTTTGAAGCT-------TTA-T---------------------GAA-----C-CCCTTGA-A-CTGAAAT----AATGAATG--TTT--ATCTGCCA--TAGGGC--GAA----------TT-TTA-ATACAACTTTTAAC-AATGGATCTCTTGGCT-CTCGCATCGATGAAGAACGCAGCGAAATGCG-ATAAGT-AATGTGAATTGCAGAATTCAGTGAATCATCGAATCTTTGAACGCACCTTGCGCTCTCTGGTATTCCGG-GGAGCACACCTGTTCGAGTGTCATTGATACTCTCAA-----A-C-AAAGGGGG-----------CTTTG-----TAG-CTGT-CTCT-G-TTTGGA-TTTGGAC---TCTGCTGC----A-T---T-AA-TGTGGCTA-GTCTTAAATGTATTAGC--TGGT-CCCCA-----TTGA-GG----------TTTGGTTCTACTCA--GCGTGAT-AAT-----T-ATCTAAT---G-TTGAGG----AC-GG------------------TCC---CC-AGGA-------CTGGC---------------------CATGG----------------C--TCT-CT----CT---------GGATT--GCTT---------C-T--AAA
	PQ505049_Hydnum_sp                         T-TT---AA-CT-GCATG-TGCTCGCTC-TTCTG----A----T-TTA-T----TTA----CAC-CTG-TGCACTTAA----------TTTTC---TTTT-C----AA-AGGCAG-G-GT----AGCTCCC------------------TGCCTTTGGAGCT-------TTA-T---------------------GAA-----C-CCCTTGA-A-CTGAAAT----AATGAATG--TTT--ATCTGCCA--TAGGGC--GAA----------TT-TTA-ATACAACTTTTAAC-AATGGATCTCTTGGCT-CTCGCATCGATGAAGAACGCAGCGAAATGCG-ATAAGT-AATGTGAATTGCAGAATTCAGTGAATCATCGAATCTTTGAACGCACCTTGCGCTCTCTGGTATTCCGG-GGAGCACACCTGTTCGAGTGTCATTGATACTCTCAA-----A-C-AAAGGGGG-----------CTTTG-----TAG-CTGT-CTCT-G-TTTGGA-TTTGGAC---TCTGCTGC----A-T---T-AA-TGTGGCTA-GTCTTAAATGTATTAGC--TGGT-CCCCA-----TTGA-GG----------TTTGGTTCTACTCA--GCGTGAT-AAT-----T-ATCTAAC---G-TTGAGG----AC-GG------------------TCC---CC-AGGA-------CTGGC---------------------CATGG----------------C--TCT-CT----CT---------GGATT--GCTT---------C-T--AAA
	OR947119_Hydnum_pinicola                   T-TT---AA-CT-GCATG-TGCTCGCTC-TTCTG----A----T-TTA-T----TTA----CAC-CTG-TGCACTTAA----------TTTTC---TTTT-C----AA-AGGCAG-G-GT----AGCTCCC------------------TGCCTTTGGAGCT-------TTA-T---------------------GAA-----C-CCCTTGA-A-CTGAAAT----AATGAATG--TTT--ATCTGCCA--TAGGGC--GAA----------TT-TTA-ATACAACTTTTAAC-AATGGATCTCTTGGCT-CTCGCATCGATGAAGAACGCAGCGAAATGCG-ATAAGT-AATGTGAATTGCAGAATTCAGTGAATCATCGAATCTTTGAACGCACCTTGCGCTCTCTGGTATTCCGG-GGAGCACACCTGTTCGAGTGTCATTGATACTCTCAA-----A-C-AAAGGGGG-----------CTTTG-----TAG-CTGT-CTCT-G-TTTGGA-TTTGGAC---TCTGCTGC----A-T---T-AA-TGTGGCTA-GTCTTAAATGTATTAGC--TGGT-CCCCA-----TTGA-GG----------TTTGGTTCTACTCA--GCGTGAT-AAT-----T-ATCTAAC---G-TTGAGG----AC-GG------------------TCC---CC-AGGA-------CTGGC---------------------CATGG----------------C--TCT-CT----CT---------GGATT--GCTT---------C-T--AAA
	LC621810_Hydnum_pinicola                   T-TT---AA-CT-GCATG-TGCTCGCTC-TTCTG----A----T-TTA-T----TTA----CAC-CTG-TGCACTTAA----------TTTTC---TTTT-C----AA-AGGCAG-G-GT----AGCTCCC------------------TGCCTTTGGAGCT-------TTA-T---------------------GAA-----C-CCCTTGA-A-CTGAAAT----AATGAATG--TTT--ATCTGCCA--TAGGGT--GAA----------TT-TTA-ATACAACTTTTAAC-AATGGATCTCTTGGCT-CTCGCATCGATGAAGAACGCAGCGAAATGCG-ATAAGT-AATGTGAATTGCAGAATTCAGTGAATCATCGAATCTTTGAACGCACCTTGCGCTCTCTGGTATTCCGG-GGAGCACACCTGTTCGAGTGTCATTGATACTCTCAA-----A-C-AAAGGGGG-----------CTTTG-----TAG-CTGT-CTCT-G-TTTGGA-TTTGGAC---TCTGCTGC----A-T---T-AA-TGTGGCTA-GTCTTAAATGTATTAGC--TGGT-CCTCA-----TTGA-GG----------TTTGGTTCTACTCA--GCGTGAT-AAT-----T-ATCTAAC---G-TTGAGG----AC-GG------------------TCC---CC-AGGA-------CTGGC---------------------CATGG----------------C--TCT-CT----CT---------GGATT--GCTT---------C-T--AAA
	LC621813_Hydnum_pinicola                   T-TT---AA-CT-GCATG-TGCTCGCTC-TTCTG----A----T-TTA-T----TTA----CAC-CTG-TGCACTTAA----------TTTTC---TTTT-C----AA-AGGCAG-G-GT----AGCTCCC------------------TGCCTTTGGAGCT-------TTA-T---------------------GAA-----C-CCCTTGA-A-CTGAAAT----AATGAATG--TTT--ATCTGCCA--TAGGGT--GAA----------TT-TTA-ATACAACTTTTAAC-AATGGATCTCTTGGCT-CTCGCATCGATGAAGAACGCAGCGAAATGCG-ATAAGT-AATGTGAATTGCAGAATTCAGTGAATCATCGAATCTTTGAACGCACCTTGCGCTCTCTGGTATTCCGG-GGAGCACACCTGTTCGAGTGTCATTGATACTCTCAA-----A-C-AAAGGGGG-----------CTTTG-----TAG-CTGT-CTCT-G-TTTGGA-TTTGGAC---TCTGCTGC----A-T---T-AA-TGTGGCTA-GTCTTAAATGTATTAGC--TGGT-CCTCA-----TTGA-GG----------TTTGGTTCTACTCA--GCGTGAT-AAT-----T-ATCTAAC---G-TTGAGG----AC-GG------------------TCC---CC-AGGA-------CTGGC---------------------CATGG----------------C--TCT-CT----CT---------GGATT--GCTT---------C-T--AAA
	NR_176697_Hydnum_pinicola                  T-TT---AA-CT-GCATG-TGCTCGCTC-TTCTG----A----T-TTA-T----TTA----CAC-CTG-TGCACTTAA----------TTTTC---TTTT-C----AA-AGGCAG-G-GT----AGCTCCC------------------TGCCTTTGGAGCT-------TTA-T---------------------GAA-----C-CCCTTGA-A-CTGAAAT----AATGAATG--TTT--ATCTGCCA--TAGGGT--GAA----------TT-TTA-ATACAACTTTTAAC-AATGGATCTCTTGGCT-CTCGCATCGATGAAGAACGCAGCGAAATGCG-ATAAGT-AATGTGAATTGCAGAATTCAGTGAATCATCGAATCTTTGAACGCACCTTGCGCTCTCTGGTATTCCGG-GGAGCACACCTGTTCGAGTGTCATTGATACTCTCAA-----A-C-AAAGGGGG-----------CTTTG-----TAG-CTGT-CTCT-G-TTTGGA-TTTGGAC---TCTGCTGC----A-T---T-AA-TGTGGCTA-GTCTTAAATGTATTAGC--TGGT-CCTCA-----TTGA-GG----------TTTGGTTCTACTCA--GCGTGAT-AAT-----T-ATCTAAC---G-TTGAGG----AC-GG------------------TCC---CC-AGGA-------CTGGC---------------------CATGG----------------C--TCT-CT----CT---------GGATT--GCTT---------C-T--AAA
	LC621811_Hydnum_pinicola                   T-TT---AA-CT-GCATG-TGCTCGCTC-TTCTG----A----T-TTA-T----TTA----CAC-CTG-TGCACTTAA----------TTTTC---TTTT-C----AA-AGGCAG-G-GT----AGCTCCC------------------TGCCTTTGGAGCT-------TTA-T---------------------GAA-----C-CCCTTGA-A-CTGAAAT----AATGAATG--TTT--ATCTGCCA--TAGGGT--GAA----------TT-TTA-ATACAACTTTTAAC-AATGGATCTCTTGGCT-CTCGCATCGATGAAGAACGCAGCGAAATGCG-ATAAGT-AATGTGAATTGCAGAATTCAGTGAATCATCGAATCTTTGAACGCACCTTGCGCTCTCTGGTATTCCGG-GGAGCACACCTGTTCGAGTGTCATTGATACTCTCAA-----A-C-AAAGGGGG-----------CTTTG-----TAG-CTGT-CTCT-G-TTTGGA-TTTGGAC---TCTGCTGC----A-T---T-AA-TGTGGCTA-GTCTTAAATGTATTAGC--TGGT-CCTCA-----TTGA-GG----------TTTGGTTCTACTCA--GCGTGAT-AAT-----T-ATCTAAC---G-TTGAGG----AC-GG------------------TCC---CC-AGGA-------CTGGC---------------------CATGG----------------C--TCT-CT----CT---------GGATT--GCTT---------C-T--AAA
	LC621812_Hydnum_pinicola                   T-TT---AA-CT-GCATG-TGCTCGCTC-TTCTG----A----T-TTA-T----TTA----CAC-CTG-TGCACTTAA----------TTTTC---TTTT-C----AA-AGGCAG-G-GT----AGCTCCC------------------TGCCTTTGGAGCT-------TTA-T---------------------GAA-----C-CCCTTGA-A-CTGAAAT----AATGAATG--TTT--ATTTGCCA--TAGGGT--GAA----------TT-TTA-ATACAACTTTTAAC-AATGGATCTCTTGGCT-CTCGCATCGATGAAGAACGCAGCGAAATGCG-ATAAGT-AATGTGAATTGCAGAATTCAGTGAATCATCGAATCTTTGAACGCACCTTGCGCTCTCTGGTATTCCGG-GGAGCACACCTGTTCGAGTGTCATTGATACTCTCAA-----A-C-AAAGGGGG-----------CTTTG-----TAG-CTGT-CTCT-G-TTTGGA-TTTGGAC---TCTGCTGC----A-T---T-AA-TGTGGCTA-GTCTTAAATGTATTAGC--TGGT-CCTCA-----TTGA-GG----------TTTGGTTCTACTCA--GCGTGAT-AAT-----T-ATCTAAC---G-TTGAGG----AC-GG------------------TCC---CC-AGGA-------CTGGC---------------------CATGG----------------C--TCT-CT----CT---------GGATT--GCTT---------C-T--AAA
	OR211382_Hydnum_pinicola                   T-TT---AA-CT-GCATG-TGCTCGCTC-TTCTG----A----T-TTA-T----TTA----CAC-CTG-TGCACTTAA----------TTTTC---TTTT-C----AA-AGGCAG-G-GT----AGCTCCC------------------TGCCTTTGGAGCT-------TTA-T---------------------GAA-----C-CCCTTGA-A-CTGAAAT----AATGAATG--TTT--ATCTGCCA--TAGGGT--GAA----------TT-TTA-ATACAACTTTTAAC-AATGGATCTCTTGGCT-CTCGCATCGATGAAGAACGCAGCGAAATGCG-ATAAGT-AATGTGAATTGCAGAATTCAGTGAATCATCGAATCTTTGAACGCACCTTGCGCTCTCTGGTATTCCGG-GGAGCACACCTGTTCGAGTGTCATTGATACTCTCAA-----A-C-AAAGGGGG-----------CTTTG-----TAG-CTGT-CTCT-G-TTTGGA-TTTGGAC---TCTGCTGC----A-T---T-AA-GGTGGCTA-GTCTTAAATGTATTAGC--TGGT-CCTCA-----TTGA-GG----------TTTGGTTCTACTCA--GCGTGAT-AAT-----T-ATCTAAC---G-TTGAGG----AC-GG------------------TCC---CC-AGGA-------CTGGC---------------------CATGG----------------C--TCT-CT----CT---------GGATT--GCTT---------C-T--AAA
	OR211383_Hydnum_pinicola                   T-TT---AA-CT-GCATG-TGCTCGCTC-TTCTG----A----T-TTA-T----TTA----CAC-CTG-TGCACTTAA----------TTTTC---TTTT-C----AA-AGGCAG-G-GT----AGCTCCC------------------TGCCTTTGGAGCT-------TTA-T---------------------GAA-----C-CCCTTGA-A-CTGAAAT----AATGAATG--TTT--ATCTGCCA--TAGGGT--GAA----------TT-TTA-ATACAACTTTTAAC-AATGGATCTCTTGGCT-CTCGCATCGATGAAGAACGCAGCGAAATGCG-ATAAGT-AATGTGAATTGCAGAATTCAGTGAATCATCGAATCTTTGAACGCACCTTGCGCTCTCTGGTATTCCGG-GGAGCACACCTGTTCGAGTGTCATTGATACTCTCAA-----A-C-AAAGGGGG-----------CTTTG-----TAG-CTGT-CTCT-G-TTTGGA-TTTGGAC---TCTGCTGC----A-T---T-AA-GGTGGCTA-GTCTTAAATGTATTAGC--TGGT-CCTCA-----TTGA-GG----------TTTGGTTCTACTCA--GCGTGAT-AAT-----T-ATCTAAC---G-TTGAGG----AC-GG------------------TCC---CC-AGGA-------CTGGC---------------------CATGG----------------C--TCT-CT----CT---------GGATT--GCTT---------C-T--AAA
	OR211373_Hydnum_pinicola                   T-TT---AA-CT-GCATG-TGCTCGCTC-TTCTG----A----T-TTA-T----TTA----CAC-CTG-TGCACTTAA----------TTTTC---TTTT-C----AA-AGGCAG-G-GT----AGCTCCC------------------TGCCTTTGGAGCT-------TTA-T---------------------GAA-----C-CCCTTGA-A-CTGAAAT----AATGAATG--TTT--ATCTGCCA--TAGGGT--GAA----------TT-TTA-ATACAACTTTTAAC-AATGGATCTCTTGGCT-CTCGCATCGATGAAGAACGCAGCGAAATGCG-ATAAGT-AATGTGAATTGCAGAATTCAGTGAATCATCGAATCTTTGAACGCACCTTGCGCTCTCTGGTATTCCGG-GGAGCACACCTGTTCGAGTGTCATTGATACTCTCAA-----A-C-AAAGGGGG-----------CTTTG-----TAG-CTGT-CTCT-G-TTTGGA-TTTGGAC---TCTGCTGC----A-T---T-AA-TGTGGCTA-GTCTTAAATGTATTAGC--TGGT-CCTCA-----TTGA-GG----------TTTGGTTCTACTCA--GCGTGAT-AAT-----T-ATCTAAC---G-TTGAGG----AC-GG------------------TCC---CC-AGGA-------CTGGC---------------------CATGG----------------C--TCT-CT----CT---------GGATT--GCTT---------C-T--AAA
	AF347095_Hydnum_repandum                   --------------------------------------------------------------------------------------------------------------------------------------------------------------------------------------------------------------------------------------------------------------------------------------------------------------------------------------------------------------------AATTGCAGAATTCAGTGAATCATCGAATCTTTGAACGCACCTTGCGCTCTCTGGTATTCCGG-GGAGCACACCTGTTCGAGTGTCATTGAAACTCTCAA-----A-T-AAAGGTGG-----------TTTT---TGCAGA-CCAT-CTCT-G-TTTGGA-TTTGGAC---TTTGCTGC----A--T--T-AA-TGTGGCTA-GTCTTAAATGTATTAGC--TGAT-CCTCA-----TTGA-GG---------TTTTGGTTCTACTCA--GCATGAT-AAT-----T-ATCTAAT---G-TTGAGG----AC-AG------------------T-C---GC-AAGA-------CTGGC---------------------CATGG----------------C--TCT-CT----TT---------GGATT--GCTT---------C-T--AAA
	JN649348_Hydnum_repandum                   ----------------------------------------------------------------------------------------------------------------------------------------------------------------------------------------------------------------------------------------------------------------------------------------------------------------------------------------------------------------TGTGAATTGCAGAATTCAGTGAATCATCGAATCTTTGAACGCACCTTGCGCTCTCTGGTATTCCGG-GGAGCACACCTGTTCGAGTGTCATTGAAACTCTCAA-----A-T-AAAGGTGG-----------TTTT---TGCAGA-CCAT-CTCT-G-TTTGGA-TTTGGAC---TTTGCTGC----A--T--T-AA-TGTGGCTA-GTCTTAAATGTATTAGC--TGAT-CCTCA-----TTGA-GG---------TTTTGGTTCTACTCA--GCATGAT-AAT-----T-ATCTAAT---G-TTGAGG----AC-AG------------------T-C---GC-AAGA-------CTGGC---------------------CATGG----------------C--TCT-CT----TT---------GGATT--GCTT---------C-T--AAA
	PQ653072_Hydnum_repandum                   T-TT---AG-CT-GCATG-TGCTCACTC-TTCTG----G----T-TTA-T----TTA----CAC-CTG-TGCACTTAA-------------TT----TTT-C----AA-AGGGAG-G-GT----AG-AACC------------------TGCCTTTGGAAC--------TTA-T---------------------AAA------CCCCTTGT-A-TTGAAAC----AATGAATG--TTT--ATCTGCCA--CAAGGC--GAA----------TT-TTA-ATACAACTTTTAAC-AACGGATCTCTTGGCT-CTCGCATCGATGAAGAACGCAGCGAAATGCG-ATAAGT-AATGTGAATTGCAGAATTCAGTGAATCATCGAATCTTTGAACGCACCTTGCGCTCTCTGGTATTCC-G-GGAGCACACCTGTTCGAGTGTCATTGAAACTCTCAA-----A-T-AAAGGTGG-----------TTTT---TGCAGA-CCAT-CTCT-G-TTTGGA-TTTGGAC---TTTGCTGC----A--T--T-AA-TGTGGCTA-GTCTTAAATGTATTAGC--TGAT-CCTCA-----TTGA-GG---------TTTTGGTTCTACTCA--GCATGAT-AAT-----T-ATCTAAT---G-TTGAGG----AC-AG------------------T-C---GC-AAGA-------CTGGC---------------------CATGG----------------C--TCT-CT----TT---------GGATT--GCTT---------C-T--AAA
	AJ889949_Hydnum_repandum                   T-TT---AG-CT-GCATG-TGCTCACTC-TTCTG----G----T-TTA-T----TTA----CAC-CTG-TGCACTTAA-------------TT----TTT-C----AA-AGGGAG-G-GT----AG-AACC------------------TGCCTTTGGAAC--------TTA-T---------------------AAA------CCCCTTGT-A-TTGAAAC----AATGAATG--TTT--ATCTGCCA--CAAGGC--GAA----------TT-TTA-ATACAACTTTTAAC-AACGGATCTCTTGGCT-CTCGCATCGATGAAGAACGCAGCGAAATGCG-ATAAGT-AATGTGAATTGCAGAATTCAGTGAATCATCGAATCTTTGAACGCACCTTGCGCTCTCTGGTATTCCGG-GGAGCACACCTGTTCGAGTGTCATTGAAACTCTCAA-----A-T-AAAGGTGG-----------TTTT---TGCAGA-CCAT-CTCT-G-TTTGGA-TTTGGAC---TTTGCTGC----A--T--T-AA-TGTGGCTA-GTCTTAAATGTATTAGC--TGAT-CCTCA-----TTGA-GG---------TTTTGGTTCTACTCA--GCATGAT-AAT-----T-ATCTAAT---G-TTGAGG----AC-AG------------------T-C---GC-AAGA-------CTGGC---------------------CATGG----------------C--TCT-CT----TT---------GGATT--GCTT---------C-T--AAA
	JQ063050_Uncultured_Hydnum                 T-TT---AG-CT-GCATG-TGCTCACTC-TTCTG----G----T-TTA-T----TTA----CAC-CTG-TGCACTTAA-------------TT----TTT-C----AA-AGGGAG-G-GT----AG-AACC------------------TGCCTTTGGAAC--------TTA-T---------------------AAA------CCCCTTGT-A-TTGAAAC----AATGAATG--TTT--ATCTGCCA--CAAGGC--GAA----------TT-TTA-ATACAACTTTTAAC-AACGGATCTCTTGGCT-CTCGCATCGATGAAGAACGCAGCGAAATGCG-ATAAGT-AATGTGAATTGCAGAATTCAGTGAATCATCGAATCTTTGAACGCACCTTGCGCTCTCTGGTATTCCGG-GGAGCACACCTGTTCGAGTGTCATTGAAACTCTCAA-----A-T-AAAGGTGG-----------TTTT---TGCAGA-CCAT-CTCT-G-TTTGGA-TTTGGAC---TTTGCTGC----A--T--T-AA-TGTGGCTA-GTCTTAAATGTATTAGC--TGAT-CCTCA-----TTGA-GG---------TTTTGGTTCTACTCA--GCATGAT-AAT-----T-ATCTAAT---G-TTGAGG----AC-AG------------------T-C---GC-AAGA-------CTGGC---------------------CATGG----------------C--TCT-CT----TT---------GGATT--GCTT---------C-T--AAA
	AY817136_Hydnum_repandum                   T-TT---AG-CT-GCATG-TGCTCACTC-TTCTG----G----T-TTA-T----TTA----CAC-CTG-TGCACTTAA-------------TT----TTT-C----AA-AGGGAG-G-GT----AG-AACC------------------TGCCTTTGGAAC--------TTA-T---------------------AAA------CCCCTTGT-A-TTGAAAC----AATGAATG--TTT--ATCTGCCA--CAAGGC--GAA----------TT-TTA-ATACAACTTTTAAC-AACGGATCTCTTGGCT-CTCGCATCGATGAAGAACGCAGCGAAATGCG-ATAAGT-AATGTGAATTGCAGAATTCAGTGAATCATCGAATCTTTGAACGCACCTTGCGCTCTCTGGTATTCCGG-GGAGCACACCTGTTCGAGTGTCATTGAAACTCTCAA-----A-T-AAAGGTGG-----------TTTT---TGCAGA-CCAT-CTCT-G-TTTGGA-TTTGGAC---TTTGCTGC----A--T--T-AA-TGTGGCTA-GTCTTAAATGTATTAGC--TGAT-CCTCA-----TTGA-GG---------TTTTGGTTCTACTCA--GCATGAT-AAT-----T-ATCTAAT---G-TTGAGG----AC-AG------------------T-C---GC-AAGA-------CTGGC---------------------CATGG----------------C--TCT-CT----TT---------GGATT--GCTT---------C-T--AAA
	KU973849_Hydnum_repandum                   T-TT---AG-CT-GCATG-TGCTCACTC-TTCTG----G----T-TTA-T----TTA----CAC-CTG-TGCACTTAA-------------TT----TTT-C----AA-AGGGAG-G-GT----AG-AACC------------------TGCCTTTGGAAC--------TTA-T---------------------AAA------CCCCTTGT-A-TTGAAAC----AATGAATG--TTT--ATCTGCCA--CAAGGC--GAA----------TT-TTA-ATACAACTTTTAAC-AACGGATCTCTTGGCT-CTCGCATCGATGAAGAACGCAGCGAAATGCG-ATAAGT-AATGTGAATTGCAGAATTCAGTGAATCATCGAATCTTTGAACGCACCTTGCGCTCTCTGGTATTCCGG-GGAGCACACCTGTTCGAGTGTCATTGAAACTCTCAA-----A-T-AAAGGTGG-----------TTTT---TGCAGA-CCAT-CTCT-G-TTTGGA-TTTGGAC---TTTGCTGC----A--T--T-AA-TGTGGCTA-GTCTTAAATGTATTAGC--TGAT-CCTCA-----TTGA-GG---------TTTTGGTTCTACTCA--GCATGAT-AAT-----T-ATCTAAT---G-TTGAGG----AC-AG------------------T-C---GC-AAGA-------CTGGC---------------------CATGG----------------C--TCT-CT----TT---------GGATT--GCTT---------C-T--AAA
	MW691201_Hydnum_repandum                   T-TT---AG-CT-GCATG-TGCTCACTC-TTCTG----G----T-TTA-T----TTA----CAC-CTG-TGCACTTAA-------------TT----TTT-C----AA-AGGGAG-G-GT----AG-AACC------------------TGCCTTTGGAAC--------TTA-T---------------------AAA------CCCCTTGT-A-TTGAAAC----AATGAATG--TTT--ATCTGCCA--CAAGGC--GAA----------TT-TTA-ATACAACTTTTAAC-AACGGATCTCTTGGCT-CTCGCATCGATGAAGAACGCAGCGAAATGCG-ATAAGT-AATGTGAATTGCAGAATTCAGTGAATCATCGAATCTTTGAACGCACCTTGCGCTCTCTGGTATTCCGG-GGAGCACACCTGTTCGAGTGTCATTGAAACTCTCAA-----A-T-AAAGGTGG-----------TTTT---TGCAGA-CCAT-CTCT-G-TTTGGA-TTTGGAC---TTTGCTGC----A--T--T-AA-TGTGGCTA-GTCTTAAATGTATTAGC--TGAT-CCTCA-----TTGA-GG---------TTTTGGTTCTACTCA--GCATGAT-AAT-----T-ATCTAAT---G-TTGAGG----AC-AG------------------T-C---GC-AAGA-------CTGGC---------------------CATGG----------------C--TCT-CT----TT---------GGATT--GCTT---------C-T--AAA
	AJ889978_Hydnum_repandum                   T-TT---AG-CT-GCATG-TGCTCACTC-TTCTG----G----T-TTA-T----TTA----CAC-CTG-TGCACTTAA-------------TT----TTT-C----AA-AGGGAG-G-GT----AG-AACC------------------TGCCTTTGGAAC--------TTA-T---------------------AAA------CCCCTTGT-A-TTGAAAC----AATGAATG--TTT--ATCTGCCA--CAAGGC--GAA----------TT-TTA-ATACAACTTTTAAC-AACGGATCTCTTGGCT-CTCGCATCGATGAAGAACGCAGCGAAATGCG-ATAAGT-AATGTGAATTGCAGAATTCAGTGAATCATCGAATCTTTGAACGCACCTTGCGCTCTCTGGTATTCCGG-GGAGCACACCTGTTCGAGTGTCATTGAAACTCTCAA-----A-T-AAAGGTGG-----------TTTT---TGCAGA-CCAT-CTCT-G-TTTGGA-TTTGGAC---TTTGCTGC----A--T--T-AA-TGTGGCTA-GTCTTAAATGTATTAGC--TGAT-CCTCA-----TTGA-GG---------TTTTGGTTCTACTCA--GCATGAT-AAT-----T-ATCTAAT---G-TTGAGG----AC-AG------------------T-C---GC-AAGA-------CTGGC---------------------CATGG----------------C--TCT-CT----TT---------GGATT--GCTT---------C-T--AAA
	KX449416_Hydnum_repandum                   T-TT---AG-CT-GCATG-TGCTCACTC-TTCTG----G----T-TTA-T----TTA----CAC-CTG-TGCACTTAA-------------TT----TTT-C----AA-AGGGAG-G-GT----AG-AACC------------------TGCCTTTGGAAC--------TTA-T---------------------AAA------CCCCTTGT-A-TTGAAAC----AATGAATG--TTT--ATCTGCCA--CAAGGC--GAA----------TT-TTA-ATACAACTTTTAAC-AACGGATCTCTTGGCT-CTCGCATCGATGAAGAACGCAGCGAAATGCG-ATAAGT-AATGTGAATTGCAGAATTCAGTGAATCATCGAATCTTTGAACGCACCTTGCGCTCTCTGGTATTCCGG-GGAGCACACCTGTTCGAGTGTCATTGAAACTCTCAA-----A-T-AAAGGTGG-----------TTTT---TGCAGA-CCAT-CTCT-G-TTTGGA-TTTGGAC---TTTGCTGC----A--T--T-AA-TGTGGCTA-GTCTTAAATGTATTAGC--TGAT-CCTCA-----TTGA-GG---------TTTTGGTTCTACTCA--GCATGAT-AAT-----T-ATCTAAT---G-TTGAGG----AC-AG------------------T-C---GC-AAGA-------CTGGC---------------------CATGG----------------C--TCT-CT----TT---------GGATT--GCTT---------C-T--AAA
	MF352715_Hydnum_sp                         T-TT---AG-CT-GCATG-TGCTCACTC-TTCTG----G----T-TTA-T----TTA----CAC-CTG-TGCACTTAA-------------TT----TTT-C----AA-AGGGAG-G-GT----AG-AACC------------------TGCCTTTGGAAC--------TTA-T---------------------AAA------CCCCTTGT-A-TTGAAAC----AATGAATG--TTT--ATCTGCCA--CAAGGC--GAA----------TT-TTA-ATACAACTTTTAAC-AACGGATCTCTTGGCT-CTCGCATCGATGAAGAACGCAGCGAAATGCG-ATAAGT-AATGTGAATTGCAGAATTCAGTGAATCATCGAATCTTTGAACGCACCTTGCGCTCTCTGGTATTCCGG-GGAGCACACCTGTTCGAGTGTCATTGAAACTCTCAA-----A-T-AAAGGTGG-----------TTTT---TGCAGA-CCAT-CTCT-G-TTTGGA-TTTGGAC---TTTGCTGC----A--T--T-AA-TGTGGCTA-GTCTTAAATGTATTAGC--TGAT-CCTCA-----TTGA-GG---------TTTTGGTTCTACTCA--GCATGAT-AAT-----T-ATCTAAT---G-TTGAGG----AC-AG------------------T-C---GC-AAGA-------CTGGC---------------------CATGG----------------C--TCT-CT----TT---------GGATT--GCTT---------C-T--AAA
	OP207958_Hydnum_repandum                   T-TT---AG-CT-GCATG-TGCTCACTC-TTCTG----G----T-TTA-T----TTA----CAC-CTG-TGCACTTAA-------------TT----TTT-C----AA-AGGGAG-G-GT----AG-AACC------------------TGCCTTTGGAAC--------TTA-T---------------------AAA------CCCCTTGT-A-TTGAAAC----AATGAATG--TTT--ATCTGCCA--CAAGGC--GAA----------TT-TTA-ATACAACTTTTAAC-AACGGATCTCTTGGCT-CTCGCATCGATGAAGAACGCAGCGAAATGCG-ATAAGT-AATGTGAATTGCAGAATTCAGTGAATCATCGAATCTTTGAACGCACCTTGCGCTCTCTGGTATTCCGG-GGAGCACACCTGTTCGAGTGTCATTGAAACTCTCAA-----A-T-AAAGGTGG-----------TTTT---TGCAGA-CCAT-CTCT-G-TTTGGA-TTTGGAC---TTTGCTGC----A--T--T-AA-TGTGGCTA-GTCTTAAATGTATTAGC--TGAT-CCTCA-----TTGA-GG---------TTTTGGTTCTACTCA--GCATGAT-AAT-----T-ATCTAAT---G-TTGAGG----AC-AG------------------T-C---GC-AAGA-------CTGGC---------------------CATGG----------------C--TCT-CT----TT---------GGATT--GCTT---------C-T--AAA
	OQ398557_Hydnum_repandum                   T-TT---AG-CT-GCATG-TGCTCACTC-TTCTG----G----T-TTA-T----TTA----CAC-CTG-TGCACTTAA-------------TT----TTT-C----AA-AGGGAG-G-GT----AG-AACC------------------TGCCTTTGGAAC--------TTA-T---------------------AAA------CCCCTTGT-A-TTGAAAC----AATGAATG--TTT--ATCTGCCA--CAAGGC--GAA----------TT-TTA-ATACAACTTTTAAC-AACGGATCTCTTGGCT-CTCGCATCGATGAAGAACGCAGCGAAATGCG-ATAAGT-AATGTGAATTGCAGAATTCAGTGAATCATCGAATCTTTGAACGCACCTTGCGCTCTCTGGTATTCCGG-GGAGCACACCTGTTCGAGTGTCATTGAAACTCTCAA-----A-T-AAAGGTGG-----------TTTT---TGCAGA-CCAT-CTCT-G-TTTGGA-TTTGGAC---TTTGCTGC----A--T--T-AA-TGTGGCTA-GTCTTAAATGTATTAGC--TGAT-CCTCA-----TTGA-GG---------TTTTGGTTCTACTCA--GCATGAT-AAT-----T-ATCTAAT---G-TTGAGG----AC-AG------------------T-C---GC-AAGA-------CTGGC---------------------CATGG----------------C--TCT-CT----TT---------GGATT--GCTT---------C-T--AAA
	OQ362282_Hydnum_repandum                   T-TT---AG-CT-GCATG-TGCTCACTC-TTCTG----G----T-TTA-T----TTA----CAC-CTG-TGCACTTAA-------------TT----TTT-C----AA-AGGGAG-G-GT----AG-AACC------------------TGCCTTTGGAAC--------TTA-T---------------------AAA------CCCCTTGT-A-TTGAAAC----AATGAATG--TTT--ATCTGCCA--CAAGGC--GAA----------TT-TTA-ATACAACTTTTAAC-AACGGATCTCTTGGCT-CTCGCATCGATGAAGAACGCAGCGAAATGCG-ATAAGT-AATGTGAATTGCAGAATTCAGTGAATCATCGAATCTTTGAACGCACCTTGCGCTCTCTGGTATTCCGG-GGAGCACACCTGTTCGAGTGTCATTGAAACTCTCAA-----A-T-AAAGGTGG-----------TTTT---TGCAGA-CCAT-CTCT-G-TTTGGA-TTTGGAC---TTTGCTGC----A--T--T-AA-TGTGGCTA-GTCTTAAATGTATTAGC--TGAT-CCTCA-----TTGA-GG---------TTTTGGTTCTACTCA--GCATGAT-AAT-----T-ATCTAAT---G-TTGAGG----AC-AG------------------T-C---GC-AAGA-------CTGGC---------------------CATGG----------------C--TCT-CT----TT---------GGATT--GCTT---------C-T--AAA
	PQ505065_Hydnum_repandum                   T-TT---AG-CT-GCATG-TGCTCACTC-TTCTG----G----T-TTA-T----TTA----CAC-CTG-TGCACTTAA-------------TT----TTT-C----AA-AGGGAG-G-GT----AG-AACC------------------TGCCTTTGGAAC--------TTA-T---------------------AAA------CCCCTTGT-A-TTGAAAC----AATGAATG--TTT--ATCTGCCA--CAAGGC--GAA----------TT-TTA-ATACAACTTTTAAC-AACGGATCTCTTGGCT-CTCGCATCGATGAAGAACGCAGCGAAATGCG-ATAAGT-AATGTGAATTGCAGAATTCAGTGAATCATCGAATCTTTGAACGCACCTTGCGCTCTCTGGTATTCCGG-GGAGCACACCTGTTCGAGTGTCATTGAAACTCTCAA-----A-T-AAAGGTGG-----------TTTT---TGCAGA-CCAT-CTCT-G-TTTGGA-TTTGGAC---TTTGCTGC----A--T--T-AA-TGTGGCTA-GTCTTAAATGTATTAGC--TGAT-CCTCA-----TTGA-GG---------TTTTGGTTCTACTCA--GCATGAT-AAT-----T-ATCTAAT---G-TTGAGG----AC-AG------------------T-C---GC-AAGA-------CTGGC---------------------CATGG----------------C--TCT-CT----TT---------GGATT--GCTT---------C-T--AAA
	PP533020_Hydnum_repandum                   T-TT---AG-CT-GCATG-TGCTCACTC-TTCTG----G----T-TTA-T----TTA----CAC-CTG-TGCACTTAA-------------TT----TTT-C----AA-AGGGAG-G-GT----AG-AACC------------------TGCCTTTGGAAC--------TTA-T---------------------AAA------CCCCTTGT-A-TTGAAAC----AATGAATG--TTT--ATCTGCCA--CAAGGC--GAA----------TT-TTA-ATACAACTTTTAAC-AACGGATCTCTTGGCT-CTCGCATCGATGAAGAACGCAGCGAAATGCG-ATAAGT-AATGTGAATTGCAGAATTCAGTGAATCATCGAATCTTTGAACGCACCTTGTGCTCTCTGGTATTCCGG-GGAGCACACCTGTTCGAGTGTCATTGAAACTCTCAA-----A-T-AAAGGTGG-----------TTTT---TGCAGA-CCAT-CTCT-G-TTTGGA-TTTGGAC---TTTGCTGC----A--T--T-AA-TGTGGCTA-GTCTTAAATGTATTAGC--TGAT-CCTCA-----TTGA-GG---------TTTTGGTTCTACTCA--GCATGAT-AAT-----T-ATCTAAT---G-TTGAGG----AC-AG------------------T-C---GC-AAGA-------CTGGC---------------------CATGG----------------C--TCT-CT----TT---------GGATT--GCTT---------C-T--AAA
	MW282578_Uncultured_Hydnum                 T-TT---AG-CT-GCATG-TGCTCACTC-TTCTG----G----T-TTA-T----TTA----CAC-CTG-TGCACTTAA-------------TT----TTT-C----AA-AGGGAG-G-GT----AG-AACC------------------TGCCTTTGGAAC--------TTA-T---------------------AAA------CCCCTTGT-A-TTGAAAC----AATGAATG--TTT--ATCTGCCA--CAAGGC--GAA----------TT-TTA-ATACAACTTTTAAC-AACGGATCTCTTGGCT-CTCGCATCGATGAAGAACGCAGCGAAATGCG-ATAAGT-AATGTGAATTGCAGAATTCAGTGAATCATCGAATCTTTGAACGCACCTTGCGCTCTCTGGTATTCCGG-GGAGCACACCTGTTCGAGTGTCATTGAAACTCTCAA-----A-T-AAAGGTGG-----------TTTT---TGCAGA-CCAT-CTCT-G-TTTGGA-TTTGGAC---TTTGCTGC----A--T--T-AA-TGTGGCTA-GTCTTAAATGTATTAGC--TGAT-CCTCA-----TTGA-GG---------TTTTGGTTCTACTCA--GCATGAT-AAT-----T-ATCTAAT---G-TTGAGG----AC-AG------------------T-C---GC-AAGA-------CTGGC---------------------CATGG----------------C--TCT-CT----TT---------GGATT--GCTT---------C-T--AAA
	KC686877_Uncultured_Hydnum                 T-TT---AG-CT-GCATG-TGCTCACTC-TTCTG----G----T-TTA-T----TTA----CAC-CTG-TGCACTTAA-------------TT----TTT-C----AA-AGGGAG-G-GT----AG-AACC------------------TGCCTTTGGAAC--------TTA-T---------------------AAA------CCCCTTGT-A-TTGAAAC----AATGAATG--TTT--ATCTGCCA--CAAGGC--GAA----------TT-TTA-ATACAACTTTTAAC-AACGGATCTCTTGGCT-CTCGCATCGATGAAGAACGCAGCGAAATGCG-ATAAGT-AATGTGAATTGCAGAATTCAGTGAATCATCGAATCTTTGAACGCACCTTGCGCTCTCTGGTATTCCGG-GGAGCACACCTGTTCGAGTGTCATTGAAACTCTCAA-----A-T-AAAGGTGG-----------TTTT---TGCAGA-CCAT-CTCT-GTTTTGGA-TTTGGAC---TTTGCTGC----A--T--T-AA-TGTGGCTA-GTCTTAAATGTATTAGC--TGAT-CCTCA-----TTGA-GG---------TTTTGGTTCTACTCA--GCATGAT-AAT-----T-ATCTAAT---G-TTGAGG----AC-AG------------------T-C---GC-AAGA-------CTGGC---------------------CATGG----------------C--TCT-CT----TT---------GGATT--GCTT---------C-T--AAA
	KU612574_Hydnum_repandum                   T-TT---AG-CT-GCATG-TGCTCACTC-TTCTG----G----T-TTA-T----TTA----CAC-CTG-TGCACTTAA-------------TT----TTT-C----AA-AGGGAG-G-GT----AG-AACC------------------TGCCTTTGGAAC--------TTA-T---------------------AAA------CCCCTTGT-A-TTGAAAC----AATGAATG--TTT--ATCTGCCA--CAAGGC--GAA----------TT-TTA-ATACAACTTTTAAC-AACGGATCTCTTGGCT-CTCGCATCGATGAAGAACGCAGCGAAATGCG-ATAAGT-AATGTGAATTGCAGAATTCAGTGAATCATCGAATCTTTGAACGCACCTTGCGCTCTCTGGTATTCCGG-GGAGCACACCTGTTCGAGTGTCATTGAAACTCTCAA-----A-T-AAAGGTGG-----------TTTT---TGCAGA-CCAT-CTCT-G-TTTGGA-TTTGGAC---TTTGCTGC----A--T--T-AA-TGTGGCTA-GTCTTAAATGTATTAGC--TGAT-CCTCA-----TTGA-GG---------TTTTGGTTCTACTCA--GCATGAT-AAT-----T-ATCTAAT---G-TTGAGG----AC-AG------------------T-C---GC-AAGA-------CTGGC---------------------CATGG----------------C--TCT-CT----TT---------GGATT--GCTT---------C-T--AAA
	KU612575_Hydnum_repandum                   T-TT---AG-CT-GCATG-TGCTCACTC-TTCTG----G----T-TTA-T----TTA----CAC-CTG-TGCACTTAA-------------TT----TTT-C----AA-AGGGAG-G-GT----AG-AACC------------------TGCCTTTGGAAC--------TTA-T---------------------AAA------CCCCTTGT-A-TTGAAAC----AATGAATG--TTT--ATCTGCCA--CAAGGC--GAA----------TT-TTA-ATACAACTTTTAAC-AACGGATCTCTTGGCT-CTCGCATCGATGAAGAACGCAGCGAAATGCG-ATAAGT-AATGTGAATTGCAGAATTCAGTGAATCATCGAATCTTTGAACGCACCTTGCGCTCTCTGGTATTCCGG-GGAGCACACCTGTTCGAGTGTCATTGAAACTCTCAA-----A-T-AAAGGTGG-----------TTTT---TGCAGA-CCAT-CTCT-G-TTTGGA-TTTGGAC---TTTGCTGC----A--T--T-AA-TGTGGCTA-GTCTTAAATGTATTAGC--TGAT-CCTCA-----TTGA-GG---------TTTTGGTTCTACTCA--GCATGAT-AAT-----T-ATCTAAT---G-TTGAGG----AC-AG------------------T-C---GC-AAGA-------CTGGC---------------------CATGG----------------C--TCT-CT----TT---------GGATT--GCTT---------C-T--AAA
	KU612576_Hydnum_repandum                   T-TT---AG-CT-GCATG-TGCTCACTC-TTCTG----G----T-TTA-T----TTA----CAC-CTG-TGCACTTAA-------------TT----TTT-C----AA-AGGGAG-G-GT----AG-AACC------------------TGCCTTTGGAAC--------TTA-T---------------------AAA------CCCCTTGT-A-TTGAAAC----AATGAATG--TTT--ATCTGCCA--CAAGGC--GAA----------TT-TTA-ATACAACTTTTAAC-AACGGATCTCTTGGCT-CTCGCATCGATGAAGAACGCAGCGAAATGCG-ATAAGT-AATGTGAATTGCAGAATTCAGTGAATCATCGAATCTTTGAACGCACCTTGCGCTCTCTGGTATTCCGG-GGAGCACACCTGTTCGAGTGTCATTGAAACTCTCAA-----A-T-AAAGGTGG-----------TTTT---TGCAGA-CCAT-CTCT-G-TTTGGA-TTTGGAC---TTTGCTGC----A--T--T-AA-TGTGGCTA-GTCTTAAATGTATTAGC--TGAT-CCTCA-----TTGA-GG---------TTTTGGTTCTACTCA--GCATGAT-AAT-----T-ATCTAAT---G-TTGAGG----AC-AG------------------T-C---GC-AAGA-------CTGGC---------------------CATGG----------------C--TCT-CT----TT---------GGATT--GCTT---------C-T--AAA
	KU612577_Hydnum_repandum                   T-TT---AG-CT-GCATG-TGCTCACTC-TTCTG----G----T-TTA-T----TTA----CAC-CTG-TGCACTTAA-------------TT----TTT-C----AA-AGGGAG-G-GT----AG-AACC------------------TGCCTTTGGAAC--------TTA-T---------------------AAA------CCCCTTGT-A-TTGAAAC----AATGAATG--TTT--ATCTGCCA--CAAGGC--GAA----------TT-TTA-ATACAACTTTTAAC-AACGGATCTCTTGGCT-CTCGCATCGATGAAGAACGCAGCGAAATGCG-ATAAGT-AATGTGAATTGCAGAATTCAGTGAATCATCGAATCTTTGAACGCACCTTGCGCTCTCTGGTATTCCGG-GGAGCACACCTGTTCGAGTGTCATTGAAACTCTCAA-----A-T-AAAGGTGG-----------TTTT---TGCAGA-CCAT-CTCT-G-TTTGGA-TTTGGAC---TTTGCTGC----A--T--T-AA-TGTGGCTA-GTCTTAAATGTATTAGC--TGAT-CCTCA-----TTGA-GG---------TTTTGGTTCTACTCA--GCATGAT-AAT-----T-ATCTAAT---G-TTGAGG----AC-AG------------------T-C---GC-AAGA-------CTGGC---------------------CATGG----------------C--TCT-CT----TT---------GGATT--GCTT---------C-T--AAA
	KU612578_Hydnum_repandum                   T-TT---AG-CT-GCATG-TGCTCACTC-TTCTG----G----T-TTA-T----TTA----CAC-CTG-TGCACTTAA-------------TT----TTT-C----AA-AGGGAG-G-GT----AG-AACC------------------TGCCTTTGGAAC--------TTA-T---------------------AAA------CCCCTTGT-A-TTGAAAC----AATGAATG--TTT--ATCTGCCA--CAAGGC--GAA----------TT-TTA-ATACAACTTTTAAC-AACGGATCTCTTGGCT-CTCGCATCGATGAAGAACGCAGCGAAATGCG-ATAAGT-AATGTGAATTGCAGAATTCAGTGAATCATCGAATCTTTGAACGCACCTTGCGCTCTCTGGTATTCCGG-GGAGCACACCTGTTCGAGTGTCATTGAAACTCTCAA-----A-T-AAAGGTGG-----------TTTT---TGCAGA-CCAT-CTCT-G-TTTGGA-TTTGGAC---TTTGCTGC----A--T--T-AA-TGTGGCTA-GTCTTAAATGTATTAGC--TGAT-CCTCA-----TTGA-GG---------TTTTGGTTCTACTCA--GCATGAT-AAT-----T-ATCTAAT---G-TTGAGG----AC-AG------------------T-C---GC-AAGA-------CTGGC---------------------CATGG----------------C--TCT-CT----TT---------GGATT--GCTT---------C-T--AAA
	KU612579_Hydnum_repandum                   T-TT---AG-CT-GCATG-TGCTCACTC-TTCTG----G----T-TTA-T----TTA----CAC-CTG-TGCACTTAA-------------TT----TTT-C----AA-AGGGAG-G-GT----AG-AACC------------------TGCCTTTGGAAC--------TTA-T---------------------AAA------CCCCTTGT-A-TTGAAAC----AATGAATG--TTT--ATCTGCCA--CAAGGC--GAA----------TT-TTA-ATACAACTTTTAAC-AACGGATCTCTTGGCT-CTCGCATCGATGAAGAACGCAGCGAAATGCG-ATAAGT-AATGTGAATTGCAGAATTCAGTGAATCATCGAATCTTTGAACGCACCTTGCGCTCTCTGGTATTCCGG-GGAGCACACCTGTTCGAGTGTCATTGAAACTCTCAA-----A-T-AAAGGTGG-----------TTTT---TGCAGA-CCAT-CTCT-G-TTTGGA-TTTGGAC---TTTGCTGC----A--T--T-AA-TGTGGCTA-GTCTTAAATGTATTAGC--TGAT-CCTCA-----TTGA-GG---------TTTTGGTTCTACTCA--GCATGAT-AAT-----T-ATCTAAT---G-TTGAGG----AC-AG------------------T-C---GC-AAGA-------CTGGC---------------------CATGG----------------C--TCT-CT----TT---------GGATT--GCTT---------C-T--AAA
	KU612580_Hydnum_repandum                   T-TT---AG-CT-GCATG-TGCTCACTC-TTCTG----G----T-TTA-T----TTA----CAC-CTG-TGCACTTAA-------------TT----TTT-C----AA-AGGGAG-G-GT----AG-AACC------------------TGCCTTTGGAAC--------TTA-T---------------------AAA------CCCCTTGT-A-TTGAAAC----AATGAATG--TTT--ATCTGCCA--CAAGGC--GAA----------TT-TTA-ATACAACTTTTAAC-AACGGATCTCTTGGCT-CTCGCATCGATGAAGAACGCAGCGAAATGCG-ATAAGT-AATGTGAATTGCAGAATTCAGTGAATCATCGAATCTTTGAACGCACCTTGCGCTCTCTGGTATTCCGG-GGAGCACACCTGTTCGAGTGTCATTGAAACTCTCAA-----A-T-AAAGGTGG-----------TTTT---TGCAGA-CCAT-CTCT-G-TTTGGA-TTTGGAC---TTTGCTGC----A--T--T-AA-TGTGGCTA-GTCTTAAATGTATTAGC--TGAT-CCTCA-----TTGA-GG---------TTTTGGTTCTACTCA--GCATGAT-AAT-----T-ATCTAAT---G-TTGAGG----AC-AG------------------T-C---GC-AAGA-------CTGGC---------------------CATGG----------------C--TCT-CT----TT---------GGATT--GCTT---------C-T--AAA
	AJ547871_Hydnum_repandum                   T-TT---AG-CT-GCATG-TGCTCACTC-TTCTG----G----T-TTA-T----TTA----CAC-CTG-TGCACTTAA-------------TT----TTT-C----AA-AGGGAG-G-GT----AG-AACC------------------TGCCTTTGGAAC--------TTA-T---------------------AAA------CCCCTTGT-A-TTGAAAC----AATGAATG--TTT--ATCTGCCA--CAAGGC--GAA----------TT-TTA-ATACAACTTTTAAC-AACGGATCTCTTGGCT-CTCGCATCGATGAAGAACGCAGCGAAATGCG-ATAAGT-AATGTGAATTGCAGAATTCAGTGAATCATCGAATCTTTGAACGCACCTTGCGCTCTCTGGTATTCCGG-GGAGCACACCTGTTCGAGTGTCATTGAAACTCTCAA-----A-T-AAAGGTGG-----------TTTT---TGCAGA-CCAT-CTCT-G-TTTGGA-TTTGGAC---TTTGCTGC----A--T--T-AA-TGTGGCTA-GTCTTAAATGTATTAGC--TGAT-CCTCA-----TTGA-GG---------TTTTGGTTCTACTCA--GCATGAT-AAT-----T-ATCTAAT---G-TTGAGG----AC-AG------------------T-C---GC-AAGA-------CTGGC---------------------CATGG----------------C--TCT-CT----TT---------GGATT--GCTT---------C-T--AAA
	AJ547874_Hydnum_repandum                   T-TT---AG-CT-GCATG-TGCTCACTC-TTCTG----G----T-TTA-T----TTA----CAC-CTG-TGCACTTAA-------------TT----TTT-C----AA-AGGGAG-G-GT----AG-AACC------------------TGCCTTTGGAAC--------TTA-T---------------------AAA------CCCCTTGT-A-TTGAAAC----AATGAATG--TTT--ATCTGCCA--CAAGGC--GAA----------TT-TTA-ATACAACTTTTAAC-AACGGATCTCTTGGCT-CTCGCATCGATGAAGAACGCAGCGAAATGCG-ATAAGT-AATGTGAATTGCAGAATTCAGTGAATCATCGAATCTTTGAACGCACCTTGCGCTCTCTGGTATTCCGG-GGAGCACACCTGTTCGAGTGTCATTGAAACTCTCAA-----A-T-AAAGGTGG-----------TTTT---TGCAGA-CCAT-CTCT-G-TTTGGA-TTTGGAC---TTTGCTGC----A--T--T-AA-TGTGGCTA-GTCTTAAATGTATTAGC--TGAT-CCTCA-----TTGA-GG---------TTTTGGTTCTACTCA--GCATGAT-AAT-----T-ATCTAAT---G-TTGAGG----AC-AG------------------T-C---GC-AAGA-------CTGGC---------------------CATGG----------------C--TCT-CT----TT---------GGATT--GCTT---------C-T--AAA
	AJ547876_Hydnum_repandum                   T-TT---AG-CT-GCATG-TGCTCACTC-TTCTG----G----T-TTA-T----TTA----CAC-CTG-TGCACTTAA-------------TT----TTT-C----AA-AGGGAG-G-GT----AG-AACC------------------TGCCTTTGGAAC--------TTA-T---------------------AAA------CCCCTTGT-A-TTGAAAC----AATGAATG--TTT--ATCTGCCA--CAAGGC--GAA----------TT-TTA-ATACAACTTTTAAC-AACGGATCTCTTGGCT-CTCGCATCGATGAAGAACGCAGCGAAATGCG-ATAAGT-AATGTGAATTGCAGAATTCAGTGAATCATCGAATCTTTGAACGCACCTTGCGCTCTCTGGTATTCCGG-GGAGCACACCTGTTCGAGTGTCATTGAAACTCTCAA-----A-T-AAAGGTGG-----------TTTT---TGCAGA-CCAT-CTCT-G-TTTGGA-TTTGGAC---TTTGCTGC----A--T--T-AA-TGTGGCTA-GTCTTAAATGTATTAGC--TGAT-CCTCA-----TTGA-GG---------TTTTGGTTCTACTCA--GCATGAT-AAT-----T-ATCTAAT---G-TTGAGG----AC-AG------------------T-C---GC-AAGA-------CTGGC---------------------CATGG----------------C--TCT-CT----TT---------GGATT--GCTT---------C-T--AAA
	AJ547877_Hydnum_repandum                   T-TT---AG-CT-GCATG-TGCTCACTC-TTCTG----G----T-TTA-T----TTA----CAC-CTG-TGCACTTAA-------------TT----TTT-C----AA-AGGGAG-G-GT----AG-AACC------------------TGCCTTTGGAAC--------TTA-T---------------------AAA------CCCCTTGT-A-TTGAAAC----AATGAATG--TTT--ATCTGCCA--CAAGGC--GAA----------TT-TTA-ATACAACTTTTAAC-AACGGATCTCTTGGCT-CTCGCATCGATGAAGAACGCAGCGAAATGCG-ATAAGT-AATGTGAATTGCAGAATTCAGTGAATCATCGAATCTTTGAACGCACCTTGCGCTCTCTGGTATTCCGG-GGAGCACACCTGTTCGAGTGTCATTGAAACTCTCAA-----A-T-AAAGGTGG-----------TTTT---TGCAGA-CCAT-CTCT-G-TTTGGA-TTTGGAC---TTTGCTGC----A--T--T-AA-TGTGGCTA-GTCTTAAATGTATTAGC--TGAT-CCTCA-----TTGA-GG---------TTTTGGTTCTACTCA--GCATGAT-AAT-----T-ATCTAAT---G-TTGAGG----AC-AG------------------T-C---GC-AAGA-------CTGGC---------------------CATGG----------------C--TCT-CT----TT---------GGATT--GCTT---------C-T--AAA
	AJ547878_Hydnum_repandum                   T-TT---AG-CT-GCATG-TGCTCACTC-TTCTG----G----T-TTA-T----TTA----CAC-CTG-TGCACTTAA-------------TT----TTT-C----AA-AGGGAG-G-GT----AG-AACC------------------TGCCTTTGGAAC--------TTA-T---------------------AAA------CCCCTTGT-A-TTGAAAC----AATGAATG--TTT--ATCTGCCA--CAAGGC--GAA----------TT-TTA-ATACAACTTTTAAC-AACGGATCTCTTGGCT-CTCGCATCGATGAAGAACGCAGCGAAATGCG-ATAAGT-AATGTGAATTGCAGAATTCAGTGAATCATCGAATCTTTGAACGCACCTTGCGCTCTCTGGTATTCCGG-GGAGCACACCTGTTCGAGTGTCATTGAAACTCTCAA-----A-T-AAAGGTGG-----------TTTT---TGCAGA-CCAT-CTCT-G-TTTGGA-TTTGGAC---TTTGCTGC----A--T--T-AA-TGTGGCTA-GTCTTAAATGTATTAGC--TGAT-CCTCA-----TTGA-GG---------TTTTGGTTCTACTCA--GCATGAT-AAT-----T-ATCTAAT---G-TTGAGG----AC-AG------------------T-C---GC-AAGA-------CTGGC---------------------CATGG----------------C--TCT-CT----TT---------GGATT--GCTT---------C-T--AAA
	AJ547881_Hydnum_repandum                   T-TT---AG-CT-GCATG-TGCTCACTC-TTCTG----G----T-TTA-T----TTA----CAC-CTG-TGCACTTAA-------------TT----TTT-C----AA-AGGGAG-G-GT----AG-AACC------------------TGCCTTTGGAAC--------TTA-T---------------------AAA------CCCCTTGT-A-TTGAAAC----AATGAATG--TTT--ATCTGCCA--CAAGGC--GAA----------TT-TTA-ATACAACTTTTAAC-AACGGATCTCTTGGCT-CTCGCATCGATGAAGAACGCAGCGAAATGCG-ATAAGT-AATGTGAATTGCAGAATTCAGTGAATCATCGAATCTTTGAACGCACCTTGCGCTCTCTGGTATTCCGG-GGAGCACACCTGTTCGAGTGTCATTGAAACTCTCAA-----A-T-AAAGGTGG-----------TTTT---TGCAGA-CCAT-CTCT-G-TTTGGA-TTTGGAC---TTTGCTGC----A--T--T-AA-TGTGGCTA-GTCTTAAATGTATTAGC--TGAT-CCTCA-----TTGA-GG---------TTTTGGTTCTACTCA--GCATGAT-AAT-----T-ATCTAAT---G-TTGAGG----AC-AG------------------T-C---GC-AAGA-------CTGGC---------------------CATGG----------------C--TCT-CT----TT---------GGATT--GCTT---------C-T--AAA
	AJ547883_Hydnum_repandum                   T-TT---AG-CT-GCATG-TGCTCACTC-TTCTG----G----T-TTA-T----TTA----CAC-CTG-TGCACTTAA-------------TT----TTT-C----AA-AGGGAG-G-GT----AG-AACC------------------TGCCTTTGGAAC--------TTA-T---------------------AAA------CCCCTTGT-A-TTGAAAC----AATGAATG--TTT--ATCTGCCA--CAAGGC--GAA----------TT-TTA-ATACAACTTTTAAC-AACGGATCTCTTGGCT-CTCGCATCGATGAAGAACGCAGCGAAATGCG-ATAAGT-AATGTGAATTGCAGAATTCAGTGAATCATCGAATCTTTGAACGCACCTTGCGCTCTCTGGTATTCCGG-GGAGCACACCTGTTCGAGTGTCATTGAAACTCTCAA-----A-T-AAAGGTGG-----------TTTT---TGCAGA-CCAT-CTCT-G-TTTGGA-TTTGGAC---TTTGCTGC----A--T--T-AA-TGTGGCTA-GTCTTAAATGTATTAGC--TGAT-CCTCA-----TTGA-GG---------TTTTGGTTCTACTCA--GCATGAT-AAT-----T-ATCTAAT---G-TTGAGG----AC-AG------------------T-C---GC-AAGA-------CTGGC---------------------CATGG----------------C--TCT-CT----TT---------GGATT--GCTT---------C-T--AAA
	AJ547886_Hydnum_repandum                   T-TT---AG-CT-GCATG-TGCTCACTC-TTCTG----G----T-TTA-T----TTA----CAC-CTG-TGCACTTAA-------------TT----TTT-C----AA-AGGGAG-G-GT----AG-AACC------------------TGCCTTTGGAAC--------TTA-T---------------------AAA------CCCCTTGT-A-TTGAAAC----AATGAATG--TTT--ATCTGCCA--CAAGGC--GAA----------TT-TTA-ATACAACTTTTAAC-AACGGATCTCTTGGCT-CTCGCATCGATGAAGAACGCAGCGAAATGCG-ATAAGT-AATGTGAATTGCAGAATTCAGTGAATCATCGAATCTTTGAACGCACCTTGCGCTCTCTGGTATTCCGG-GGAGCACACCTGTTCGAGTGTCATTGAAACTCTCAA-----A-T-AAAGGTGG-----------TTTT---TGCAGA-CCAT-CTCT-G-TTTGGA-TTTGGAC---TTTGCTGC----A--T--T-AA-TGTGGCTA-GTCTTAAATGTATTAGC--TGAT-CCTCA-----TTGA-GG---------TTTTGGTTCTACTCA--GCATGAT-AAT-----T-ATCTAAT---G-TTGAGG----AC-AG------------------T-C---GC-AAGA-------CTGGC---------------------CATGG----------------C--TCT-CT----TT---------GGATT--GCTT---------C-T--AAA
	AJ547888_Hydnum_repandum                   T-TT---AG-CT-GCATG-TGCTCACTC-TTCTG----G----T-TTA-T----TTA----CAC-CTG-TGCACTTAA-------------TT----TTT-C----AA-AGGGAG-G-GT----AG-AACC------------------TGCCTTTGGAAC--------TTA-T---------------------AAA------CCCCTTGT-A-TTGAAAC----AATGAATG--TTT--ATCTGCCA--CAAGGC--GAA----------TT-TTA-ATACAACTTTTAAC-AACGGATCTCTTGGCT-CTCGCATCGATGAAGAACGCAGCGAAATGCG-ATAAGT-AATGTGAATTGCAGAATTCAGTGAATCATCGAATCTTTGAACGCACCTTGCGCTCTCTGGTATTCCGG-GGAGCACACCTGTTCGAGTGTCATTGAAACTCTCAA-----A-T-AAAGGTGG-----------TTTT---TGCAGA-CCAT-CTCT-G-TTTGGA-TTTGGAC---TTTGCTGC----A--T--T-AA-TGTGGCTA-GTCTTAAATGTATTAGC--TGAT-CCTCA-----TTGA-GG---------TTTTGGTTCTACTCA--GCATGAT-AAT-----T-ATCTAAT---G-TTGAGG----AC-AG------------------T-C---GC-AAGA-------CTGGC---------------------CATGG----------------C--TCT-CT----TT---------GGATT--GCTT---------C-T--AAA
	AJ547875_Hydnum_repandum                   T-TT---AG-CT-GCATG-TGCTCACTC-TTCTG----G----T-TTA-T----TTA----CAC-CTG-TGCACTTAA-------------TT----TTT-C----AA-AGGGAG-G-GT----AG-AACC------------------TGCCTTTGGAAC--------TTA-T---------------------AAA------CCCCTTGT-A-TTGAAAC----AATGAATG--TTT--ATCTGCCA--CAAGGC--GAA----------TT-TTA-ATACAACTTTTAAC-AACGGATCTCTTGGCT-CTCGCATCGATGAAGAAA?CAGCGAAATGCG-ATAAGT-AATGTGAATTGCAGAATTCAGTGAATCATCGAATCTTTGAACGCACCTTGCGCTCTCTGGTATTCCGG-GGAGCACACCTGTTCGAGTGTCATTGAAACTCTCAA-----A-T-AAAGGTGG-----------TTTT---TGCAGA-CCAT-CTCT-G-TTTGGA-TTTGGAC---TTTGCTGC----A--T--T-AA-TGTGGCTA-GTCTTAAATGTATTAGC--TGAT-CCTCA-----TTGA-GG---------TTTTGGTTCTACTCA--GCATGAT-AAT-----T-ATCTAAT---G-TTGAGG----AC-AG------------------T-C---GC-AAGA-------CTGGC---------------------CATGG----------------C--TCT-CT----TT---------GGATT--GCTT---------C-T--AAA
	NR_164553_Hydnum_repandum                  T-TT---AG-CT-GCATG-TGCTCACTC-TTCTG----G----T-TTA-T----TTA----CAC-CTG-TGCACTTAA-------------TT----TTT-C----AA-AGGGAG-G-GT----AG-AACC------------------TGCCTTTGGAAC--------TTA-T---------------------AAA------CCCCTTGT-A-TTGAAAC----AATGAATG--TTT--ATCTGCCA--CAAGGC--GAA----------TT-TTA-ATACAACTTTTAAC-AACGGATCTCTTGGCT-CTCGCATCGATGAAGAACGCAGCGAAATGCG-ATAAGT-AATGTGAATTGCAGAATTCAGTGAATCATCGAATCTTTGAACGCACCTTGCGCTCTCTGGTATTCCGG-GGAGCACACCTGTTCGAGTGTCATTGAAACTCTCAA-----A-T-AAAGGTGG-----------TTTT---TGCAGA-CCAT-CTCT-G-TTTGGA-TTTGGAC---TTTGCTGC----A--T--T-AA-TGTGGCTA-GTCTTAAATGTATTAGC--TGAT-CCTCA-----TTGA-GG---------TTTTGGTTCTACTCA--GCATGAT-AAT-----T-ATCTAAT---G-TTGAGG----AC-AG------------------T-C---GC-AAGA-------CTGGC---------------------CATGG----------------C--TCT-CT----TT---------GGATT--GCTT---------C-T--AAA
	KX388650_Hydnum_repandum                   T-TT---AG-CT-GCATG-TGCTCACTC-TTCTG----G----T-TTA-T----TTA----CAC-CTG-TGCACTTAA-------------TT----TTT-C----AA-AGGGAG-G-GT----AG-AACC------------------TGCCTTTGGAAC--------TTA-T---------------------AAA------CCCCTTGT-A-TTGAAAC----AATGAATG--TTT--ATCTGCCA--CAAGGC--GAA----------TT-TTA-ATACAACTTTTAAC-AACGGATCTCTTGGCT-CTCGCATCGATGAAGAACGCAGCGAAATGCG-ATAAGT-AATGTGAATTGCAGAATTCAGTGAATCATCGAATCTTTGAACGCACCTTGCGCTCTCTGGTATTCCGG-GGAGCACACCTGTTCGAGTGTCATTGAAACTCTCAA-----A-T-AAAGGTGG-----------TTTT---TGCAGA-CCAT-CTCT-G-TTTGGA-TTTGGAC---TTTGCTGC----A--T--T-AA-TGTGGCTA-GTCTTAAATGTATTAGC--TGAT-CCTCA-----TTGA-GG---------TTTTGGTTCTACTCA--GCATGAT-AAT-----T-ATCTAAT---G-TTGAGG----AC-AG------------------T-C---GC-AAGA-------CTGGC---------------------CATGG----------------C--TCT-CT----TT---------GGATT--GCTT---------C-T--AAA
	KX388651_Hydnum_repandum                   T-TT---AG-CT-GCATG-TGCTCACTC-TTCTG----G----T-TTA-T----TTA----CAC-CTG-TGCACTTAA-------------TT----TTT-C----AA-AGGGAG-G-GT----AG-AACC------------------TGCCTTTGGAAC--------TTA-T---------------------AAA------CCCCTTGT-A-TTGAAAC----AATGAATG--TTT--ATCTGCCA--CAAGGC--GAA----------TT-TTA-ATACAACTTTTAAC-AACGGATCTCTTGGCT-CTCGCATCGATGAAGAACGCAGCGAAATGCG-ATAAGT-AATGTGAATTGCAGAATTCAGTGAATCATCGAATCTTTGAACGCACCTTGCGCTCTCTGGTATTCCGG-GGAGCACACCTGTTCGAGTGTCATTGAAACTCTCAA-----A-T-AAAGGTGG-----------TTTT---TGCAGA-CCAT-CTCT-G-TTTGGA-TTTGGAC---TTTGCTGC----A--T--T-AA-TGTGGCTA-GTCTTAAATGTATTAGC--TGAT-CCTCA-----TTGA-GG---------TTTTGGTTCTACTCA--GCATGAT-AAT-----T-ATCTAAT---G-TTGAGG----AC-AG------------------T-C---GC-AAGA-------CTGGC---------------------CATGG----------------C--TCT-CT----TT---------GGATT--GCTT---------C-T--AAA
	KX388655_Hydnum_repandum                   T-TT---AG-CT-GCATG-TGCTCACTC-TTCTG----G----T-TTA-T----TTA----CAC-CTG-TGCACTTAA-------------TT----TTT-C----AA-AGGGAG-G-GT----AG-AACC------------------TGCCTTTGGAAC--------TTA-T---------------------AAA------CCCCTTGT-A-TTGAAAC----AATGAATG--TTT--ATCTGCCA--CAAGGC--GAA----------TT-TTA-ATACAACTTTTAAC-AACGGATCTCTTGGCT-CTCGCATCGATGAAGAACGCAGCGAAATGCG-ATAAGT-AATGTGAATTGCAGAATTCAGTGAATCATCGAATCTTTGAACGCACCTTGCGCTCTCTGGTATTCCGG-GGAGCACACCTGTTCGAGTGTCATTGAAACTCTCAA-----A-T-AAAGGTGG-----------TTTT---TGCAGA-CCAT-CTCT-G-TTTGGA-TTTGGAC---TTTGCTGC----A--T--T-AA-TGTGGCTA-GTCTTAAATGTATTAGC--TGAT-CCTCA-----TTGA-GG---------TTTTGGTTCTACTCA--GCATGAT-AAT-----T-ATCTAAT---G-TTGAGG----AC-AG------------------T-C---GC-AAGA-------CTGGC---------------------CATGG----------------C--TCT-CT----TT---------GGATT--GCTT---------C-T--AAA
	KX388652_Hydnum_repandum                   T-TT---AG-CT-GCATG-TGCTCACTC-TTCTG----G----T-TTA-T----TTA----CAC-CTG-TGCACTTAA-------------TT----TTT-C----AA-AGGGAG-G-GT----AG-AACC------------------TGCCTTTGGAAC--------TTA-T---------------------AAA------CCCCTTGT-A-TTGAAAC----AATGAATG--TTT--ATCTGCCA--CAAGGC--GAA----------TT-TTA-ATACAACTTTTAAC-AACGGATCTCTTGGCT-CTCGCATCGATGAAGAACGCAGCGAAATGCG-ATAAGT-AATGTGAATTGCAGAATTCAGTGAATCATCGAATCTTTGAACGCACCTTGCGCTCTCTGGTATTCCGG-GGAGCACACCTGTTCGAGTGTCATTGAAACTCTCAA-----A-T-AAAGGTGG-----------TTTT---TGCAGA-CCAT-CTCT-G-TTTGGA-TTTGGAC---TTTGCTGC----A--T--T-AA-TGTGGCTA-GTCTTAAATGTATTAGC--TGAT-CCTCA-----TTGA-GG---------TTTTGGTTCTACTCA--GCATGAT-AAT-----T-ATCTAAT---G-TTGAGG----AC-AG------------------T-C---GC-AAGA-------CTGGC---------------------CATGG----------------C--TCT-CT----TT---------GGATT--GCTT---------C-T--AAA
	KX388654_Hydnum_repandum                   T-TT---AG-CT-GCATG-TGCTCACTC-TTCTG----G----T-TTA-T----TTA----CAC-CTG-TGCACTTAA-------------TT----TTT-C----AA-AGGGAG-G-GT----AG-AACC------------------TGCCTTTGGAAC--------TTA-T---------------------AAA------CCCCTTGT-A-TTGAAAC----AATGAATG--TTT--ATCTGCCA--CAAGGC--GAA----------TT-TTA-ATACAACTTTTAAC-AACGGATCTCTTGGCT-CTCGCATCGATGAAGAACGCAGCGAAATGCG-ATAAGT-AATGTGAATTGCAGAATTCAGTGAATCATCGAATCTTTGAACGCACCTTGCGCTCTCTGGTATTCCGG-GGAGCACACCTGTTCGAGTGTCATTGAAACTCTCAA-----A-T-AAAGGTGG-----------TTTT---TGCAGA-CCAT-CTCT-G-TTTGGA-TTTGGAC---TTTGCTGC----A--T--T-AA-TGTGGCTA-GTCTTAAATGTATTAGC--TGAT-CCTCA-----TTGA-GG---------TTTTGGTTCTACTCA--GCATGAT-AAT-----T-ATCTAAT---G-TTGAGG----AC-AG------------------T-C---GC-AAGA-------CTGGC---------------------CATGG----------------C--TCT-CT----TT---------GGATT--GCTT---------C-T--AAA
	PQ505064_Hydnum_repandum                   T-TT---AG-CT-GCATG-TGCTCACTC-TTCTG----G----T-TTA-T----TTA----CAC-CTG-TGCACTTAA-------------TT----TTT-C----AA-AGGGAG-G-GT----AG-AACC------------------TGCCTTTGGAAC--------TTA-T---------------------AAA------CCCCTTGT-A-TTGAAAC----AATGAATG--TTT--ATCTGCCA--CAAGGC--GAA----------TT-TTA-ATACAACTTTTAAC-AACGGATCTCTTGGCT-CTCGCATCGATGAAGAACGCAGCGAAATGCG-ATAAGT-AATGTGAATTGCAGAATTCAGTGAATCATCGAATCTTTGAACGCACCTTGCGCTCTCTGGTATTCCGG-GGAGCACACCTGTTCGAGTGTCATTGAAACTCTCAA-----A-T-AAAGGTGG-----------TTTT---TGCAGA-CCAT-CTCT-G-TTTGGA-TTTGGAC---TTTGCTGC----A--T--T-AA-TGTGGCTA-GTCTTAAATGTATTAGC--TGAT-CCTCA-----TTGA-GG---------TTTTGGTTCTACTCA--GCATGAT-AAT-----T-ATCTAAT---G-TTGAGG----AC-AG------------------T-C---GC-AAGA-------CTGGC---------------------CATGG----------------C--TCT-CT----TT---------GGATT--GCTT---------C-T--AAA
	OR912093_Hydnum_repandum                   T-TT---AG-CT-GCATG-TGCTCACTC-TTCTG----G----T-TTA-T----TTA----CAC-CTG-TGCACTTAA-------------TT----TTT-C----AA-AGGGAG-G-GT----AG-AACC------------------TGCCTTTGGAAC--------TTA-T---------------------AAA------CCCCTTGT-A-TTGAAAC----AATGAATG--TTT--ATCTGCCA--CAAGGC--GAA----------TT-TTA-ATACAACTTTTAAC-AACGGATCTCTTGGCT-CTCGCATCGATGAAGAACGCAGCGAAATGCG-ATAAGT-AATGTGAATTGCAGAATTCAGTGAATCATCGAATCTTTGAACGCACCTTGCGCTCTCTGGTATTCCGG-GGAGCACACCTGTTCGAGTGTCATTGAAACTCTCAA-----A-T-AAAGGTGG-----------TTTT---TGCAGA-CCAT-CTCT-G-TTTGGA-TTTGGAC---TTTGCTGC----A--T--T-AA-TGTGGCTA-GTCTTAAATGTATTAGC--TGAT-CCTCA-----TTGA-GG---------TTTTGGTTCTACTCA--GCATGAT-AAT-----T-ATCTAAT---G-TTGAGG----AC-AG------------------T-C---GC-AAGA-------CTGGC---------------------CATGG----------------C--TCT-CT----TT---------GGATT--GCTT---------C-T--AAA
	OR912015_Hydnum_repandum                   T-TT---AG-CT-GCATG-TGCTCACTC-TTCTG----G----T-TTA-T----TTA----CAC-CTG-TGCACTTAA-------------TT----TTT-C----AA-AGGGAG-G-GT----AG-AACC------------------TGCCTTTGGAAC--------TTA-T---------------------AAA------CCCCTTGT-A-TTGAAAC----AATGAATG--TTT--ATCTGCCA--CAAGGC--GAA----------TT-TTA-ATACAACTTTTAAC-AACGGATCTCTTGGCT-CTCGCATCGATGAAGAACGCAGCGAAATGCG-ATAAGT-AATGTGAATTGCAGAATTCAGTGAATCATCGAATCTTTGAACGCACCTTGCGCTCTCTGGTATTCCGG-GGAGCACACCTGTTCGAGTGTCATTGAAACTCTCAA-----A-T-AAAGGTGG-----------TTTT---TGCAGA-CCAT-CTCT-G-TTTGGA-TTTGGAC---TTTGCTGC----A--T--T-AA-TGTGGCTA-GTCTTAAATGTATTAGC--TGAT-CCTCA-----TTGA-GG---------TTTTGGTTCTACTCA--GCATGAT-AAT-----T-ATCTAAT---G-TTGAGG----AC-AG------------------T-C---GC-AAGA-------CTGGC---------------------CATGG----------------C--TCT-CT----TT---------GGATT--GCTT---------C-T--AAA
	OR912016_Hydnum_repandum                   T-TT---AG-CT-GCATG-TGCTCACTC-TTCTG----G----T-TTA-T----TTA----CAC-CTG-TGCACTTAA-------------TT----TTT-C----AA-AGGGAG-G-GT----AG-AACC------------------TGCCTTTGGAAC--------TTA-T---------------------AAA------CCCCTTGT-A-TTGAAAC----AATGAATG--TTT--ATCTGCCA--CAAGGC--GAA----------TT-TTA-ATACAACTTTTAAC-AACGGATCTCTTGGCT-CTCGCATCGATGAAGAACGCAGCGAAATGCG-ATAAGT-AATGTGAATTGCAGAATTCAGTGAATCATCGAATCTTTGAACGCACCTTGCGCTCTCTGGTATTCCGG-GGAGCACACCTGTTCGAGTGTCATTGAAACTCTCAA-----A-T-AAAGGTGG-----------TTTT---TGCAGA-CCAT-CTCT-G-TTTGGA-TTTGGAC---TTTGCTGC----A--T--T-AA-TGTGGCTA-GTCTTAAATGTATTAGC--TGAT-CCTCA-----TTGA-GG---------TTTTGGTTCTACTCA--GCATGAT-AAT-----T-ATCTAAT---G-TTGAGG----AC-AG------------------T-C---GC-AAGA-------CTGGC---------------------CATGG----------------C--TCT-CT----TT---------GGATT--GCTT---------C-T--AAA
	OR912085_Hydnum_repandum                   T-TT---AG-CT-GCATG-TGCTCACTC-TTCTG----G----T-TTA-T----TTA----CAC-CTG-TGCACTTAA-------------TT----TTT-C----AA-AGGGAG-G-GT----AG-AACC------------------TGCCTTTGGAAC--------TTA-T---------------------AAA------CCCCTTGT-A-TTGAAAC----AATGAATG--TTT--ATCTGCCA--CAAGGC--GAA----------TT-TTA-ATACAACTTTTAAC-AACGGATCTCTTGGCT-CTCGCATCGATGAAGAACGCAGCGAAATGCG-ATAAGT-AATGTGAATTGCAGAATTCAGTGAATCATCGAATCTTTGAACGCACCTTGCGCTCTCTGGTATTCCGG-GGAGCACACCTGTTCGAGTGTCATTGAAACTCTCAA-----A-T-AAAGGTGG-----------TTTT---TGCAGA-CCAT-CTCT-G-TTTGGA-TTTGGAC---TTTGCTGC----A--T--T-AA-TGTGGCTA-GTCTTAAATGTATTAGC--TGAT-CCTCA-----TTGA-GG---------TTTTGGTTCTACTCA--GCATGAT-AAT-----T-ATCTAAT---G-TTGAGG----AC-AG------------------T-C---GC-AAGA-------CTGGC---------------------CATGG----------------C--TCT-CT----TT---------GGATT--GCTT---------C-T--AAA
	OR912072_Hydnum_repandum                   T-TT---AG-CT-GCATG-TGCTCACTC-TTCTG----G----T-TTA-T----TTA----CAC-CTG-TGCACTTAA-------------TT----TTT-C----AA-AGGGAG-G-GT----AG-AACC------------------TGCCTTTGGAAC--------TTA-T---------------------AAA------CCCCTTGT-A-TTGAAAC----AATGAATG--TTT--ATCTGCCA--CAAGGC--GAA----------TT-TTA-ATACAACTTTTAAC-AACGGATCTCTTGGCT-CTCGCATCGATGAAGAACGCAGCGAAATGCG-ATAAGT-AATGTGAATTGCAGAATTCAGTGAATCATCGAATCTTTGAACGCACCTTGCGCTCTCTGGTATTCCGG-GGAGCACACCTGTTCGAGTGTCATTGAAACTCTCAA-----A-T-AAAGGTGG-----------TTTT---TGCAGA-CCAT-CTCT-G-TTTGGA-TTTGGAC---TTTGCTGC----A--T--T-AA-TGTGGCTA-GTCTTAAATGTATTAGC--TGAT-CCTCA-----TTGA-GG---------TTTTGGTTCTACTCA--GCATGAT-AAT-----T-ATCTAAT---G-TTGAGG----AC-AG------------------T-C---GC-AAGA-------CTGGC---------------------CATGG----------------C--TCT-CT----TT---------GGATT--GCTT---------C-T--AAA
	OR912057_Hydnum_repandum                   -------AG-CT-GCATG-TGCTCACTC-TTCTG----G----T-TTA-T----TTA----CAC-CTG-TGCACTTAA-------------TT----TTT-C----AA-AGGGAG-G-GT----AG-AACC------------------TGCCTTTGGAAC--------TTA-T---------------------AAA------CCCCTTGT-A-TTGAAAC----AATGAATG--TTT--ATCTGCCA--CAAGGC--GAA----------TT-TTA-ATACAACTTTTAAC-AACGGATCTCTTGGCT-CTCGCATCGATGAAGAACGCAGCGAAATGCG-ATAAGT-AATGTGAATTGCAGAATTCAGTGAATCATCGAATCTTTGAACGCACCTTGCGCTCTCTGGTATTCCGG-GGAGCACACCTGTTCGAGTGTCATTGAAACTCTCAA-----A-T-AAAGGTGG-----------TTTT---TGCAGA-CCAT-CTCT-G-TTTGGA-TTTGGAC---TTTGCTGC----A--T--T-AA-TGTGGCTA-GTCTTAAATGTATTAGC--TGAT-CCTCA-----TTGA-GG---------TTTTGGTTCTACTCA--GCATGAT-AAT-----T-ATCTAAT---G-TTGAGG----AC-AG------------------T-C---GC-AAGA-------CTGGC---------------------CATGG----------------C--TCT-CT----TT---------GGATT--GCTT---------C-T--AAA
	OR912064_Hydnum_repandum                   -------AG-CT-GCATG-TGCTCACTC-TTCTG----G----T-TTA-T----TTA----CAC-CTG-TGCACTTAA-------------TT----TTT-C----AA-AGGGAG-G-GT----AG-AACC------------------TGCCTTTGGAAC--------TTA-T---------------------AAA------CCCCTTGT-A-TTGAAAC----AATGAATG--TTT--ATCTGCCA--CAAGGC--GAA----------TT-TTA-ATACAACTTTTAAC-AACGGATCTCTTGGCT-CTCGCATCGATGAAGAACGCAGCGAAATGCG-ATAAGT-AATGTGAATTGCAGAATTCAGTGAATCATCGAATCTTTGAACGCACCTTGCGCTCTCTGGTATTCCGG-GGAGCACACCTGTTCGAGTGTCATTGAAACTCTCAA-----A-T-AAAGGTGG-----------TTTT---TGCAGA-CCAT-CTCT-G-TTTGGA-TTTGGAC---TTTGCTGC----A--T--T-AA-TGTGGCTA-GTCTTAAATGTATTAGC--TGAT-CCTCA-----TTGA-GG---------TTTTGGTTCTACTCA--GCATGAT-AAT-----T-ATCTAAT---G-TTGAGG----AC-AG------------------T-C---GC-AAGA-------CTGGC---------------------CATGG----------------C--TCT-CT----TT---------GGATT--GCTT---------C-T--AAA
	OR912073_Hydnum_repandum                   -------AG-CT-GCATG-TGCTCACTC-TTCTG----G----T-TTA-T----TTA----CAC-CTG-TGCACTTAA-------------TT----TTT-C----AA-AGGGAG-G-GT----AG-AACC------------------TGCCTTTGGAAC--------TTA-T---------------------AAA------CCCCTTGT-A-TTGAAAC----AATGAATG--TTT--ATCTGCCA--CAAGGC--GAA----------TT-TTA-ATACAACTTTTAAC-AACGGATCTCTTGGCT-CTCGCATCGATGAAGAACGCAGCGAAATGCG-ATAAGT-AATGTGAATTGCAGAATTCAGTGAATCATCGAATCTTTGAACGCACCTTGCGCTCTCTGGTATTCCGG-GGAGCACACCTGTTCGAGTGTCATTGAAACTCTCAA-----A-T-AAAGGTGG-----------TTTT---TGCAGA-CCAT-CTCT-G-TTTGGA-TTTGGAC---TTTGCTGC----A--T--T-AA-TGTGGCTA-GTCTTAAATGTATTAGC--TGAT-CCTCA-----TTGA-GG---------TTTTGGTTCTACTCA--GCATGAT-AAT-----T-ATCTAAT---G-TTGAGG----AC-AG------------------T-C---GC-AAGA-------CTGGC---------------------CATGG----------------C--TCT-CT----TT---------GGATT--GCTT---------C-T--AAA
	OR912060_Hydnum_repandum                   --------G-CT-GCATG-TGCTCACTC-TTCTG----G----T-TTA-T----TTA----CAC-CTG-TGCACTTAA-------------TT----TTT-C----AA-AGGGAG-G-GT----AG-AACC------------------TGCCTTTGGAAC--------TTA-T---------------------AAA------CCCCTTGT-A-TTGAAAC----AATGAATG--TTT--ATCTGCCA--CAAGGC--GAA----------TT-TTA-ATACAACTTTTAAC-AACGGATCTCTTGGCT-CTCGCATCGATGAAGAACGCAGCGAAATGCG-ATAAGT-AATGTGAATTGCAGAATTCAGTGAATCATCGAATCTTTGAACGCACCTTGCGCTCTCTGGTATTCCGG-GGAGCACACCTGTTCGAGTGTCATTGAAACTCTCAA-----A-T-AAAGGTGG-----------TTTT---TGCAGA-CCAT-CTCT-G-TTTGGA-TTTGGAC---TTTGCTGC----A--T--T-AA-TGTGGCTA-GTCTTAAATGTATTAGC--TGAT-CCTCA-----TTGA-GG---------TTTTGGTTCTACTCA--GCATGAT-AAT-----T-ATCTAAT---G-TTGAGG----AC-AG------------------T-C---GC-AAGA-------CTGGC---------------------CATGG----------------C--TCT-CT----TT---------GGATT--GCTT---------C-T--AAA
	OR912070_Hydnum_repandum                   --------G-CT-GCATG-TGCTCACTC-TTCTG----G----T-TTA-T----TTA----CAC-CTG-TGCACTTAA-------------TT----TTT-C----AA-AGGGAG-G-GT----AG-AACC------------------TGCCTTTGGAAC--------TTA-T---------------------AAA------CCCCTTGT-A-TTGAAAC----AATGAATG--TTT--ATCTGCCA--CAAGGC--GAA----------TT-TTA-ATACAACTTTTAAC-AACGGATCTCTTGGCT-CTCGCATCGATGAAGAACGCAGCGAAATGCG-ATAAGT-AATGTGAATTGCAGAATTCAGTGAATCATCGAATCTTTGAACGCACCTTGCGCTCTCTGGTATTCCGG-GGAGCACACCTGTTCGAGTGTCATTGAAACTCTCAA-----A-T-AAAGGTGG-----------TTTT---TGCAGA-CCAT-CTCT-G-TTTGGA-TTTGGAC---TTTGCTGC----A--T--T-AA-TGTGGCTA-GTCTTAAATGTATTAGC--TGAT-CCTCA-----TTGA-GG---------TTTTGGTTCTACTCA--GCATGAT-AAT-----T-ATCTAAT---G-TTGAGG----AC-AG------------------T-C---GC-AAGA-------CTGGC---------------------CATGG----------------C--TCT-CT----TT---------GGATT--GCTT---------C-T--AAA
	OR912071_Hydnum_repandum                   -----------------G-TGCTCACTC-TTCTG----G----T-TTA-T----TTA----CAC-CTG-TGCACTTAA-------------TT----TTT-C----AA-AGGGAG-G-GT----AG-AACC------------------TGCCTTTGGAAC--------TTA-T---------------------AAA------CCCCTTGT-A-TTGAAAC----AATGAATG--TTT--ATCTGCCA--CAAGGC--GAA----------TT-TTA-ATACAACTTTTAAC-AACGGATCTCTTGGCT-CTCGCATCGATGAAGAACGCAGCGAAATGCG-ATAAGT-AATGTGAATTGCAGAATTCAGTGAATCATCGAATCTTTGAACGCACCTTGCGCTCTCTGGTATTCCGG-GGAGCACACCTGTTCGAGTGTCATTGAAACTCTCAA-----A-T-AAAGGTGG-----------TTTT---TGCAGA-CCAT-CTCT-G-TTTGGA-TTTGGAC---TTTGCTGC----A--T--T-AA-TGTGGCTA-GTCTTAAATGTATTAGC--TGAT-CCTCA-----TTGA-GG---------TTTTGGTTCTACTCA--GCATGAT-AAT-----T-ATCTAAT---G-TTGAGG----AC-AG------------------T-C---GC-AAGA-------CTGGC---------------------CATGG----------------C--TCT-CT----TT---------GGATT--GCTT---------C-T--AAA
	PQ418294_Hydnum_sp                         -----------------------------------------------------------------------------------------------------------------------------------------------------------------------------------------------------------------------------------------------------------------------------------------------------------------------------------------------------------------------------------------------------AACGCACCTTGCGCTCTCTGGTATTCCGG-GGAGCACACCTGTTCGAGTGTCATTGAAACTCTCAA-----A-T-AAAGGTGG-----------TTTT---TGCAGA-CCAT-CTCT-G-TTTGGA-TTTGGAC---TTTGCTGC----A--T--T-AA-TGTGGCTA-GTCTTAAATGTATTAGC--TGAT-CCTCA-----TTGA-GG---------TTTTGGTTCTACTCA--GCATGAT-AAT-----T-ATCTAAT---G-TTGAGG----AC-AG------------------T-C---GC-AAGA-------CTGGC---------------------CATGG----------------C--TCT-CT----TT---------GGATT--GCTT---------C-T--AAA
	PV530142_Hydnum_repandum                   -----------------------------------------------------------------------------------------------------------------------------------------------------------------------------------------------------------------------------------------------------------------------------------------------------------------------------------------------------------------------------------------------------AACGCACCTTGCGCTCTCTGGTATTCCGG-GGAGCACACCTGTTCGAGTGTCATTGAAACTCTCAA-----A-T-AAAGGTGG-----------TTTT---TGCAGA-CCAT-CTCT-G-TTTGGA-TTTGGAC---TTTGCTGC----A--T--T-AA-TGTGGCTA-GTCTTAAATGTATTAGC--TGAT-CCTCA-----TTGA-GG---------TTTTGGTTCTACTCA--GCATGAT-AAT-----T-ATCTAAT---G-TTGAGG----AC-AG------------------T-C---GC-AAGA-------CTGGC---------------------CATGG----------------C--TCT-CT----TT---------GGATT--GCTT---------C-T--AAA
	GU373488_Hydnum_repandum                   T-TT---AG-CT-GCATG-TGCTCACTC-TTCTG----G----T-TTA-T----TTA----CAC-CTG-TGCACTTAA-------------TT---CTTT-C----AA-AGGGAG-G-GT----AG-AACC------------------TGCCTTTGGAAC--------TTA-T---------------------AGAC---CCCCCCTTGT-A-TTGAAAC----AATGAATG--TTT--ATCTGCCA--CAAGGC--GAA----------TT-TTA-ATACAACTTTTAAC-AACGGATCTCTTGGCT-CTCGCATCGATGAAGAACGCAGCGAAATGCG-ATAAGT-AATGTGAATTGCAGAATTCAGTGAATCATCGAATCTTTGAACGCACCTTGCGCTCTCTGGTATTCCGG-GGAGCACACCTGTTCGAGTGTCATTGAAACTCTCAA-----A-T-AAAGGTGG-----------TTTT---TGCAGA-CCAT-CTCT-G-TTTGGA-TTTGGAC---TTTGCTGC----A--T--T-AA-TGTGGCTA-GTCTTAAATGTATTAGC--TGAT-CCTCA-----TTGA-GG---------TTTTGGTTCTACTCA--GCATGAT-AAT-----T-ATCTAAT---G-TTGAGG----AC-AG------------------T-C---GC-AAGA-------CTGGC---------------------CATGG----------------C--TCT-CT----TT---------GGATT--GCTT---------C-T--AAA
	LC621814_Hydnum_boreorepandum              T-TT---AG-CT-GCATG-TGCTCACTC-TTCTG----G----T-TTA-T----TTA----CAC-CTG-TGCACTTAA-------------TT---CTTT-C----AA-AGGGAG-G-GT----AG-AACC------------------TGCCTTTGGAAC--------TTA-T---------------------AGA----CCCCCCTTGT-A-TTGAAAC----AATGAATG--TTT--ATCTGCCA--CAAGGC--GAA----------TT-TTA-ATACAACTTTTAAC-AACGGATCTCTTGGCT-CTCGCATCGATGAAGAACGCAGCGAAATGCG-ATAAGT-AATGTGAATTGCAGAATTCAGTGAATCATCGAATCTTTGAACGCACCTTGCGCTCTCTGGTATTCCGG-GGAGCACACCTGTTCGAGTGTCATTGAAACTCTCAA-----A-T-GAAGGTGG-----------TTTT---TGTAGA-CCAT-CTCT-G-TTTGGA-TTTGGAC---TTTGCTGC----A--T--T-AA-TGTGGCTA-GTCTTAAATGTATTAGC--TGAT-CCTCA-----TTGA-GG---------TTTTGGTTCTACTCA--GCATGAT-AAT-----T-ATCTAAT---G-TTGAGG----AC-AG------------------T-C---GC-AAGA-------CTGGC---------------------CATGG----------------C--TCT-CT----TT---------GGATT--GCTT---------C-T--AAA
	LC621815_Hydnum_boreorepandum              T-TT---AG-CT-GCATG-TGCTCACTC-TTCTG----G----T-TTA-T----TTA----CAC-CTG-TGCACTTAA-------------TT---CTTT-C----AA-AGGGAG-G-GT----AG-AACC------------------TGCCTTTGGAAC--------TTA-T---------------------AGA----CCCCCCTTGT-A-TTGAAAC----AATGAATG--TTT--ATCTGCCA--CAAGGC--GAA----------TT-TTA-ATACAACTTTTAAC-AACGGATCTCTTGGCT-CTCGCATCGATGAAGAACGCAGCGAAATGCG-ATAAGT-AATGTGAATTGCAGAATTCAGTGAATCATCGAATCTTTGAACGCACCTTGCGCTCTCTGGTATTCCGG-GGAGCACACCTGTTCGAGTGTCATTGAAACTCTCAA-----A-T-GAAGGTGG-----------TTTT---TGCAGA-CCAT-CTCT-G-TTTGGA-TTTGGAC---TTTGCTGC----A--T--T-AA-TGTGGCTA-GTCTTAAATGTATTAGC--TGAT-CCTCA-----TTGA-GG---------TTTTGGTTCTACTCA--GCATGAT-AAT-----T-ATCTAAT---G-TTGAGG----AC-AG------------------T-C---GC-AAGA-------CTGGC---------------------CATGG----------------C--TCT-CT----TT---------GGATT--GCTT---------C-T--AAA
	LC621816_Hydnum_boreorepandum              T-TT---AG-CT-GCATG-TGCTCACTC-TTCTG----G----T-TTA-T----TTA----CAC-CTG-TGCACTTAA-------------TT---CTTT-C----AA-AGGGAG-G-GT----AG-AACC------------------TGCCTTTGGAAC--------TTA-T---------------------AGA----CCCCCCTTGT-A-TTGAAAC----AATGAATG--TTT--ATCTGCCA--CAAGGC--GAA----------TT-TTA-ATACAACTTTTAAC-AACGGATCTCTTGGCT-CTCGCATCGATGAAGAACGCAGCGAAATGCG-ATAAGT-AATGTGAATTGCAGAATTCAGTGAATCATCGAATCTTTGAACGCACCTTGCGCTCTCTGGTATTCCGG-GGAGCACACCTGTTCGAGTGTCATTGAAACTCTCAA-----A-T-GAAGGTGG-----------TTTT---TGCAGA-CCAT-CTCT-G-TTTGGA-TTTGGAC---TTTGCTGC----A--T--T-AA-TGTGGCTA-GTCTTAAATGTATTAGC--TGAT-CCTCA-----TTGA-GG---------TTTTGGTTCTACTCA--GCATGAT-AAT-----T-ATCTAAT---G-TTGAGG----AC-AG------------------T-C---GC-AAGA-------CTGGC---------------------CATGG----------------C--TCT-CT----TT---------GGATT--GCTT---------C-T--AAA
	MH169344_Hydnum_sp                         T-TT---AG-CT-GCATG-TGCTCACTC-TTCTG----G----T-TTA-T----TTA----CAC-CTG-TGCACTTAA-------------TT---CTTT-C----AA-AGGGAG-G-GT----AG-AACC------------------TGCCTTTGGAAC--------TTA-T---------------------AGA----CCCCCCTTGT-A-TTGAAAC----AATGAATG--TTT--ATCTGCCA--CAAGGC--GAA----------TT-TTA-ATACAACTTTTAAC-AACGGATCTCTTGGCT-CTCGCATCGATGAAGAACGCAGCGAAATGCG-ATAAGT-AATGTGAATTGCAGAATTCAGTGAATCATCGAATCTTTGAACGCACCTTGCGCTCTCTGGTATTCCGG-GGAGCACACCTGTTCGAGTGTCATTGAAACTCTCAA-----A-T-AAAGGTGG-----------TTTT---TGCAGA-CCAT-CTCT-G-TTTGGA-TTTGGAC---TTTGCTGC----A--T--T-AA-TGTGGCTA-GTCTTAAATGTATTAGC--TGAT-CCTCA-----TTGA-GG---------TTTTGGTTCTACTCA--GCATGAT-AAT-----T-ATCTAAT---G-TTGAGG----AC-AG------------------T-C---GC-AAGA-------CTGGC---------------------CATGG----------------C--TCT-CT----TT---------GGATT--GCTT---------C-T--AAA
	LC621817_Hydnum_boreorepandum              T-TT---AG-CT-GCATG-TGCTCACTC-TTCTG----G----T-TTA-T----TTA----CAC-CTG-TGCACTTAA-------------TT---CTTT-C----AA-AGGGAG-G-GT----AG-AACC------------------TGCCTTTGGAAC--------TTA-T---------------------AGA----CCCCCCTTGT-A-TTGAAAC----AATGAATG--TTT--ATCTGCCA--CAAGGC--GAA----------TT-TTA-ATACAACTTTTAAC-AACGGATCTCTTGGCT-CTCGCATCGATGAAGAACGCAGCGAAATGCG-ATAAGT-AATGTGAATTGCAGAATTCAGTGAATCATCGAATCTTTGAACGCACCTTGCGCTCTCTGGTATTCCGG-GGAGCACACCTGTTCGAGTGTCATTGAAACTCTCAA-----A-T-AAAGGTGG----------TTTTT---TGCAGA-CCAT-CTCT-G-TTTGGA-TTTGGAC---TTTGCTGC----A--T--T-AA-TGTGGCTA-GTCTTAAATGTATTAGC--TGAT-CCTCA-----TTGA-GG---------TTTTGGTTCTACTCA--GCATGAT-AAT-----T-ATCTAAT---G-TTGAGG----AC-AG------------------T-C---GC-AAGA-------CTGGC---------------------CATGG----------------C--TCT-CT----TT---------GGATT--GCTT---------C-T--AAA
	KU612583_Hydnum_repandum                   --------------------GCTCACTC-TTCTG----G----T-TTA-T----TTA----CAC-CTG-TGCACTTAA-------------TT---CTTT-C----AA-AGGGAG-G-GT----AG-AACC------------------TGCCTTTGGAAC--------TTA-T---------------------AGA----CCCCCCTTGT-A-TTGAAAC----AATGAATG--TTT--ATCTGCCA--CAAGGC--GAA----------TT-TTA-ATACAACTTTTAAC-AACGGATCTCTTGGCT-CTCGCATCGATGAAGAACGCAGCGAAATGCG-ATAAGT-AATGTGAATTGCAGAATTCAGTGAATCATCGAATCTTTGAACGCACCTTGCGCTCTCTGGTATTCCGG-GGAGCACACCTGTTCGAGTGTCATTGAAACTCTCAA-----A-T-AAAGGTGG-----------TTTT---TGCAGA-CCAT-CTCT-G-TTTGGA-TTTGGAC---TTTGCTGC----A--T--T-AA-TGTGGCTA-GTCTTAAATGTATTAGC--TGAT-CCTCA-----TTGA-GG---------TTTTGGTTCTACTCA--GCATGAT-AAT-----T-ATCTAAT---G-TTGAGG----AC-AG------------------T-C---GC-AAGA-------CTGGC---------------------CATGG----------------C--TCT-CT----TT---------GGATT--GCTT---------C-T--AAA
	KX388657_Hydnum_boreorepandum              T-TT---AG-CT-GCATG-TGCTCACTC-TTCTG----G----T-TTA-T----TTA----CAC-CTG-TGCACTTAA-------------TT---CTTT-C----AA-AGGGAG-G-GT----AG-AACC------------------TGCCTTTGGAAC--------TTA-T---------------------AGA----CCCCCCTTGT-A-TTGAAAC----AATGAATG--TTT--ATCTGCCA--CAAGGC--GAA----------TT-TTA-ATACAACTTTTAAC-AACGGATCTCTTGGCT-CTCGCATCGATGAAGAACGCAGCGAAATGCG-ATAAGT-AATGTGAATTGCAGAATTCAGTGAATCATCGAATCTTTGAACGCACCTTGCGCTCTCTGGTATTCCGG-GGAGCACACCTGTTCGAGTGTCATTGAAACTCTCAA-----A-T-AAAGGTGG-----------TTTT---TGCAGA-CCAT-CTCT-G-TTTGGA-TTTGGAC---TTTGCTGC----A--T--T-AA-TGTGGCTA-GTCTTAAATGTATTAGC--TGAT-CCTCA-----TTGA-GG---------TTTTGGTTCTACTCA--GCATGAT-AAT-----T-ATCTAAT---G-TTGAGG----AC-AG------------------T-C---GC-AAGA-------CTGGC---------------------CATGG----------------C--TCT-CT----TT---------GGATT--GCTT---------C-T--AAA
	NR_158488_Hydnum_boreorepandum             T-TT---AG-CT-GCATG-TGCTCACTC-TTCTG----G----T-TTA-T----TTA----CAC-CTG-TGCACTTAA-------------TT---CTTT-C----AA-AGGGAG-G-GT----AG-AACC------------------TGCCTTTGGAAC--------TTA-T---------------------AGA----CCCCCCTTGT-A-TTGAAAC----AATGAATG--TTT--ATCTGCCA--CAAGGC--GAA----------TT-TTA-ATACAACTTTTAAC-AACGGATCTCTTGGCT-CTCGCATCGATGAAGAACGCAGCGAAATGCG-ATAAGT-AATGTGAATTGCAGAATTCAGTGAATCATCGAATCTTTGAACGCACCTTGCGCTCTCTGGTATTCCGG-GGAGCACACCTGTTCGAGTGTCATTGAAACTCTCAA-----A-T-AAAGGTGG-----------TTTT---TGCAGA-CCAT-CTCT-G-TTTGGA-TTTGGAC---TTTGCTGC----A--T--T-AA-TGTGGCTA-GTCTTAAATGTATTAGC--TGAT-CCTCA-----TTGA-GG---------TTTTGGTTCTACTCA--GCATGAT-AAT-----T-ATCTAAT---G-TTGAGG----AC-AG------------------T-C---GC-AAGA-------CTGGC---------------------CATGG----------------C--TCT-CT----TT---------GGATT--GCTT---------C-T--AAA
	KX388658_Hydnum_boreorepandum              T-TT---AG-CT-GCATG-TGCTCACTC-TTCTG----G----T-TTA-T----TTA----CAC-CTG-TGCACTTAA-------------TT---CTTT-C----AA-AGGGAG-G-GT----AG-AACC------------------TGCCTTTGGAAC--------TTA-T---------------------AGAC---CCCCC?TTGT-A-TTGAAAC----AATGAATG--TTT--ATCTGCCA--CAAGGC--GAA----------TT-TTA-ATACAACTTTTAAC-AACGGATCTCTTGGCT-CTCGCATCGATGAAGAACGCAGCGAAATGCG-ATAAGT-AATGTGAATTGCAGAATTCAGTGAATCATCGAATCTTTGAACGCACCTTGCGCTCTCTGGTATTCCGG-GGAGCACACCTGTTCGAGTGTCATTGAAACTCTCAA-----A-T-AAAGGTGG-----------TTTT---TGCAGA-CCAT-CTCT-G-TTTGGA-TTTGGAC---TTTGCTGC----A--T--T-AA-TGTGGCTA-GTCTTAAATGTATTAGC--TGAT-CCTCA-----TTGA-GG---------TTTTGGTTCTACTCA--GCATGAT-AAT-----T-ATCTAAT---G-TTGAGG----AC-AG------------------T-C---GC-AAGA-------CTGGC---------------------CATGG----------------C--TCT-CT----TT---------GGATT--GCTT---------C-T--AAA
	KU612582_Hydnum_repandum                   T-TT---AG-CT-GCATG-TGCTCACTC-TTCTG----G----T-TTA-T----TTA----CAC-CTG-TGCACTTAA-------------TT---CTTT-C----AA-AGGGAG-G-GT----AG-AACC------------------TGCCTTTGGAAC--------TTA-T---------------------AGA----CCCCCCTTGT-A-TTGAAAC----AATGAATG--TTT--ATCTGCCA--CAAGGC--GAA----------TT-TTA-ATACAACTTTTAAC-AACGGATCTCTTGGCT-CTCGCATCGATGAAGAACGCAGCGAAATGCG-ATAAGT-AATGTGAATTGCAGAATTCAGTGAATCATCGAATCTTTGAACGCACCTTGCGCTCTCTGGTATTCCGG-GGAGCACACCTGTTCGAGTGTCATTGAAACTCTCAA-----A-T-AAAGGTGG-----------TTTT---TGCAGA-CCAT-CTCT-G-TTTGGA-TTTGGAC---TTTGCTGC----A--T--T-AA-TGTGGCTA-GTCTTAAATGTATTAGC--TGAT-CCTCA-----TTGA-GG---------TTTTGGTTCTACTCA--GCATGAT-AAT-----T-ATCTAAT---G-TTGAGG----AC-AG------------------T-C---GC-AAGA-------CTGGC---------------------CATGG----------------C--TCT-CT----TT---------GGATT--GCTT---------C-T--AAA
	'AB906681 Hydnum repando-orientale'        T-TT---AG-CT-GCATG-TGCTCACTC-TTCTG----G----T-TTA-T----TTA----CAC-CTG-TGCACTTAA-------------TT---CTTT-C----AA-AGGCAG-G-GT----AG-AACC------------------TGCCTTTGGAAC--------TTG-T---------------------AAA------CCCCTTGT-A-TTGAAGC----AATGAATG--TTT--ATCTGCCA--CAAGGC--GAA----------TT-TTA-ATACAACTTTTAAC-AACGGATCTCTTGGCT-CTCGCATCGATGAAGAACGCAGCGAAATGCG-ATAAGT-AATGTGAATTGCAGAATTCAGTGAATCATCGAATCTTTGAACGCACCTTGCGCTCTCTGGTATTCCGG-GGAGCACACCTGTTCGAGTGTCATTGAAACTCTCAA-----A-T-AAAGGTGG-----------TTTT---TGCAAA-CCAT-CTCT-G-TTTGGA-TTTGGAC---TTTGCTGC----A--T--T-AA-TGTGGCTA-GTCTTAAATGTATTAGC--AGAT-CCTCA-----TTGA-GG---------TTTTGGTTCTACTCA--GCATGAT-AAT-----G-ATCTAAT---G-TTGAGG----AC-AG------------------T-T---GC-AAGA-------CTGGC---------------------CATGA----------------C--TCT-CT----TT---------GGATT--GCTT---------C-T--AAA
	LC377885_Hydnum_repandum                   T-TT---AG-CT-GCATG-TGCTCACTC-TTCTG----G----T-TTA-T----TTA----CAC-CTG-TGCACTTAA-------------TT---CTTT-C----AA-AGGCAG-G-GT----AG-AACC------------------TGCCTTTGGAAC--------TTG-T---------------------AAA------CCCCTTGT-A-TTGAAGC----AATGAATG--TTT--ATCTGCCA--CAAGGC--GAA----------TT-TTA-ATACAACTTTTAAC-AACGGATCTCTTGGCT-CTCGCATCGATGAAGAACGCAGCGAAATGCG-ATAAGT-AATGTGAATTGCAGAATTCAGTGAATCATCGAATCTTTGAACGCACCTTGCGCTCTCTGGTATTCCGG-GGAGCACACCTGTTCGAGTGTCATTGAAACTCTCAA-----A-T-AAAGGTGG-----------TTTT---TGCAAA-CCAT-CTCT-G-TTTGGA-TTTGGAC---TTTGCTGC----A--T--T-AA-TGTGGCTA-GTCTTAAATGTATTAGC--AGAT-CCTCA-----TTGA-GG---------TTTTGGTTCTACTCA--GCATGAT-AAT-----G-ATCTAAT---G-TTGAGG----AC-AG------------------T-T---GC-AAGA-------CTGGC---------------------CATGA----------------C--TCT-CT----TT---------GGATT--GCTT---------C-T--AAA
	'AB906684 Hydnum repando-orientale'        T-TT---AG-CT-GCATG-TGCTCACTC-TTCTG----G----T-TTA-T----TTA----CAC-CTG-TGCACTTAA-------------TT---CTTT-C----AA-AGGCAG-G-GT----AG-AACC------------------TGCCTTTGGAAC--------TTG-T---------------------AAA------CCCCTTGT-A-TTGAAGC----AATGAATG--TTT--ATCTGCCA--CAAGGC--GAA----------TT-TTA-ATACAACTTTTAAC-AACGGATCTCTTGGCT-CTCGCATCGATGAAGAACGCAGCGAAATGCG-ATAAGT-AATGTGAATTGCAGAATTCAGTGAATCATCGAATCTTTGAACGCACCTTGCGCTCTCTGGTATTCCGG-GGAGCACACCTGTTCGAGTGTCATTGAAACTCTCAA-----A-T-AAAGGTGG-----------TTTT---TGCAAA-CCAT-CTCT-G-TTTGGA-TTTGGAC---TTTGCTGC----A--T--T-AA-TGTGGCTA-GTCTTAAATGTATTAGC--AGAT-CCTCA-----TTGA-GG---------TTTTGGTTCTACTCA--GCATGAT-AAT-----T-ATCTAAT---G-TTGAGG----AC-AG------------------T-T---GC-AAGA-------CTGGC---------------------CATGA----------------C--TCT-CT----TT---------GGATT--GCTT---------C-T--AAA
	'AB906685 Hydnum repando-orientale'        T-TT---AG-CT-GCATG-TGCTCACTC-TTCTG----G----T-TTA-T----TTA----CAC-CTG-TGCACTTAA-------------TT---CTTT-C----AA-AGGCAG-G-GT----AG-AACC------------------TGCCTTTGGAAC--------TTG-T---------------------AAA------CCCCTTGT-A-TTGAAGC----AATGAATG--TTT--ATCTGCCA--CAAGGC--GAA----------TT-TTA-ATACAACTTTTAAC-AACGGATCTCTTGGCT-CTCGCATCGATGAAGAACGCAGCGAAATGCG-ATAAGT-AATGTGAATTGCAGAATTCAGTGAATCATCGAATCTTTGAACGCACCTTGCGCTCTCTGGTATTCCGG-GGAGCACACCTGTTCGAGTGTCATTGAAACTCTCAA-----A-T-AAAGGTGG-----------TTTT---TGCAAA-CCAT-CTCT-G-TTTGGA-TTTGGAC---TTTGCTGC----A--T--T-AA-TGTGGCTA-GTCTTAAATGTATTAGC--AGAT-CCTCA-----TTGA-GG---------TTTTGGTTCTACTCA--GCATGAT-AAT-----T-ATCTAAT---G-TTGAGG----AC-AG------------------T-T---GC-AAGA-------CTGGC---------------------CATGA----------------C--TCT-CT----TT---------GGATT--GCTT---------C-T--AAA
	'AB906683 Hydnum repando-orientale'        T-TT---AG-CT-GCATG-TGCTCACTC-TTCTG----G----T-TTA-T----TTA----CAC-CTG-TGCACTTAA-------------TT---CTTT-C----AA-AGGCAG-G-GT----AG-AACC------------------TGCCTTTGGAAC--------TTG-T---------------------AAA------CCCCTTGT-A-TTGAAGC----AATGAATG--TTT--ATCTGCCA--CAAGGC--GAA----------TT-TTA-ATACAACTTTTAAC-AACGGATCTCTTGGCT-CTCGCATCGATGAAGAACGCAGCGAAATGCG-ATAAGT-AATGTGAATTGCAGAATTCAGTGAATCATCGAATCTTTGAACGCACCTTGCGCTCTCTGGTATTCCGG-GGAGCACACCTGTTCGAGTGTCATTGAAACTCTCAA-----A-T-AAAGGTGG-----------TTTT---TGCAAA-CCAT-CTCT-G-TTTGGA-TTTGGAC---TTTGCTGC----A--T--T-AA-TGTGGCTA-GTCTTAAATGTATTAGC--AGAT-CCTCA-----TTGA-GG---------TTTTGGTTCTACTCA--GCATGAT-AAT-----T-ATCTAAT---G-TTGAGG----AC-AG------------------T-T---GC-AAGA-------CTGGC---------------------CATGA----------------C--TCT-CT----TT---------GGATT--GCTT---------C-T--AAA
	'NR 178091 Hydnum repando-orientale'       T-TT---AG-CT-GCATG-TGCTCACTC-TTCTG----G----T-TTA-T----TTA----CAC-CTG-TGCACTTAA-------------TT---CTTT-C----AA-AGGCAG-G-GT----AG-AACC------------------TGCCTTTGGAAC--------TTG-T---------------------AAA------CCCCTTGT-A-TTGAAGC----AATGAATG--TTT--ATCTGCCA--CAAGGC--GAA----------TT-TTA-ATACAACTTTTAAC-AACGGATCTCTTGGCT-CTCGCATCGATGAAGAACGCAGCGAAATGCG-ATAAGT-AATGTGAATTGCAGAATTCAGTGAATCATCGAATCTTTGAACGCACCTTGCGCTCTCTGGTATTCCGG-GGAGCACACCTGTTCGAGTGTCATTGAAACTCTCAA-----A-T-AAAGGTGG-----------TTTT---TGCAAA-CCAT-CTCT-G-TTTGGA-TTTGGAC---TTTGCTGC----A--T--T-AA-TGTGGCTA-GTCTTAAATGTATTAGC--AGAT-CCTCA-----TTGA-GG---------TTTTGGTTCTACTCA--GCATGAT-AAT-----T-ATCTAAT---G-TTGAGG----AC-AG------------------T-T---GC-AAGA-------CTGGC---------------------CATGA----------------C--TCT-CT----TT---------GGATT--GCTT---------C-T--AAA
	'LC621863 Hydnum repando-orientale'        T-TT---AG-CT-GCATG-TGCTCACTC-TTCTG----G----T-TTA-T----TTA----CAC-CTG-TGCACTTAA-------------TT---CTTT-C----AA-AGGCAG-G-GT----AG-AACC------------------TGCCTTTGGAAC--------TTG-T---------------------AAA------CCCCTTGT-A-TTGAAGC----AATGAATG--TTT--ATCTGCCA--CAAGGC--GAA----------TT-TTA-ATACAACTTTTAAC-AACGGATCTCTTGGCT-CTCGCATCGATGAAGAACGCAGCGAAATGCG-ATAAGT-AATGTGAATTGCAGAATTCAGTGAATCATCGAATCTTTGAACGCACCTTGCGCTCTCTGGTATTCCGG-GGAGCACACCTGTTCGAGTGTCATTGAAACTCTCAA-----A-T-AAAGGTGG-----------TTTT---TGCAAA-CCAT-CTCT-G-TTTGGA-TTTGGAC---TTTGCTGC----A--T--T-AA-TGTGGCTA-GTCTTAAATGTATTAGC--AGAT-CCTCA-----TTGA-GG---------TTTTGGTTCTACTCA--GCATGAT-AAT-----T-ATCTAAT---G-TTGAGG----AC-AG------------------T-T---GC-AAGA-------CTGGC---------------------CATGA----------------C--TCT-CT----TT---------GGATT--GCTT---------C-T--AAA
	'LC621864 Hydnum repando-orientale'        T-TT---AG-CT-GCATG-TGCTCACTC-TTCTG----G----T-TTA-T----TTA----CAC-CTG-TGCACTTAA-------------TT---CTTT-C----AA-AGGCAG-G-GT----AG-AACC------------------TGCCTTTGGAAC--------TTG-T---------------------AAA------CCCCTTGT-A-TTGAAGC----AATGAATG--TTT--ATCTGCCA--CAAGGC--GAA----------TT-TTA-ATACAACTTTTAAC-AACGGATCTCTTGGCT-CTCGCATCGATGAAGAACGCAGCGAAATGCG-ATAAGT-AATGTGAATTGCAGAATTCAGTGAATCATCGAATCTTTGAACGCACCTTGCGCTCTCTGGTATTCCGG-GGAGCACACCTGTTCGAGTGTCATTGAAACTCTCAA-----A-T-AAAGGTGG-----------TTTT---TGCAAA-CCAT-CTCT-G-TTTGGA-TTTGGAC---TTTGCTGC----A--T--T-AA-TGTGGCTA-GTCTTAAATGTATTAGC--AGAT-CCTCA-----TTGA-GG---------TTTTGGTTCTACTCA--GCATGAT-AAT-----T-ATCTAAT---G-TTGAGG----AC-AG------------------T-T---GC-AAGA-------CTGGC---------------------CATGA----------------C--TCT-CT----TT---------GGATT--GCTT---------C-T--AAA
	'LC621876 Hydnum repando-orientale'        T-TT---AG-CT-GCATG-TGCTCACTC-TTCTG----G----T-TTA-T----TTA----CAC-CTG-TGCACTTAA-------------TT---CTTT-C----AA-AGGCAG-G-GT----AG-AACC------------------TGCCTTTGGAAC--------TTG-T---------------------AAA------CCCCTTGT-A-TTGAAGC----AATGAATG--TTT--ATCTGCCA--CAAGGC--GAA----------TT-TTA-ATACAACTTTTAAC-AACGGATCTCTTGGCT-CTCGCATCGATGAAGAACGCAGCGAAATGCG-ATAAGT-AATGTGAATTGCAGAATTCAGTGAATCATCGAATCTTTGAACGCACCTTGCGCTCTCTGGTATTCCGG-GGAGCACACCTGTTCGAGTGTCATTGAAACTCTCAA-----A-T-AAAGGTGG-----------TTTT---TGCAAA-CCAT-CTCT-G-TTTGGA-TTTGGAC---TTTGCTGC----A--T--T-AA-TGTGGCTA-GTCTTAAATGTATTAGC--AGAT-CCTCA-----TTGA-GG---------TTTTGGTTCTACTCA--GCATGAT-AAT-----T-ATCTAAT---G-TTGAGG----AC-AG------------------T-T---GC-AAGA-------CTGGC---------------------CATGA----------------C--TCT-CT----TT---------GGATT--GCTT---------C-T--AAA
	'LC717918 Hydnum repando-orientale'        T-TT---AG-CT-GCATG-TGCTCACTC-TTCTG----G----T-TTA-T----TTA----CAC-CTG-TGCACTTAA-------------TT---CTTT-C----AA-AGGCAG-G-GT----AG-AACC------------------TGCCTTTGGAAC--------TTG-T---------------------AAA------CCCCTTGT-A-TTGAAGC----AATGAATG--TTT--ATCTGCCA--CAAGGC--GAA----------TT-TTA-ATACAACTTTTAAC-AACGGATCTCTTGGCT-CTCGCATCGATGAAGAACGCAGCGAAATGCG-ATAAGT-AATGTGAATTGCAGAATTCAGTGAATCATCGAATCTTTGAACGCACCTTGCGCTCTCTGGTATTCCGG-GGAGCACACCTGTTCGAGTGTCATTGAAACTCTCAA-----A-T-AAAGGTGG-----------TTTT---TGCAAA-CCAT-CTCT-G-TTTGGA-TTTGGAC---TTTGCTGC----A--T--T-AA-TGTGGCTA-GTCTTAAATGTATTAGC--AGAT-CCTCA-----TTGA-GG---------TTTTGGTTCTACTCA--GCATGAT-AAT-----T-ATCTAAT---G-TTGAGG----AC-AG------------------T-T---GC-AAGA-------CTGGC---------------------CATGA----------------C--TCT-CT----TT---------GGATT--GCTT---------C-T--AAA
	'LC621874 Hydnum repando-orientale'        T-TT---AG-CT-GCATG-TGCTCACTC-TTCTG----G----T-TTA-T----TTA----CAC-CTG-TGCACTTAA-------------TT---CTTT-C----AA-AGGCAG-G-GT----AG-AACC------------------TGCCTTTGGAAC--------TTG-T---------------------AAA------CCCCTTGT-A-TTGAAGC----AATGAATG--TTT--ATCTGCCA--CAAGGC--GAA----------TT-TTA-ATACAACTTTTAAC-AACGGATCTCTTGGCT-CTCGCATCGATGAAGAACGCAGCGAAATGCG-ATAAGT-AATGTGAATTGCAGAATTCAGTGAATCATCGAATCTTTGAACGCACCTTGCGCTCTCTGGTATTCCGG-GGAGCACACCTGTTCGAGTGTCATTGAAACTCTCAA-----A-T-AAAGGTGG-----------TTTT---TGCAAA-CCAT-CTCT-G-TTTGGA-TTTGGAC---TTTGCTGC----A--T--T-AA-TGTGGCTA-GTCTTAAATGTATTAGC--AGAT-CCTCA-----TTGA-GG---------TTTTGGTTCTACTCA--GCATGAT-AAT-----T-ATCTAAT---G-TTGAGG----AC-AG------------------T-T---GC-AAGA-------CTGGC---------------------CATGA----------------C--TCT-CT----TT---------GGATT--GCTT---------C-T--AAA
	'LC621873 Hydnum repando-orientale'        T-TT---AG-CT-GCATG-TGCTCACTC-TTCTG----G----T-TTA-T----TTA----CAC-CTG-TGCACTTAA-------------TT---CTTT-C----AA-AGGCAG-G-GT----AG-AACC------------------TGCCTTTGGAAC--------TTG-T---------------------AAA------CCCCTTGT-A-TTGAAGC----AATGAATG--TTT--ATCTGCCA--CAAGGC--GAA----------TT-TTA-ATACAACTTTTAAC-AACGGATCTCTTGGCT-CTCGCATCGATGAAGAACGCAGCGAAATGCG-ATAAGT-AATGTGAATTGCAGAATTCAGTGAATCATCGAATCTTTGAACGCACCTTGCGCTCTCTGGTATTCCGG-GGAGCACACCTGTTCGAGTGTCATTGAAACTCTCAA-----A-T-AAAGGTGG-----------TTTT---TGCAAA-CCAT-CTCT-G-TTTGGA-TTTGGAC---TTTGCTGC----A--T--T-AA-TGTGGCTA-GTCTTAAATGTATTAGC--AGAT-CCTCA-----TTGA-GG---------TTTTGGTTCTACTCA--GCATGAT-AAT-----T-ATCTAAT---G-TTGAGG----AC-AG------------------T-T---GC-AAGA-------CTGGC---------------------CATGA----------------C--TCT-CT----TT---------GGATT--GCTT---------C-T--AAA
	LC377887_Hydnum_repandum                   T-TT---AG-CT-GCATG-TGCTCACTC-TTCTG----G----T-TTA-T----TTA----CAC-CTG-TGCACTTAA-------------TT---CTTT-C----AA-AGGCAG-G-GT----AG-AACC------------------TGCCTTTGGAAC--------TTG-T---------------------AAA------CCCCTTGT-A-TTGAAGC----AATGAATG--TTT--ATCTGCCA--CAAGGC--GAA----------TT-TTA-ATACAACTTTTAAC-AACGGATCTCTTGGCT-CTCGCATCGATGAAGAACGCAGCGAAATGCG-ATAAGT-AATGTGAATTGCAGAATTCAGTGAATCATCGAATCTTTGAACGCACCTTGCGCTCTCTGGTATTCCGG-GGAGCACACCTGTTCGAGTGTCATTGAAACTCTCAA-----A-T-AAAGGTGG-----------TTTT---TGCAAA-CCAT-CTCT-G-TTTGGA-TTTGGAC---TTTGCTGC----A--T--T-AA-TGTGGCTA-GTCTTAAATGTATTAGC--AGAT-CCTCA-----TTGA-GG---------TTTTGGTTCTACTCA--GCATGAT-AAT-----T-ATCTAAT---G-TTGAGG----AC-AG------------------T-T---GC-AAGA-------CTGGC---------------------CATGA----------------C--TCT-CT----TT---------GGATT--GCTT---------C-T--AAA
	'LC717917 Hydnum repando-orientale'        T-TT---AG-CT-GCATG-TGCTCACTC-TTCTG----G----T-TTA-T----TTA----CAC-CTG-TGCACTTAA-------------TT---CTTT-C----AA-AGGCAG-G-GT----AG-AACC------------------TGCCTTTGGAAC--------TTG-T---------------------AAA------CCCCTTGT-A-TTGAAGC----AATGAATG--TTT--ATCTGCCA--CAAGGC--GAA----------TT-TTA-ATACAACTTTTAAC-AACGGATCTCTTGGCT-CTCGCATCGATGAAGAACGCAGCGAAATGCG-ATAAGT-AATGTGAATTGCAGAATTCAGTGAATCATCGAATCTTTGAACGCACCTTGCGCTCTCTGGTATTCCGG-GGAGCACACCTGTTCGAGTGTCATTGAAACTCTCAA-----A-T-AAAGGTGG-----------TTTT---TGCAAA-CCAT-CTCT-G-TTTGGA-TTTGGAC---TTTGCTGC----A--T--T-AA-TGTGGCTA-GTCTTAAATGTATTAGC--AGAT-CCTCA-----TTGA-GG---------TTTTGGTTCTACTCA--GCATGAT-AAT-----T-ATCTAAT---G-TTGAGG----AC-AG------------------T-T---GC-AAGA-------CTGGC---------------------CATGA----------------C--TCT-CT----TT---------GGATT--GCTT---------C-T--AAA
	'LC621877 Hydnum repando-orientale'        T-TT---AG-CT-GCATG-TGCTCACTC-TTCTG----G----T-TTA-T----TTA----CAC-CTG-TGCACTTAA-------------TT---CTTT-C----AA-AGGCAG-G-GT----AG-AACC------------------TGCCTTTGGAAC--------TTG-T---------------------AAA------CCCCTTGT-A-TTGAAGC----AATGAATG--TTT--ATCTGCCA--CAAGGC--GAA----------TT-TTA-ATACAACTTTTAAC-AACGGATCTCTTGGCT-CTCGCATCGATGAAGAACGCAGCGAAATGCG-ATAAGT-AATGTGAATTGCAGAATTCAGTGAATCATCGAATCTTTGAACGCACCTTGCGCTCTCTGGTATTCCGG-GGAGCACACCTGTTCGAGTGTCATTGAAACTCTCAA-----A-T-AAAGGTGG-----------TTTT---TGCAAA-CCAT-CTCT-G-TTTGGA-TTTGGAC---TTTGCTGC----A--T--T-AA-TGTGGCTA-GTCTTAAATGTATTAGC--AGAT-CCTCA-----TTGA-GG---------TTTTGGTTCTACTCA--GCATGAT-AAT-----T-ATCTAAT---G-TTGAGG----AC-AG------------------T-T---GC-AAGA-------CTGGC---------------------CATGA----------------C--TCT-CT----TT---------GGATT--GCTT---------C-T--AAA
	'LC621878 Hydnum repando-orientale'        T-TT---AG-CT-GCATG-TGCTCACTC-TTCTG----G----T-TTA-T----TTA----CAC-CTG-TGCACTTAA-------------TT---CTTT-C----AA-AGGCAG-G-GT----AG-AACC------------------TGCCTTTGGAAC--------TTG-T---------------------AAA------CCCCTTGT-A-TTGAAGC----AATGAATG--TTT--ATCTGCCA--CAAGGC--GAA----------TT-TTA-ATACAACTTTTAAC-AACGGATCTCTTGGCT-CTCGCATCGATGAAGAACGCAGCGAAATGCG-ATAAGT-AATGTGAATTGCAGAATTCAGTGAATCATCGAATCTTTGAACGCACCTTGCGCTCTCTGGTATTCCGG-GGAGCACACCTGTTCGAGTGTCATTGAAACTCTCAA-----A-T-AAAGGTGG-----------TTTT---TGCAAA-CCAT-CTCT-G-TTTGGA-TTTGGAC---TTTGCTGC----A--T--T-AA-TGTGGCTA-GTCTTAAATGTATTAGC--AGAT-CCTCA-----TTGA-GG---------TTTTGGTTCTACTCA--GCATGAT-AAT-----T-ATCTAAT---G-TTGAGG----AC-AG------------------T-T---GC-AAGA-------CTGGC---------------------CATGA----------------C--TCT-CT----TT---------GGATT--GCTT---------C-T--AAA
	LC377886_Hydnum_repandum                   T-TT---AG-CT-GCATG-TGCTCACTC-TTCTG----G----T-TTA-T----TTA----CAC-CTG-TGCACTTAA-------------TT---CTTT-C----AA-AGGCAG-G-GT----AG-AACC------------------TGCCTTTGGAAC--------TTG-T---------------------AAA------CCCCTTGT-A-TTGAAGC----AATGAATG--TTT--ATCTGCCA--CAAGGC--GAA----------TT-TTA-ATACAACTTTTAAC-AACGGATCTCTTGGCT-CTCGCATCGATGAAGAACGCAGCGAAATGCG-ATAAGT-AATGTGAATTGCAGAATTCAGTGAATCATCGAATCTTTGAACGCACCTTGCGCTCTCTGGTATTCCGG-GGAGCACACCTGTTCGAGTGTCATTGAAACTCTCAA-----A-T-AAAGGTGG-----------TTTT---TGCAAA-CCAT-CTCT-G-TTTGGA-TTTGGAC---TTTGCTGC----A--T--T-AA-TGTGGCTA-GTCTTAAATGTATTAGC--AGAT-CCTCA-----TTGA-GG---------TTTTGGTTCTACTCA--GCATGAT-AAT-----T-ATCTAAT---G-TTGAGG----AC-AG------------------T-T---GC-AAGA-------CTGGC---------------------CATGA----------------C--TCT-CT----TT---------GGATT--GCTT---------C-T--AAA
	LC377888_Hydnum_repandum                   T-TT---AG-CT-GCATG-TGCTCACTC-TTCTG----G----T-TTA-T----TTA----CAC-CTG-TGCACTTAA-------------TT---CTTT-C----AA-AGGCAG-G-GT----AG-AACC------------------TGCCTTTGGAAC--------TTG-T---------------------AAA------CCCCTTGT-A-TTGAAGC----AATGAATG--TTT--ATCTGCCA--CAAGGC--GAA----------TT-TTA-ATACAACTTTTAAC-AACGGATCTCTTGGCT-CTCGCATCGATGAAGAACGCAGCGAAATGCG-ATAAGT-AATGTGAATTGCAGAATTCAGTGAATCATCGAATCTTTGAACGCACCTTGCGCTCTCTGGTATTCCGG-GGAGCACACCTGTTCGAGTGTCATTGAAACTCTCAA-----A-T-AAAGGTGG-----------TTTT---TGCAAA-CCAT-CTCT-G-TTTGGA-TTTGGAC---TTTGCTGC----A--T--T-AA-TGTGGCTA-GTCTTAAATGTATTAGC--AGAT-CCTCA-----TTGA-GG---------TTTTGGTTCTACTCA--GCATGAT-AAT-----T-ATCTAAT---G-TTGAGG----AC-AG------------------T-T---GC-AAGA-------CTGGC---------------------CATGA----------------C--TCT-CT----TT---------GGATT--GCTT---------C-T--AAA
	LC377883_Hydnum_repandum                   T-TT---AG-CT-GCATG-TGCTCACTC-TTCTG----G----T-TTA-T----TTA----CAC-CTG-TGCACTTAA-------------TT---CTTT-C----AA-AGGCAG-G-GT----AG-AACC------------------TGCCTTTGGAAC--------TTG-T---------------------AAA------CCCCTTGT-A-TTGAAGC----AATGAATG--TTT--ATCTGCCA--CAAGGC--GAA----------TT-TTA-ATACAACTTTTAAC-AACGGATCTCTTGGCT-CTCGCATCGATGAAGAACGCAGCGAAATGCG-ATAAGT-AATGTGAATTGCAGAATTCAGTGAATCATCGAATCTTTGAACGCACCTTGCGCTCTCTGGTATTCCGG-GGAGCACACCTGTTCGAGTGTCATTGAAACTCTCAA-----A-T-AAAGGTGG-----------TTTT---TGCAAA-CCAT-CTCT-G-TTTGGA-TTTGGAC---TTTGCTGC----A--T--T-AA-TGTGGCTA-GTCTTAAATGTATTAGC--AGAT-CCTCA-----TTGA-GG---------TTTTGGTTCTACTCA--GCATGAT-AAT-----T-ATCTAAT---G-TTGAGG----AC-AG------------------T-T---GC-AAGA-------CTGGC---------------------CATGA----------------C--TCT-CT----TT---------GGATT--GCTT---------C-T--AAA
	LC377882_Hydnum_repandum                   T-TT---AG-CT-GCATG-TGCTCACTC-TTCTG----G----T-TTA-T----TTA----CAC-CTG-TGCACTTAA-------------TT---CTTT-C----AA-AGGCAG-G-GT----AG-AACC------------------TGCCTTTGGAAC--------TTG-T---------------------AAA------CCCCTTGT-A-TTGAAGC----AATGAATG--TTT--ATCTGCCA--CAAGGC--GAA----------TT-TTA-ATACAACTTTTAAC-AACGGATCTCTTGGCT-CTCGCATCGATGAAGAACGCAGCGAAATGCG-ATAAGT-AATGTGAATTGCAGAATTCAGTGAATCATCGAATCTTTGAACGCACCTTGCGCTCTCTGGTATTCCGG-GGAGCACACCTGTTCGAGTGTCATTGAAACTCTCAA-----A-T-AAAGGTGG-----------TTTT---TGCAAA-CCAT-CTCT-G-TTTGGA-TTTGGAC---TTTGCTGC----A--T--T-AA-TGTGGCTA-GTCTTAAATGTATTAGC--AGAT-CCTCA-----TTGA-GG---------TTTTGGTTCTACTCA--GCATGAT-AAT-----T-ATCTAAT---G-TTGAGG----AC-AG------------------T-T---GC-AAGA-------CTGGC---------------------CATGA----------------C--TCT-CT----TT---------GGATT--GCTT---------C-T--AAA
	'LC621865 Hydnum repando-orientale'        T-TT---AG-CT-GCATG-TGCTCACTC-TTCTG----G----T-TTA-T----TTA----CAC-CTG-TGCACTTAA-------------TT---CTTT-C----AA-AGGCAG-G-GT----AG-AACC------------------TGCCTTTGGAAC--------TTG-T---------------------AAA------CCCCTTGT-A-TTGAAAC----AATGAATG--TTT--ATCTGCCA--CAAGGC--GAA----------TT-TTA-ATACAACTTTTAAC-AACGGATCTCTTGGCT-CTCGCATCGATGAAGAACGCAGCGAAATGCG-ATAAGT-AATGTGAATTGCAGAATTCAGTGAATCATCGAATCTTTGAACGCACCTTGCGCTCTCTGGTATTCCGG-GGAGCACACCTGTTCGAGTGTCATTGAAACTCTCAA-----A-T-AAAGGTGG-----------TTTT---TGCAAA-CCAT-CTCT-G-TTTGGA-TTTGGAC---TTTGCTGC----A--T--T-AA-TGTGGCTA-GTCTTAAATGTATTAGC--AGAT-CCTCA-----TTGA-GG---------TTTTGGTTCTACTCA--GCATGAT-AAT-----T-ATCTAAT---G-TTGAGG----AC-AG------------------T-T---GC-AAGA-------CTGGC---------------------CATGA----------------C--TCT-CT----TT---------GGATT--GCTT---------C-T--AAA
	'LC621867 Hydnum repando-orientale'        T-TT---AG-CT-GCATG-TGCTCACTC-TTCTG----G----T-TTA-T----TTA----CAC-CTG-TGCACTTAA-------------TT---CTTT-C----AA-AGGCAG-G-GT----AG-AACC------------------TGCCTTTGGAAC--------TTG-T---------------------AAA------CCCCTTGT-A-TTGAAAC----AATGAATG--TTT--ATCTGCCA--CAAGGC--GAA----------TT-TTA-ATACAACTTTTAAC-AACGGATCTCTTGGCT-CTCGCATCGATGAAGAACGCAGCGAAATGCG-ATAAGT-AATGTGAATTGCAGAATTCAGTGAATCATCGAATCTTTGAACGCACCTTGCGCTCTCTGGTATTCCGG-GGAGCACACCTGTTCGAGTGTCATTGAAACTCTCAA-----A-T-AAAGGTGG-----------TTTT---TGCAAA-CCAT-CTCT-G-TTTGGA-TTTGGAC---TTTGCTGC----A--T--T-AA-TGTGGCTA-GTCTTAAATGTATTAGC--AGAT-CCTCA-----TTGA-GG---------TTTTGGTTCTACTCA--GCATGAT-AAT-----T-ATCTAAT---G-TTGAGG----AC-AG------------------T-T---GC-AAGA-------CTGGC---------------------CATGA----------------C--TCT-CT----TT---------GGATT--GCTT---------C-T--AAA
	'LC621869 Hydnum repando-orientale'        T-TT---AG-CT-GCATG-TGCTCACTC-TTCTG----G----T-TTA-T----TTA----CAC-CTG-TGCACTTAA-------------TT---CTTT-C----AA-AGGCAG-G-GT----AG-AACC------------------TGCCTTTGGAAC--------TTG-T---------------------AAA------CCCCTTGT-A-TTGAAAC----AATGAATG--TTT--ATCTGCCA--CAAGGC--GAA----------TT-TTA-ATACAACTTTTAAC-AACGGATCTCTTGGCT-CTCGCATCGATGAAGAACGCAGCGAAATGCG-ATAAGT-AATGTGAATTGCAGAATTCAGTGAATCATCGAATCTTTGAACGCACCTTGCGCTCTCTGGTATTCCGG-GGAGCACACCTGTTCGAGTGTCATTGAAACTCTCAA-----A-T-AAAGGTGG-----------TTTT---TGCAAA-CCAT-CTCT-G-TTTGGA-TTTGGAC---TTTGCTGC----A--T--T-AA-TGTGGCTA-GTCTTAAATGTATTAGC--AGAT-CCTCA-----TTGA-GG---------TTTTGGTTCTACTCA--GCATGAT-AAT-----T-ATCTAAT---G-TTGAGG----AC-AG------------------T-T---GC-AAGA-------CTGGC---------------------CATGA----------------C--TCT-CT----TT---------GGATT--GCTT---------C-T--AAA
	'LC621870 Hydnum repando-orientale'        T-TT---AG-CT-GCATG-TGCTCACTC-TTCTG----G----T-TTA-T----TTA----CAC-CTG-TGCACTTAA-------------TT---CTTT-C----AA-AGGCAG-G-GT----AG-AACC------------------TGCCTTTGGAAC--------TTG-T---------------------AAA------CCCCTTGT-A-TTGAAAC----AATGAATG--TTT--ATCTGCCA--CAAGGC--GAA----------TT-TTA-ATACAACTTTTAAC-AACGGATCTCTTGGCT-CTCGCATCGATGAAGAACGCAGCGAAATGCG-ATAAGT-AATGTGAATTGCAGAATTCAGTGAATCATCGAATCTTTGAACGCACCTTGCGCTCTCTGGTATTCCGG-GGAGCACACCTGTTCGAGTGTCATTGAAACTCTCAA-----A-T-AAAGGTGG-----------TTTT---TGCAAA-CCAT-CTCT-G-TTTGGA-TTTGGAC---TTTGCTGC----A--T--T-AA-TGTGGCTA-GTCTTAAATGTATTAGC--AGAT-CCTCA-----TTGA-GG---------TTTTGGTTCTACTCA--GCATGAT-AAT-----T-ATCTAAT---G-TTGAGG----AC-AG------------------T-T---GC-AAGA-------CTGGC---------------------CATGA----------------C--TCT-CT----TT---------GGATT--GCTT---------C-T--AAA
	LC717915_Hydnum_subalpinum                 T-TT---AG-CT-GCATG-TGCTCACTC-TTCTG----G----T-TTA-T----TTA----CAC-CTG-TGCACTTAA-------------TT---CTTT-C----AA-AGGCAG-G-GT----AG-AACC------------------TGCCTTTGGAAC--------TTG-T---------------------AAA------CCCCTTGT-A-TTGAAAC----AATGAATG--TTT--ATCTGCCA--CAAGGC--GAA----------TT-TTA-ATACAACTTTTAAC-AACGGATCTCTTGGCT-CTCGCATCGATGAAGAACGCAGCGAAATGCG-ATAAGT-AATGTGAATTGCAGAATTCAGTGAATCATCGAATCTTTGAACGCACCTTGCGCTCTCTGGTATTCCGG-GGAGCACACCTGTTCGAGTGTCATTGAAACTCTCAA-----A-T-AAAGGTGG-----------TTTT---TGCAAA-CCAT-CTCT-G-TTTGGA-TTTGGAC---TTTGCTGC----A--T--T-AA-TGTGGCTA-GTCTTAAATGTATTAGC--AGAT-CCTCA-----TTGA-GG---------TTTTGGTTCTACTCA--GCATGAT-AAT-----T-ATCTAAT---G-TTGAGG----AC-AG------------------T-T---GC-AAGA-------CTGGC---------------------CATGA----------------C--TCT-CT----TT---------GGATT--GCTT---------C-T--AAA
	'LC621871 Hydnum repando-orientale'        T-TT---AG-CT-GCATG-TGCTCACTC-TTCTG----G----T-TTA-T----TTA----CAC-CTG-TGCACTTAA-------------TT---CTTT-C----AA-AGGCAG-G-GT----AG-AACC------------------TGCCTTTGGAAC--------TTG-T---------------------AAA------CCCCTTGT-A-TTGAAAC----AATGAATG--TTT--ATCTGCCA--CAAGGC--GAA----------TT-TTA-ATACAACTTTTAAC-AACGGATCTCTTGGCT-CTCGCATCGATGAAGAACGCAGCGAAATGCG-ATAAGT-AATGTGAATTGCAGAATTCAGTGAATCATCGAATCTTTGAACGCACCTTGCGCTCTCTGGTATTCCGG-GGAGCACACCTGTTCGAGTGTCATTGAAACTCTCAA-----A-T-AAAGGTGG-----------TTTT---TGCAAA-CCAT-CTCT-G-TTTGGA-TTTGGAC---TTTGCTGC----A--T--T-AA-TGTGGCTA-GTCTTAAATGTATTAGC--AGAT-CCTCA-----TTGA-GG---------TTTTGGTTCTACTCA--GCATGAT-AAT-----T-ATCTAAT---G-TTGAGG----AC-AG------------------T-T---GC-AAGA-------CTGGC---------------------CATGA----------------C--TCT-CT----TT---------GGATT--GCTT---------C-T--AAA
	'LC621868 Hydnum repando-orientale'        T-TT---AG-CT-GCATG-TGCTCACTC-TTCTG----G----T-TTA-T----TTA----CAC-CTG-TGCACTTAA-------------TT---CTTT-C----AA-AGGCAG-G-GT----AG-AACC------------------TGCCTTTGGAAC--------TTG-T---------------------AAA------CCCCTTGT-A-TTGAAAC----AATGAATG--TTT--ATCTGCCA--CAAGGC--GAA----------TT-TTA-ATACAACTTTTAAC-AACGGATCTCTTGGCT-CTCGCATCGATGAAGAACGCAGCGAAATGCG-ATAAGT-AATGTGAATTGCAGAATTCAGTGAATCATCGAATCTTTGAACGCACCTTGCGCTCTCTGGTATTCCGG-GGAGCACACCTGTTCGAGTGTCATTGAAACTCTCAA-----A-T-AAAGGTGG-----------TTTT---TGCAAA-CCAT-CTCT-G-TTTGGA-TTTGGAC---TTTGCTGC----A--T--T-AA-TGTGGCTA-GTCTTAAATGTATTAGC--AGAT-CCTCA-----TTGA-GG---------TTTTGGTTCTACTCA--GCATGAT-AAT-----T-ATCTAAT---G-TTGAGG----AC-AG------------------T-T---GC-AAGA-------CTGGC---------------------CATGA----------------C--TCT-CT----TT---------GGATT--GCTT---------C-T--AAA
	LC717914_Hydnum_subalpinum                 T-TT---AG-CT-GCATG-TGCTCACTC-TTCTG----G----T-TTA-T----TTA----CAC-CTG-TGCACTTAA-------------TT---CTTT-C----AA-AGGCAG-G-GT----AG-AACC------------------TGCCTTTGGAAC--------TTG-T---------------------AAA------CCCCTTGT-A-TTGAAAC----AATGAATG--TTT--ATCTGCCA--CAAGGC--GAA----------TT-TTA-ATACAACTTTTAAC-AACGGATCTCTTGGCT-CTCGCATCGATGAAGAACGCAGCGAAATGCG-ATAAGT-AATGTGAATTGCAGAATTCAGTGAATCATCGAATCTTTGAACGCACCTTGCGCTCTCTGGTATTCCGG-GGAGCACACCTGTTCGAGTGTCATTGAAACTCTCAA-----A-T-AAAGGTGR-----------TTTT---TGCAAA-CCAT-CTCT-G-TTTGGA-TTTGGAC---TTTGCTGC----A--T--T-AA-TGTGGCTA-GTCTTAAATGTATTAGC--AGAT-CCTCA-----TTGA-GG---------TTTTGGTTCTACTCA--GCATGAT-AAT-----T-ATCTAAT---G-TTGAGG----AC-AG------------------T-T---GC-AAGA-------CTGGC---------------------CATGA----------------C--TCT-CT----TT---------GGATT--GCTT---------C-T--AAA
	'LC621866 Hydnum repando-orientale'        T-TT---AG-CT-GCATG-TGCTCACTC-TTCTG----G----T-TTA-T----TTA----CAC-CTG-TGCACTTAA-------------TT---CTTT-C----AA-AGGCAG-G-GT----AG-AACC------------------TGCCTTTGGAAC--------TTG-T---------------------AAA------CCCCTTGT-A-TTGAAAC----AATGAATG--TTT--ATCTGCCA--CAAGGC--GAA----------TT-TTA-ATACAACTTTTAAC-AACGGATCTCTTGGCT-CTCGCATCGATGAAGAACGCAGCGAAATGCG-ATAAGT-AATGTGAATTGCAGAATTCAGTGAATCATCGAATCTTTGAACGCACCTTGCGCTCTCCGGTATTCCGG-GGAGCACACCTGTTCGAGTGTCATTGAAACTCTCAA-----A-T-AAAGGTGG-----------TTTT---TGCAAA-CCAT-CTCT-G-TTTGGA-TTTGGAC---TTTGCTGC----A--T--T-AA-TGTGGCTA-GTCTTAAATGTATTAGC--AGAT-CCTCA-----TTGA-GG---------TTTTGGTTCTACTCA--GCATGAT-AAT-----T-ATCTAAT---G-TTGAGG----AC-AG------------------T-T---GC-AAGA-------CTGGC---------------------CATGA----------------C--TCT-CT----TT---------GGATT--GCTT---------C-T--AAA
	'LC621872 Hydnum repando-orientale'        T-TT---AG-CT-GCATG-TGCTCACTC-TTCTG----G----T-TTA-T----TTA----CAC-CTG-TGCACTTAA-------------TT---CTTT-C----AA-AGGCAG-G-GT----AG-AACC------------------TGCCTTTGGAAC--------TTG-T---------------------AAA------CCCCTTGT-A-TTGAAAC----AATGAATG--TTT--ATCTGCCA--CAAGGC--GAA----------TT-TTA-ATACAACTTTTAAC-AACGGATCTCTTGGCT-CTCGCATCGATGAAGAACGCAGCGAAATGCG-ATAAGT-AATGTGAATTGCAGAATTCAGTGAATCATCGAATCTTTGAACGCACCTTGCGCTCTCCGGTATTCCGG-GGAGCACACCTGTTCGAGTGTCATTGAAACTCTCAA-----A-T-AAAGGTGG-----------TTTT---TGCAAA-CCAT-CTCT-G-TTTGGA-TTTGGAC---TTTGCTGC----A--T--T-AA-TGTGGCTA-GTCTTAAATGTATTAGC--AGAT-CCTCA-----TTGA-GG---------TTTTGGTTCTACTCA--GCATGAT-AAT-----T-ATCTAAT---G-TTGAGG----AC-AG------------------T-T---GC-AAGA-------CTGGC---------------------CATGA----------------C--TCT-CT----TT---------GGATT--GCTT---------C-T--AAA
	LC717913_Hydnum_subalpinum                 T-TT---AG-CT-GCATG-TGCTCACTC-TTCTG----G----T-TTA-T----TTA----CAC-CTG-TGCACTTAA-------------TT---CTTT-C----AA-AGGCAG-G-GT----AG-AACC------------------TGCCTTTGGAAC--------TTG-T---------------------AAA------CCCCTTGT-A-TTGAAAC----AATGAATG--TTT--ATCTGCCA--CAAGGC--GAA----------TT-TTA-ATACAACTTTTAAC-AACGGATCTCTTGGCT-CTCGCATCGATGAAGAACGCAGCGAAATGCG-ATAAGT-AATGTGAATTGCAGAATTCAGTGAATCATCGAATCTTTGAACGCACCTTGCGCTCTCCGGTATTCCGG-GGAGCACACCTGTTCGAGTGTCATTGAAACTCTCAA-----A-T-AAAGGTGG-----------TTTT---TGCAAA-CCAT-CTCT-G-TTTGGA-TTTGGAC---TTTGCTGC----A--T--T-AA-TGTGGCTA-GTCTTAAATGTATTAGC--AGAT-CCTCA-----TTGA-GG---------TTTTGGTTCTACTCA--GCATGAT-AAT-----T-ATCTAAT---G-TTGAGG----AC-AG------------------T-T---GC-AAGA-------CTGGC---------------------CATGA----------------C--TCT-CT----TT---------GGATT--GCTT---------C-T--AAA
	OR947118_Hydnum_cf_subalpinum              T-TT---AG-CT-GCATG-TGCTCACTC-TTCTG----G----T-TTA-T----TTA----CAC-CTG-TGCACTTAA-------------TT---CTTT-C----AA-AGGCAG-G-GT----AG-AACC------------------TGCCTTTGGAAC--------TTA-T---------------------AAA------CCCCTTGT-A-TTGAAAC----AATGAATG--TTT--ATCTGCCA--CAAGGC--GAA----------TT-TTA-ATACAACTTTTAAC-AACGGATCTCTTGGCT-CTTGCATCGATGAAGAACGCAGCGAAATGCG-ATAAGT-AATGTGAATTGCAGAATTCAGTGAATCATCGAATCTTTGAACGCACCTTGCGCTCTCTGGTATTCCGG-GGAGCACACCTGTTCGAGTGTCATTGAAACTCTCAA-----A-T-AAAGGTGG-----------TTTT---TGCAAA-CCAT-CTCT-G-TTTGGA-TTTGGAC---TTTGCTGC----A--T--T-AA-TGTGGCTA-GTCTTAAATGTATTAGC--AGAT-CCTCA-----TTGA-GG---------TTTTGGTTCTACTCA--GCATGAT-AAT-----T-ATCTAAT---G-TTGAGG----AC-AG------------------T-T---GC-AAGA-------CTGGC---------------------CATGA----------------C--TCT-CT----TT---------GGATT--GCTT---------C-T--AAA
	PQ505072_Hydnum_cf_subalpinum              T-TT---AG-CT-GCATG-TGCTCACTC-TTCTG----G----T-TTA-T----TTA----CAC-CTG-TGCACTTAA-------------TT---CTTT-C----AA-AGGCAG-G-GT----AG-AACC------------------TGCCTTTGGAAC--------TTA-T---------------------AAA------CCCCTTGT-A-TTGAAAC----AATGAATG--TTT--ATCTGCCA--CAAGGC--GAA----------TT-TTA-ATACAACTTTTAAC-AACGGATCTCTTGGCT-CTTGCATCGATGAAGAACGCAGCGAAATGCG-ATAAGT-AATGTGAATTGCAGAATTCAGTGAATCATCGAATCTTTGAACGCACCTTGCGCTCTCTGGTATTCCGG-GGAGCACACCTGTTCGAGTGTCATTGAAACTCTCAA-----A-T-AAAGGTGG-----------TTTT---TGCAAA-CCAT-CTCT-G-TTTGGA-TTTGGAC---TTTGCTGC----A--T--T-AA-TGTGGCTA-GTCTTAAATGTATTAGC--AGAT-CCTCA-----TTGA-GG---------TTTTGGTTCTACTCA--GCATGAT-AAT-----T-ATCTAAT---G-TTGAGG----AC-AG------------------T-T---GC-AAGA-------CTGGC---------------------CATGA----------------C--TCT-CT----TT---------GGATT--GCTT---------C-T--AAA
	'AB906682 Hydnum repando-orientale'        T-TT---AG-CT-GCATG-TGCTCACTC-TTCTG----G----T-TTA-T----TTA----CAC-CTG-TGCACTTAA-------------TT---CTTT-C----AA-AGGCAG-G-GT----AG-AACC------------------TGCCTTTGGAAC--------TTG-T---------------------AAA------CCCCTTGT-A-TTGAAGC----AATGAATG--TTT--ATCTGCCA--CAAGGC--GAA----------TT-TTA-ATACAACTTTTAAC-AACGGATCTCTTGGCT-CTCGCATCGATGAAGAACGCAGCGAAATGCG-ATAAGT-AATGTGAATTGCAGAATTCAGTGAATCATCGAATCTTTGAACGCACCTTGCGCTCTCTGGTATTCCGG-GGAGCACACCTGTTCGAGTGTCATTGAAACTCTCAA-----A-T-AAAGGTGG-----------TTTT---TGCAAA-CCAT-CTCT-G-TTTGGA-TTTGGAC---TATGCTGC----A--T--T-AA-TGTGGCTA-GTCTTAAATGTATTAGC--AGAT-CCTCA-----TTGA-GG---------TTTTGGTTCTACTCA--GCATGAT-AAT-----T-ATCTAAT---G-TTGAGG----AC-AG------------------T-T---GC-AAGA-------CTGGC---------------------CATGA----------------C--TCT-CT----TT---------GGATT--GCTT---------C-T--AAA
	'LC621875 Hydnum repando-orientale'        T-TT---AG-CT-GCATG-TGCTCACTC-TTCTG----G----T-TTA-T----TTA----CAC-CTG-TGCACTTAA-------------TT---CTTT-C----AA-AGGCAG-G-GT----AG-AACC------------------TGCCTTTGGAAC--------TTG-T---------------------AAA------CCCCTTGT-A-TTGAAGC----AATGAATG--TTT--ATCTGCCA--CAAGGC--GAA----------TT-TTA-ATACAACTTTTAAC-AACGGATCTCTTGGCT-CTCGCATCGATGAAGAACGCAGCGAAATGCG-ATAAGT-AATGTGAATTGCAGAATTCAGTGAATCATCGAATCTTTGAACGCACCTTGCGCTCTCTGGTATTCCGG-GGAGCACACCTGTTCGAGTGTCATTGAAACTCTCAA-----A-T-AAAGGTGG-----------TTTT---TGCAAA-CCAT-CTCT-G-TTTGGA-TTTGGAC---TTTGCTGC----A--T--T-AA-TGTGGCTA-GTCTTAAATGTATTAGC--AGAT-CCTCA-----TTGA-GG---------TTTTGGTTCTACTCA--GCATGAT-AAT-----T-ATCTAAT---G-TTGAGG----AC-AG------------------T-T---GC-AAGA-------CTGGC---------------------CATGA----------------C--TCT-CT----TT---------GGATT--GCTT---------C-T--AAA
	LC377884_Hydnum_repandum                   --TT---AG-CT-GCATG-TGCTCACTC-TTCTG----G----T-TTA-T----TTA----CAC-CTG-TGCACTTAA-------------TT---CTTT-C----AA-AGGCAG-G-GT----AG-AACC------------------TGCCTTTGGAAC--------TTG-T---------------------AAA------CCCCTTGT-A-TTGAAGC----AATGAATG--TTT--ATCTGCCA--CAAGGC--GAA----------TT-TTA-ATACAACTTTTAAC-AACGGATCTCTTGGCT-CTCGCATCGATGAAGAACGCAGCGAAATGCG-ATAAGT-AATGTGAATTGCAGAATTCAGTGAATCATCGAATCTTTGAACGCACCTTGCGCTCTCTGGTATTCCGG-GGAGCACACCTGTTCGAGTGTCATTGAAACTCTCAA-----A----------------------------------------------------------------------------------------------------------------------------------------------------------------------------------------------------------------------------------------------------------------------------------------------------------------------------------------------------------
	KU612581_Hydnum_repandum                   T-TT---AG-CT-GCATG-TGCTCACTC-TTCTG----G----T-TTA-T----TTA----CAC-CTG-TGCACTTAA-------------TT----TTT-C----AA-AGGGAG-G-GT----AG-AACC------------------TGCCTTTGGAAC--------TTA-T---------------------AAA------CCCCTTGT-A-TTGAAAC----AATGAATG--TTT--ATCTGCCA--CAAGGC--GAA----------TT-TTA-ATACAACTTTTAAC-AACGGATCTCTTGGCT-CTCGCATCGATGAAGAACGCAGCGAAATGCG-ATAAGT-AATGTGAATTGCAGAATTCAGTGAATCATCGAATCTTTGAACGCACCTTGCGCTCTCTGGTATTCCGG-GGAGCACACCTGTTCGAGTGTCATTGAAACTCTCAA-----A-T-AAAGGTGG-----------TTTT---TGCAGA-CCAT-CTCT-G-TTTGGA-TTTGGAC---TTTGCTGC----A--T--T-AA-TGTGGCTA-GTCTTAAATGTATTAGC--TGAT-CCTCA-----TTGA-GG---------TTTTGGTTCTACTCA--GCATGAT-AAT-----T-ATCTAAT---G-TTGAGG----AC-AG------------------T-C---GC-AAGA-------CTGGC---------------------CATGG----------------C--TCT-CT----TT---------GG--------------------------
	AJ547873_Hydnum_repandum                   T-TT---AG-CT-GCATG-TGCTCACTC-TTCTG----G----T-TTA-T----TTA----CAC-CTG-TGCACTTAA-------------TT----TTT-C----AA-AGGGAG-G-GT----AG-AACC------------------TGCCTTTGGAAC--------TTA-T---------------------AAA------CCCCTTGT-A-TTGAAAC----AATGAATG--TTT--ATCTGCCA--CAAGGC--GAA----------TT-TTA-ATACAACTTTTAAC-AACGGATCTCTTGGCT-CTCGCATCGATGAAGAACGCAGCGAAATGCG-ATAAGT-AATGTGAATTGCAGAATTCAGTGAATCATCGAATCTTTGAACGCACCTTGCGCTCTCTGGTATTCCGG-GGAGCACACCTGTTCGAGTGT-ATTGAAACTCTCAA-----A-T-AAAGGTGG-----------TTTT---TGCAGA-CCAT-CTCT-G-TTTGGA-TTTGGAC---TTTGCTGC----A--T--T-AA-TGTGGCTA-GTCTTAAATGTATTAGC--TGAT-CCTCA-----TTGA-GG---------TTTTGGTTCTACTCA--GCATGAT-AAT-----T-ATCTAAT---G-TTGAGG----AC-AG------------------T-C---GC-AAGA-------CTGGC---------------------CATGG----------------C--TCT-CT----TT---------GGATT--GCTT--------AC-T--AAA
	GU180269_Uncultured_Hydnum                 T-TT---AG-CT-GCATG-TGCTCACTC-TTCTG----G----T-TTA-T----TTA----CAC-CTG-TGCACTTAA-------------TT---TTTT-C----AA-AGGGAG-G-GT----AG-AACC------------------TGCCTTTGGAAC--------TTA-T---------------------AAA------CCCCTTGT-A-TTGAAAC----AATGAATG--TTT--ATCTGCCA--CAAGGC--GAA----------TT-TTA-ATACAACTTTTAAC-AACGGATCTCTTGGCT-CTCGCATCGATGAAGAACGCAGCGAAATGCG-ATAAGT-AATGTGAATTGCAGAATTCAGTGAATCATCGAATCTTTGAACGCACCTTGCGCTCCCTGGTATTCCGG-GGAGCACACCTGTTCGAGTGTCATCGAAACTCTCAA-----A-T-AAAGGTGG-----------TTTT---TGCAGA-CCAT-CTCT-G-TTTGGA-TTTGGAC---TTTGCTGC----A--T--T-AA-TGTGGCTA-GTCTTAAATGTATTAGC--TGAT-CCTCA-----TTGA-GG---------TTTTGGTTCTACTCA--GCATGAT-AAT-----T-ATCTAAT---G-TTGAGG----AC-AG------------------T-C---GC-AGGA-------CTGGC---------------------CATGG----------------CTATCT-CT----CT---------GGATT--GCTT---------C-T--AAA
	MF954953_Hydnum_washingtonianum            T-TT---AG-CT-GCATG-TGCTCACTC-TTCTG----G----T-TTA-T----TTA----CAC-CTG-TGCACTTAA-------------TT---TTTT-C----AA-AGGGAG-G-GT----AG-AACC------------------TGCCTTTGGAAC--------TTA-T---------------------AAA------CCCCTTGT-A-TTGAAAC----AATGAATG--TTT--ATCTGCCA--CAAGGC--GAA----------TT-TTA-ATACAACTTTTAAC-AACGGATCTCTTGGCT-CTCGCATCGATGAAGAACGCAGCGAAATGCG-ATAAGT-AATGTGAATTGCAGAATTCAGTGAATCATCGAATCTTTGAACGCACCTTGCGCTCCCTGGTATTCCGG-GGAGCACACCTGTTCGAGTGTCATCGAAACTCTCAA-----A-T-AAAGGTGG-----------TTTT---TGCAGA-CCAT-CTCT-G-TTTGGA-TTTGGAC---TTTGCTGC----A--T--T-AA-TGTGGCTA-GTCTTAAATGTATTAGC--TGAT-CCTCA-----TTGA-GG---------TTTTGGTTCTACTCA--GCATGAT-AAT-----T-ATCTAAT---G-TTGAGG----AC-AG------------------T-C---GC-AGGA-------CTGGC---------------------CATGG----------------CTATCT-CT----CT---------GGATT--GCTT---------C-T--AAA
	MF954960_Hydnum_washingtonianum            T-TT---AG-CT-GCATG-TGCTCACTC-TTCTG----G----T-TTA-T----TTA----CAC-CTG-TGCACTTAA-------------TT---TTTT-C----AA-AGGGAG-G-GT----AG-AACC------------------TGCCTTTGGAAC--------TTA-T---------------------AAA------CCCCTTGT-A-TTGAAAC----AATGAATG--TTT--ATCTGCCA--CAAGGC--GAA----------TT-TTA-ATACAACTTTTAAC-AACGGATCTCTTGGCT-CTCGCATCGATGAAGAACGCAGCGAAATGCG-ATAAGT-AATGTGAATTGCAGAATTCAGTGAATCATCGAATCTTTGAACGCACCTTGCGCTCCCTGGTATTCCGG-GGAGCACACCTGTTCGAGTGTCATCGAAACTCTCAA-----A-T-AAAGGTGG-----------TTTT---TGCAGA-CCAT-CTCT-G-TTTGGA-TTTGGAC---TTTGCTGC----A--T--T-AA-TGTGGCTA-GTCTTAAATGTATTAGC--TGAT-CCTCA-----TTGA-GG---------TTTTGGTTCTACTCA--GCATGAT-AAT-----T-ATCTAAT---G-TTGAGG----AC-AG------------------T-C---GC-AGGA-------CTGGC---------------------CATGG----------------CTATCT-CT----CT---------GGATT--GCTT---------C-T--AAA
	MF954978_Hydnum_washingtonianum            T-TT---AG-CT-GCATG-TGCTCACTC-TTCTG----G----T-TTA-T----TTA----CAC-CTG-TGCACTTAA-------------TT---TTTT-C----AA-AGGGAG-G-GT----AG-AACC------------------TGCCTTTGGAAC--------TTA-T---------------------AAA------CCCCTTGT-A-TTGAAAC----AATGAATG--TTT--ATCTGCCA--CAAGGC--GAA----------TT-TTA-ATACAACTTTTAAC-AACGGATCTCTTGGCT-CTCGCATCGATGAAGAACGCAGCGAAATGCG-ATAAGT-AATGTGAATTGCAGAATTCAGTGAATCATCGAATCTTTGAACGCACCTTGCGCTCCCTGGTATTCCGG-GGAGCACACCTGTTCGAGTGTCATCGAAACTCTCAA-----A-T-AAAGGTGG-----------TTTT---TGCAGA-CCAT-CTCT-G-TTTGGA-TTTGGAC---TTTGCTGC----A--T--T-AA-TGTGGCTA-GTCTTAAATGTATTAGC--TGAT-CCTCA-----TTGA-GG---------TTTTGGTTCTACTCA--GCATGAT-AAT-----T-ATCTAAT---G-TTGAGG----AC-AG------------------T-C---GC-AGGA-------CTGGC---------------------CATGG----------------CTATCT-CT----CT---------GGATT--GCTT---------C-T--AAA
	MF954975_Hydnum_washingtonianum            T-TT---AG-CT-GCATG-TGCTCACTC-TTCTG----G----T-TTA-T----TTA----CAC-CTG-TGCACTTAA-------------TT---TTTT-C----AA-AGGGAG-G-GT----AG-AACC------------------TGCCTTTGGAAC--------TTA-T---------------------AAA------CCCCTTGT-A-TTGAAAC----AATGAATG--TTT--ATCTGCCA--CAAGGC--GAA----------TT-TTA-ATACAACTTTTAAC-AACGGATCTCTTGGCT-CTCGCATCGATGAAGAACGCAGCGAAATGCG-ATAAGT-AATGTGAATTGCAGAATTCAGTGAATCATCGAATCTTTGAACGCACCTTGCGCTCCCTGGTATTCCGG-GGAGCACACCTGTTCGAGTGTCATCGAAACTCTCAA-----A-T-AAAGGTGG-----------TTTT---TGCAGA-CCAT-CTCT-G-TTTGGA-TTTGGAC---TTTGCTGC----A--T--T-AA-TGTGGCTA-GTCTTAAATGTATTAGC--TGAT-CCTCA-----TTGA-GG---------TTTTGGTTCTACTCA--GCATGAT-AAT-----T-ATCTAAT---G-TTGAGG----AC-AG------------------T-C---GC-AGGA-------CTGGC---------------------CATGG----------------CTATCT-CT----CT---------GGATT--GCTT---------C-T--AAA
	MF954976_Hydnum_washingtonianum            T-TT---AG-CT-GCATG-TGCTCACTC-TTCTG----G----T-TTA-T----TTA----CAC-CTG-TGCACTTAA-------------TT---TTTT-C----AA-AGGGAG-G-GT----AG-AACC------------------TGCCTTTGGAAC--------TTA-T---------------------AAA------CCCCTTGT-A-TTGAAAC----AATGAATG--TTT--ATCTGCCA--CAAGGC--GAA----------TT-TTA-ATACAACTTTTAAC-AACGGATCTCTTGGCT-CTCGCATCGATGAAGAACGCAGCGAAATGCG-ATAAGT-AATGTGAATTGCAGAATTCAGTGAATCATCGAATCTTTGAACGCACCTTGCGCTCCCTGGTATTCCGG-GGAGCACACCTGTTCGAGTGTCATCGAAACTCTCAA-----A-T-AAAGGTGG-----------TTTT---TGCAGA-CCAT-CTCT-G-TTTGGA-TTTGGAC---TTTGCTGC----A--T--T-AA-TGTGGCTA-GTCTTAAATGTATTAGC--TGAT-CCTCA-----TTGA-GG---------TTTTGGTTCTACTCA--GCATGAT-AAT-----T-ATCTAAT---G-TTGAGG----AC-AG------------------T-C---GC-AGGA-------CTGGC---------------------CATGG----------------CTATCT-CT----CT---------GGATT--GCTT---------C-T--AAA
	MF954982_Hydnum_washingtonianum            T-TT---AG-CT-GCATG-TGCTCACTC-TTCTG----G----T-TTA-T----TTA----CAC-CTG-TGCACTTAA-------------TT---TTTT-C----AA-AGGGAG-G-GT----AG-AACC------------------TGCCTTTGGAAC--------TTA-T---------------------AAA------CCCCTTGT-A-TTGAAAC----AATGAATG--TTT--ATCTGCCA--CAAGGC--GAA----------TT-TTA-ATACAACTTTTAAC-AACGGATCTCTTGGCT-CTCGCATCGATGAAGAACGCAGCGAAATGCG-ATAAGT-AATGTGAATTGCAGAATTCAGTGAATCATCGAATCTTTGAACGCACCTTGCGCTCCCTGGTATTCCGG-GGAGCACACCTGTTCGAGTGTCATCGAAACTCTCAA-----A-T-AAAGGTGG-----------TTTT---TGCAGA-CCAT-CTCT-G-TTTGGA-TTTGGAC---TTTGCTGC----A--T--T-AA-TGTGGCTA-GTCTTAAATGTATTAGC--TGAT-CCTCA-----TTGA-GG---------TTTTGGTTCTACTCA--GCATGAT-AAT-----T-ATCTAAT---G-TTGAGG----AC-AG------------------T-C---GC-AGGA-------CTGGC---------------------CATGG----------------CTATCT-CT----CT---------GGATT--GCTT---------C-T--AAA
	MF954974_Hydnum_washingtonianum            T-TT---AG-CT-GCATG-TGCTCACTC-TTCTG----G----T-TTA-T----TTA----CAC-CTG-TGCACTTAA-------------TT---TTTT-C----AA-AGGGAG-G-GT----AG-AACC------------------TGCCTTTGGAAC--------TTA-T---------------------AAA------CCCCTTGT-A-TTGAAAC----AATGAATG--TTT--ATCTGCCA--CAAGGC--GAA----------TT-TTA-ATACAACTTTTAAC-AACGGATCTCTTGGCT-CTCGCATCGATGAAGAACGCAGCGAAATGCG-ATAAGT-AATGTGAATTGCAGAATTCAGTGAATCATCGAATCTTTGAACGCACCTTGCGCTCCCTGGTATTCCGG-GGAGCACACCTGTTCGAGTGTCATCGAAACTCTCAA-----A-T-AAAGGTGG-----------TTTT---TGCAGA-CCAT-CTCT-G-TTTGGA-TTTGGAC---TTTGCTGC----A--T--T-AA-TGTGGCTA-GTCTTAAATGTATTAGC--TGAT-CCTCA-----TTGA-GG---------TTTTGGTTCTACTCA--GCATGAT-AAT-----T-ATCTAAT---G-TTGAGG----AC-AG------------------T-C---GC-AGGA-------CTGGC---------------------CATGG----------------CTATCT-CT----CT---------GGATT--GCTT---------C-T--AAA
	MF954990_Hydnum_washingtonianum            T-TT---AG-CT-GCATG-TGCTCACTC-TTCTG----G----T-TTA-T----TTA----CAC-CTG-TGCACTTAA-------------TT---TTTT-C----AA-AGGGAG-G-GT----AG-AACC------------------TGCCTTTGGAAC--------TTA-T---------------------AAA------CCCCTTGT-A-TTGAAAC----AATGAATG--TTT--ATCTGCCA--CAAGGC--GAA----------TT-TTA-ATACAACTTTTAAC-AACGGATCTCTTGGCT-CTCGCATCGATGAAGAACGCAGCGAAATGCG-ATAAGT-AATGTGAATTGCAGAATTCAGTGAATCATCGAATCTTTGAACGCACCTTGCGCTCCCTGGTATTCCGG-GGAGCACACCTGTTCGAGTGTCATCGAAACTCTCAA-----A-T-AAAGGTGG-----------TTTT---TGCAGA-CCAT-CTCT-G-TTTGGA-TTTGGAC---TTTGCTGC----A--T--T-AA-TGTGGCTA-GTCTTAAATGTATTAGC--TGAT-CCTCA-----TTGA-GG---------TTTTGGTTCTACTCA--GCATGAT-AAT-----T-ATCTAAT---G-TTGAGG----AC-AG------------------T-C---GC-AGGA-------CTGGC---------------------CATGG----------------CTATCT-CT----CT---------GGATT--GCTT---------C-T--AAA
	MF954988_Hydnum_washingtonianum            T-TT---AG-CT-GCATG-TGCTCACTC-TTCTG----G----T-TTA-T----TTA----CAC-CTG-TGCACTTAA-------------TT---TTTT-C----AA-AGGGAG-G-GT----AG-AACC------------------TGCCTTTGGAAC--------TTA-T---------------------AAA------CCCCTTGT-A-TTGAAAC----AATGAATG--TTT--ATCTGCCA--CAAGGC--GAA----------TT-TTA-ATACAACTTTTAAC-AACGGATCTCTTGGCT-CTCGCATCGATGAAGAACGCAGCGAAATGCG-ATAAGT-AATGTGAATTGCAGAATTCAGTGAATCATCGAATCTTTGAACGCACCTTGCGCTCCCTGGTATTCCGG-GGAGCACACCTGTTCGAGTGTCATCGAAACTCTCAA-----A-T-AAAGGTGG-----------TTTT---TGCAGA-CCAT-CTCT-G-TTTGGA-TTTGGAC---TTTGCTGC----A--T--T-AA-TGTGGCTA-GTCTTAAATGTATTAGC--TGAT-CCTCA-----TTGA-GG---------TTTTGGTTCTACTCA--GCATGAT-AAT-----T-ATCTAAT---G-TTGAGG----AC-AG------------------T-C---GC-AGGA-------CTGGC---------------------CATGG----------------CTATCT-CT----CT---------GGATT--GCTT---------C-T--AAA
	MF954971_Hydnum_washingtonianum            T-TT---AG-CT-GCATG-TGCTCACTC-TTCTG----G----T-TTA-T----TTA----CAC-CTG-TGCACTTAA-------------TT---TTTT-C----AA-AGGGAG-G-GT----AG-AACC------------------TGCCTTTGGAAC--------TTA-T---------------------AAA------CCCCTTGT-A-TTGAAAC----AATGAATG--TTT--ATCTGCCA--CAAGGC--GAA----------TT-TTA-ATACAACTTTTAAC-AACGGATCTCTTGGCT-CTCGCATCGATGAAGAACGCAGCGAAATGCG-ATAAGT-AATGTGAATTGCAGAATTCAGTGAATCATCGAATCTTTGAACGCACCTTGCGCTCCCTGGTATTCCGG-GGAGCACACCTGTTCGAGTGTCATCGAAACTCTCAA-----A-T-AAAGGTGG-----------TTTT---TGCAGA-CCAT-CTCT-G-TTTGGA-TTTGGAC---TTTGCTGC----A--T--T-AA-TGTGGCTA-GTCTTAAATGTATTAGC--TGAT-CCTCA-----TTGA-GG---------TTTTGGTTCTACTCA--GCATGAT-RAT-----T-ATCTAAT---G-TTGAGG----AC-AG------------------T-C---GC-AGGA-------CTGGC---------------------CATGG----------------CTATCT-CT----CT---------GGATT--GCTT---------C-T--AAA
	MH482744_Hydnum_washingtonianum            T-TT---AG-CT-GCATG-TGCTCACTC-TTCTG----G----T-TTA-T----TTA----CAC-CTG-TGCACTTAA-------------TT---TTTT-C----AA-AGGGAG-G-GT----AG-AACC------------------TGCCTTTGGAAC--------TTA-T---------------------AAA------CCCCTTGT-A-TTGAAAC----AATGAATG--TTT--ATCTGCCA--CAAGGC--GAA----------TT-TTA-ATACAACTTTTAAC-AACGGATCTCTTGGCT-CTCGCATCGATGAAGAACGCAGCGAAATGCG-ATAAGT-AATGTGAATTGCAGAATTCAGTGAATCATCGAATCTTTGAACGCACCTTGCGCTCCCTGGTATTCCGG-GGAGCACACCTGTTCGAGTGTCATCGAAACTCTCAA-----A-T-AAAGGTGG-----------TTTT---TGCAGA-CCAT-CTCT-G-TTTGGA-TTTGGAC---TTTGCTGC----A--T--T-AA-TGTGGCTA-GTCTTAAATGTATTAGC--TGAT-CCTCA-----TTGA-GG---------TTTTGGTTCTACTCA--GCATGAT-AAT-----T-ATCTAAT---G-TTGAGG----AC-AG------------------T-C---GC-AGGA-------CTGGC---------------------CATGG----------------CTATCT-CT----CT---------GGATT--GCTT---------C-T--AAA
	MH156048_Hydnum_washingtonianum            T-TT---AG-CT-GCATG-TGCTCACTC-TTCTG----G----T-TTA-T----TTA----CAC-CTG-TGCACTTAA-------------TT---TTTT-C----AA-AGGGAG-G-GT----AG-AACC------------------TGCCTTTGGAAC--------TTA-T---------------------AAA------CCCCTTGT-A-TTGAAAC----AATGAATG--TTT--ATCTGCCA--CAAGGC--GAA----------TT-TTA-ATACAACTTTTAAC-AACGGATCTCTTGGCT-CTCGCATCGATGAAGAACGCAGCGAAATGCG-ATAAGT-AATGTGAATTGCAGAATTCAGTGAATCATCGAATCTTTGAACGCACCTTGCGCTCCCTGGTATTCCGG-GGAGCACACCTGTTCGAGTGTCATCGAAACTCTCAA-----A-T-AAAGGTGG-----------TTTT---TGCAGA-CCAT-CTCT-G-TTTGGA-TTTGGAC---TTTGCTGC----A--T--T-AA-TGTGGCTA-GTCTTAAATGTATTAGC--TGAT-CCTCA-----TTGA-GG---------TTTTGGTTCTACTCA--GCATGAT-AAT-----T-ATCTAAT---G-TTGAGG----AC-AG------------------T-C---GC-AGGA-------CTGGC---------------------CATGG----------------CTATCT-CT----CT---------GGATT--GCTT---------C-T--AAA
	MG972632_Hydnum_washingtonianum            T-TT---AG-CT-GCATG-TGCTCACTC-TTCTG----G----T-TTA-T----TTA----CAC-CTG-TGCACTTAA-------------TT---TTTT-C----AA-AGGGAG-G-GT----AG-AACC------------------TGCCTTTGGAAC--------TTA-T---------------------AAA------CCCCTTGT-A-TTGAAAC----AATGAATG--TTT--ATCTGCCA--CAAGGC--GAA----------TT-TTA-ATACAACTTTTAAC-AACGGATCTCTTGGCT-CTCGCATCGATGAAGAACGCAGCGAAATGCG-ATAAGT-AATGTGAATTGCAGAATTCAGTGAATCATCGAATCTTTGAACGCACCTTGCGCTCCCTGGTATTCCGG-GGAGCACACCTGTTCGAGTGTCATCGAAACTCTCAA-----A-T-AAAGGTGG-----------TTTT---TGCAGA-CCAT-CTCT-G-TTTGGA-TTTGGAC---TTTGCTGC----A--T--T-AA-TGTGGCTA-GTCTTAAATGTATTAGC--TGAT-CCTCA-----TTGA-GG---------TTTTGGTTCTACTCA--GCATGAT-AAT-----T-ATCTAAT---G-TTGAGG----AC-AG------------------T-C---GC-AGGA-------CTGGC---------------------CATGG----------------CTATCT-CT----CT---------GGATT--GCTT---------C-T--AAA
	KX388659_Hydnum_neorepandum                T-TT---AG-CT-GCATG-TGCTCACTC-TTCTG----G----T-TTA-T----TTA----CAC-CTG-TGCACTTAA-------------TT---TTTT-C----AA-AGGGAG-G-GT----AG-AACC------------------TGCCTTTGGAAC--------TTA-T---------------------AAA------CCCCTTGT-A-TTGAAAC----AATGAATG--TTT--ATCTGCCA--CAAGGC--GAA----------TT-TTA-ATACAACTTTTAAC-AACGGATCTCTTGGCT-CTCGCATCGATGAAGAACGCAGCGAAATGCG-ATAAGT-AATGTGAATTGCAGAATTCAGTGAATCATCGAATCTTTGAACGCACCTTGCGCTCCCTGGTATTCCGG-GGAGCACACCTGTTCGAGTGTCATCGAAACTCTCAA-----A-T-AAAGGTGG-----------TTTT---TGCAGA-CCAT-CTCT-G-TTTGGA-TTTGGAC---TTTGCGGC----A--T--T-AA-TGTGGCTA-GTCTTAAATGTATTAGC--TGAT-CCTCA-----TTGA-GG---------TTTTGGTTCTACTCA--GCATGAT-AAT-----T-ATCTAAT---G-TTGAGG----AC-AG------------------T-C---GC-AGGA-------CTGGC---------------------CATGG----------------CTATCT-CT----CT---------GGATT--GCTT---------C-T--AAA
	NR_158489_Hydnum_neorepandum               T-TT---AG-CT-GCATG-TGCTCACTC-TTCTG----G----T-TTA-T----TTA----CAC-CTG-TGCACTTAA-------------TT---TTTT-C----AA-AGGGAG-G-GT----AG-AACC------------------TGCCTTTGGAAC--------TTA-T---------------------AAA------CCCCTTGT-A-TTGAAAC----AATGAATG--TTT--ATCTGCCA--CAAGGC--GAA----------TT-TTA-ATACAACTTTTAAC-AACGGATCTCTTGGCT-CTCGCATCGATGAAGAACGCAGCGAAATGCG-ATAAGT-AATGTGAATTGCAGAATTCAGTGAATCATCGAATCTTTGAACGCACCTTGCGCTCCCTGGTATTCCGG-GGAGCACACCTGTTCGAGTGTCATCGAAACTCTCAA-----A-T-AAAGGTGG-----------TTTT---TGCAGA-CCAT-CTCT-G-TTTGGA-TTTGGAC---TTTGCGGC----A--T--T-AA-TGTGGCTA-GTCTTAAATGTATTAGC--TGAT-CCTCA-----TTGA-GG---------TTTTGGTTCTACTCA--GCATGAT-AAT-----T-ATCTAAT---G-TTGAGG----AC-AG------------------T-C---GC-AGGA-------CTGGC---------------------CATGG----------------CTATCT-CT----CT---------GGATT--GCTT---------C-T--AAA
	OM634673_Hydnum_washingtonianum            T-TT---AG-CT-GCATG-TGCTCACTC-TTCTG----G----T-TTA-T----TTA----CAC-CTG-TGCACTTAA-------------TT---TTTT-C----AA-AGGGAG-G-GT----AG-AACC------------------TGCCTTTGGAAC--------TTA-T---------------------AAA------CCCCTTGT-A-TTGAAAC----AATGAATG--TTT--ATCTGCCA--CAAGGC--GAA----------TT-TTA-ATACAACTTTTAAC-AACGGATCTCTTGGCT-CTCGCATCGATGAAGAACGCAGCGAAATGCG-ATAAGT-AATGTGAATTGCAGAATTCAGTGAATCATCGAATCTTTGAACGCACCTTGCGCTCCCTGGTATTCCGG-GGAGCACACCTGTTCGAGTGTCATCGAAACTCTCAA-----A-T-AAAGGTGG-----------TTTT---TGCAGA-CCAT-CTCT-G-TTTGGA-TTTGGAC---TTTGCGGC----A--T--T-AA-TGTGGCTA-GTCTTAAATGTATTAGC--TGAT-CCTCA-----TTGA-GG---------TTTTGGTTCTACTCA--GCATGAT-AAT-----T-ATCTAAT---G-TTGAGG----AC-AG------------------T-C---GC-AGGA-------CTGGC---------------------CATGG----------------CTATCT-CT----CT---------GGATT--GCTT---------C-T--AAA
[truncated: 865,413 more chars]
