# Supplementary material for: Multi-gene phylogeny and taxonomy of Hydnum (Hydnaceae, Cantharellales) including a global phylogeny of ITS sequences for the genus
Source: IMA Fungus. 2026 Feb 3;17:e172544. doi: 10.3897/imafungus.17.172544 (PMC12892097; doi:10.3897/imafungus.17.172544)
Supplement: Supplementary material 10 — Supplementary information 10 [file imafungus-17-e172544-s010.treefile]

(KM594880_Uncultured_fungus_AC157:0.0000010036,((KM594877_Uncultured_fungus:0.0000000000,PP414175_Hydnum_sp:0.0000000000):0.0000010036,(KM594876_Uncultured_fungus:0.0000010036,(KR135345_Hydnum_sp:0.0118692469,((((((((((((KM594888_Uncultured_fungus_AC175:0.0097391297,(ON383439_Hydnum_sp:0.0000010036,PP414164_Hydnum_sp:0.0000010036)99.1/100:0.0346383612)89/99:0.0099539611,(((((KC152123_Hydnum_sp:0.0000010036,((((((((((((((((((((((((((MH379862_Hydnum_albidum:0.0000000000,NR_164025_Hydnum_albidum:0.0000000000):0.0000000000,OQ235287_Hydnum_albidum:0.0000000000):0.0000000000,MH379950_Hydnum_albidum:0.0000000000):0.0000000000,PP414159_Hydnum_albidum:0.0000000000):0.0000000000,OP749298_Hydnum_albidum:0.0000000000):0.0000000000,MH379938_Hydnum_albidum:0.0000000000):0.0000000000,PQ046188_Hydnum_albidum:0.0000000000):0.0000000000,OQ235283_Hydnum_albidum:0.0000000000):0.0000000000,ON383450_Hydnum_albidum:0.0000000000):0.0000000000,PQ256340_Hydnum_albidum:0.0000000000):0.0000000000,OQ235286_Hydnum_albidum:0.0000000000):0.0000000000,MH379883_Hydnum_albidum:0.0000000000):0.0000000000,MH379920_Hydnum_albidum:0.0000000000):0.0000000000,MH379921_Hydnum_albidum:0.0000000000):0.0000000000,OQ235285_Hydnum_albidum:0.0000000000):0.0000000000,MH379877_Hydnum_albidum:0.0000000000):0.0000000000,OM809260_Hydnum_albidum:0.0000000000):0.0000000000,MH379935_Hydnum_albidum:0.0000000000):0.0000000000,OQ235288_Hydnum_albidum:0.0000000000):0.0000000000,OQ235284_Hydnum_albidum:0.0000000000):0.0000000000,OR471201_Hydnum_albidum:0.0000000000):0.0000000000,MH379884_Hydnum_albidum:0.0000000000):0.0000000000,OP643130_Hydnum_albidum:0.0000000000):0.0000010036,MH379873_Hydnum_albidum:0.0000010036)0/60:0.0000010036,((PP414161_Hydnum_albidum:0.0000010036,PP414162_Hydnum_albidum:0.0000010036)86.2/100:0.0032363264,(((MH379941_Hydnum_albidum:0.0000000000,OR464388_Hydnum_albidum:0.0000000000):0.0000000000,OR464394_Hydnum_albidum:0.0000000000):0.0000010036,MH379923_Hydnum_albidum:0.0000010036)83.9/99:0.0032546615)0/17:0.0000025897)0/12:0.0000023028,PP414160_Hydnum_albidum:0.0032424592)82.8/92:0.0032350823)96.8/99:0.0293270779,((((((((((((((((((((((((((((((((((((((((PV329857_Hydnum_orientalbidum:0.0000000000,LC578778_Hydnum_albidum:0.0000000000):0.0000000000,LC621847_Hydnum_orientalbidum:0.0000000000):0.0000000000,LC621860_Hydnum_orientalbidum:0.0000000000):0.0000000000,LC621848_Hydnum_orientalbidum:0.0000000000):0.0000000000,LC621859_Hydnum_orientalbidum:0.0000000000):0.0000000000,LC377873_Hydnum_albidum:0.0000000000):0.0000000000,LC377872_Hydnum_albidum:0.0000000000):0.0000000000,LC621856_Hydnum_orientalbidum:0.0000000000):0.0000000000,LC621851_Hydnum_orientalbidum:0.0000000000):0.0000000000,LC377871_Hydnum_albidum:0.0000000000):0.0000000000,PV329858_Hydnum_orientalbidum:0.0000000000):0.0000000000,LC377874_Hydnum_albidum:0.0000000000):0.0000000000,LC377877_Hydnum_albidum:0.0000000000):0.0000000000,LC621850_Hydnum_orientalbidum:0.0000000000):0.0000000000,LC578779_Hydnum_albidum:0.0000000000):0.0000000000,LC578777_Hydnum_albidum:0.0000000000):0.0000000000,OR211381_Hydnum_orientalbidum:0.0000000000):0.0000000000,LC621861_Hydnum_orientalbidum:0.0000000000):0.0000000000,LC621855_Hydnum_orientalbidum:0.0000000000):0.0000000000,PQ505059_Hydnum_orientalbidum:0.0000000000):0.0000000000,LC621849_Hydnum_orientalbidum:0.0000000000):0.0000000000,LC621858_Hydnum_orientalbidum:0.0000000000):0.0000000000,OR211376_Hydnum_orientalbidum:0.0000000000):0.0000000000,LC578780_Hydnum_albidum:0.0000000000):0.0000000000,LC621854_Hydnum_orientalbidum:0.0000000000):0.0000000000,LC377876_Hydnum_albidum:0.0000000000):0.0000000000,LC621857_Hydnum_orientalbidum:0.0000000000):0.0000000000,LC621852_Hydnum_orientalbidum:0.0000000000):0.0000000000,LC621862_Hydnum_orientalbidum:0.0000000000):0.0000000000,OR947111_Hydnum_orientalbidum:0.0000000000):0.0000010036,((OR211377_Hydnum_orientalbidum:0.0000010036,(OR211375_Hydnum_orientalbidum:0.0000010036,(((((KU612610_Hydnum_sp:0.0000000000,MZ221555_Hydnum_repandum:0.0000000000):0.0000000000,MZ622031_Hydnum_albidum:0.0000000000):0.0000000000,OR947108_Hydnum_orientalbidum:0.0000000000):0.0000010036,PP455007_Hydnum_albidum:0.0000010036)0/37:0.0000010036,MZ310495_Hydnum_repandum:0.0000010036)0/92:0.0000010036)0/25:0.0000010036)0/5:0.0000010036,(LC621846_Hydnum_orientalbidum:0.0029674935,LC667091_Hydnum_sp:0.0000010036)0/57:0.0000022528)0/2:0.0000010036)0/8:0.0000010036,LC621845_Hydnum_orientalbidum:0.0029676478)0/12:0.0000010036,LC377875_Hydnum_albidum:0.0000010036)0/33:0.0000010036,LC578782_Hydnum_albidum:0.0000010036)0/19:0.0000010036,LC621853_Hydnum_orientalbidum:0.0000010036)0/21:0.0000022110,((OQ656787_Hydnum_orientalbidum:0.0000000000,OQ656789_Hydnum_orientalbidum:0.0000000000):0.0000026697,OQ656788_Hydnum_orientalbidum:0.0000027427)91.9/100:0.0029646566)0/32:0.0000010036,LC578781_Hydnum_albidum:0.0000010036)0/18:0.0000022123,LC377870_Hydnum_albidum:0.0000010036)80.4/97:0.0033116786,KU612609_Hydnum_sp:0.0000010036)98.1/100:0.0642020543,(Sistotrema_muscicola_taxon_154757_FINLAND:0.0000010036,Sistotrema_muscicola_KHL_11721_FINLAND:0.0000010036)100/100:0.2623326587)69.2/81:0.0193254828)87/81:0.0144806780,(((((((DQ218305_Hydnum_albomagnum:0.0000000000,NR_164031_Hydnum_albomagnum:0.0000000000):0.0000000000,MH379943_Hydnum_albomagnum:0.0000000000):0.0000000000,MH910591_Hydnum_albomagnum:0.0000000000):0.0000010036,MH379908_Hydnum_albomagnum:0.0000010036)0/55:0.0000010036,PP414163_Hydnum_albomagnum:0.0000010036)76.6/98:0.0033694126,(((((((((((((((((((((((((AB906674_Hydnum_cremeoalbum:0.0000000000,MW980551_Hydnum_albomagnum:0.0000000000):0.0000000000,OQ656784_Hydnum_cremeoalbum:0.0000000000):0.0000000000,KU612619_Hydnum_sp:0.0000000000):0.0000000000,NR_176684_Hydnum_cremeoalbum:0.0000000000):0.0000000000,LC621822_Hydnum_cremeoalbum:0.0000000000):0.0000000000,ON907782_Hydnum_cremeoalbum:0.0000000000):0.0000000000,LC377880_Hydnum_albomagnum:0.0000000000):0.0000000000,LC377878_Hydnum_albomagnum:0.0000000000):0.0000000000,LC621819_Hydnum_cremeoalbum:0.0000000000):0.0000000000,OR947126_Hydnum_cremeoalbum:0.0000000000):0.0000000000,LC621824_Hydnum_cremeoalbum:0.0000000000):0.0000000000,LC621818_Hydnum_cremeoalbum:0.0000000000):0.0000000000,LC377879_Hydnum_albomagnum:0.0000000000):0.0000000000,LC621823_Hydnum_cremeoalbum:0.0000000000):0.0000000000,LC621826_Hydnum_cremeoalbum:0.0000000000):0.0000000000,KY407532_Hydnum_sp:0.0000000000):0.0000000000,OR947110_Hydnum_cremeoalbum:0.0000000000):0.0000000000,AB906677_Hydnum_cremeoalbum:0.0000000000):0.0000000000,LC621821_Hydnum_cremeoalbum:0.0000000000):0.0000000000,AB906678_Hydnum_cremeoalbum:0.0000000000):0.0000010036,AB906680_Hydnum_cremeoalbum:0.0000010036)0/65:0.0000010036,(((AB906679_Hydnum_cremeoalbum:0.0000000000,LC621820_Hydnum_cremeoalbum:0.0000000000):0.0000010036,LC621825_Hydnum_cremeoalbum:0.0000010036)86.5/100:0.0031225506,MW980550_Hydnum_albomagnum:0.0063340261)0/12:0.0000010036)0/20:0.0000010036,KU612618_Hydnum_sp:0.0000010036)0/23:0.0000010036,LC667090_Hydnum_albomagnum:0.0000010036)97.9/99:0.0231737896,((((((((KU612615_Hydnum_sp:0.0000000000,KU612617_Hydnum_sp:0.0000000000):0.0000000000,PQ505048_Hydnum_sp:0.0000000000):0.0000000000,PQ505050_Hydnum_sp:0.0000000000):0.0000000000,OR947109_Hydnum_pinicola:0.0000000000):0.0000010036,KU612616_Hydnum_sp:0.0000010036)0/73:0.0000010036,PQ505047_Hydnum_sp:0.0031014490)87.9/100:0.0030989721,(PQ505049_Hydnum_sp:0.0000010036,OR947119_Hydnum_pinicola:0.0000010036)0/69:0.0000010036)77.4/100:0.0031033751,((((((LC621810_Hydnum_pinicola:0.0000000000,LC621811_Hydnum_pinicola:0.0000000000):0.0000000000,OR211373_Hydnum_pinicola:0.0000000000):0.0000000000,NR_176697_Hydnum_pinicola:0.0000000000):0.0000010036,LC621813_Hydnum_pinicola:0.0000010036)0/61:0.0000010036,(OR211382_Hydnum_pinicola:0.0000010036,OR211383_Hydnum_pinicola:0.0000010036)90.3/100:0.0031048810)0/71:0.0000010036,LC621812_Hydnum_pinicola:0.0031049920)77.9/100:0.0031122990)97.5/100:0.0204086205)42.4/89:0.0033758506)96.4/99:0.0271033072,(((((((((ON502618_Hydnum_reginae:0.0000000000,AY817135_Hydnum_albidum:0.0000000000):0.0000000000,OR824947_Hydnum_sp:0.0000000000):0.0000010036,AJ534974_Hydnum_albidum:0.0000010036)0/34:0.0000010036,((OR824946_Hydnum_sp:0.0000010036,OR824944_Hydnum_sp:0.0029915985)0/53:0.0000010036,OR824945_Hydnum_sp:0.0000010036)0/66:0.0000010036)0/8:0.0000010036,(AJ534975_Hydnum_albidum:0.0000010036,OR824949_Hydnum_sp:0.0000010036)0/36:0.0000010036)0/6:0.0000010036,NR_184980_Hydnum_reginae:0.0000010036)0/16:0.0000010036,OR912055_Hydnum_sp:0.0000010036)0/37:0.0000010036,OR824948_Hydnum_sp:0.0028087394)91.3/100:0.0134105079,OR912054_Hydnum_sp:0.0125660413)100/100:0.0639285011)87.3/96:0.0162247118)73.8/75:0.0055229783,(((KU612597_Hydnum_sp:0.0249581164,((MW980560_Hydnum_flavidocanum:0.0000000000,MW980559_Hydnum_flavidocanum:0.0000000000):0.0000028232,NR_175727_Hydnum_flavidocanum:0.0000021436)100/100:0.0521649234)0/49:0.0000022031,(((((((PV329845_Hydnum_bifurcatum:0.0000000000,OM341394_Hydnum_sp:0.0000000000):0.0000000000,PV329846_Hydnum_bifurcatum:0.0000000000):0.0000010036,OM341393_Hydnum_sp:0.0000010036)91.8/100:0.0030503378,((PQ287669_Hydnum_sp:0.0000010036,PQ287670_Hydnum_sp:0.0000010036)96.4/100:0.0095366297,(MW374217_Hydnum_sp:0.0000010036,(OR722667_Hydnum_treui:0.0000010036,OR722668_Hydnum_treui:0.0000010036)82.3/100:0.0031318174)95.6/100:0.0094066879)0/17:0.0000022378)0/12:0.0000010036,(((LC621884_Hydnum_tomaense:0.0000000000,NR_176701_Hydnum_tomaense:0.0000000000):0.0000010036,LC621885_Hydnum_tomaense:0.0000010036)0/71:0.0000010036,LC621886_Hydnum_tomaense:0.0000010036)0/49:0.0000010036)0/23:0.0000010036,ON907793_Hydnum_treui:0.0061122696)89/99:0.0136345649,(NR_177463_Hydnum_zongolicense:0.0000010036,KC152121_Hydnum_zongolicense:0.0000024426)92.2/100:0.0152953304)99.9/100:0.0511138782)80.5/62:0.0070295835,((((((((((((((((AB906675_Hydnum_minum:0.0000000000,ON907789_Hydnum_minum:0.0000000000):0.0000000000,LC621840_Hydnum_minum:0.0000000000):0.0000000000,ON907787_Hydnum_minum:0.0000000000):0.0000000000,LC377881_Hydnum_minum:0.0000000000):0.0000000000,ON907783_Hydnum_minum:0.0000000000):0.0000000000,LC621841_Hydnum_minum:0.0000000000):0.0000000000,LC621842_Hydnum_minum:0.0000000000):0.0000000000,ON907788_Hydnum_minum:0.0000000000):0.0000000000,ON907786_Hydnum_minum:0.0000000000):0.0000000000,AB906676_Hydnum_minum:0.0000000000):0.0000010036,ON907784_Hydnum_minum:0.0000010036)0/35:0.0000010036,NR_178090_Hydnum_minum:0.0000010036)0/56:0.0000010036,(((((OQ656786_Hydnum_minum:0.0000010036,OQ656785_Hydnum_minum:0.0000010036)0/72:0.0000010036,MW980558_Hydnum_minum:0.0029792876)0/99:0.0020374894,KY407533_Hydnum_sp:0.0000010036)0/100:0.0009378531,MW980557_Hydnum_minum:0.0000010036)0/99:0.0000010036,PQ287658_Hydnum_minum:0.0000010036)0/87:0.0029907016)0/42:0.0000010036,PQ287659_Hydnum_minum:0.0000010036)0/66:0.0000010036,ON907785_Hydnum_minum:0.0000010036)100/100:0.0845198229,(((KU612611_Hydnum_sp:0.0000010036,KU612613_Hydnum_sp:0.0000010036)0/66:0.0000010036,KU612614_Hydnum_sp:0.0000010036)0/74:0.0000010036,KU612612_Hydnum_sp:0.0000010036)100/100:0.0807205833)0/31:0.0000028636)74.8/58:0.0037836797)86.6/77:0.0128350491,(((KC152122_Hydnum_sp:0.0000010036,PP413623_Hydnum_alboaurantiacum:0.0000010036)95.9/100:0.0269074685,(((((((((((KU612600_Hydnum_sp:0.0000025862,MH379955_Hydnum_alboaurantiacum:0.0000010036)26.5/91:0.0033470198,MH379850_Hydnum_alboaurantiacum:0.0031269916)0/20:0.0000010036,MH379894_Hydnum_alboaurantiacum:0.0062801316)0/15:0.0000010036,((OQ235291_Hydnum_alboaurantiacum:0.0000010036,(OQ235292_Hydnum_alboaurantiacum:0.0030219995,MH379841_Hydnum_alboaurantiacum:0.0070630320)0/11:0.0000218734)0/27:0.0005128113,OQ235293_Hydnum_alboaurantiacum:0.0000010036)0/33:0.0000010036)0/18:0.0000010036,MH379855_Hydnum_alboaurantiacum:0.0000024534)0/24:0.0000010036,((((PP414156_Hydnum_alboaurantiacum:0.0000000000,OR464371_Hydnum_alboaurantiacum:0.0000000000):0.0000000000,PP516689_Hydnum_alboaurantiacum:0.0000000000):0.0000000000,MH379872_Hydnum_alboaurantiacum:0.0000000000):0.0000000000,MH379904_Hydnum_alboaurantiacum:0.0000000000):0.0000010036)0/39:0.0000010036,OR464370_Hydnum_alboaurantiacum:0.0000010036)0/27:0.0000010036,MH379937_Hydnum_alboaurantiacum:0.0031136352)0/40:0.0000010036,MH379864_Hydnum_alboaurantiacum:0.0000010036)0/31:0.0000010036,PP850777_Hydnum_alboaurantiacum:0.0000010036)78.3/58:0.0034237509,(PP414157_Hydnum_alboaurantiacum:0.0028437381,PP414158_Hydnum_alboaurantiacum:0.0063601296)97.5/100:0.0186646594)1.6/63:0.0010163022)100/100:0.0689839512,((((OR947115_Hydnum_microcarpum:0.0000000000,NR_198673_Hydnum_microcarpum:0.0000000000):0.0000010036,OR947116_Hydnum_microcarpum:0.0000010036)0/82:0.0000010036,(PQ505069_Hydnum_microcarpum:0.0000010036,PQ505070_Hydnum_microcarpum:0.0000010036)82.3/100:0.0032969511)99.5/100:0.0430864972,(((((HE814148_Hydnum_sp:0.0031258534,(((((OR947113_Hydnum_sp:0.0000000000,OQ913761_Hydnum_tenuistipitum:0.0000000000):0.0000000000,JQ991737_Uncultured_Hydnum:0.0000000000):0.0000000000,OQ913760_Hydnum_tenuistipitum:0.0000000000):0.0000000000,OQ913759_Hydnum_tenuistipitum:0.0000000000):0.0000010036,((((((KU612566_Hydnum_sp:0.0000010036,PQ287668_Hydnum_tenuistipitum:0.0000029395)0/11:0.0000022722,(((((KU612569_Hydnum_sp:0.0000000000,ON794443_Hydnum_sp:0.0000000000):0.0000010036,MW374149_Hydnum_sp:0.0000010036)92.6/100:0.0031068187,MW980577_Hydnum_tenuistipitum:0.0000010036)0/23:0.0000022360,(MW980576_Hydnum_tenuistipitum:0.0000000000,NR_175733_Hydnum_tenuistipitum:0.0000000000):0.0000010036)0/60:0.0000022824,PQ287666_Hydnum_tenuistipitum:0.0031283868)85.4/100:0.0031027476)0/21:0.0000023474,((KU612567_Hydnum_sp:0.0000000000,KU612572_Hydnum_sp:0.0000000000):0.0000000000,KU612571_Hydnum_sp:0.0000000000):0.0000010036)0/11:0.0000010036,KU612568_Hydnum_sp:0.0000010036)0/19:0.0000010036,KU612570_Hydnum_sp:0.0000010036)0/7:0.0000010036,PQ287667_Hydnum_tenuistipitum:0.0000010036)0/81:0.0000010036)0/22:0.0000025817)0/16:0.0000022252,OR947114_Hydnum_sp:0.0000010036)0/27:0.0000010036,(OR947112_Hydnum_sp:0.0000010036,(PQ505068_Hydnum_sp:0.0000010036,PQ505071_Hydnum_sp:0.0000010036)0/100:0.0031220335)0/78:0.0000020199)0/58:0.0000010036,((MW980579_Hydnum_brevispinum:0.0000000000,MW980578_Hydnum_brevispinum:0.0000000000):0.0000010036,NR_175734_Hydnum_brevispinum:0.0000010036)99.8/100:0.0322670819)77.5/99:0.0038620045,(KU612573_Hydnum_sp:0.0062990589,((((((((((LC621797_Hydnum_alboluteum:0.0000000000,LC621800_Hydnum_alboluteum:0.0000000000):0.0000000000,NR_176695_Hydnum_alboluteum:0.0000000000):0.0000000000,LC621803_Hydnum_alboluteum:0.0000000000):0.0000000000,LC621804_Hydnum_alboluteum:0.0000000000):0.0000000000,LC621806_Hydnum_alboluteum:0.0000000000):0.0000000000,LC621802_Hydnum_alboluteum:0.0000000000):0.0000000000,LC621801_Hydnum_alboluteum:0.0000000000):0.0000000000,LC621799_Hydnum_alboluteum:0.0000000000):0.0000000000,LC621805_Hydnum_alboluteum:0.0000000000):0.0000010036,LC621798_Hydnum_alboluteum:0.0000010036)88.4/100:0.0064845910)92.6/100:0.0098173444)84.9/100:0.0120339997)44/90:0.0115117111)78.8/69:0.0090052731)0/37:0.0000027390)88.1/80:0.0108169610,(((((((((HE611084_Hydnum_vesterholtii:0.0000000000,AJ547887_Hydnum_versterholtii:0.0000000000):0.0000000000,KX388648_Hydnum_vesterholtii:0.0000000000):0.0000000000,HE611085_Hydnum_vesterholtii:0.0000000000):0.0000000000,NR_119819_Hydnum_vesterholtii:0.0000000000):0.0000010036,HE611087_Hydnum_vesterholtii:0.0000010036)97.4/100:0.0170687358,(((((HE611086_Hydnum_vesterholtii:0.0000000000,AJ783968_Hydnum_repandum:0.0000000000):0.0000000000,MW376665_Hydnum_ibericum:0.0000000000):0.0000000000,PV501004_Hydnum_ibericum:0.0000000000):0.0000010036,((OR912063_Hydnum_vesterholtii:0.0000010036,(((((KY574324_Uncultured_Hydnum:0.0000010036,(((((((((((((MH379849_Hydnum_subtilior:0.0000000000,OQ235290_Hydnum_subtilior:0.0000000000):0.0000000000,MH379871_Hydnum_subtilior:0.0000000000):0.0000000000,MH795292_Hydnum_cf_vesterholtii:0.0000000000):0.0000000000,NR_164029_Hydnum_subtilior:0.0000000000):0.0000000000,OR464386_Hydnum_subtilior:0.0000000000):0.0000000000,MH379913_Hydnum_subtilior:0.0000000000):0.0000010036,(MH379870_Hydnum_subtilior:0.0000010036,(MH379917_Hydnum_subtilior:0.0000010036,MH379842_Hydnum_subtilior:0.0000010036)0/95:0.0000010036)0/29:0.0000010036)0/15:0.0000010036,MH379918_Hydnum_subtilior:0.0000010036)0/77:0.0000010036,MH379851_Hydnum_subtilior:0.0000010036)0/73:0.0000010036,MH379859_Hydnum_subtilior:0.0000010036)0/95:0.0000024483,MH379925_Hydnum_subtilior:0.0000010036)0/21:0.0031695666,OM473887_Hydnum_subtilior:0.0000010036)0/20:0.0000024325,MH379910_Hydnum_subtilior:0.0000010036)0/17:0.0000021630)0/14:0.0000029181,MH379926_Hydnum_subtilior:0.0000010036)0/74:0.0031545036,(((MH379927_Hydnum_subtilior:0.0000010036,((MH379928_Hydnum_subtilior:0.0000010036,OP270525_Hydnum_subtilior:0.0000010036)0/100:0.0000010036,MH379863_Hydnum_subtilior:0.0000010036)0/45:0.0000025582)0/74:0.0032123781,MH379886_Hydnum_subtilior:0.0163591584)0/9:0.0000010036,(((MH379874_Hydnum_subtilior:0.0000010036,OM972277_Hydnum_subtilior:0.0000010036)0/64:0.0000010036,(PP414165_Hydnum_subtilior:0.0000023552,PP414166_Hydnum_subtilior:0.0032112430)0/98:0.0000024595)91.3/100:0.0032153490,(MH379959_Hydnum_subtilior:0.0000010036,OQ235289_Hydnum_subtilior:0.0000010036)0/47:0.0000024132)0/16:0.0000021957)0/48:0.0000023589)86.1/99:0.0059517898,(((OP177900_Hydnum_subtilior:0.0032606894,(PQ287671_Hydnum_sp:0.0033228076,PQ613468_Hydnum_repandum:0.0228783829)0/85:0.0000010036)0/89:0.0000010036,KU612563_Hydnum_vesterholtii:0.0000010036)79/100:0.0031881985,(((((MW554432_Hydnum_aff:0.0000010036,LC621808_Hydnum_albopallidum:0.0000010036)0/68:0.0000010036,(OR211374_Hydnum_albopallidum:0.0000010036,ON907799_Hydnum_cf_subtilior:0.0032325296)0/96:0.0000010036)0/70:0.0000010036,((LC621807_Hydnum_albopallidum:0.0000000000,LC621809_Hydnum_albopallidum:0.0000000000):0.0000010036,NR_176696_Hydnum_albopallidum:0.0000010036)84.4/100:0.0032342411)85.9/100:0.0064443175,(PQ287673_Hydnum_sp:0.0000010036,PQ287674_Hydnum_sp:0.0000010036)87.5/100:0.0065613127)89.5/100:0.0099271371,KU612562_Hydnum_vesterholtii:0.0000028116)36.1/88:0.0032074901)75.3/100:0.0036666550)87.7/98:0.0095270669,((KU612564_Hydnum_vesterholtii:0.0000010036,KU612565_Hydnum_vesterholtii:0.0031559965)83.6/100:0.0031554389,((LC621899_Hydnum_sp:0.0000010036,LC621900_Hydnum_sp:0.0000010036)0/73:0.0000010036,PP789883_Hydnum_sp:0.0000010036)0/74:0.0000020712)97.5/100:0.0198257902)38.4/77:0.0038567436)0/47:0.0000010036,KU612561_Hydnum_vesterholtii:0.0000010036)0/25:0.0000010036)0/19:0.0000010036,AJ547879_Hydnum_repandum:0.0000010036)76/65:0.0033519462)77/60:0.0034280695,((((((((((((((((((((KU612551_Hydnum_vesterholtii:0.0000000000,ON907790_Hydnum_pallidomarginatum:0.0000000000):0.0000000000,OR852554_Hydnum_vesterholtii:0.0000000000):0.0000000000,NR_175730_Hydnum_pallidomarginatum:0.0000000000):0.0000000000,OM867707_Hydnum_vesterholtii:0.0000000000):0.0000000000,ON907792_Hydnum_pallidomarginatum:0.0000000000):0.0000000000,OR852543_Hydnum_vesterholtii:0.0000000000):0.0000000000,PQ287661_Hydnum_pallidomarginatum:0.0000000000):0.0000000000,KU612553_Hydnum_vesterholtii:0.0000000000):0.0000000000,ON907791_Hydnum_pallidomarginatum:0.0000000000):0.0000000000,MW980567_Hydnum_pallidomarginatum:0.0000000000):0.0000000000,KU612552_Hydnum_vesterholtii:0.0000000000):0.0000000000,PQ287660_Hydnum_pallidomarginatum:0.0000000000):0.0000000000,MW980566_Hydnum_pallidomarginatum:0.0000000000):0.0000010036,PQ505073_Hydnum_pallidomarginatum:0.0000010036)0/49:0.0000010036,KU612556_Hydnum_vesterholtii:0.0000010036)0/92:0.0000010036,(KU612554_Hydnum_vesterholtii:0.0031793652,PQ287663_Hydnum_pallidomarginatum:0.0000010036)0/36:0.0000025815)0/41:0.0000025750,PQ287664_Hydnum_pallidomarginatum:0.0000010036)0/53:0.0032836087,(((((KU612555_Hydnum_vesterholtii:0.0000010036,MZ426508_Hydnum_sp:0.0000010036)84.6/82:0.0031853004,(((LC377893_Hydnum_vesterholtii:0.0000010036,LC377895_Hydnum_vesterholtii:0.0000010036)0/74:0.0000010036,(((((LC621891_Hydnum_tottoriense:0.0000000000,LC621889_Hydnum_tottoriense:0.0000000000):0.0000000000,NR_176702_Hydnum_tottoriense:0.0000000000):0.0000000000,LC621890_Hydnum_tottoriense:0.0000000000):0.0000000000,LC621888_Hydnum_tottoriense:0.0000000000):0.0000010036,(LC621887_Hydnum_tottoriense:0.0000010036,(LC377894_Hydnum_vesterholtii:0.0000010036,LC377896_Hydnum_vesterholtii:0.0000010036)0/79:0.0000010036)0/38:0.0000010036)0/48:0.0000010036)0/90:0.0000025942,PP789891_Hydnum_tottoriense:0.0227321049)94.5/58:0.0147300582)0/12:0.0000022186,(((OQ130694_Hydnum_sp:0.0000000000,OQ130696_Hydnum_sp:0.0000000000):0.0000010036,OQ130695_Hydnum_sp:0.0000010036)0/57:0.0000010036,MT163352_Hydnum_vesterholtii:0.0000010036)90.3/99:0.0031877585)0/11:0.0000010036,KU612558_Hydnum_vesterholtii:0.0000010036)0/10:0.0000010036,KU612557_Hydnum_vesterholtii:0.0063939585)0/16:0.0000022784)23.7/17:0.0036147334,(MW980575_Hydnum_flabellatum:0.0000010036,NR_175732_Hydnum_flabellatum:0.0000010036)100/100:0.0368292167)84.8/33:0.0066090209,KU612559_Hydnum_vesterholtii:0.0164881741)86.3/98:0.0073434848)74.9/79:0.0061772380,(OR722666_Hydnum_sp:0.0000021852,KU612560_Hydnum_vesterholtii:0.0000022736)93.9/100:0.0169426707)85.7/91:0.0152567488,(PQ287662_Hydnum_pallidomarginatum:0.0000010036,PQ287672_Hydnum_sp:0.0000010036)86.3/98:0.0219340077)86.3/100:0.0152438981)89.1/80:0.0109672132,((((((((AF347095_Hydnum_repandum:0.0000010036,(PQ418294_Hydnum_sp:0.0000010036,PV530142_Hydnum_repandum:0.0000010036)0/46:0.0000010036)0/43:0.0000010036,(((((((((((((((JN649348_Hydnum_repandum:0.0000010036,((GU373488_Hydnum_repandum:0.0000010036,KX388658_Hydnum_boreorepandum:0.0000010036)0/75:0.0000010036,((((LC621814_Hydnum_boreorepandum:0.0031275828,(LC621815_Hydnum_boreorepandum:0.0000010036,LC621816_Hydnum_boreorepandum:0.0000010036)0/65:0.0000010036)86.8/99:0.0031233838,(((MH169344_Hydnum_sp:0.0000000000,NR_158488_Hydnum_boreorepandum:0.0000000000):0.0000000000,KU612582_Hydnum_repandum:0.0000000000):0.0000010036,KU612583_Hydnum_repandum:0.0000010036)0/9:0.0000010036)0/17:0.0000010036,KX388657_Hydnum_boreorepandum:0.0000010036)0/55:0.0000010036,LC621817_Hydnum_boreorepandum:0.0000010036)0/59:0.0000010036)0/70:0.0031025463)0/72:0.0000028222,((((((AB906681_Hydnum_repando-orientale:0.0000026587,LC377885_Hydnum_repandum:0.0000024016)0/100:0.0031839596,LC377884_Hydnum_repandum:0.0000010036)0/69:0.0000011007,((((((((((((((((((AB906684_Hydnum_repando-orientale:0.0000000000,LC621864_Hydnum_repando-orientale:0.0000000000):0.0000000000,LC717918_Hydnum_repando-orientale:0.0000000000):0.0000000000,LC621875_Hydnum_repando-orientale:0.0000000000):0.0000000000,LC621874_Hydnum_repando-orientale:0.0000000000):0.0000000000,LC377886_Hydnum_repandum:0.0000000000):0.0000000000,LC377887_Hydnum_repandum:0.0000000000):0.0000000000,LC717917_Hydnum_repando-orientale:0.0000000000):0.0000000000,LC377882_Hydnum_repandum:0.0000000000):0.0000000000,LC377888_Hydnum_repandum:0.0000000000):0.0000000000,LC621878_Hydnum_repando-orientale:0.0000000000):0.0000000000,AB906683_Hydnum_repando-orientale:0.0000000000):0.0000000000,LC621877_Hydnum_repando-orientale:0.0000000000):0.0000000000,NR_178091_Hydnum_repando-orientale:0.0000000000):0.0000000000,LC377883_Hydnum_repandum:0.0000000000):0.0000000000,LC621876_Hydnum_repando-orientale:0.0000000000):0.0000000000,LC621863_Hydnum_repando-orientale:0.0000000000):0.0000000000,LC621873_Hydnum_repando-orientale:0.0000000000):0.0000010036,AB906685_Hydnum_repando-orientale:0.0000010036)0/78:0.0000010036)0/36:0.0000022970,AB906682_Hydnum_repando-orientale:0.0031846275)85.2/100:0.0031838808,((((((((LC621865_Hydnum_repando-orientale:0.0000000000,LC621869_Hydnum_repando-orientale:0.0000000000):0.0000000000,LC621868_Hydnum_repando-orientale:0.0000000000):0.0000000000,LC717915_Hydnum_subalpinum:0.0000000000):0.0000000000,LC621870_Hydnum_repando-orientale:0.0000000000):0.0000000000,LC621871_Hydnum_repando-orientale:0.0000000000):0.0000010036,LC717914_Hydnum_subalpinum:0.0000010036)0/10:0.0000010036,LC621867_Hydnum_repando-orientale:0.0000010036)0/57:0.0000022173,((LC621866_Hydnum_repando-orientale:0.0000000000,LC717913_Hydnum_subalpinum:0.0000000000):0.0000010036,LC621872_Hydnum_repando-orientale:0.0000010036)92.7/100:0.0031840885)0/49:0.0000025447)77.5/99:0.0031599540,(OR947118_Hydnum_cf_subalpinum:0.0000010036,PQ505072_Hydnum_cf_subalpinum:0.0000010036)76.7/100:0.0032301062)98.5/100:0.0162807761)0/60:0.0000023724,AJ547873_Hydnum_repandum:0.0000010036)0/62:0.0000020705,OR912060_Hydnum_repandum:0.0000010036)0/12:0.0000010036,OR912071_Hydnum_repandum:0.0000010036)0/51:0.0000026092,(OR912057_Hydnum_repandum:0.0000000000,OR912073_Hydnum_repandum:0.0000000000):0.0000010036)0/41:0.0000010036,JQ063050_Uncultured_Hydnum:0.0000010036)0/16:0.0000010036,PQ653072_Hydnum_repandum:0.0000010036)0/12:0.0000025896,AJ547875_Hydnum_repandum:0.0031907109)0/10:0.0000029981,KC686877_Uncultured_Hydnum:0.0000010036)0/5:0.0000025986,KU612581_Hydnum_repandum:0.0000010036)0/12:0.0000021096,PP533020_Hydnum_repandum:0.0031878062)0/10:0.0000022910,(((((((((((((((((((((((((((((((((((((((AJ889949_Hydnum_repandum:0.0000000000,PQ505065_Hydnum_repandum:0.0000000000):0.0000000000,KX388650_Hydnum_repandum:0.0000000000):0.0000000000,OR912072_Hydnum_repandum:0.0000000000):0.0000000000,KX388651_Hydnum_repandum:0.0000000000):0.0000000000,AJ547883_Hydnum_repandum:0.0000000000):0.0000000000,KU612574_Hydnum_repandum:0.0000000000):0.0000000000,AJ889978_Hydnum_repandum:0.0000000000):0.0000000000,KX449416_Hydnum_repandum:0.0000000000):0.0000000000,MF352715_Hydnum_sp:0.0000000000):0.0000000000,KU612576_Hydnum_repandum:0.0000000000):0.0000000000,AJ547876_Hydnum_repandum:0.0000000000):0.0000000000,OR912016_Hydnum_repandum:0.0000000000):0.0000000000,AJ547874_Hydnum_repandum:0.0000000000):0.0000000000,OR912085_Hydnum_repandum:0.0000000000):0.0000000000,KU612579_Hydnum_repandum:0.0000000000):0.0000000000,AJ547888_Hydnum_repandum:0.0000000000):0.0000000000,AJ547886_Hydnum_repandum:0.0000000000):0.0000000000,OR912015_Hydnum_repandum:0.0000000000):0.0000000000,PQ505064_Hydnum_repandum:0.0000000000):0.0000000000,OQ398557_Hydnum_repandum:0.0000000000):0.0000000000,MW691201_Hydnum_repandum:0.0000000000):0.0000000000,AJ547877_Hydnum_repandum:0.0000000000):0.0000000000,KX388654_Hydnum_repandum:0.0000000000):0.0000000000,AJ547878_Hydnum_repandum:0.0000000000):0.0000000000,KX388652_Hydnum_repandum:0.0000000000):0.0000000000,KU612575_Hydnum_repandum:0.0000000000):0.0000000000,KU612580_Hydnum_repandum:0.0000000000):0.0000000000,OQ362282_Hydnum_repandum:0.0000000000):0.0000000000,AY817136_Hydnum_repandum:0.0000000000):0.0000000000,AJ547871_Hydnum_repandum:0.0000000000):0.0000000000,KX388655_Hydnum_repandum:0.0000000000):0.0000000000,KU612578_Hydnum_repandum:0.0000000000):0.0000000000,KU612577_Hydnum_repandum:0.0000000000):0.0000000000,OP207958_Hydnum_repandum:0.0000000000):0.0000000000,KU973849_Hydnum_repandum:0.0000000000):0.0000000000,NR_164553_Hydnum_repandum:0.0000000000):0.0000000000,AJ547881_Hydnum_repandum:0.0000000000):0.0000000000,MW282578_Uncultured_Hydnum:0.0000000000):0.0000000000,OR912093_Hydnum_repandum:0.0000000000):0.0000010036)0/41:0.0000020673,OR912064_Hydnum_repandum:0.0000010036)0/29:0.0000023580,OR912070_Hydnum_repandum:0.0000010036)0/20:0.0000010036)93.1/99:0.0110331191,(((((((((((((((((((GU180269_Uncultured_Hydnum:0.0000000000,MF954988_Hydnum_washingtonianum:0.0000000000):0.0000000000,MF954990_Hydnum_washingtonianum:0.0000000000):0.0000000000,MG972632_Hydnum_washingtonianum:0.0000000000):0.0000000000,MT955125_Hydnum_washingtonianum:0.0000000000):0.0000000000,MH482744_Hydnum_washingtonianum:0.0000000000):0.0000000000,MF954974_Hydnum_washingtonianum:0.0000000000):0.0000000000,MF954982_Hydnum_washingtonianum:0.0000000000):0.0000000000,PQ358734_Hydnum_washingtonianum:0.0000000000):0.0000000000,OQ987843_Hydnum_washingtonianum:0.0000000000):0.0000000000,MH156048_Hydnum_washingtonianum:0.0000000000):0.0000000000,PQ163502_Hydnum_washingtonianum:0.0000000000):0.0000000000,MF954978_Hydnum_washingtonianum:0.0000000000):0.0000000000,OQ987842_Hydnum_washingtonianum:0.0000000000):0.0000000000,MF954975_Hydnum_washingtonianum:0.0000000000):0.0000000000,MF954960_Hydnum_washingtonianum:0.0000000000):0.0000000000,MF954976_Hydnum_washingtonianum:0.0000000000):0.0000010036,(MF954953_Hydnum_washingtonianum:0.0000010036,(MF954971_Hydnum_washingtonianum:0.0000010036,((((((((((((((((((((((((((((((((KX388659_Hydnum_neorepandum:0.0000000000,OQ235195_Hydnum_washingtonianum:0.0000000000):0.0000000000,PP464352_Hydnum_washingtonianum:0.0000000000):0.0000000000,OQ235183_Hydnum_washingtonianum:0.0000000000):0.0000000000,OQ235198_Hydnum_washingtonianum:0.0000000000):0.0000000000,OQ235187_Hydnum_washingtonianum:0.0000000000):0.0000000000,OQ235184_Hydnum_washingtonianum:0.0000000000):0.0000000000,OQ235202_Hydnum_washingtonianum:0.0000000000):0.0000000000,KX388660_Hydnum_neorepandum:0.0000000000):0.0000000000,OQ235185_Hydnum_washingtonianum:0.0000000000):0.0000000000,OQ235182_Hydnum_washingtonianum:0.0000000000):0.0000000000,OQ235191_Hydnum_washingtonianum:0.0000000000):0.0000000000,OQ235188_Hydnum_washingtonianum:0.0000000000):0.0000000000,OQ235197_Hydnum_washingtonianum:0.0000000000):0.0000000000,OQ235196_Hydnum_washingtonianum:0.0000000000):0.0000000000,PP464455_Hydnum_washingtonianum:0.0000000000):0.0000000000,OQ235179_Hydnum_washingtonianum:0.0000000000):0.0000000000,OQ235192_Hydnum_washingtonianum:0.0000000000):0.0000000000,OQ235194_Hydnum_washingtonianum:0.0000000000):0.0000000000,OQ235190_Hydnum_washingtonianum:0.0000000000):0.0000000000,OM634673_Hydnum_washingtonianum:0.0000000000):0.0000000000,OQ235200_Hydnum_washingtonianum:0.0000000000):0.0000000000,OQ235181_Hydnum_washingtonianum:0.0000000000):0.0000000000,OQ235186_Hydnum_washingtonianum:0.0000000000):0.0000000000,OQ235201_Hydnum_washingtonianum:0.0000000000):0.0000000000,OQ235199_Hydnum_washingtonianum:0.0000000000):0.0000000000,OQ235193_Hydnum_washingtonianum:0.0000000000):0.0000000000,OQ235189_Hydnum_washingtonianum:0.0000000000):0.0000000000,OQ235178_Hydnum_washingtonianum:0.0000000000):0.0000000000,OQ235180_Hydnum_washingtonianum:0.0000000000):0.0000010036,NR_158489_Hydnum_neorepandum:0.0000010036)0/60:0.0000010036,(OQ235203_Hydnum_washingtonianum:0.0000010036,OQ235204_Hydnum_washingtonianum:0.0000010036)84.5/100:0.0031244785)84.8/93:0.0031272641,(MK680156_Hydnum_neorepandum:0.0028333327,MK281466_Hydnum_repandum:0.0000010036)0/58:0.0005846021)0/14:0.0000010036)0/8:0.0000010036)0/17:0.0000010036)0/16:0.0000010036,(OR676986_Hydnum_washingtonianum:0.0062750406,MH379846_Hydnum_washingtonianum:0.0000010036)0/38:0.0000024323)84.8/81:0.0031322862,MT560353_Hydnum_repandum:0.0000010036)81.5/79:0.0033869831)0/61:0.0000029262,KM517239_Hydnum_repandum:0.0353255930)0/77:0.0038449770,(((((((((KU612584_Hydnum_sp:0.0000000000,KU612586_Hydnum_sp:0.0000000000):0.0000010036,(KU612585_Hydnum_sp:0.0000010036,(((PQ287665_Hydnum_sphaericum:0.0000010036,(PQ505053_Hydnum_sp:0.0000010036,PQ505054_Hydnum_sp:0.0000010036)0/33:0.0000010036)0/64:0.0000010036,PQ505052_Hydnum_sp:0.0000010036)85.9/99:0.0031317404,KU612587_Hydnum_sp:0.0031315027)0/47:0.0000010036)0/7:0.0000025497)0/55:0.0000025501,MZ426682_Hydnum_sp:0.0000010036)0/54:0.0000010036,((((MW980563_Hydnum_sphaericum:0.0000000000,MW980565_Hydnum_sphaericum:0.0000000000):0.0000000000,NR_175729_Hydnum_sphaericum:0.0000000000):0.0000010036,MW980564_Hydnum_sphaericum:0.0000010036)0/79:0.0000010036,MW374196_Hydnum_repandum:0.0000010036)0/35:0.0000010036)0/4:0.0000010036,(((KU612588_Hydnum_sp:0.0066456514,KU612589_Hydnum_sp:0.0031363913)78.9/96:0.0031694582,(KU612591_Hydnum_sp:0.0000010036,KU612590_Hydnum_sp:0.0000010036)0/87:0.0000010036)0/17:0.0000010036,ON794291_Hydnum_sp:0.0000010036)0/3:0.0000010036)0/24:0.0000025308,(PQ505055_Hydnum_sp:0.0000000000,PQ505057_Hydnum_sp:0.0000000000):0.0000010036)0/33:0.0000025416,PQ505056_Hydnum_sp:0.0000029411)0/86:0.0000028652,OR912078_Hydnum_repandum:0.0164449539)0/32:0.0062735063,((((((((((KU612592_Hydnum_subalpinum:0.0000000000,PQ505067_Hydnum_sinorepandum:0.0000000000):0.0000000000,KU612595_Hydnum_subalpinum:0.0000000000):0.0000000000,OR947122_Hydnum_sinorepandum:0.0000000000):0.0000000000,OR947120_Hydnum_sinorepandum:0.0000000000):0.0000000000,KU612594_Hydnum_subalpinum:0.0000000000):0.0000000000,OR947123_Hydnum_sinorepandum:0.0000000000):0.0000000000,OR947124_Hydnum_sinorepandum:0.0000000000):0.0000000000,NR_198675_Hydnum_sinorepandum:0.0000000000):0.0000010036,KU612593_Hydnum_subalpinum:0.0000010036)0/61:0.0000010036,KU612596_Hydnum_subalpinum:0.0031492437)95.2/100:0.0128358578)93/44:0.0093230940)77.3/99:0.0043831301,(((((((((MH379909_Hydnum_vagabundum:0.0000000000,MT345247_Hydnum_repandum:0.0000000000):0.0000010036,(OR464423_Hydnum_vagabundum:0.0000010036,((OR464471_Hydnum_sp:0.0000025682,(((PP414167_Hydnum_vagabundum:0.0000010036,(OR464470_Hydnum_sp:0.0000022972,OR464474_Hydnum_sp:0.0000027121)90.7/100:0.0065060421)0/5:0.0000025213,OR464475_Hydnum_sp:0.0000010036)0/2:0.0000025544,OR464472_Hydnum_sp:0.0000010036)86.3/62:0.0032525043)82.7/75:0.0032525908,HM639268_Hydnum_repandum:0.0066811450)0/33:0.0000010036)0/34:0.0000010036)0/26:0.0000010036,MH379948_Hydnum_vagabundum:0.0031676303)0/8:0.0000010036,NR_164028_Hydnum_vagabundum:0.0000010036)0/18:0.0000010036,OR471204_Hydnum_vagabundum:0.0000010036)0/10:0.0000010036,(OR464424_Hydnum_vagabundum:0.0000000000,OR464473_Hydnum_sp:0.0000000000):0.0000010036)0/29:0.0000010036,MH379949_Hydnum_vagabundum:0.0000010036)0/21:0.0000028136,(OQ235205_Hydnum_vagabundum:0.0000025386,PP413622_Hydnum_vagabundum:0.0000010036)0/56:0.0031718049)98/100:0.0256568019,(((KU612598_Hydnum_sp:0.0000010036,PP414170_Hydnum_sp:0.0000010036)61.3/100:0.0023885696,(PP414168_Hydnum_sp:0.0000022246,PP414169_Hydnum_sp:0.0000025116)80.4/100:0.0037600514)33.6/100:0.0031502745,KT875012_Hydnum_sp:0.0068189382)99.5/100:0.0366594010)61.5/97:0.0091749523)75.8/100:0.0051306874,(((((((((((((((((((((((((((((((JX093561_Hydnum_repandum:0.0000000000,MH174258_Hydnum_subolympicum:0.0000000000):0.0000000000,KU612599_Hydnum_sp:0.0000000000):0.0000000000,OQ235206_Hydnum_subolympicum:0.0000000000):0.0000000000,PP910169_Hydnum_subolympicum:0.0000000000):0.0000000000,MF755289_Hydnum_aff:0.0000000000):0.0000000000,MH174259_Hydnum_subolympicum:0.0000000000):0.0000000000,OM634675_Hydnum_subolympicum:0.0000000000):0.0000000000,MH979267_Hydnum_repandum:0.0000000000):0.0000000000,NR_189375_Hydnum_subolympicum:0.0000000000):0.0000000000,PV248499_Hydnum_subolympicum:0.0000000000):0.0000000000,MH379907_Hydnum_subolympicum:0.0000000000):0.0000000000,OR464464_Hydnum_subolympicum:0.0000000000):0.0000000000,OM634676_Hydnum_subolympicum:0.0000000000):0.0000000000,MW582891_Hydnum_subolympicum:0.0000000000):0.0000000000,MF755290_Hydnum_aff:0.0000000000):0.0000000000,OP749327_Hydnum_subolympicum:0.0000000000):0.0000000000,PV248504_Hydnum_subolympicum:0.0000000000):0.0000000000,OP743495_Hydnum_subolympicum:0.0000000000):0.0000000000,MW582873_Hydnum_subolympicum:0.0000000000):0.0000000000,MH379858_Hydnum_subolympicum:0.0000000000):0.0000000000,ON412810_Hydnum_subolympicum:0.0000000000):0.0000010036,MH174257_Hydnum_subolympicum:0.0000010036)0/15:0.0000010036,((ON129210_Hydnum_subolympicum:0.0000000000,KM406979_Hydnum_repandum:0.0000000000):0.0000010036,(OM634669_Hydnum_subolympicum:0.0000010036,(OR464465_Hydnum_subolympicum:0.0000010036,MH465093_Hydnum_repandum:0.0000010036)0/85:0.0000010036)0/63:0.0000010036)0/58:0.0000010036)0/43:0.0000010036,MH379847_Hydnum_subolympicum:0.0000010036)0/91:0.0000010036,OM972485_Hydnum_subolympicum:0.0000010036)0/87:0.0000010036,OP743538_Hydnum_subolympicum:0.0000010036)0/89:0.0000010036,MH379915_Hydnum_subolympicum:0.0000010036)0/46:0.0000010036,(OR464384_Hydnum_subolympicum:0.0000000000,MH379901_Hydnum_subolympicum:0.0000000000):0.0000010036)84/98:0.0060507982,((((((KX388661_Hydnum_olympicum:0.0000010036,((((((MF954956_Hydnum_cf_repandum:0.0000000000,MF954989_Hydnum_cf_repandum:0.0000000000):0.0000000000,MT955126_Hydnum_olympicum:0.0000000000):0.0000000000,MH156053_Hydnum_olympicum:0.0000000000):0.0000000000,MT955159_Hydnum_olympicum:0.0000000000):0.0000010036,MF954986_Hydnum_cf_repandum:0.0000010036)0/80:0.0000010036,(MT955127_Hydnum_olympicum:0.0030420654,MH156056_Hydnum_olympicum:0.0000010036)0/30:0.0000027541)0/18:0.0000023703)0/18:0.0022512533,MH156043_Hydnum_olympicum:0.0000010036)0/8:0.0000014060,MH458790_Hydnum_olympicum:0.0175794286)0/23:0.0007521509,NR_158490_Hydnum_olympicum:0.0000010036)0/45:0.0000024757,MH156204_Hydnum_olympicum:0.0000010036)0/34:0.0000364507,(((((MF954950_Hydnum_cf_repandum:0.0000000000,PQ061139_Hydnum_olympicum:0.0000000000):0.0000000000,PP659828_Hydnum_olympicum:0.0000000000):0.0000000000,PP659829_Hydnum_olympicum:0.0000000000):0.0000010036,((OR168863_Hydnum_olympicum:0.0000010036,PP883503_Hydnum_olympicum:0.0000010036)0/89:0.0000023455,(PQ111727_Hydnum_olympicum:0.0000020735,OM906865_Hydnum_olympicum:0.0030350720)91.3/70:0.0061076943)0/5:0.0000022440)0/1:0.0000020596,MF954983_Hydnum_cf_repandum:0.0000010036)0/8:0.0000010036)87.5/98:0.0065601207)37.4/92:0.0060307233,(AJ547884_Hydnum_rufescens:0.0000010036,(((NR_158460_Hydnum_slovenicum:0.0000010036,AJ547870_Hydnum_sp:0.0000010036)0/83:0.0000010036,OP592269_Hydnum_slovenicum:0.0000010036)0/74:0.0000022662,AJ547869_Hydnum_sp:0.0000010036)0/46:0.0000010036)92.4/100:0.0104395196)90/100:0.0187777742,OR168926_Hydnum_sp:0.0300030182)83.4/95:0.0257743569)95.2/100:0.0241933779,((((KU612627_Hydnum_sp:0.0000000000,KU612629_Hydnum_sp:0.0000000000):0.0000000000,PP508260_Hydnum_sp:0.0000000000):0.0000010036,KU612628_Hydnum_sp:0.0000010036)100/100:0.1577530759,((((((JF960784_Uncultured_Hydnum:0.0000000000,KU612620_Hydnum_sp:0.0000000000):0.0000010036,PQ505060_Hydnum_sp:0.0000010036)78.5/100:0.0030100077,(((KU612621_Hydnum_sp:0.0000000000,PP748916_Hydnum_sp:0.0000000000):0.0000000000,KU612622_Hydnum_sp:0.0000000000):0.0000010036,PP748899_Hydnum_sp:0.0000010036)81.4/100:0.0031011669)93.1/100:0.0164561543,((KP191966_Hydnum_repandum:0.0000000000,KU612624_Hydnum_sp:0.0000000000):0.0000010036,KU612623_Hydnum_sp:0.0000010036)0/80:0.0000029835)99.4/100:0.1036456190,(KU612626_Hydnum_sp:0.1837926373,(KU612625_Hydnum_sp:0.0103547335,OR354970_Hydnum_sp:0.0000010036)99.5/100:0.1225395125)92.7/99:0.0606399633)87.6/100:0.0404312632,((((KU612640_Hydnum_sp:0.0000010036,KU612643_Hydnum_sp:0.0000010036)83.2/100:0.0028380453,KU612641_Hydnum_sp:0.0000010036)59.8/99:0.0019921995,KU612642_Hydnum_sp:0.0184166581)100/100:0.1767879206,KY774222_Hydnum_sp:0.1328787283)65.5/99:0.0196233912)85.1/100:0.0260248123)97.4/100:0.0782487900)0/50:0.0000020939)99.5/81:0.0424979358,((((((((KU612546_Hydnum_sp:0.0000010036,((((OR236905_Hydnum_jussii:0.0000000000,MZ754493_Hydnum_jussii:0.0000000000):0.0000000000,MZ157208_Hydnum_jussii:0.0000000000):0.0000010036,MW862406_Hydnum_jussii:0.0000010036)0/54:0.0000010036,OR242718_Hydnum_rufescens:0.0000010036)0/68:0.0000010036)0/62:0.0000010036,LC547675_Uncultured_Hydnum:0.0000010036)0/59:0.0000010036,((MW980553_Hydnum_jussii:0.0000010036,MW980554_Hydnum_jussii:0.0000010036)0/90:0.0000010036,LC574691_Uncultured_Hydnum:0.0032938418)0/45:0.0000010036)0/69:0.0000024641,((((((KX388665_Hydnum_jussii:0.0000000000,OR912052_Hydnum_jussii:0.0000000000):0.0000000000,OR912043_Hydnum_jussii:0.0000000000):0.0000000000,OR912031_Hydnum_jussii:0.0000000000):0.0000010036,(AJ535301_Hydnum_rufescens:0.0198652940,((KU612548_Hydnum_sp:0.0000010036,DQ367902_Hydnum_repandum:0.0000010036)0/59:0.0000022539,(OR471200_Hydnum_sp:0.0000010036,PV009763_Hydnum_jussii:0.0000010036)0/84:0.0000010036)99.4/100:0.0323656252)0/76:0.0000026398)0/52:0.0000029634,NR_158493_Hydnum_jussii:0.0000010036)0/85:0.0000022526,(KU612547_Hydnum_sp:0.0000010036,PQ505063_Hydnum_jussii:0.0000010036)0/89:0.0000022357)74.9/87:0.0030993448)91/92:0.0174252517,((MW980569_Hydnum_pallidocroceum:0.0000000000,MW980568_Hydnum_pallidocroceum:0.0000000000):0.0000010036,NR_175731_Hydnum_pallidocroceum:0.0000010036)80.5/100:0.0056160673)97.4/99:0.0208893653,((KX388664_Hydnum_albertense:0.0000010036,NR_158492_Hydnum_albertense:0.0000010036)78.1/100:0.0031681502,PP383803_Hydnum_sp:0.0094752922)0/91:0.0000010036)90/94:0.0120595062,(((OK442658_Hydnum_melleopallidum:0.0000000000,FJ845406_Hydnum_melleopallidum:0.0000000000):0.0000010036,NR_177458_Hydnum_melleopallidum:0.0000010036)0/83:0.0000010036,PQ822194_Hydnum_melleopallidum:0.0000010036)93.3/100:0.0166678062)90.7/99:0.0154558222,((((DQ218306_Hydnum_aff_repandum:0.0000010036,((((((((((((((HE611089_Hydnum_rufescens:0.0000000000,KU973850_Hydnum_rufescens:0.0000000000):0.0000000000,AJ535303_Hydnum_rufescens:0.0000000000):0.0000000000,OR912000_Hydnum_magnorufescens:0.0000000000):0.0000000000,PP533019_Hydnum_sp:0.0000000000):0.0000000000,KX388663_Hydnum_magnorufescens:0.0000000000):0.0000000000,KC293545_Hydnum_magnorufescens:0.0000000000):0.0000000000,AJ535302_Hydnum_rufescens:0.0000000000):0.0000000000,PQ120667_Hydnum_magnorufescens:0.0000000000):0.0000000000,KU612550_Hydnum_magnorufescens:0.0000000000):0.0000010036,MH169348_Hydnum_magnorufescens:0.0007021113)0/26:0.0000010036,KU612549_Hydnum_magnorufescens:0.0000010036)0/42:0.0020011824,LS448151_uncultured_Hydnum:0.0000010036)0/11:0.0000174948,KY630479_Uncultured_Hydnum:0.0000010036)0/25:0.0000025159,LS448168_uncultured_Hydnum:0.0000010036)0/79:0.0003699415)0/70:0.0000010036,MH169347_Hydnum_magnorufescens:0.0031384091)93.3/100:0.0158958222,(((((KT875011_Hydnum_aff_rufescens:0.0000010036,FJ196922_Uncultured_ectomycorrhiza:0.0000010036)0/39:0.0000010036,OP297814_Hydnum_cf_ferruginesens:0.0000010036)0/70:0.0000010036,OQ780517_Hydnum_cf_ferruginescens:0.0000010036)0/72:0.0000010036,PP414171_Hydnum_ferruginescens:0.0030449273)93/99:0.0122135146,(KX358033_Hydnum_sp:0.0000010036,(((MH379905_Hydnum_ferruginescens:0.0000000000,OR464395_Hydnum_ferruginescens:0.0000000000):0.0000000000,MH379942_Hydnum_ferruginescens:0.0000000000):0.0000010036,NR_164027_Hydnum_ferruginescens:0.0000010036)0/64:0.0000010036)75.9/99:0.0035849448)89.6/99:0.0146292358)96.4/100:0.0374314791,((JF960785_Uncultured_Hydnum:0.0000022193,KU612632_Hydnum_crocidens:0.0125274949)88.2/100:0.0126248645,(((((KU612630_Hydnum_crocidens:0.0000000000,PP748911_Hydnum_sp:0.0000000000):0.0000000000,KU612631_Hydnum_crocidens:0.0000000000):0.0000010036,PP748900_Hydnum_sp:0.0000010036)0/77:0.0000010036,PP508257_Hydnum_sp:0.0030597120)0/89:0.0000010036,PP748910_Hydnum_sp:0.0000010036)0/79:0.0000010036)100/100:0.1512449820)76.3/96:0.0121976583)84.2/96:0.0119201969)74.6/62:0.0047687762,(((((((((((((((((((PV329849_Hydnum_fulvostriatum:0.0000010036,PV329850_Hydnum_fulvostriatum:0.0000010036)98.1/100:0.0120047677,KU612533_Hydnum_sp:0.0029691386)0/51:0.0000010036,((((PV329853_Hydnum_crassipedum:0.0000010036,PV329854_Hydnum_crassipedum:0.0000010036)0/75:0.0000010036,PQ505058_Hydnum_subberkeleyanum:0.0029747487)0/40:0.0000010036,(((((ON794353_Hydnum_rufescens:0.0000000000,ON907794_Hydnum_ventricosum:0.0000000000):0.0000000000,PQ613349_Hydnum_rufescens:0.0000000000):0.0000000000,KU612532_Hydnum_sp:0.0000000000):0.0000000000,KU612530_Hydnum_sp:0.0000000000):0.0000000000,PQ287676_Hydnum_sp:0.0000000000):0.0000010036)0/19:0.0000010036,PQ287675_Hydnum_sp:0.0000010036)0/51:0.0000010036)0/79:0.0000010036,ON907797_Hydnum_ventricosum:0.0000010036)0/24:0.0000020758,OR211397_Hydnum_ventricosum:0.0000010036)0/26:0.0000029647,(((KU612531_Hydnum_sp:0.0000000000,MW980562_Hydnum_ventricosum:0.0000000000):0.0000000000,MW980561_Hydnum_ventricosum:0.0000000000):0.0000000000,OR211378_Hydnum_ventricosum:0.0000000000):0.0000010036)0/8:0.0000011667,NR_175728_Hydnum_ventricosum:0.0000010036)0/16:0.0000010314,ON907796_Hydnum_ventricosum:0.0000010036)0/16:0.0000021163,LC621879_Hydnum_subberkeleyanum:0.0000010036)0/8:0.0000024152,LC377889_Hydnum_rufescens:0.0000010036)0/18:0.0000020831,((((ON907795_Hydnum_ventricosum:0.0000000000,ON907798_Hydnum_ventricosum:0.0000000000):0.0000000000,LC621883_Hydnum_subberkeleyanum:0.0000000000):0.0000000000,LC621881_Hydnum_subberkeleyanum:0.0000000000):0.0000000000,NR_176700_Hydnum_subberkeleyanum:0.0000000000):0.0000010036)0/66:0.0030810733,LC621882_Hydnum_subberkeleyanum:0.0030165630)0/75:0.0000027639,LC621880_Hydnum_subberkeleyanum:0.0000024730)84.8/86:0.0030694366,PV329855_Hydnum_albomarginatum:0.0000010036)0/36:0.0000022284,PV329856_Hydnum_albomarginatum:0.0000010036)0/81:0.0000010036,((OR468727_Hydnum_repandum:0.0262085579,OR546346_Hydnum_berkeleyanum:0.0482380840)99.2/98:0.0401821534,ON907800_Hydnum_cf_berkeleyanum:0.0422661673)85.6/92:0.0068729155)6.3/43:0.0029832555,(((((((((((((((((((((((KU612522_Hydnum_sp:0.0000000000,PQ505051_Hydnum_berkeleyanum:0.0000000000):0.0000000000,PQ505046_Hydnum_berkeleyanum:0.0000000000):0.0000000000,MW980552_Hydnum_berkeleyanum:0.0000000000):0.0000000000,KU612529_Hydnum_sp:0.0000000000):0.0000000000,PQ287656_Hydnum_berkeleyanum:0.0000000000):0.0000000000,MG972968_Hydnum_berkeleyanum:0.0000000000):0.0000000000,KU612528_Hydnum_sp:0.0000000000):0.0000000000,ON794251_Hydnum_berkeleyanum:0.0000000000):0.0000000000,PQ505062_Hydnum_berkeleyanum:0.0000000000):0.0000000000,KU612527_Hydnum_sp:0.0000000000):0.0000000000,KU612526_Hydnum_sp:0.0000000000):0.0000000000,PQ505061_Hydnum_berkeleyanum:0.0000000000):0.0000000000,OM867728_Hydnum_berkeleyanum:0.0000000000):0.0000000000,KX444230_Uncultured_Hydnum:0.0000000000):0.0000000000,OQ130701_Hydnum_berkeleyanum:0.0000000000):0.0000000000,KU612525_Hydnum_sp:0.0000000000):0.0000000000,PQ505045_Hydnum_berkeleyanum:0.0000000000):0.0000000000,KY684434_Uncultured_Hydnum:0.0000000000):0.0000000000,PQ505066_Hydnum_berkeleyanum:0.0000000000):0.0000000000,NR_158533_Hydnum_berkeleyanum:0.0000000000):0.0000010036,((PQ287657_Hydnum_berkeleyanum:0.0030513294,MG972969_Hydnum_berkeleyanum:0.0035818998)0/14:0.0000010036,KU612524_Hydnum_sp:0.0000010036)0/12:0.0000010036)0/15:0.0000010036,KU612523_Hydnum_sp:0.0000010036)0/11:0.0000010036,OQ130700_Hydnum_berkeleyanum:0.0000010036)88.2/97:0.0062041944)98.7/100:0.0328896887,(((((((((((((((DQ658890_Hydnum_rufescens:0.0000000000,KX388690_Hydnum_rufescens:0.0000000000):0.0000000000,KX388688_Hydnum_rufescens:0.0000000000):0.0000000000,KX388689_Hydnum_rufescens:0.0000000000):0.0000000000,KX388673_Hydnum_rufescens:0.0000000000):0.0000000000,KX388653_Hydnum_rufescens:0.0000000000):0.0000000000,OL739363_Hydnum_rufescens:0.0000000000):0.0000000000,KX388656_Hydnum_rufescens:0.0000000000):0.0000000000,KM576413_Hydnum_sp:0.0000000000):0.0000000000,NR_173157_Hydnum_rufescens:0.0000000000):0.0000000000,PV388703_Hydnum_rufescens:0.0000000000):0.0000000000,KX168638_Hydnum_repandum:0.0000000000):0.0000010036,(HE611088_Hydnum_rufescens:0.0000010036,(MH169349_Hydnum_rufescens:0.0000010036,(AJ547880_Hydnum_rufescens:0.0000010036,(PQ653306_Hydnum_rufescens:0.0031507318,(MH930907_Hydnum_rufescens:0.0000028512,MH930908_Hydnum_rufescens:0.0000027924)99.5/100:0.0215689403)0/50:0.0000024805)0/49:0.0000021541)0/27:0.0000010036)0/20:0.0000010036)0/48:0.0000024309,MH169350_Hydnum_rufescens:0.0000010036)0/62:0.0000011543,OR912062_Hydnum_rufescens:0.0000010036)0/49:0.0000021148,((AJ547872_Hydnum_rufescens:0.0031291248,LS450511_uncultured_Hydnum:0.0000010036)0/40:0.0000025063,LS450550_uncultured_Hydnum:0.0000010036)0/78:0.0000014868)93.3/100:0.0214455263)52.6/88:0.0069072783,((((KU612534_Hydnum_sp:0.0031907480,((((((((((KU612535_Hydnum_sp:0.0000000000,OP477025_Hydnum_aerostatisporum:0.0000000000):0.0000000000,MH379861_Hydnum_aerostatisporum:0.0000000000):0.0000000000,MH379919_Hydnum_aerostatisporum:0.0000000000):0.0000000000,OP541677_Hydnum_aerostatisporum:0.0000000000):0.0000000000,MH379934_Hydnum_aerostatisporum:0.0000000000):0.0000000000,ON059249_Hydnum_aerostatisporum:0.0000000000):0.0000000000,OR464387_Hydnum_aerostatisporum:0.0000000000):0.0000010036,(ON774763_Hydnum_aerostatisporum:0.0000010036,((((((((KY800344_Hydnum_aerostatisporum:0.0000000000,MH379875_Hydnum_aerostatisporum:0.0000000000):0.0000000000,MH379924_Hydnum_aerostatisporum:0.0000000000):0.0000000000,OM987350_Hydnum_aerostatisporum:0.0000000000):0.0000000000,NR_158513_Hydnum_aerostatisporum:0.0000000000):0.0000000000,MK560117_Hydnum_aerostatisporum:0.0000000000):0.0000010036,KY800343_Hydnum_aerostatisporum:0.0000010036)0/27:0.0000010036,OM972558_Hydnum_aerostatisporum:0.0000010036)0/66:0.0000010036,OP743664_Hydnum_aerostatisporum:0.0000010036)0/75:0.0000010036)0/12:0.0000010036)0/14:0.0000010036,MH379843_Hydnum_aerostatisporum:0.0136975623)0/2:0.0000010036,MN906123_Hydnum_aerostatisporum:0.0000010036)0/20:0.0000010036)0/40:0.0000010036,(((MH379888_Hydnum_aerostatisporum:0.0000010036,OQ235177_Hydnum_aerostatisporum:0.0063310733)0/96:0.0000010036,(((((MF153090_Hydnum_aerostatisporum:0.0000000000,NR_158487_Hydnum_subrufescens:0.0000000000):0.0000000000,MH379903_Hydnum_aerostatisporum:0.0000000000):0.0000000000,KY654711_Hydnum_aerostatisporum:0.0000000000):0.0000000000,KX388649_Hydnum_subrufescens:0.0000000000):0.0000010036,MH211835_Hydnum_aerostatisporum:0.0000010036)0/78:0.0000010036)85.7/100:0.0031623699,PQ492837_Hydnum_aerostatisporum:0.0000028206)86/100:0.0031677705)0/19:0.0000010036,MH379885_Hydnum_aerostatisporum:0.0000010036)0/11:0.0000010036,(MH379856_Hydnum_aerostatisporum:0.0000000000,MH379939_Hydnum_aerostatisporum:0.0000000000):0.0000010036)88/100:0.0116502235)98.1/100:0.0284885978)46.8/48:0.0045107891,((((MW980580_Hydnum_tangerinum:0.0000000000,MW980582_Hydnum_tangerinum:0.0000000000):0.0000000000,NR_175735_Hydnum_tangerinum:0.0000000000):0.0000010036,MW980581_Hydnum_tangerinum:0.0000010036)0/91:0.0000010036,(((((LC621835_Hydnum_minospororufescens:0.0000000000,LC621838_Hydnum_minospororufescens:0.0000000000):0.0000000000,LC621837_Hydnum_minospororufescens:0.0000000000):0.0000000000,NR_176699_Hydnum_minospororufescens:0.0000000000):0.0000000000,LC621839_Hydnum_minospororufescens:0.0000000000):0.0000010036,LC621836_Hydnum_minospororufescens:0.0000010036)78.2/100:0.0062954002)99.9/100:0.0669773922)26.9/65:0.0037223713,((((KU612601_Hydnum_sp:0.0000000000,NR_198674_Hydnum_longipes:0.0000000000):0.0000010036,OR947121_Hydnum_longipes:0.0000010036)97.1/100:0.0227763872,(((DQ367903_Hydnum_umbilicatum:0.0252005822,(((((KX388681_Hydnum_canadense:0.0000000000,OQ235164_Hydnum_canadense:0.0000000000):0.0000000000,MN992414_Hydnum_canadense:0.0000000000):0.0000010036,NR_158495_Hydnum_canadense:0.0000010036)0/97:0.0000010036,OQ235165_Hydnum_canadense:0.0000010036)0/95:0.0000010036,((((OQ235168_Hydnum_canadense:0.0000010036,(OQ235166_Hydnum_canadense:0.0000010036,OQ235167_Hydnum_canadense:0.0000010036)0/100:0.0028414211)0/64:0.0000024081,(OM634672_Hydnum_canadense:0.0000010036,((OQ235170_Hydnum_canadense:0.0000000000,OQ235169_Hydnum_canadense:0.0000000000):0.0000010036,OQ235171_Hydnum_canadense:0.0000010036)0/99:0.0000010036)0/76:0.0000010036)0/64:0.0000010036,MH379892_Hydnum_canadense:0.0000010036)0/80:0.0028511960,OM634674_Hydnum_canadense:0.0028867468)0/72:0.0000022018)94.5/100:0.0095161426)0/82:0.0000022295,(((KU612543_Hydnum_sp:0.0000010036,PP387930_Hydnum_sp:0.0000010036)0/78:0.0000010036,((KU612544_Hydnum_sp:0.0000010036,((MF954964_Hydnum_sp:0.0000010036,(PP387933_Hydnum_sp:0.0000010036,OP028378_Hydnum_sp:0.0000010036)0/57:0.0000010036)0/50:0.0000010036,LC547677_Uncultured_Hydnum:0.0000010036)0/2:0.0000010036)0/2:0.0000010036,PP387929_Hydnum_sp:0.0000010036)0/56:0.0000010036)0/52:0.0000021195,(MF954946_Hydnum_sp:0.0000010036,PP387931_Hydnum_sp:0.0000010036)89.4/99:0.0060798541)46.3/85:0.0029854849)76/92:0.0030039711,(((((((((((JX093560_Hydnum_rufescens:0.0000010036,((((OR464373_Hydnum_mulsicolor:0.0000000000,MW899489_Hydnum_rufescens:0.0000000000):0.0000000000,MH379896_Hydnum_mulsicolor:0.0000000000):0.0000000000,MH379902_Hydnum_mulsicolor:0.0000000000):0.0000010036,MH379895_Hydnum_mulsicolor:0.0000010036)0/56:0.0000010036)0/21:0.0000010036,(MW376666_Hydnum_mulsicolor:0.0000000000,PV121750_Hydnum_mulsicolor:0.0000000000):0.0000010036)0/51:0.0000010036,NR_197976_Hydnum_mulsicolor:0.0000010036)0/18:0.0000010036,(MT197001_Hydnum_mulsicolor:0.0000000000,AJ547885_Hydnum_rufescens:0.0000000000):0.0000010036)0/44:0.0000010036,OQ398575_Hydnum_rufescens:0.0000010036)0/21:0.0000010036,OR464372_Hydnum_mulsicolor:0.0000010036)0/43:0.0000010036,(LC621844_Hydnum_mulsicolor:0.0000010036,((PP414177_Hydnum_mulsicolor:0.0000010036,((((OR464419_Hydnum_mulsicolor:0.0000000000,ON383462_Hydnum_mulsicolor:0.0000000000):0.0000000000,PP414172_Hydnum_sp:0.0000000000):0.0000010036,PP414173_Hydnum_sp:0.0000010036)89.6/100:0.0060592548,((KU612545_Hydnum_sp:0.0000010036,KX086216_Hydnum_rufescens:0.0000010036)0/79:0.0000010036,AJ547868_Hydnum_rufescens:0.0029680217)0/100:0.0005330860)0/49:0.0054896932)0/58:0.0000021547,MH379906_Hydnum_mulsicolor:0.0123800035)0/31:0.0000010036)0/40:0.0000010036)0/46:0.0000010036,(OR464374_Hydnum_mulsicolor:0.0000010036,LC621843_Hydnum_mulsicolor:0.0000010036)0/65:0.0000010036)0/47:0.0000010036,(LC377891_Hydnum_rufescens:0.0000010036,LC377890_Hydnum_rufescens:0.0000010036)0/82:0.0000010036)0/44:0.0000022192,AJ783969_Hydnum_rufescens:0.0083439795)90.7/100:0.0089453401,(OM634670_Hydnum_submulsicolor:0.0000010036,(((OQ235174_Hydnum_submulsicolor:0.0000000000,OQ235176_Hydnum_submulsicolor:0.0000000000):0.0000010036,OQ235175_Hydnum_submulsicolor:0.0000010036)0/44:0.0000010036,(OQ235173_Hydnum_submulsicolor:0.0000010036,(((OQ235172_Hydnum_submulsicolor:0.0000010036,((OQ225101_Hydnum_submulsicolor:0.0000000000,OQ225103_Hydnum_submulsicolor:0.0000000000):0.0000010036,OQ225102_Hydnum_submulsicolor:0.0000010036)0/92:0.0000010036)0/83:0.0000010036,NR_158496_Hydnum_submulsicolor:0.0000010036)0/19:0.0000010036,KX388682_Hydnum_submulsicolor:0.0000010036)0/84:0.0000010036)0/84:0.0000010036)0/89:0.0000025892)74.5/100:0.0028785244)92.8/100:0.0105660495)88.2/98:0.0116421067)89.3/100:0.0125596174,(((((((((((((HE611083_Hydnum_ovoideisporum:0.0000000000,KU973848_Hydnum_ovoideisporum:0.0000000000):0.0000000000,HE611080_Hydnum_ovoideisporum:0.0000000000):0.0000000000,KC293543_Hydnum_ovoideisporum:0.0000000000):0.0000000000,KU612536_Hydnum_ovoideisporum:0.0000000000):0.0000000000,KC293542_Hydnum_ovoideisporum:0.0000000000):0.0000000000,NR_119818_Hydnum_ovoideisporum:0.0000000000):0.0000000000,PV121707_Hydnum_ovoideisporum:0.0000000000):0.0000000000,FJ897191_Uncultured_mycorrhizal:0.0000000000):0.0000010036,HE611081_Hydnum_ovoideisporum:0.0000010036)0/67:0.0000010036,KC293544_Hydnum_ovoideisporum:0.0030506731)0/49:0.0000010036,PP533021_Hydnum_ovoideisporum:0.0000010036)0/51:0.0000010036,((((KX388680_Hydnum_subovoideisporum:0.0000000000,MW282598_Uncultured_Hydnum:0.0000000000):0.0000010036,NR_158494_Hydnum_subovoideisporum:0.0000010036)0/72:0.0000010036,MW282654_Uncultured_Hydnum:0.0000010036)85.7/100:0.0030968212,OR912069_Hydnum_subovoideisporum:0.0000010036)86.2/100:0.0031164683)0/68:0.0000010036,HE611082_Hydnum_ovoideisporum:0.0030732313)99.9/100:0.0429481189)91.8/87:0.0157175250)78/69:0.0036436972,((((((((((((((((((((((((((((FN669210_Hydnum_sp:0.0000000000,MH169346_Hydnum_sp:0.0000000000):0.0000000000,AJ535305_Hydnum_rufescens:0.0000000000):0.0000000000,KU612537_Hydnum_rufescens:0.0000000000):0.0000000000,KU612538_Hydnum_rufescens:0.0000000000):0.0000000000,OR912011_Hydnum_melitosarx:0.0000000000):0.0000000000,KX388684_Hydnum_melitosarx:0.0000000000):0.0000000000,KX388685_Hydnum_melitosarx:0.0000000000):0.0000000000,KU612540_Hydnum_rufescens:0.0000000000):0.0000000000,AY817137_Hydnum_rufescens:0.0000000000):0.0000000000,MH169345_Hydnum_sp:0.0000000000):0.0000000000,AJ547889_Hydnum_rufescens:0.0000000000):0.0000000000,KU612539_Hydnum_rufescens:0.0000000000):0.0000000000,AJ547866_Hydnum_rufescens:0.0000000000):0.0000010036,(PV388735_Hydnum_melitosarx:0.0000010036,(NR_158497_Hydnum_melitosarx:0.0000010036,(PV388796_Hydnum_melitosarx:0.0000010036,(MF954973_Hydnum_sp:0.0030905173,(AJ547867_Hydnum_rufescens:0.0028815890,OR912003_Hydnum_melitosarx:0.0061842190)0/85:0.0002739121)0/65:0.0000010036)0/45:0.0000010036)0/20:0.0000010036)0/49:0.0000010036)0/52:0.0000010036,OR947117_Hydnum_melitosarx:0.0000010036)0/18:0.0000010036,OR947125_Hydnum_melitosarx:0.0000010036)0/30:0.0000010036,KU612541_Hydnum_rufescens:0.0000010036)0/21:0.0000010036,KU612542_Hydnum_rufescens:0.0000010036)0/31:0.0000023533,KX388683_Hydnum_melitosarx:0.0000010036)0/92:0.0000010036,LS449732_uncultured_Hydnum:0.0000010036)0/44:0.0031468713,LS450691_uncultured_Hydnum:0.0000010036)0/91:0.0000016049,(((((((OK491621_Hydnum_melitosarx:0.0000000000,KX388686_Hydnum_cf_umbilicatum:0.0000000000):0.0000000000,OK491628_Hydnum_melitosarx:0.0000000000):0.0000000000,OR840962_Hydnum_melitosarx:0.0000000000):0.0000010036,OK491632_Hydnum_melitosarx:0.0000010036)0/40:0.0000010036,MF954970_Hydnum_sp:0.0000010036)0/93:0.0000010036,MF954962_Hydnum_sp:0.0000010036)0/100:0.0030712245,MF954968_Hydnum_sp:0.0030620464)0/92:0.0000022414)90.3/98:0.0031282441,KX388687_Hydnum_cf_umbilicatum:0.0000010036)0/91:0.0000010036,OK346400_Hydnum_melitosarx:0.0000010036)0/41:0.0000010036,MF954979_Hydnum_sp:0.0000010036)0/76:0.0000010036,MT955128_Hydnum_melitosarx:0.0000010036)85.6/95:0.0070853936,(((KU612607_Hydnum_sp:0.0139350850,(((((((((LC621827_Hydnum_itachiharitake:0.0000000000,LC621832_Hydnum_itachiharitake:0.0000000000):0.0000000000,LC621830_Hydnum_itachiharitake:0.0000000000):0.0000000000,LC621834_Hydnum_itachiharitake:0.0000000000):0.0000000000,NR_176698_Hydnum_itachiharitake:0.0000000000):0.0000000000,LC621833_Hydnum_itachiharitake:0.0000000000):0.0000000000,LC621831_Hydnum_itachiharitake:0.0000000000):0.0000000000,LC621829_Hydnum_itachiharitake:0.0000000000):0.0000010036,LC621828_Hydnum_itachiharitake:0.0000010036)86.7/100:0.0064936893,((MW980555_Hydnum_longibasidium:0.0000000000,MW980556_Hydnum_longibasidium:0.0000000000):0.0000010036,NR_175726_Hydnum_longibasidium:0.0000010036)75.1/100:0.0026133292)97.2/100:0.0325150928)85.3/100:0.0160861428,((ON907801_Hydnum_cf_longibasidium:0.0000010036,OR211379_Hydnum_paucispinum:0.0030135873)0/97:0.0000022811,OR211380_Hydnum_paucispinum:0.0000010036)99/100:0.0458197446)80.8/100:0.0170036188,(((KU612633_Hydnum_elatum:0.0025993204,KU612634_Hydnum_elatum:0.0025450544)0/97:0.0000362034,KU612635_Hydnum_elatum:0.0000010036)67.5/100:0.0042693039,(((KU612636_Hydnum_elatum:0.0026513255,(KU612638_Hydnum_elatum:0.0026347962,KU612639_Hydnum_elatum:0.0000010036)0/96:0.0000010036)78.5/100:0.0026431995,OR434568_Hydnum_elatum:0.0088172754)77.3/100:0.0026410151,KU612637_Hydnum_elatum:0.0000010036)87.2/100:0.0145676180)100/100:0.2861453311)94.3/79:0.0341349486)83.2/77:0.0073966249,(MF954991_Hydnum_sp:0.0128365867,(OR464425_Hydnum_sp:0.0000010036,PV470157_Hydnum_sp:0.0000010036)87.6/100:0.0062702756)77.1/100:0.0031158594)0/66:0.0000010036)73.3/96:0.0030143797,(PP387932_Hydnum_sp:0.0000010036,PP926209_Hydnum_sp:0.0000010036)98.7/100:0.0226987603)92.7/100:0.0189997493,((((((((((((((((((((((((((((((((((((((FJ596769_Hydnum_sp:0.0000000000,OQ235251_Hydnum_umbilicatum:0.0000000000):0.0000000000,OM634671_Hydnum_umbilicatum:0.0000000000):0.0000000000,MH379900_Hydnum_umbilicatum:0.0000000000):0.0000000000,OQ235249_Hydnum_umbilicatum:0.0000000000):0.0000000000,MH379882_Hydnum_umbilicatum:0.0000000000):0.0000000000,OQ235244_Hydnum_umbilicatum:0.0000000000):0.0000000000,OM987313_Hydnum_umbilicatum:0.0000000000):0.0000000000,MH379865_Hydnum_umbilicatum:0.0000000000):0.0000000000,OR464467_Hydnum_umbilicatum:0.0000000000):0.0000000000,MH379860_Hydnum_umbilicatum:0.0000000000):0.0000000000,OQ235248_Hydnum_umbilicatum:0.0000000000):0.0000000000,MH379897_Hydnum_umbilicatum:0.0000000000):0.0000000000,OQ235243_Hydnum_umbilicatum:0.0000000000):0.0000000000,MH379866_Hydnum_umbilicatum:0.0000000000):0.0000000000,OP749805_Hydnum_umbilicatum:0.0000000000):0.0000000000,MH379893_Hydnum_umbilicatum:0.0000000000):0.0000000000,OQ076933_Hydnum_umbilicatum:0.0000000000):0.0000000000,MH379933_Hydnum_umbilicatum:0.0000000000):0.0000000000,OQ235255_Hydnum_umbilicatum:0.0000000000):0.0000000000,MH379932_Hydnum_umbilicatum:0.0000000000):0.0000000000,OP749717_Hydnum_umbilicatum:0.0000000000):0.0000000000,OQ235247_Hydnum_umbilicatum:0.0000000000):0.0000000000,OQ235252_Hydnum_umbilicatum:0.0000000000):0.0000000000,OQ235246_Hydnum_umbilicatum:0.0000000000):0.0000000000,OQ235245_Hydnum_umbilicatum:0.0000000000):0.0000000000,OQ235250_Hydnum_umbilicatum:0.0000000000):0.0000000000,MH379887_Hydnum_umbilicatum:0.0000000000):0.0000000000,PP910168_Hydnum_umbilicatum:0.0000000000):0.0000010036,((((KX388675_Hydnum_cf_umbilicatum:0.0000010036,(PP414176_Hydnum_umbilicatum:0.0000010036,(OQ235260_Hydnum_umbilicatum:0.0000010036,OR464468_Hydnum_umbilicatum:0.0030108173)0/25:0.0000022885)0/15:0.0000010036)0/16:0.0000021495,(MH379890_Hydnum_umbilicatum:0.0000010036,NR_164026_Hydnum_umbilicatum:0.0000010036)84.6/100:0.0029807025)0/5:0.0000022225,((OQ235253_Hydnum_umbilicatum:0.0000010036,OQ235254_Hydnum_umbilicatum:0.0000010036)0/100:0.0029835957,MH379857_Hydnum_umbilicatum:0.0000010036)0/27:0.0000029254)0/19:0.0000023804,KX388676_Hydnum_cf_umbilicatum:0.0000010036)0/5:0.0000010036)0/51:0.0000025605,OQ235265_Hydnum_umbilicatum:0.0000010036)0/10:0.0000026468,(((((((OR464408_Hydnum_umbilicatum:0.0000000000,OR464411_Hydnum_umbilicatum:0.0000000000):0.0000000000,MH379891_Hydnum_umbilicatum:0.0000000000):0.0000000000,OR464407_Hydnum_umbilicatum:0.0000000000):0.0000010036,MH379898_Hydnum_umbilicatum:0.0030127881)0/30:0.0000010036,OR464410_Hydnum_umbilicatum:0.0000010036)0/97:0.0000010036,((OQ235262_Hydnum_umbilicatum:0.0000000000,OQ235264_Hydnum_umbilicatum:0.0000000000):0.0000010036,OQ235263_Hydnum_umbilicatum:0.0000010036)0/91:0.0000010036)85.1/97:0.0029756307,(((((((((FJ596770_Hydnum_sp:0.0000000000,OR464466_Hydnum_umbilicatum:0.0000000000):0.0000000000,OQ235240_Hydnum_umbilicatum:0.0000000000):0.0000000000,OP749846_Hydnum_umbilicatum:0.0000000000):0.0000000000,PQ256343_Hydnum_umbilicatum:0.0000000000):0.0000000000,OQ235241_Hydnum_umbilicatum:0.0000000000):0.0000000000,OP749004_Hydnum_umbilicatum:0.0000000000):0.0000000000,MH379868_Hydnum_umbilicatum:0.0000000000):0.0000010036,(OP749685_Hydnum_umbilicatum:0.0000010036,((MH379899_Hydnum_umbilicatum:0.0000010036,((OQ235242_Hydnum_umbilicatum:0.0000000000,OQ235258_Hydnum_umbilicatum:0.0000000000):0.0000000000,OQ235257_Hydnum_umbilicatum:0.0000000000):0.0000010036)0/21:0.0000010036,MH379929_Hydnum_umbilicatum:0.0000010036)0/21:0.0000010036)0/28:0.0000010036)0/13:0.0000010036,MH379931_Hydnum_umbilicatum:0.0000010036)0/18:0.0000010036)0/22:0.0000010036)0/20:0.0034101953,OQ235256_Hydnum_umbilicatum:0.0000010036)0/44:0.0014628019,OR464469_Hydnum_umbilicatum:0.0000020608)0/23:0.0000020222,(((((OR824619_Hydnum_umbilicatum:0.0037026976,MH379844_Hydnum_umbilicatum:0.0000010036)0/43:0.0000230600,OQ235261_Hydnum_umbilicatum:0.0000010036)0/35:0.0000160733,MH379958_Hydnum_umbilicatum:0.0000010036)0/12:0.0000012873,MH379960_Hydnum_umbilicatum:0.0000010036)0/17:0.0000016011,OQ235259_Hydnum_umbilicatum:0.0000010036)0/43:0.0002496029)85.8/99:0.0058804197,(((((FN669209_Hydnum_sp:0.0060078918,LS450048_uncultured_Hydnum:0.0000010036)0/19:0.0000011810,(((((((((((((((((((((((((((KX388677_Hydnum_cf_umbilicatum:0.0000000000,MF954987_Hydnum_sp:0.0000000000):0.0000000000,HM240528_Hydnum_sp:0.0000000000):0.0000000000,MF954952_Hydnum_sp:0.0000000000):0.0000000000,MF954966_Hydnum_sp:0.0000000000):0.0000000000,MF954967_Hydnum_sp:0.0000000000):0.0000000000,MF954965_Hydnum_sp:0.0000000000):0.0000000000,MF954951_Hydnum_sp:0.0000000000):0.0000000000,MF954969_Hydnum_sp:0.0000000000):0.0000000000,MF954954_Hydnum_sp:0.0000000000):0.0000000000,KM402930_Uncultured_Hydnum:0.0000000000):0.0000000000,MF954981_Hydnum_sp:0.0000000000):0.0000000000,MF954963_Hydnum_sp:0.0000000000):0.0000000000,MF954972_Hydnum_sp:0.0000000000):0.0000000000,MF954957_Hydnum_sp:0.0000000000):0.0000000000,MF954948_Hydnum_sp:0.0000000000):0.0000000000,KX388679_Hydnum_cf_umbilicatum:0.0000000000):0.0000000000,MF954958_Hydnum_sp:0.0000000000):0.0000000000,ON408367_Hydnum_cf_umbilicatum:0.0000000000):0.0000000000,MF954980_Hydnum_sp:0.0000000000):0.0000000000,MF954947_Hydnum_sp:0.0000000000):0.0000000000,MF954985_Hydnum_sp:0.0000000000):0.0000000000,KP454006_Hydnum_umbilicatum:0.0000000000):0.0000000000,MF954961_Hydnum_sp:0.0000000000):0.0000010036,(KX388678_Hydnum_cf_umbilicatum:0.0000010036,MF954977_Hydnum_sp:0.0000010036)0/26:0.0000010036)0/99:0.0000010036,MF954955_Hydnum_sp:0.0000010036)0/97:0.0000010036,MF954949_Hydnum_sp:0.0074955985)85.1/99:0.0029658814,((LS449870_uncultured_Hydnum:0.0000010036,(((((KC412514_Uncultured_Hydnum:0.0000010036,OR912084_Hydnum_ellipsosporum:0.0000010036)0/92:0.0000010036,MW282468_Uncultured_Hydnum:0.0000010036)0/34:0.0000010036,(ON622917_Hydnum_ellipsosporum:0.0000000000,AJ535304_Hydnum_rufescens:0.0000000000):0.0000010036)0/24:0.0000010036,MW282587_Uncultured_Hydnum:0.0000010036)0/70:0.0000010036,((KU612603_Hydnum_ellipsosporum:0.0000010036,KU612604_Hydnum_ellipsosporum:0.0000010036)0/91:0.0000010036,KU612605_Hydnum_ellipsosporum:0.0000010036)0/89:0.0000010036)0/97:0.0029715297)0/16:0.0000024495,PP789888_Hydnum_umbilicatum:0.0000010036)85.6/29:0.0029546907)0/11:0.0000024852)0/41:0.0000010036,((((((((((LC621892_Hydnum_umbilicatum:0.0000000000,LC621893_Hydnum_umbilicatum:0.0000000000):0.0000000000,LC547676_Uncultured_Hydnum:0.0000000000):0.0000000000,KU612602_Hydnum_ellipsosporum:0.0000000000):0.0000000000,LC175089_Uncultured_Hydnum:0.0000000000):0.0000000000,LC621897_Hydnum_umbilicatum:0.0000000000):0.0000000000,LC621898_Hydnum_umbilicatum:0.0000000000):0.0000000000,KX388674_Hydnum_cf_umbilicatum:0.0000000000):0.0000000000,LC621895_Hydnum_umbilicatum:0.0000000000):0.0000000000,KX388672_Hydnum_cf_umbilicatum:0.0000000000):0.0000000000,LC621896_Hydnum_umbilicatum:0.0000000000):0.0000010036)0/31:0.0000010036,LC377892_Hydnum_rufescens:0.0000010036)0/40:0.0000010036,LC621894_Hydnum_umbilicatum:0.0029942218)0/82:0.0000010036)87.4/98:0.0068188654,((((((((((((((HM189766_Hydnum_ellipsosporum:0.0000000000,AY817138_Hydnum_ellipsosporum:0.0000000000):0.0000000000,MK028891_Hydnum_ellipsosporum:0.0000000000):0.0000000000,KX388670_Hydnum_ellipsosporum:0.0000000000):0.0000000000,KX388667_Hydnum_ellipsosporum:0.0000000000):0.0000000000,KX086215_Hydnum_ellipsosporum:0.0000000000):0.0000000000,KX388669_Hydnum_ellipsosporum:0.0000000000):0.0000000000,MN559529_Hydnum_ellipsosporum:0.0000000000):0.0000000000,KX388671_Hydnum_ellipsosporum:0.0000000000):0.0000000000,KX388666_Hydnum_ellipsosporum:0.0000000000):0.0000010036,(KX388668_Hydnum_ellipsosporum:0.0000010036,KX168653_Hydnum_ellipsosporum:0.0030040988)0/58:0.0000010036)0/19:0.0000010036,HM189768_Hydnum_ellipsosporum:0.0000010036)0/39:0.0000010036,(HM189767_Hydnum_ellipsosporum:0.0000010036,AJ547882_Hydnum_rufescens:0.0062200087)0/80:0.0000023243)88.3/100:0.0059811367,MF954984_Hydnum_sp:0.0118937371)0/82:0.0000010036,(KC679833_Uncultured_Hydnum:0.0000010036,KC679834_Uncultured_Hydnum:0.0029992675)94.9/100:0.0091117325)77.5/100:0.0037700716)84.3/99:0.0080609134,((((((((((((((((KU612606_Hydnum_sp:0.0000000000,MH379944_Hydnum_cuspidatum:0.0000000000):0.0000000000,MH379945_Hydnum_cuspidatum:0.0000000000):0.0000000000,ON383437_Hydnum_cuspidatum:0.0000000000):0.0000000000,NR_164032_Hydnum_cuspidatum:0.0000000000):0.0000000000,OP643001_Hydnum_cuspidatum:0.0000000000):0.0000000000,MK282424_Hydnum_cuspidatum:0.0000000000):0.0000010036,(OP480700_Hydnum_cuspidatum:0.0000010036,(((OP749642_Hydnum_cuspidatum:0.0000010036,MH379946_Hydnum_cuspidatum:0.0000010036)0/86:0.0000010036,OR464389_Hydnum_cuspidatum:0.0000010036)0/84:0.0004055268,MH379912_Hydnum_cuspidatum:0.0000010036)0/41:0.0000010113)0/21:0.0000010365)0/34:0.0004012795,OP749328_Hydnum_cuspidatum:0.0000010036)0/12:0.0000012690,MK575232_Hydnum_cuspidatum:0.0000010036)0/38:0.0000025278,MT345209_Hydnum_cuspidatum:0.0000010036)0/28:0.0000023468,OQ235282_Hydnum_cuspidatum:0.0000010036)0/29:0.0000021022,MK282425_Hydnum_cuspidatum:0.0031696114)0/69:0.0020837272,PP850765_Hydnum_cuspidatum:0.0000010036)0/93:0.0000022378,OR464393_Hydnum_cuspidatum:0.0000010036)84.9/100:0.0028709119,OR464392_Hydnum_cuspidatum:0.0000010036)80.8/100:0.0047608373,(((MT329607_Hydnum_aff:0.0131885471,(((((OR464390_Hydnum_cuspidatum:0.0000000000,MH379911_Hydnum_cuspidatum:0.0000000000):0.0000000000,MH379936_Hydnum_cuspidatum:0.0000000000):0.0000010036,OR464409_Hydnum_cuspidatum:0.0000010036)0/82:0.0000010036,OR464391_Hydnum_cuspidatum:0.0000010036)0/100:0.0024398474,MH379940_Hydnum_cuspidatum:0.0000010036)0/94:0.0003779325)0/75:0.0000010036,OR464406_Hydnum_cuspidatum:0.0000010036)0/45:0.0000010036,MH379889_Hydnum_cuspidatum:0.0000010036)75.8/94:0.0029893733)98.8/100:0.0302953936)70.6/97:0.0101353813,(((((((((((((((((((((((KX388662_Hydnum_quebecense:0.0000000000,OQ235279_Hydnum_quebecense:0.0000000000):0.0000000000,OQ235267_Hydnum_quebecense:0.0000000000):0.0000000000,OQ235277_Hydnum_quebecense:0.0000000000):0.0000000000,OQ235280_Hydnum_quebecense:0.0000000000):0.0000000000,PP464439_Hydnum_quebecense:0.0000000000):0.0000000000,PP464548_Hydnum_quebecense:0.0000000000):0.0000000000,OQ235276_Hydnum_quebecense:0.0000000000):0.0000000000,OQ235274_Hydnum_quebecense:0.0000000000):0.0000000000,MH379879_Hydnum_quebecense:0.0000000000):0.0000000000,OQ235266_Hydnum_quebecense:0.0000000000):0.0000000000,OQ235270_Hydnum_quebecense:0.0000000000):0.0000000000,OQ235275_Hydnum_quebecense:0.0000000000):0.0000000000,OQ235268_Hydnum_quebecense:0.0000000000):0.0000000000,PP464409_Hydnum_sp:0.0000000000):0.0000000000,OQ235281_Hydnum_quebecense:0.0000000000):0.0000000000,OQ235272_Hydnum_quebecense:0.0000000000):0.0000000000,MH379878_Hydnum_quebecense:0.0000000000):0.0000000000,OQ235271_Hydnum_quebecense:0.0000000000):0.0000000000,OQ235269_Hydnum_quebecense:0.0000000000):0.0000000000,OQ235278_Hydnum_quebecense:0.0000000000):0.0000000000,OQ235273_Hydnum_quebecense:0.0000000000):0.0000010036,(MH379881_Hydnum_quebecense:0.0000010036,MH379876_Hydnum_quebecense:0.0000010036)0/90:0.0000010036)0/21:0.0000010036,NR_158491_Hydnum_quebecense:0.0000010036)99.5/100:0.0436586115)93.8/100:0.0245013030)98.9/100:0.0370531209,((((((((((HM488539_Uncultured_Hydnum:0.0030936129,(HM488540_Uncultured_Hydnum:0.0030922004,MT955129_Hydnum_oregonense:0.0000010036)0/86:0.0000025351)0/79:0.0000010036,(MF954959_Hydnum_umbilicatum:0.0000010036,AJ534973_Hydnum_umbilicatum:0.0000010036)0/81:0.0000010036)0/13:0.0000010036,NR_189749_Hydnum_oregonense:0.0000010036)0/8:0.0000010036,((MT955130_Hydnum_oregonense:0.0061752541,KU612608_Hydnum_umbilicatum:0.0030810542)0/75:0.0000010036,MK680155_Hydnum_oregonense:0.0000010036)0/60:0.0000010036)0/8:0.0000010036,(((KF879509_Uncultured_Hydnum:0.0000000000,AJ534972_Hydnum_umbilicatum:0.0000000000):0.0000000000,MH063268_Hydnum_oregonense:0.0000000000):0.0000000000,MH158252_Hydnum_oregonense:0.0000000000):0.0000010036)0/87:0.0000010036,OR168895_Hydnum_oregonense:0.0000010036)0/93:0.0000010036,OR464420_Hydnum_oregonense:0.0000010036)0/100:0.0030699188,(OR464422_Hydnum_oregonense:0.0000010036,OR464421_Hydnum_oregonense:0.0000010036)0/93:0.0000010036)99.6/100:0.0312564614,(((MF079255_Hydnum_subconnatum:0.0000010036,(((((MH379869_Hydnum_subconnatum:0.0000010036,((MH379848_Hydnum_subconnatum:0.0000010036,(MH379852_Hydnum_subconnatum:0.0000010036,(((((MH379914_Hydnum_subconnatum:0.0000000000,OP749053_Hydnum_subconnatum:0.0000000000):0.0000000000,OQ785312_Hydnum_subconnatum:0.0000000000):0.0000010036,MH379947_Hydnum_subconnatum:0.0000010036)0/35:0.0000010036,OR813872_Hydnum_subconnatum:0.0000010036)0/97:0.0000010036,MH379853_Hydnum_subconnatum:0.0000010036)0/96:0.0000010036)0/40:0.0000010036)0/87:0.0000010036,MH379854_Hydnum_subconnatum:0.0029568300)0/96:0.0029641692)0/38:0.0000010036,MH379922_Hydnum_subconnatum:0.0000010036)0/17:0.0000010036,MH379867_Hydnum_subconnatum:0.0000010036)0/63:0.0001444441,OR464385_Hydnum_subconnatum:0.0000010036)0/22:0.0000010036,(MH379916_Hydnum_subconnatum:0.0000000000,MH910540_Hydnum_umbilicatum:0.0000000000):0.0000010036)0/45:0.0000010036)0/83:0.0000024408,NR_164030_Hydnum_subconnatum:0.0000010036)0/43:0.0000010036,MH379930_Hydnum_subconnatum:0.0000010036)84.3/100:0.0094955960)82.2/91:0.0064608937,((((((MH379880_Hydnum_sp:0.0000010036,(((((OQ235208_Hydnum_sp:0.0000000000,OQ235235_Hydnum_sp:0.0000000000):0.0000000000,OQ235211_Hydnum_sp:0.0000000000):0.0000000000,OQ235210_Hydnum_sp:0.0000000000):0.0000010036,(OQ235209_Hydnum_sp:0.0000010036,((((((((((((((((((((OQ235213_Hydnum_sp:0.0000000000,OQ235216_Hydnum_sp:0.0000000000):0.0000000000,OQ235225_Hydnum_sp:0.0000000000):0.0000000000,OQ235228_Hydnum_sp:0.0000000000):0.0000000000,OQ235223_Hydnum_sp:0.0000000000):0.0000000000,OQ235217_Hydnum_sp:0.0000000000):0.0000000000,OQ235215_Hydnum_sp:0.0000000000):0.0000000000,OQ235226_Hydnum_sp:0.0000000000):0.0000000000,OQ235236_Hydnum_sp:0.0000000000):0.0000000000,OQ235220_Hydnum_sp:0.0000000000):0.0000000000,OQ235231_Hydnum_sp:0.0000000000):0.0000000000,OQ235222_Hydnum_sp:0.0000000000):0.0000000000,OQ235219_Hydnum_sp:0.0000000000):0.0000000000,OQ235224_Hydnum_sp:0.0000000000):0.0000000000,OQ235230_Hydnum_sp:0.0000000000):0.0000000000,OQ235221_Hydnum_sp:0.0000000000):0.0000000000,OQ235227_Hydnum_sp:0.0000000000):0.0000000000,OQ235229_Hydnum_sp:0.0000000000):0.0000000000,OQ235218_Hydnum_sp:0.0000000000):0.0000010036,OQ235214_Hydnum_sp:0.0000010036)0/97:0.0000010036,OQ235238_Hydnum_sp:0.0000010036)0/94:0.0000010036)0/22:0.0000010036)0/93:0.0000010036,OQ235207_Hydnum_sp:0.0000010036)0/99:0.0023085614)0/49:0.0000024251,OQ235239_Hydnum_sp:0.0000010036)0/95:0.0006501123,OQ235212_Hydnum_sp:0.0000010036)0/92:0.0000010036,OQ235232_Hydnum_sp:0.0000010036)0/40:0.0000010036,OQ235237_Hydnum_sp:0.0000010036)0/85:0.0000026596,(OQ235233_Hydnum_sp:0.0000010036,OQ235234_Hydnum_sp:0.0000028335)81.1/100:0.0034420348)97.3/100:0.0186319574)60.8/90:0.0020152165)99.7/100:0.0603814963)95.4/100:0.0179223960)0/24:0.0000010036)0/47:0.0000022219,(PP414174_Hydnum_sp:0.0000010036,KR135344_Hydnum_sp:0.0461106485)0/44:0.0000010036);
